# Supplementary material for: Carbon Reduction Powered by Natural Electrochemical Gradients under Submarine Hydrothermal Vent Conditions
Source: J Am Chem Soc. 2025 Jul 29;147(32):28674–83. doi: 10.1021/jacs.5c01948 (PMC12356197; doi:10.1021/jacs.5c01948)
Supplement: Supplementary file 2 [file ja5c01948_si_002.zip]

Archive with 29 entries (29 files):
- NMR_0228_OS
- NMR_0228_VS
- NMR_0303
- NMR_0305_OS
- NMR_0305_VS
- NMR_0313_f1
- NMR_0313_f2
- NMR_0313_f3
- NMR_0416_f1
- NMR_0416_f3
- NMR_0422_f2
- NMR_0422_f3
- NMR_0423_f2
- NMR_0423_f3
- NMR_0426_f1
- NMR_0426_f2
- NMR_0429_f1
- NMR_0429_f3
- NMR_0528_f1
- NMR_0528_f2
- NMR_0528_f3
- NMR_0530_f1
- NMR_0530_f2
- NMR_0603_f1
- NMR_0603_f2
- NMR_0618_f3
- NMR_1.28
- NMR_1101
- NMR_12.26_18h
