# Supplementary material for: Carbon Reduction Powered by Natural Electrochemical Gradients under Submarine Hydrothermal Vent Conditions
Source: J Am Chem Soc. 2025 Jul 29;147(32):28674–83. doi: 10.1021/jacs.5c01948 (PMC12356197; doi:10.1021/jacs.5c01948)
Supplement: Supplementary file 3 [file ja5c01948_si_003.zip]

Archive with 8 entries (7 files):
- Potentiostat SI/
- Potentiostat SI/Manual Experiment(2024-04-16 20_09_17).csv
- Potentiostat SI/Manual Experiment(2024-04-23 21_54_21).csv
- Potentiostat SI/Manual Experiment(2024-04-29 21_01_25).csv
- Potentiostat SI/Manual Experiment(2024-05-28 20_56_24).csv
- Potentiostat SI/Manual Experiment(2024-05-30 21_40_09).csv
- Potentiostat SI/Manual Experiment(2024-06-03 21_54_54).csv
- Potentiostat SI/Manual Experiment(2024-06-11 23_14_10).csv
