# Supplementary material for: Carbon Reduction Powered by Natural Electrochemical Gradients under Submarine Hydrothermal Vent Conditions
Source: J Am Chem Soc. 2025 Jul 29;147(32):28674–83. doi: 10.1021/jacs.5c01948 (PMC12356197; doi:10.1021/jacs.5c01948)
Supplement: Supplementary file 3 [file ja5c01948_si_003.zip › Potentiostat SI/Manual Experiment(2024-04-16 20_09_17).csv]

Step number	Repeats	Step name	Elapsed Time (s)	Working Electrode (V)	Working Electrode vs. NHE (V)	Current (A)	|Current| (A)	Current Density (A/m^2)	Cumulative Charge (mAh)	Counter Electrode (V)
1	1	Manual Mode	1.02332561000003	0.0200358629226685	0.0200358629226685	0	0	0	0	-8.21524299681187e-05
1	1	Manual Mode	2.02332535999994	0.0198470093309879	0.0198470093309879	0	0	0	0	-7.87633471190929e-05
1	1	Manual Mode	3.02332535999994	0.0196811091154814	0.0196811091154814	0	0	0	0	-8.60742293298244e-05
1	1	Manual Mode	4.02332566999985	0.0195059105753899	0.0195059105753899	0	0	0	0	-9.531294927001e-05
1	1	Manual Mode	5.02332535999994	0.0193178541958332	0.0193178541958332	0	0	0	0	-9.53017733991146e-05
1	1	Manual Mode	6.02332535999994	0.01916085742414	0.01916085742414	0	0	0	0	-9.75416041910648e-05
1	1	Manual Mode	7.02332535999994	0.0189640633761883	0.0189640633761883	0	0	0	0	-7.65961594879627e-05
1	1	Manual Mode	8.02332535999994	0.0188603736460209	0.0188603736460209	0	0	0	0	-8.56327824294567e-05
1	1	Manual Mode	9.02332535999994	0.0187298357486725	0.0187298357486725	0	0	0	0	-0.000100163742899895
1	1	Manual Mode	10.0233253599999	0.0185654330998659	0.0185654330998659	0	0	0	0	-8.74879769980907e-05
1	1	Manual Mode	11.0233253599999	0.0184534527361393	0.0184534527361393	0	0	0	0	-7.35893845558167e-05
1	1	Manual Mode	12.0233253699998	0.0182653702795506	0.0182653702795506	0	0	0	0	-6.97802752256393e-05
1	1	Manual Mode	13.9945119999998	-0.0779309719800949	-0.0779309719800949	-1.00435337236e-05	1.00435337236e-05	0	-5.49935538719823e-06	2.29403376579285e-05
1	1	Manual Mode	14.9945119999998	-0.0811964944005013	-0.0811964944005013	-1.00435481943122e-05	1.00435481943122e-05	0	-8.2892298856183e-06	1.19954347610474e-05
1	1	Manual Mode	15.9945123699999	-0.0821503400802612	-0.0821503400802612	-1.00435783940596e-05	1.00435783940596e-05	0	-1.10791138051142e-05	6.25848770141602e-06
1	1	Manual Mode	16.9945120699999	-0.0828738138079643	-0.0828738138079643	-1.00435488234737e-05	1.00435488234737e-05	0	-1.38689876413389e-05	1.92895531654358e-05
1	1	Manual Mode	17.9945119999998	-0.0834051221609116	-0.0834051221609116	-1.00436350185858e-05	1.00436350185858e-05	0	-1.66588860623194e-05	1.8097460269928e-05
1	1	Manual Mode	18.9945121800001	-0.0839404761791229	-0.0839404761791229	-1.00436438268454e-05	1.00436438268454e-05	0	-1.94487876275152e-05	1.66371464729309e-05
1	1	Manual Mode	19.9945120100001	-0.0855922251939774	-0.0855922251939774	-1.00435960105788e-05	1.00435960105788e-05	0	-2.22386749339506e-05	1.66594982147217e-05
1	1	Manual Mode	20.9945120100001	-0.0892334803938866	-0.0892334803938866	-1.00436658474945e-05	1.00436658474945e-05	0	-2.50285821138101e-05	-4.33623790740967e-06
1	1	Manual Mode	21.9945119999998	-0.0897932052612305	-0.0897932052612305	-1.00436796890453e-05	1.00436796890453e-05	0	-2.78184931106449e-05	-2.75671482086182e-06
1	1	Manual Mode	22.9945120399998	-0.0901752337813377	-0.0901752337813377	-1.00436280978103e-05	1.00436280978103e-05	0	-3.0608389916077e-05	1.86264514923096e-06
1	1	Manual Mode	23.9945123100001	-0.0904940962791443	-0.0904940962791443	-1.00435626650245e-05	1.00435626650245e-05	0	-3.33982691874075e-05	1.00359320640564e-05
1	1	Manual Mode	24.9945119999998	-0.0907106623053551	-0.0907106623053551	-1.00435513401193e-05	1.00435513401193e-05	0	-3.61881436948005e-05	5.51342964172363e-06
1	1	Manual Mode	25.9945119999998	-0.090944230556488	-0.090944230556488	-1.00436350185858e-05	1.00436350185858e-05	0	-3.89780423110743e-05	2.01389193534851e-05
1	1	Manual Mode	26.9945119999998	-0.0912614017724991	-0.0912614017724991	-1.00436199187121e-05	1.00436199187121e-05	0	-4.17679367329388e-05	1.42976641654968e-05
1	1	Manual Mode	27.9945119999998	-0.091581679880619	-0.091581679880619	-1.00435809107052e-05	1.00435809107052e-05	0	-4.45578203192458e-05	2.10851430892944e-06
1	1	Manual Mode	28.9945119999998	-0.0918208509683609	-0.0918208509683609	-1.0043585314835e-05	1.0043585314835e-05	0	-4.73477051289222e-05	9.61124897003174e-06
1	1	Manual Mode	29.9945119999998	-0.0921903997659683	-0.0921903997659683	-1.00436469726524e-05	1.00436469726524e-05	0	-5.01376070657701e-05	3.04728746414185e-05
1	1	Manual Mode	30.99451202	-0.0927200838923454	-0.0927200838923454	-1.00436822056909e-05	1.00436822056909e-05	0	-5.2927518845372e-05	2.60099768638611e-05
1	1	Manual Mode	31.9945119999998	-0.0928627848625183	-0.0928627848625183	-1.00436595558805e-05	1.00436595558805e-05	0	-5.57174242217622e-05	2.22399830818176e-05
1	1	Manual Mode	32.9945120699999	-0.0929913893342018	-0.0929913893342018	-1.00436029313542e-05	1.00436029313542e-05	0	-5.8507314120209e-05	3.53455543518066e-05
1	1	Manual Mode	33.9945119999998	-0.0934943482279778	-0.0934943482279778	-1.00436148854209e-05	1.00436148854209e-05	0	-6.1297206948644e-05	4.33549284934998e-05
1	1	Manual Mode	34.9945119999998	-0.0940376371145248	-0.0940376371145248	-1.00436136270981e-05	1.00436136270981e-05	0	-6.40870996228379e-05	4.75421547889709e-05
1	1	Manual Mode	35.9945119999998	-0.0941530391573906	-0.0941530391573906	-1.00436205478735e-05	1.00436205478735e-05	0	-6.68769942194694e-05	5.47990202903748e-05
1	1	Manual Mode	36.9945119999998	-0.0940909832715988	-0.0940909832715988	-1.00435525984421e-05	1.00435525984421e-05	0	-6.96668699412589e-05	4.83319163322449e-05
1	1	Manual Mode	37.9945119999998	-0.0941894799470901	-0.0941894799470901	-1.00435733607683e-05	1.00435733607683e-05	0	-7.24567514303612e-05	5.96567988395691e-05
1	1	Manual Mode	38.99451202	-0.0943907871842384	-0.0943907871842384	-1.00436186603893e-05	1.00436186603893e-05	0	-7.52466455584901e-05	5.89713454246521e-05
1	1	Manual Mode	39.9945120399998	-0.0944872200489044	-0.0944872200489044	-1.00435632941859e-05	1.00435632941859e-05	0	-7.80365243071165e-05	5.99175691604614e-05
1	1	Manual Mode	40.9945119999998	-0.0944633632898331	-0.0944633632898331	-1.00435721024455e-05	1.00435721024455e-05	0	-8.08264053350894e-05	5.72726130485535e-05
1	1	Manual Mode	41.9945120100001	-0.0946191549301147	-0.0946191549301147	-1.00435997855472e-05	1.00435997855472e-05	0	-8.3616294192308e-05	5.34355640411377e-05
1	1	Manual Mode	42.9945121800001	-0.0948211625218391	-0.0948211625218391	-1.00435702149613e-05	1.00435702149613e-05	0	-8.64061752818548e-05	5.31673431396484e-05
1	1	Manual Mode	43.9945119999998	-0.09495959430933	-0.09495959430933	-1.00436129979367e-05	1.00436129979367e-05	0	-8.91960672790999e-05	7.4237585067749e-05
1	1	Manual Mode	44.9945119999998	-0.0951473116874695	-0.0951473116874695	-1.00436683641401e-05	1.00436683641401e-05	0	-9.19859751580277e-05	6.79641962051392e-05
1	1	Manual Mode	45.9945119999998	-0.0952919870615005	-0.0952919870615005	-1.00436438268454e-05	1.00436438268454e-05	0	-9.47758762210403e-05	7.03111290931702e-05
1	1	Manual Mode	46.9945119999998	-0.0955424010753632	-0.0955424010753632	-1.0043591606449e-05	1.0043591606449e-05	0	-9.75657627783873e-05	5.99324703216553e-05
1	1	Manual Mode	47.9945119999998	-0.0957549288868904	-0.0957549288868904	-1.00435922356104e-05	1.00435922356104e-05	0	-0.000100355649510501	6.81951642036438e-05
1	1	Manual Mode	48.9945119999998	-0.0959437265992165	-0.0959437265992165	-1.00435670691543e-05	1.00435670691543e-05	0	-0.000103145529251933	6.46337866783142e-05
1	1	Manual Mode	49.9945120100001	-0.0961019024252892	-0.0961019024252892	-1.00435538567649e-05	1.00435538567649e-05	0	-0.000105935405351156	4.77880239486694e-05
1	1	Manual Mode	50.9945119999998	-0.0962010994553566	-0.0962010994553566	-1.00434909406246e-05	1.00434909406246e-05	0	-0.000108725263917875	6.55427575111389e-05
1	1	Manual Mode	51.9945119999998	-0.0962558165192604	-0.0962558165192604	-1.0043424249516e-05	1.0043424249516e-05	0	-0.000111515103987185	7.639080286026e-05
1	1	Manual Mode	52.9945119999998	-0.0963984653353691	-0.0963984653353691	-1.00434689199756e-05	1.00434689199756e-05	0	-0.000114304956464956	6.113201379776e-05
1	1	Manual Mode	53.9945119999998	-0.0965330526232719	-0.0965330526232719	-1.00434959739159e-05	1.00434959739159e-05	0	-0.00011709481645771	6.41942024230957e-05
1	1	Manual Mode	54.9945120699999	-0.096565343439579	-0.096565343439579	-1.00435299486316e-05	1.00435299486316e-05	0	-0.000119884686083177	6.19366765022278e-05
1	1	Manual Mode	55.9945120299999	-0.0965637490153313	-0.0965637490153313	-1.00435022655299e-05	1.00435022655299e-05	0	-0.000122674547712007	5.25638461112976e-05
1	1	Manual Mode	56.9945119999998	-0.0965978503227234	-0.0965978503227234	-1.00434739532668e-05	1.00434739532668e-05	0	-0.000125464401504219	5.40390610694885e-05
1	1	Manual Mode	57.9945120399998	-0.0966915339231491	-0.0966915339231491	-1.00435481943122e-05	1.00435481943122e-05	0	-0.000128254276114234	4.50685620307922e-05
1	1	Manual Mode	58.9945119999998	-0.0967858955264091	-0.0967858955264091	-1.00435255445018e-05	1.00435255445018e-05	0	-0.000131044144209445	5.1058828830719e-05
1	1	Manual Mode	59.9945119999998	-0.0968036875128746	-0.0968036875128746	-1.00434903114632e-05	1.00434903114632e-05	0	-0.000133834002629296	3.55169177055359e-05
1	1	Manual Mode	60.9945123699999	-0.0968906730413437	-0.0968906730413437	-1.00434934572702e-05	1.00434934572702e-05	0	-0.000136623862955231	3.41832637786865e-05
1	1	Manual Mode	61.9945119999998	-0.0969145447015762	-0.0969145447015762	-1.00435356110842e-05	1.00435356110842e-05	0	-0.000139413732926057	4.23341989517212e-05
1	1	Manual Mode	62.9945120100001	-0.0969765111804008	-0.0969765111804008	-1.00435110737895e-05	1.00435110737895e-05	0	-0.00014220359714112	4.49568033218384e-05
1	1	Manual Mode	63.9945119999998	-0.0969333723187447	-0.0969333723187447	-1.00434173287406e-05	1.00434173287406e-05	0	-0.000144993435260093	4.19914722442627e-05
1	1	Manual Mode	64.9945120100001	-0.0968170166015625	-0.0968170166015625	-1.00433978247371e-05	1.00433978247371e-05	0	-0.000147783268017086	2.97874212265015e-05
1	1	Manual Mode	65.9945119999998	-0.0966708213090897	-0.0966708213090897	-1.00433827248634e-05	1.00433827248634e-05	0	-0.000150573096523871	3.57478857040405e-05
1	1	Manual Mode	66.9945120100001	-0.0966904163360596	-0.0966904163360596	-1.00434173287406e-05	1.00434173287406e-05	0	-0.000153362934698643	3.09348106384277e-05
1	1	Manual Mode	67.9945120100001	-0.0966920480132103	-0.0966920480132103	-1.00433827248634e-05	1.00433827248634e-05	0	-0.000156152763233327	2.51457095146179e-05
1	1	Manual Mode	68.9945119999998	-0.0967231914401054	-0.0967231914401054	-1.00433625916986e-05	1.00433625916986e-05	0	-0.000158942586147567	4.08068299293518e-05
1	1	Manual Mode	69.9945121400001	-0.0967570841312408	-0.0967570841312408	-1.00433877581547e-05	1.00433877581547e-05	0	-0.000161732416470964	4.72739338874817e-05
1	1	Manual Mode	70.9945119999998	-0.0968421846628189	-0.0968421846628189	-1.00434506742949e-05	1.00434506742949e-05	0	-0.000164522263489911	5.58719038963318e-05
1	1	Manual Mode	71.9945120399998	-0.0968712493777275	-0.0968712493777275	-1.0043472694944e-05	1.0043472694944e-05	0	-0.000167312117127879	6.46188855171204e-05
1	1	Manual Mode	72.9945119999998	-0.0968124195933342	-0.0968124195933342	-1.0043579023221e-05	1.0043579023221e-05	0	-0.000170102000078289	7.19577074050903e-05
1	1	Manual Mode	73.9945120699999	-0.0969028621912003	-0.0969028621912003	-1.0043530577793e-05	1.0043530577793e-05	0	-0.000172891869878523	6.49765133857727e-05
1	1	Manual Mode	74.9945119999998	-0.0968901813030243	-0.0968901813030243	-1.00435098154667e-05	1.00435098154667e-05	0	-0.000175681733520862	6.20856881141663e-05
1	1	Manual Mode	75.9945119999998	-0.0969281196594238	-0.0969281196594238	-1.00435091863053e-05	1.00435091863053e-05	0	-0.000178471597183724	5.76823949813843e-05
1	1	Manual Mode	76.9945124400001	-0.0969038754701614	-0.0969038754701614	-1.00435658108315e-05	1.00435658108315e-05	0	-0.00018126147780317	5.14239072799683e-05
1	1	Manual Mode	77.9945119999998	-0.0969849526882172	-0.0969849526882172	-1.00435154779193e-05	1.00435154779193e-05	0	-0.000184051341986161	7.1503221988678e-05
1	1	Manual Mode	78.9945120699999	-0.0969668850302696	-0.0969668850302696	-1.0043543161021e-05	1.0043543161021e-05	0	-0.000186841215281736	7.78809189796448e-05
1	1	Manual Mode	79.9945119999998	-0.0968842804431915	-0.0968842804431915	-1.00435570025719e-05	1.00435570025719e-05	0	-0.000189631092031603	7.47516751289368e-05
1	1	Manual Mode	80.9945119999998	-0.0969039276242256	-0.0969039276242256	-1.00434890531404e-05	1.00434890531404e-05	0	-0.00019242095010192	7.3850154876709e-05
1	1	Manual Mode	81.9945120100001	-0.096875786781311	-0.096875786781311	-1.00435381277298e-05	1.00435381277298e-05	0	-0.000195210821831967	6.89178705215454e-05
1	1	Manual Mode	82.9945120100001	-0.0968347117304802	-0.0968347117304802	-1.00435758774139e-05	1.00435758774139e-05	0	-0.000198000704020138	5.63636422157288e-05
1	1	Manual Mode	83.9945119999998	-0.0968253836035728	-0.0968253836035728	-1.00435374985684e-05	1.00435374985684e-05	0	-0.000200790575519618	5.43296337127686e-05
1	1	Manual Mode	84.9945119999998	-0.0968595370650291	-0.0968595370650291	-1.0043472694944e-05	1.0043472694944e-05	0	-0.000203580429045991	5.83082437515259e-05
1	1	Manual Mode	85.9945119999998	-0.0967869684100151	-0.0967869684100151	-1.00435481943122e-05	1.00435481943122e-05	0	-0.000206370303544411	6.40824437141418e-05
1	1	Manual Mode	86.9945119999998	-0.0966899916529655	-0.0966899916529655	-1.00435047821755e-05	1.00435047821755e-05	0	-0.000209160165983905	5.93140721321106e-05
1	1	Manual Mode	87.9945119999998	-0.0967161580920219	-0.0967161580920219	-1.0043524286179e-05	1.0043524286179e-05	0	-0.000211950033841177	6.33671879768372e-05
1	1	Manual Mode	88.9945120100001	-0.0966872349381447	-0.0966872349381447	-1.00434871656562e-05	1.00434871656562e-05	0	-0.000214739891415092	5.75482845306396e-05
1	1	Manual Mode	89.9945119999998	-0.096734806895256	-0.096734806895256	-1.00434991197229e-05	1.00434991197229e-05	0	-0.000217529752253782	4.05013561248779e-05
1	1	Manual Mode	90.9945119999998	-0.0966717079281807	-0.0966717079281807	-1.00434777282352e-05	1.00434777282352e-05	0	-0.000220319607178292	6.11469149589539e-05
1	1	Manual Mode	91.9945119999998	-0.0966521054506302	-0.0966521054506302	-1.00434966030773e-05	1.00434966030773e-05	0	-0.000223109467345813	6.96852803230286e-05
1	1	Manual Mode	92.9945119999998	-0.09664186835289	-0.09664186835289	-1.00434701782984e-05	1.00434701782984e-05	0	-0.000225899320173118	5.90011477470398e-05
1	1	Manual Mode	93.9945119999998	-0.0965420603752136	-0.0965420603752136	-1.00434871656562e-05	1.00434871656562e-05	0	-0.000228689177719134	7.38129019737244e-05
1	1	Manual Mode	94.9945121599999	-0.0964463129639626	-0.0964463129639626	-1.00434808740422e-05	1.00434808740422e-05	0	-0.000231479033963856	6.85304403305054e-05
1	1	Manual Mode	95.9945119999998	-0.0962623357772827	-0.0962623357772827	-1.00434770990738e-05	1.00434770990738e-05	0	-0.000234268888267222	6.55204057693481e-05
1	1	Manual Mode	96.9945119999998	-0.0962193757295609	-0.0962193757295609	-1.00434645158457e-05	1.00434645158457e-05	0	-0.000237058739521623	5.74886798858643e-05
1	1	Manual Mode	97.9945119999998	-0.0961850732564926	-0.0961850732564926	-1.00435154779193e-05	1.00435154779193e-05	0	-0.000239848604932156	6.86869025230408e-05
1	1	Manual Mode	98.9945119999998	-0.0961780399084091	-0.0961780399084091	-1.00435123321123e-05	1.00435123321123e-05	0	-0.000242638469468854	5.24222850799561e-05
1	1	Manual Mode	99.9945120699999	-0.0961308926343918	-0.0961308926343918	-1.0043546306828e-05	1.0043546306828e-05	0	-0.000245428343638265	5.91278076171875e-05
1	1	Manual Mode	100.99451201	-0.0961682498455048	-0.0961682498455048	-1.00434607408773e-05	1.00434607408773e-05	0	-0.000248218193676674	4.99263405799866e-05
1	1	Manual Mode	101.99451201	-0.0961386114358902	-0.0961386114358902	-1.00435154779193e-05	1.00435154779193e-05	0	-0.000251008059087207	6.88955187797546e-05
1	1	Manual Mode	102.994512	-0.096005842089653	-0.096005842089653	-1.00435110737895e-05	1.00435110737895e-05	0	-0.000253797923246471	5.1446259021759e-05
1	1	Manual Mode	103.994512	-0.0959140881896019	-0.0959140881896019	-1.00435299486316e-05	1.00435299486316e-05	0	-0.000256587792676646	5.80400228500366e-05
1	1	Manual Mode	104.994512	-0.0957122668623924	-0.0957122668623924	-1.00434651450071e-05	1.00434651450071e-05	0	-0.000259377644105815	5.30332326889038e-05
1	1	Manual Mode	105.994512	-0.0954797863960266	-0.0954797863960266	-1.00435324652772e-05	1.00435324652772e-05	0	-0.000262167514235059	4.71547245979309e-05
1	1	Manual Mode	106.994512	-0.0953125581145287	-0.0953125581145287	-1.00434846490106e-05	1.00434846490106e-05	0	-0.000264957371082006	4.85777854919434e-05
1	1	Manual Mode	107.99451213	-0.0951917767524719	-0.0951917767524719	-1.00434909406246e-05	1.00434909406246e-05	0	-0.000267747230039306	3.55914235115051e-05
1	1	Manual Mode	108.994512	-0.0949079096317291	-0.0949079096317291	-1.00435198820491e-05	1.00435198820491e-05	0	-0.000270537096310526	3.64482402801514e-05
1	1	Manual Mode	109.994512	-0.0947402492165565	-0.0947402492165565	-1.004346640333e-05	1.004346640333e-05	0	-0.000273326948089228	4.19989228248596e-05
1	1	Manual Mode	110.994512	-0.0942912474274635	-0.0942912474274635	-1.00435563734105e-05	1.00435563734105e-05	0	-0.00027611682485962	4.40031290054321e-05
1	1	Manual Mode	111.994512	-0.0940073654055595	-0.0940073654055595	-1.00435702149613e-05	1.00435702149613e-05	0	-0.000278906705474887	4.20510768890381e-05
1	1	Manual Mode	112.994512	-0.093852698802948	-0.093852698802948	-1.00435595192175e-05	1.00435595192175e-05	0	-0.000281696583119114	4.07323241233826e-05
1	1	Manual Mode	113.994512	-0.093296229839325	-0.093296229839325	-1.0043524286179e-05	1.0043524286179e-05	0	-0.000284486450976386	4.46662306785583e-05
1	1	Manual Mode	114.99451207	-0.0928632542490959	-0.0928632542490959	-1.0043588460642e-05	1.0043588460642e-05	0	-0.00028727633685519	4.01362776756287e-05
1	1	Manual Mode	115.994512	-0.09242033213377	-0.09242033213377	-1.00435802815438e-05	1.00435802815438e-05	0	-0.000290066220071438	4.40627336502075e-05
1	1	Manual Mode	116.994512	-0.0922206565737724	-0.0922206565737724	-1.00435708441227e-05	1.00435708441227e-05	0	-0.000292856100861472	5.33610582351685e-05
1	1	Manual Mode	117.994512	-0.0921120494604111	-0.0921120494604111	-1.00435154779193e-05	1.00435154779193e-05	0	-0.000295645966272005	5.89489936828613e-05
1	1	Manual Mode	118.994512	-0.0916885733604431	-0.0916885733604431	-1.00435645525087e-05	1.00435645525087e-05	0	-0.000298435845314369	6.23315572738647e-05
1	1	Manual Mode	119.994512	-0.0913743153214455	-0.0913743153214455	-1.00435620358631e-05	1.00435620358631e-05	0	-0.000301225723657664	6.09979033470154e-05
1	1	Manual Mode	120.994512	-0.0907360687851906	-0.0907360687851906	-1.00435330944386e-05	1.00435330944386e-05	0	-0.000304015593961675	4.75794076919556e-05
1	1	Manual Mode	121.994512	-0.0904057249426842	-0.0904057249426842	-1.00435148487579e-05	1.00435148487579e-05	0	-0.000306805459197441	5.02690672874451e-05
1	1	Manual Mode	122.994512	-0.0898927599191666	-0.0898927599191666	-1.00435601483789e-05	1.00435601483789e-05	0	-0.000309595337016435	3.9905309677124e-05
1	1	Manual Mode	123.994512	-0.089238740503788	-0.089238740503788	-1.00435261736632e-05	1.00435261736632e-05	0	-0.000312385205398008	3.95700335502625e-05
1	1	Manual Mode	124.994512	-0.0886139944195747	-0.0886139944195747	-1.00435016363685e-05	1.00435016363685e-05	0	-0.000315175066963666	3.62619757652283e-05
1	1	Manual Mode	125.99451203	-0.0881241485476494	-0.0881241485476494	-1.00434909406246e-05	1.00434909406246e-05	0	-0.00031796492564198	1.91926956176758e-05
1	1	Manual Mode	126.994512	-0.0877099558711052	-0.0877099558711052	-1.00435746190911e-05	1.00435746190911e-05	0	-0.00032075480739692	2.83792614936829e-05
1	1	Manual Mode	127.99451213	-0.0874598696827888	-0.0874598696827888	-1.00435525984421e-05	1.00435525984421e-05	0	-0.000323544683481393	3.26931476593018e-05
1	1	Manual Mode	128.994512	-0.0872850641608238	-0.0872850641608238	-1.00435551150877e-05	1.00435551150877e-05	0	-0.000326334559539567	3.65450978279114e-05
1	1	Manual Mode	129.994512	-0.0871462747454643	-0.0871462747454643	-1.00435494526351e-05	1.00435494526351e-05	0	-0.000329124434387521	1.84178352355957e-05
1	1	Manual Mode	130.99451205	-0.0871131345629692	-0.0871131345629692	-1.00435356110842e-05	1.00435356110842e-05	0	-0.000331914305530094	1.97812914848328e-05
1	1	Manual Mode	131.99451207	-0.0870379731059074	-0.0870379731059074	-1.00435205112105e-05	1.00435205112105e-05	0	-0.000334704172394561	2.0444393157959e-05
1	1	Manual Mode	132.994512	-0.0868037417531013	-0.0868037417531013	-1.00435941230946e-05	1.00435941230946e-05	0	-0.000337494059455683	1.82166695594788e-05
1	1	Manual Mode	133.994512	-0.0866620168089867	-0.0866620168089867	-1.0043633760263e-05	1.0043633760263e-05	0	-0.000340283957722423	2.81929969787598e-05
1	1	Manual Mode	134.99451207	-0.0866149738430977	-0.0866149738430977	-1.00436287269717e-05	1.00436287269717e-05	0	-0.00034307385478632	2.02283263206482e-05
1	1	Manual Mode	135.99451201	-0.0867524594068527	-0.0867524594068527	-1.00435909772876e-05	1.00435909772876e-05	0	-0.000345863741001507	2.09063291549683e-05
1	1	Manual Mode	136.99451201	-0.0868624672293663	-0.0868624672293663	-1.00436262103261e-05	1.00436262103261e-05	0	-0.000348653637171042	3.87877225875854e-05
1	1	Manual Mode	137.994512	-0.0867945775389671	-0.0867945775389671	-1.0043579023221e-05	1.0043579023221e-05	0	-0.000351443520205148	4.81754541397095e-05
1	1	Manual Mode	138.994512	-0.0866557508707047	-0.0866557508707047	-1.00435897189648e-05	1.00435897189648e-05	0	-0.000354233406238194	3.96594405174255e-05
1	1	Manual Mode	139.994512	-0.0865036100149155	-0.0865036100149155	-1.00436387935542e-05	1.00436387935542e-05	0	-0.00035702330590307	4.17158007621765e-05
1	1	Manual Mode	140.994512	-0.0862230435013771	-0.0862230435013771	-1.00435576317333e-05	1.00435576317333e-05	0	-0.000359813183022996	3.76254320144653e-05
1	1	Manual Mode	141.99451213	-0.0860604047775269	-0.0860604047775269	-1.00435934939332e-05	1.00435934939332e-05	0	-0.000362603070467329	3.90112400054932e-05
1	1	Manual Mode	142.994512	-0.0859899148344994	-0.0859899148344994	-1.00435595192175e-05	1.00435595192175e-05	0	-0.000365392947748872	3.51741909980774e-05
1	1	Manual Mode	143.99451207	-0.085986852645874	-0.085986852645874	-1.00435934939332e-05	1.00435934939332e-05	0	-0.000368182835025813	5.0567090511322e-05
1	1	Manual Mode	144.994512	-0.0860846191644669	-0.0860846191644669	-1.00435809107052e-05	1.00435809107052e-05	0	-0.000370972718416827	5.76898455619812e-05
1	1	Manual Mode	145.994512	-0.0862442180514336	-0.0862442180514336	-1.00436073354841e-05	1.00436073354841e-05	0	-0.000373762609343351	5.30481338500977e-05
1	1	Manual Mode	146.994512	-0.0863830223679543	-0.0863830223679543	-1.00436029313542e-05	1.00436029313542e-05	0	-0.000376552499046505	5.64604997634888e-05
1	1	Manual Mode	147.994512	-0.0862429440021515	-0.0862429440021515	-1.00435614067017e-05	1.00435614067017e-05	0	-0.000379342377215033	5.15654683113098e-05
1	1	Manual Mode	148.994512	-0.0855446830391884	-0.0855446830391884	-1.00435922356104e-05	1.00435922356104e-05	0	-0.000382132263947147	4.14252281188965e-05
1	1	Manual Mode	149.994512	-0.0847978442907333	-0.0847978442907333	-1.00436262103261e-05	1.00436262103261e-05	0	-0.000384922160116682	4.75272536277771e-05
1	1	Manual Mode	150.99451234	-0.0841696336865425	-0.0841696336865425	-1.00436576683962e-05	1.00436576683962e-05	0	-0.000387712065973138	4.26024198532104e-05
1	1	Manual Mode	151.99451256	-0.0835164189338684	-0.0835164189338684	-1.00436041896771e-05	1.00436041896771e-05	0	-0.000390501956639601	4.09185886383057e-05
1	1	Manual Mode	152.994512	-0.0828718394041061	-0.0828718394041061	-1.00435620358631e-05	1.00435620358631e-05	0	-0.000393291833420565	3.93465161323547e-05
1	1	Manual Mode	153.994512	-0.0822632610797882	-0.0822632610797882	-1.00435374985684e-05	1.00435374985684e-05	0	-0.000396081704947945	4.11048531532288e-05
1	1	Manual Mode	154.99451213	-0.0816281363368034	-0.0816281363368034	-1.00435809107052e-05	1.00435809107052e-05	0	-0.000398871588896937	3.43397259712219e-05
1	1	Manual Mode	155.99451207	-0.0804679915308952	-0.0804679915308952	-1.00435777648982e-05	1.00435777648982e-05	0	-0.000401661471442016	4.31239604949951e-05
1	1	Manual Mode	156.994512	-0.0789585188031197	-0.0789585188031197	-1.00435356110842e-05	1.00435356110842e-05	0	-0.000404451342249804	6.064772605896e-05
1	1	Manual Mode	157.994512	-0.0774570256471634	-0.0774570256471634	-1.00435349819228e-05	1.00435349819228e-05	0	-0.000407241213078115	5.63859939575195e-05
1	1	Manual Mode	158.99451213	-0.0759896636009216	-0.0759896636009216	-1.00434966030773e-05	1.00434966030773e-05	0	-0.000410031073608319	4.99412417411804e-05
1	1	Manual Mode	159.994512	-0.0746443495154381	-0.0746443495154381	-1.0043488423979e-05	1.0043488423979e-05	0	-0.000412820931141187	5.7615339756012e-05
1	1	Manual Mode	160.994512	-0.0732745677232742	-0.0732745677232742	-1.00434745824282e-05	1.00434745824282e-05	0	-0.000415610785191861	5.2228569984436e-05
1	1	Manual Mode	161.994512	-0.0719458535313606	-0.0719458535313606	-1.00434198453862e-05	1.00434198453862e-05	0	-0.000418400624037802	5.94779849052429e-05
1	1	Manual Mode	162.99451249	-0.0707172602415085	-0.0707172602415085	-1.00434513034563e-05	1.00434513034563e-05	0	-0.000421190472989121	4.09558415412903e-05
1	1	Manual Mode	163.994512	-0.0695798397064209	-0.0695798397064209	-1.00434450118423e-05	1.00434450118423e-05	0	-0.000423980317458719	6.01634383201599e-05
1	1	Manual Mode	164.994512	-0.0685798972845078	-0.0685798972845078	-1.00434752115896e-05	1.00434752115896e-05	0	-0.000426770171684161	7.15702772140503e-05
1	1	Manual Mode	165.994512	-0.0675586462020874	-0.0675586462020874	-1.00435003780457e-05	1.00435003780457e-05	0	-0.000429560032900284	5.2332878112793e-05
1	1	Manual Mode	166.99451201	-0.0665181279182434	-0.0665181279182434	-1.00435010072071e-05	1.00435010072071e-05	0	-0.000432349894319075	4.64543700218201e-05
1	1	Manual Mode	167.99451207	-0.0656134784221649	-0.0656134784221649	-1.00434796157194e-05	1.00434796157194e-05	0	-0.000435139749935277	4.81829047203064e-05
1	1	Manual Mode	168.994512	-0.0648398026823997	-0.0648398026823997	-1.00435406443754e-05	1.00435406443754e-05	0	-0.000437929622141201	4.71100211143494e-05
1	1	Manual Mode	169.994512	-0.0642856061458588	-0.0642856061458588	-1.00435985272244e-05	1.00435985272244e-05	0	-0.000440719510620985	4.27216291427612e-05
1	1	Manual Mode	170.994512	-0.0639439597725868	-0.0639439597725868	-1.00435727316069e-05	1.00435727316069e-05	0	-0.00044350939193532	4.34592366218567e-05
1	1	Manual Mode	171.99451207	-0.0641826316714287	-0.0641826316714287	-1.00435337236e-05	1.00435337236e-05	0	-0.00044629926260939	4.69610095024109e-05
1	1	Manual Mode	172.99451202	-0.0661052539944649	-0.0661052539944649	-1.00434928281088e-05	1.00434928281088e-05	0	-0.000449089121588816	4.63351607322693e-05
1	1	Manual Mode	173.994512	-0.0673993453383446	-0.0673993453383446	-1.00435286903088e-05	1.00435286903088e-05	0	-0.000451878990613659	7.25165009498596e-05
1	1	Manual Mode	174.99451203	-0.0681027323007584	-0.0681027323007584	-1.00435444193438e-05	1.00435444193438e-05	0	-0.000454668864147173	7.82385468482971e-05
1	1	Manual Mode	175.99451536	-0.0685729682445526	-0.0685729682445526	-1.00435412735368e-05	1.00435412735368e-05	0	-0.000457458746013432	6.70850276947021e-05
1	1	Manual Mode	176.99451468	-0.0688714534044266	-0.0688714534044266	-1.00434796157194e-05	1.00434796157194e-05	0	-0.000460248599565141	5.32567501068115e-05
1	1	Manual Mode	177.99451376	-0.0690498799085617	-0.0690498799085617	-1.00434557075861e-05	1.00434557075861e-05	0	-0.000463038445806142	7.54296779632568e-05
1	1	Manual Mode	178.99451285	-0.069315180182457	-0.069315180182457	-1.00435230278562e-05	1.00435230278562e-05	0	-0.000465828310775101	7.03185796737671e-05
1	1	Manual Mode	179.99451206	-0.069286122918129	-0.069286122918129	-1.00434928281088e-05	1.00434928281088e-05	0	-0.000468618167690032	5.96344470977783e-05
1	1	Manual Mode	180.99451214	-0.0691014975309372	-0.0691014975309372	-1.00435286903088e-05	1.00435286903088e-05	0	-0.000471408036993863	6.78673386573792e-05
1	1	Manual Mode	181.99451203	-0.0689627081155777	-0.0689627081155777	-1.00435205112105e-05	1.00435205112105e-05	0	-0.000474197903495647	6.13480806350708e-05
1	1	Manual Mode	182.994512	-0.068841777741909	-0.068841777741909	-1.00435419026982e-05	1.00435419026982e-05	0	-0.0004769877761627	6.09233975410461e-05
1	1	Manual Mode	183.994512	-0.0685187131166458	-0.0685187131166458	-1.00435626650245e-05	1.00435626650245e-05	0	-0.000479777654680762	7.06836581230164e-05
1	1	Manual Mode	184.994512	-0.0685156881809235	-0.0685156881809235	-1.00435563734105e-05	1.00435563734105e-05	0	-0.000482567531451154	8.79541039466858e-05
1	1	Manual Mode	185.99451207	-0.0684269219636917	-0.0684269219636917	-1.00434940864317e-05	1.00434940864317e-05	0	-0.000485357391114898	8.39680433273315e-05
1	1	Manual Mode	186.99451257	-0.0680384933948517	-0.0680384933948517	-1.00434953447545e-05	1.00434953447545e-05	0	-0.000488147252327815	6.63623213768005e-05
1	1	Manual Mode	187.99451201	-0.0672664865851402	-0.0672664865851402	-1.00434670324914e-05	1.00434670324914e-05	0	-0.000490937102718968	7.92369246482849e-05
1	1	Manual Mode	188.99451203	-0.070088729262352	-0.070088729262352	-1.00434531909405e-05	1.00434531909405e-05	0	-0.000493726950883359	7.83652067184448e-05
1	1	Manual Mode	189.994512	-0.0690710619091988	-0.0690710619091988	-1.00433934206073e-05	1.00433934206073e-05	0	-0.000496516782305388	7.90730118751526e-05
1	1	Manual Mode	190.99451201	-0.0901498049497604	-0.0901498049497604	-1.00434582242317e-05	1.00434582242317e-05	0	-0.000499306631840018	6.48647546768188e-05
1	1	Manual Mode	191.99451201	-0.0939359292387962	-0.0939359292387962	-1.0043436832744e-05	1.0043436832744e-05	0	-0.000502096475404669	6.15641474723816e-05
1	1	Manual Mode	192.994512	-0.089131273329258	-0.089131273329258	-1.00434764699124e-05	1.00434764699124e-05	0	-0.000504886329951746	4.40776348114014e-05
1	1	Manual Mode	193.994512	-0.0843493267893791	-0.0843493267893791	-1.00435330944386e-05	1.00435330944386e-05	0	-0.000507676200255756	5.16399741172791e-05
1	1	Manual Mode	194.994512	-0.07954391092062	-0.07954391092062	-1.00434783573966e-05	1.00434783573966e-05	0	-0.000510466055355033	6.5341591835022e-05
1	1	Manual Mode	195.99451201	-0.0750343725085258	-0.0750343725085258	-1.00434563367475e-05	1.00434563367475e-05	0	-0.000513255904365362	5.90384006500244e-05
1	1	Manual Mode	196.99451202	-0.0713890418410301	-0.0713890418410301	-1.00434141829336e-05	1.00434141829336e-05	0	-0.000516045741666298	7.25463032722473e-05
1	1	Manual Mode	197.99451201	-0.0684628337621689	-0.0684628337621689	-1.00434506742949e-05	1.00434506742949e-05	0	-0.000518835589047926	8.23065638542175e-05
1	1	Manual Mode	198.994512	-0.0660867691040039	-0.0660867691040039	-1.00434859073334e-05	1.00434859073334e-05	0	-0.000521625446216508	7.38799571990967e-05
1	1	Manual Mode	199.99451213	-0.0641578435897827	-0.0641578435897827	-1.00434833906878e-05	1.00434833906878e-05	0	-0.000524415303076602	4.82052564620972e-05
1	1	Manual Mode	200.994512	-0.0625576376914978	-0.0625576376914978	-1.00435154779193e-05	1.00435154779193e-05	0	-0.000527205168124453	5.59017062187195e-05
1	1	Manual Mode	201.994512	-0.0612358376383781	-0.0612358376383781	-1.00434330577756e-05	1.00434330577756e-05	0	-0.000529995010640502	7.18235969543457e-05
1	1	Manual Mode	202.99451203	-0.0600911974906921	-0.0600911974906921	-1.00434796157194e-05	1.00434796157194e-05	0	-0.000532784866173009	6.07669353485107e-05
1	1	Manual Mode	203.994512	-0.0593526437878609	-0.0593526437878609	-1.00435865731578e-05	1.00435865731578e-05	0	-0.000535574751248522	5.33759593963623e-05
1	1	Manual Mode	204.994512	-0.0583820343017578	-0.0583820343017578	-1.00435525984421e-05	1.00435525984421e-05	0	-0.000538364626970312	4.65959310531616e-05
1	1	Manual Mode	205.994512	-0.0573202222585678	-0.0573202222585678	-1.00435588900561e-05	1.00435588900561e-05	0	-0.000541154504439772	4.98518347740173e-05
1	1	Manual Mode	206.994512	-0.0563504248857498	-0.0563504248857498	-1.00435205112105e-05	1.00435205112105e-05	0	-0.000543944371248441	6.39781355857849e-05
1	1	Manual Mode	207.994512	-0.0554718747735023	-0.0554718747735023	-1.00434380910668e-05	1.00434380910668e-05	0	-0.000546734215162627	7.08624720573425e-05
1	1	Manual Mode	208.994512	-0.0547688901424408	-0.0547688901424408	-1.00434487868107e-05	1.00434487868107e-05	0	-0.000549524062047852	7.99298286437988e-05
1	1	Manual Mode	209.994512	-0.0543168559670448	-0.0543168559670448	-1.00434632575229e-05	1.00434632575229e-05	0	-0.000552313912952719	6.85527920722961e-05
1	1	Manual Mode	210.994512	-0.0539780482649803	-0.0539780482649803	-1.00434846490106e-05	1.00434846490106e-05	0	-0.000555103769799667	7.28517770767212e-05
1	1	Manual Mode	211.994512	-0.0535887256264687	-0.0535887256264687	-1.00435154779193e-05	1.00435154779193e-05	0	-0.0005578936352102	7.88569450378418e-05
1	1	Manual Mode	212.99451242	-0.0531413331627846	-0.0531413331627846	-1.00434456410037e-05	1.00434456410037e-05	0	-0.000560683482393325	5.80400228500366e-05
1	1	Manual Mode	213.994512	-0.0524759069085121	-0.0524759069085121	-1.00435047821755e-05	1.00435047821755e-05	0	-0.000563473343661076	5.36069273948669e-05
1	1	Manual Mode	214.99451207	-0.0513366833329201	-0.0513366833329201	-1.00435198820491e-05	1.00435198820491e-05	0	-0.00056626321049027	4.76911664009094e-05
1	1	Manual Mode	215.994512	-0.0501949861645699	-0.0501949861645699	-1.00435205112105e-05	1.00435205112105e-05	0	-0.000569053077103648	4.88385558128357e-05
1	1	Manual Mode	216.994512	-0.0453677847981453	-0.0453677847981453	-1.00435570025719e-05	1.00435570025719e-05	0	-0.000571842954048807	6.61686062812805e-05
1	1	Manual Mode	217.994512	-0.0417703241109848	-0.0417703241109848	-1.00435217695334e-05	1.00435217695334e-05	0	-0.000574632821207011	8.16173851490021e-05
1	1	Manual Mode	218.994512	-0.0402756631374359	-0.0402756631374359	-1.00435727316069e-05	1.00435727316069e-05	0	-0.000577422702521346	9.37953591346741e-05
1	1	Manual Mode	219.994512	-0.0394797548651695	-0.0394797548651695	-1.00435601483789e-05	1.00435601483789e-05	0	-0.00058021258034034	8.82670283317566e-05
1	1	Manual Mode	220.994512	-0.0389276966452599	-0.0389276966452599	-1.00434588533931e-05	1.00434588533931e-05	0	-0.000583002430021838	8.78944993019104e-05
1	1	Manual Mode	221.99451225	-0.0385878831148148	-0.0385878831148148	-1.00434739532668e-05	1.00434739532668e-05	0	-0.00058579228459521	6.85788691043854e-05
1	1	Manual Mode	222.99451202	-0.0383870303630829	-0.0383870303630829	-1.00434481576493e-05	1.00434481576493e-05	0	-0.000588582130664003	6.87912106513977e-05
1	1	Manual Mode	223.994512	-0.0382290035486221	-0.0382290035486221	-1.00434034871897e-05	1.00434034871897e-05	0	-0.000591371964910203	4.29600477218628e-05
1	1	Manual Mode	224.994512	-0.0380992963910103	-0.0380992963910103	-1.00433581875688e-05	1.00433581875688e-05	0	-0.000594161786628972	5.74216246604919e-05
1	1	Manual Mode	225.994512	-0.0380268022418022	-0.0380268022418022	-1.00434343160984e-05	1.00434343160984e-05	0	-0.000596951629494555	4.97959554195404e-05
1	1	Manual Mode	226.99451207	-0.0379548743367195	-0.0379548743367195	-1.00434286536458e-05	1.00434286536458e-05	0	-0.000599741470982524	5.20013272762299e-05
1	1	Manual Mode	227.994512	-0.0379246026277542	-0.0379246026277542	-1.00433688833126e-05	1.00433688833126e-05	0	-0.000602531295477045	5.46872615814209e-05
1	1	Manual Mode	228.994512	-0.0377798601984978	-0.0377798601984978	-1.00434406077125e-05	1.00434406077125e-05	0	-0.000605321140090298	6.11059367656708e-05
1	1	Manual Mode	229.994512	-0.0372951664030552	-0.0372951664030552	-1.00434135537722e-05	1.00434135537722e-05	0	-0.000608110977188568	4.43905591964722e-05
1	1	Manual Mode	230.99451201	-0.0371197909116745	-0.0371197909116745	-1.00434569659089e-05	1.00434569659089e-05	0	-0.000610900826373665	3.48836183547974e-05
1	1	Manual Mode	231.994512	-0.0371272414922714	-0.0371272414922714	-1.00434619992001e-05	1.00434619992001e-05	0	-0.000613690676901099	5.4437667131424e-05
1	1	Manual Mode	232.994512	-0.0371553152799606	-0.0371553152799606	-1.0043421103709e-05	1.0043421103709e-05	0	-0.000616480516096573	5.86695969104767e-05
1	1	Manual Mode	233.994512	-0.0372740849852562	-0.0372740849852562	-1.00434487868107e-05	1.00434487868107e-05	0	-0.000619270362981798	6.67795538902283e-05
1	1	Manual Mode	234.994512	-0.037493497133255	-0.037493497133255	-1.00434764699124e-05	1.00434764699124e-05	0	-0.000622060217556774	6.16088509559631e-05
1	1	Manual Mode	235.994512	-0.0376520752906799	-0.0376520752906799	-1.00435312069544e-05	1.00435312069544e-05	0	-0.000624850087336484	5.59352338314056e-05
1	1	Manual Mode	236.99451202	-0.0377767086029053	-0.0377767086029053	-1.00435173654035e-05	1.00435173654035e-05	0	-0.000627639953327116	7.68229365348816e-05
1	1	Manual Mode	237.994512	-0.037873238325119	-0.037873238325119	-1.00435123321123e-05	1.00435123321123e-05	0	-0.000630429817808016	8.20159912109375e-05
1	1	Manual Mode	238.99451205	-0.0380007103085518	-0.0380007103085518	-1.00434940864317e-05	1.00434940864317e-05	0	-0.000633219677415963	7.7519565820694e-05
1	1	Manual Mode	239.99451203	-0.0384098514914513	-0.0384098514914513	-1.00434909406246e-05	1.00434909406246e-05	0	-0.000636009535954783	8.2995742559433e-05
1	1	Manual Mode	240.994512	-0.0389101952314377	-0.0389101952314377	-1.00434796157194e-05	1.00434796157194e-05	0	-0.000638799391319898	8.96379351615906e-05
1	1	Manual Mode	241.99451215	-0.0394059494137764	-0.0394059494137764	-1.00434544492633e-05	1.00434544492633e-05	0	-0.000641589240196505	8.31559300422668e-05
1	1	Manual Mode	242.99451202	-0.0401446521282196	-0.0401446521282196	-1.00434877948176e-05	1.00434877948176e-05	0	-0.000644379097554606	7.92816281318665e-05
1	1	Manual Mode	243.994512	-0.0409179180860519	-0.0409179180860519	-1.0043543161021e-05	1.0043543161021e-05	0	-0.000647168970599091	6.90408051013947e-05
1	1	Manual Mode	244.99451207	-0.0418661311268806	-0.0418661311268806	-1.00435117029509e-05	1.00435117029509e-05	0	-0.000649958835156313	6.16535544395447e-05
1	1	Manual Mode	245.9945121	-0.0428964346647263	-0.0428964346647263	-1.00434770990738e-05	1.00434770990738e-05	0	-0.000652748689989752	4.84101474285126e-05
1	1	Manual Mode	246.99451201	-0.0440169125795364	-0.0440169125795364	-1.00435230278562e-05	1.00435230278562e-05	0	-0.000655538557246402	6.827712059021e-05
1	1	Manual Mode	247.994512	-0.0444992557168007	-0.0444992557168007	-1.00434846490106e-05	1.00434846490106e-05	0	-0.000658328414065449	7.44834542274475e-05
1	1	Manual Mode	248.994512	-0.0451280549168587	-0.0451280549168587	-1.00434984905615e-05	1.00434984905615e-05	0	-0.000661118274757272	7.53030180931091e-05
1	1	Manual Mode	249.994512	-0.0461648851633072	-0.0461648851633072	-1.0043485278172e-05	1.0043485278172e-05	0	-0.000663908131778987	5.57824969291687e-05
1	1	Manual Mode	250.99451207	-0.0475334823131561	-0.0475334823131561	-1.00434940864317e-05	1.00434940864317e-05	0	-0.00066669799144273	3.73795628547668e-05
1	1	Manual Mode	251.994512	-0.0493113994598389	-0.0493113994598389	-1.00434676616528e-05	1.00434676616528e-05	0	-0.000669487843375677	4.87565994262695e-05
1	1	Manual Mode	252.99451207	-0.0503100827336311	-0.0503100827336311	-1.00435060404983e-05	1.00435060404983e-05	0	-0.000672277706359995	5.59166073799133e-05
1	1	Manual Mode	253.994512	-0.0506692156195641	-0.0506692156195641	-1.0043427395323e-05	1.0043427395323e-05	0	-0.000675067547107851	6.62058591842651e-05
1	1	Manual Mode	254.99451201	-0.0514637008309364	-0.0514637008309364	-1.00434110371265e-05	1.00434110371265e-05	0	-0.000677857383534952	5.78165054321289e-05
1	1	Manual Mode	255.99451207	-0.0525848343968391	-0.0525848343968391	-1.00434720657826e-05	1.00434720657826e-05	0	-0.000680647237053949	5.15580177307129e-05
1	1	Manual Mode	256.99451201	-0.0530933439731598	-0.0530933439731598	-1.0043469549137e-05	1.0043469549137e-05	0	-0.000683437089539097	5.40092587471008e-05
1	1	Manual Mode	257.994512	-0.0538975670933723	-0.0538975670933723	-1.00434934572702e-05	1.00434934572702e-05	0	-0.000686226948804883	7.0527195930481e-05
1	1	Manual Mode	258.994512	-0.0553356409072876	-0.0553356409072876	-1.00434525617791e-05	1.00434525617791e-05	0	-0.000689016796738711	8.29324126243591e-05
1	1	Manual Mode	259.994512	-0.0568157657980919	-0.0568157657980919	-1.00435230278562e-05	1.00435230278562e-05	0	-0.000691806664246449	6.81355595588684e-05
1	1	Manual Mode	260.99451201	-0.0578714981675148	-0.0578714981675148	-1.00434487868107e-05	1.00434487868107e-05	0	-0.000694596511159573	6.63399696350098e-05
1	1	Manual Mode	261.994512	-0.059272363781929	-0.059272363781929	-1.00434267661616e-05	1.00434267661616e-05	0	-0.000697386351900052	8.81403684616089e-05
1	1	Manual Mode	262.99451231	-0.0605952516198158	-0.0605952516198158	-1.00434299119686e-05	1.00434299119686e-05	0	-0.000700176194407118	8.08835029602051e-05
1	1	Manual Mode	263.994512	-0.0618855729699135	-0.0618855729699135	-1.0043469549137e-05	1.0043469549137e-05	0	-0.0007029660461948	6.91860914230347e-05
1	1	Manual Mode	264.99451204	-0.063271127641201	-0.063271127641201	-1.00435123321123e-05	1.00435123321123e-05	0	-0.000705755910843093	5.92619180679321e-05
1	1	Manual Mode	265.994512	-0.0643099918961525	-0.0643099918961525	-1.00435286903088e-05	1.00435286903088e-05	0	-0.000708545779812139	6.23315572738647e-05
1	1	Manual Mode	266.99451202	-0.065581388771534	-0.065581388771534	-1.00434808740422e-05	1.00434808740422e-05	0	-0.000711335635666282	5.57154417037964e-05
1	1	Manual Mode	267.994512	-0.0665948539972305	-0.0665948539972305	-1.00434582242317e-05	1.00434582242317e-05	0	-0.000714125485117216	6.03199005126953e-05
1	1	Manual Mode	268.994512	-0.0675442814826965	-0.0675442814826965	-1.00434752115896e-05	1.00434752115896e-05	0	-0.000716915339342657	7.46026635169983e-05
1	1	Manual Mode	269.994512	-0.0678844153881073	-0.0678844153881073	-1.00434506742949e-05	1.00434506742949e-05	0	-0.000719705186752183	6.62878155708313e-05
1	1	Manual Mode	270.994512	-0.0677390173077583	-0.0677390173077583	-1.00434450118423e-05	1.00434450118423e-05	0	-0.000722495032588806	7.24643468856812e-05
1	1	Manual Mode	271.994512	-0.0689080208539963	-0.0689080208539963	-1.00434777282352e-05	1.00434777282352e-05	0	-0.000725284887513316	8.29100608825684e-05
1	1	Manual Mode	272.994512	-0.0700701698660851	-0.0700701698660851	-1.00435330944386e-05	1.00435330944386e-05	0	-0.000728074757817327	7.79405236244202e-05
1	1	Manual Mode	273.99451207	-0.0705255791544914	-0.0705255791544914	-1.00435280611474e-05	1.00435280611474e-05	0	-0.000730864626918492	6.88657164573669e-05
1	1	Manual Mode	274.994512	-0.0711281970143318	-0.0711281970143318	-1.00435525984421e-05	1.00435525984421e-05	0	-0.00073365450244499	8.13305377960205e-05
1	1	Manual Mode	275.994512	-0.0713867992162704	-0.0713867992162704	-1.00435570025719e-05	1.00435570025719e-05	0	-0.000736444379390149	7.1406364440918e-05
1	1	Manual Mode	276.99451204	-0.0723105818033218	-0.0723105818033218	-1.00435941230946e-05	1.00435941230946e-05	0	-0.00073923426675816	6.46337866783142e-05
1	1	Manual Mode	277.99451202	-0.0730636939406395	-0.0730636939406395	-1.00435494526351e-05	1.00435494526351e-05	0	-0.000742024141550317	5.28544187545776e-05
1	1	Manual Mode	278.994512	-0.0739100351929665	-0.0739100351929665	-1.00435576317333e-05	1.00435576317333e-05	0	-0.000744814018614445	5.15356659889221e-05
1	1	Manual Mode	279.99451201	-0.0745745152235031	-0.0745745152235031	-1.00435393860526e-05	1.00435393860526e-05	0	-0.000747603890694026	3.06442379951477e-05
1	1	Manual Mode	280.994512	-0.0750500857830048	-0.0750500857830048	-1.00435469359894e-05	1.00435469359894e-05	0	-0.000750393764815012	2.49594449996948e-05
1	1	Manual Mode	281.994512	-0.075679711997509	-0.075679711997509	-1.00434984905615e-05	1.00434984905615e-05	0	-0.000753183625506834	2.82302498817444e-05
1	1	Manual Mode	282.99451203	-0.0767296329140663	-0.0767296329140663	-1.00435261736632e-05	1.00435261736632e-05	0	-0.000755973493972104	2.59280204772949e-05
1	1	Manual Mode	283.994512	-0.0778079405426979	-0.0778079405426979	-1.00434909406246e-05	1.00434909406246e-05	0	-0.000758763352483026	4.65959310531616e-05
1	1	Manual Mode	284.99451205	-0.0788538828492165	-0.0788538828492165	-1.00434607408773e-05	1.00434607408773e-05	0	-0.000761553202828319	5.1349401473999e-05
1	1	Manual Mode	285.99451205	-0.0797529518604279	-0.0797529518604279	-1.00434475284879e-05	1.00434475284879e-05	0	-0.00076434304936401	5.38527965545654e-05
1	1	Manual Mode	286.994512	-0.0805075392127037	-0.0805075392127037	-1.00434859073334e-05	1.00434859073334e-05	0	-0.000767132906420997	4.24236059188843e-05
1	1	Manual Mode	287.994512	-0.0812244713306427	-0.0812244713306427	-1.00435488234737e-05	1.00435488234737e-05	0	-0.000769922781094184	3.55169177055359e-05
1	1	Manual Mode	288.994512	-0.0818388387560844	-0.0818388387560844	-1.00435500817965e-05	1.00435500817965e-05	0	-0.000772712656116906	3.12626361846924e-05
1	1	Manual Mode	289.994512	-0.0828002169728279	-0.0828002169728279	-1.00435010072071e-05	1.00435010072071e-05	0	-0.000775502517507796	2.80886888504028e-05
1	1	Manual Mode	290.994512	-0.0837536081671715	-0.0837536081671715	-1.00435620358631e-05	1.00435620358631e-05	0	-0.000778292395851092	4.30494546890259e-05
1	1	Manual Mode	291.994512	-0.0844487100839615	-0.0844487100839615	-1.00434582242317e-05	1.00434582242317e-05	0	-0.000781082245357823	6.084144115448e-05
1	1	Manual Mode	292.994512	-0.085023544728756	-0.085023544728756	-1.00435154779193e-05	1.00435154779193e-05	0	-0.000783872110768356	8.07717442512512e-05
1	1	Manual Mode	293.994512	-0.0859700366854668	-0.0859700366854668	-1.00435041530141e-05	1.00435041530141e-05	0	-0.000786661973033082	8.8810920715332e-05
1	1	Manual Mode	294.994512	-0.0869087055325508	-0.0869087055325508	-1.00434846490106e-05	1.00434846490106e-05	0	-0.000789451829880029	6.88284635543823e-05
1	1	Manual Mode	295.994512	-0.0877995043992996	-0.0877995043992996	-1.00435117029509e-05	1.00435117029509e-05	0	-0.00079224169424196	4.4696033000946e-05
1	1	Manual Mode	296.994512	-0.0884136706590652	-0.0884136706590652	-1.00434890531404e-05	1.00434890531404e-05	0	-0.000795031552312277	3.10912728309631e-05
1	1	Manual Mode	297.994512	-0.088904045522213	-0.088904045522213	-1.00434399785511e-05	1.00434399785511e-05	0	-0.000797821396750763	2.15247273445129e-05
1	1	Manual Mode	298.99451201	-0.0892423763871193	-0.0892423763871193	-1.0043436832744e-05	1.0043436832744e-05	0	-0.000800611240343314	2.33054161071777e-05
1	1	Manual Mode	299.99451207	-0.0897396206855774	-0.0897396206855774	-1.00434261370002e-05	1.00434261370002e-05	0	-0.000803401081104315	3.36915254592896e-05
1	1	Manual Mode	300.994512	-0.090621680021286	-0.090621680021286	-1.00434645158457e-05	1.00434645158457e-05	0	-0.000806190932163426	4.67300415039063e-05
1	1	Manual Mode	301.994512	-0.0914992168545723	-0.0914992168545723	-1.00434525617791e-05	1.00434525617791e-05	0	-0.000808980780097254	4.53591346740723e-05
1	1	Manual Mode	302.99451202	-0.0923646092414856	-0.0923646092414856	-1.00433902748003e-05	1.00433902748003e-05	0	-0.00081177061078494	3.45781445503235e-05
1	1	Manual Mode	303.994512	-0.0932177305221558	-0.0932177305221558	-1.00434129246108e-05	1.00434129246108e-05	0	-0.000814560447652646	4.5090913772583e-05
1	1	Manual Mode	304.994512	-0.0940524339675903	-0.0940524339675903	-1.00433745457652e-05	1.00433745457652e-05	0	-0.000817350273915358	6.3478946685791e-05
1	1	Manual Mode	305.99451202	-0.0946605578064919	-0.0946605578064919	-1.00434110371265e-05	1.00434110371265e-05	0	-0.000820140110370358	6.08563423156738e-05
1	1	Manual Mode	306.994512	-0.0952813625335693	-0.0952813625335693	-1.00433342794355e-05	1.00433342794355e-05	0	-0.000822929925392182	4.49046492576599e-05
1	1	Manual Mode	307.994512	-0.095982238650322	-0.095982238650322	-1.00433374252425e-05	1.00433374252425e-05	0	-0.000825719741343638	4.40478324890137e-05
1	1	Manual Mode	308.994512	-0.0966424122452736	-0.0966424122452736	-1.00433839831863e-05	1.00433839831863e-05	0	-0.000828509570227856	4.59328293800354e-05
1	1	Manual Mode	309.99451205	-0.0971860215067863	-0.0971860215067863	-1.00433984538985e-05	1.00433984538985e-05	0	-0.00083129940327121	6.46710395812988e-05
1	1	Manual Mode	310.99451214	-0.0976699665188789	-0.0976699665188789	-1.00433827248634e-05	1.00433827248634e-05	0	-0.000834089232056978	6.28679990768433e-05
1	1	Manual Mode	311.994512	-0.0981902703642845	-0.0981902703642845	-1.00433764332494e-05	1.00433764332494e-05	0	-0.000836879058453416	4.99039888381958e-05
1	1	Manual Mode	312.994512	-0.0988927260041237	-0.0988927260041237	-1.00433959372529e-05	1.00433959372529e-05	0	-0.000839668890658208	5.32343983650208e-05
1	1	Manual Mode	313.994512	-0.0995429828763008	-0.0995429828763008	-1.004343054113e-05	1.004343054113e-05	0	-0.000842458732475189	4.08738851547241e-05
1	1	Manual Mode	314.994512	-0.100247226655483	-0.100247226655483	-1.00434720657826e-05	1.00434720657826e-05	0	-0.000845248585826795	4.82499599456787e-05
1	1	Manual Mode	315.99451218	-0.100985959172249	-0.100985959172249	-1.00434582242317e-05	1.00434582242317e-05	0	-0.0008480384358357	7.20545649528503e-05
1	1	Manual Mode	316.994512	-0.10160031914711	-0.10160031914711	-1.0043543161021e-05	1.0043543161021e-05	0	-0.000850828308433805	7.57277011871338e-05
1	1	Manual Mode	317.99451207	-0.102165207266808	-0.102165207266808	-1.00435570025719e-05	1.00435570025719e-05	0	-0.000853618185574256	7.39991664886475e-05
1	1	Manual Mode	318.99451201	-0.102694109082222	-0.102694109082222	-1.00435941230946e-05	1.00435941230946e-05	0	-0.000856408072663278	7.58171081542969e-05
1	1	Manual Mode	319.994512	-0.103268750011921	-0.103268750011921	-1.00435330944386e-05	1.00435330944386e-05	0	-0.000859197942939389	7.90208578109741e-05
1	1	Manual Mode	320.994512	-0.103776857256889	-0.103776857256889	-1.00434481576493e-05	1.00434481576493e-05	0	-0.000861987789649848	7.31050968170166e-05
1	1	Manual Mode	321.99451201	-0.104398109018803	-0.104398109018803	-1.00435041530141e-05	1.00435041530141e-05	0	-0.000864777651942473	6.49094581604004e-05
1	1	Manual Mode	322.994512	-0.105533182621002	-0.105533182621002	-1.00434582242317e-05	1.00434582242317e-05	0	-0.000867567501421305	3.00109386444092e-05
1	1	Manual Mode	323.994512	-0.10691525042057	-0.10691525042057	-1.00434380910668e-05	1.00434380910668e-05	0	-0.00087035734533549	5.24818897247314e-05
1	1	Manual Mode	324.994512	-0.10830494761467	-0.10830494761467	-1.00434424951967e-05	1.00434424951967e-05	0	-0.000873147190473045	6.74128532409668e-05
1	1	Manual Mode	325.994512	-0.109571225941181	-0.109571225941181	-1.00434198453862e-05	1.00434198453862e-05	0	-0.000875937029318986	7.02664256095886e-05
1	1	Manual Mode	326.99451203	-0.110712334513664	-0.110712334513664	-1.00434034871897e-05	1.00434034871897e-05	0	-0.000878726863704678	7.46920704841614e-05
1	1	Manual Mode	327.99451207	-0.111707672476768	-0.111707672476768	-1.00434374619054e-05	1.00434374619054e-05	0	-0.00088151670755569	9.23871994018555e-05
1	1	Manual Mode	328.99451213	-0.1124247610569	-0.1124247610569	-1.00434676616528e-05	1.00434676616528e-05	0	-0.000884306559851318	9.93460416793823e-05
1	1	Manual Mode	329.994512	-0.113027021288872	-0.113027021288872	-1.00434632575229e-05	1.00434632575229e-05	0	-0.000887096410393505	9.6738338470459e-05
1	1	Manual Mode	330.994512	-0.113554313778877	-0.113554313778877	-1.00434714366212e-05	1.00434714366212e-05	0	-0.000889886263570344	0.000100716948509216
1	1	Manual Mode	331.994512	-0.113998599350452	-0.113998599350452	-1.00434261370002e-05	1.00434261370002e-05	0	-0.000892676104163955	0.000102490186691284
1	1	Manual Mode	332.994512	-0.114301912486553	-0.114301912486553	-1.00435010072071e-05	1.00435010072071e-05	0	-0.000895465965554846	9.87052917480469e-05
1	1	Manual Mode	333.99451207	-0.114461869001389	-0.114461869001389	-1.00434645158457e-05	1.00434645158457e-05	0	-0.000898255817004537	0.000104114413261414
1	1	Manual Mode	334.99451201	-0.114647477865219	-0.114647477865219	-1.00434720657826e-05	1.00434720657826e-05	0	-0.000901045670188753	9.65595245361328e-05
1	1	Manual Mode	335.994512	-0.114857241511345	-0.114857241511345	-1.0043524286179e-05	1.0043524286179e-05	0	-0.000903835538018125	9.3504786491394e-05
1	1	Manual Mode	336.994512	-0.115042246878147	-0.115042246878147	-1.00435003780457e-05	1.00435003780457e-05	0	-0.000906625399234249	0.000103175640106201
1	1	Manual Mode	337.994512	-0.115064352750778	-0.115064352750778	-1.00434833906878e-05	1.00434833906878e-05	0	-0.000909415255731662	7.18235969543457e-05
1	1	Manual Mode	338.994512	-0.115131340920925	-0.115131340920925	-1.00434670324914e-05	1.00434670324914e-05	0	-0.000912205107685132	7.09891319274902e-05
1	1	Manual Mode	339.994512	-0.115258328616619	-0.115258328616619	-1.0043411666288e-05	1.0043411666288e-05	0	-0.000914994944259101	7.62790441513062e-05
1	1	Manual Mode	340.99451202	-0.11550360172987	-0.11550360172987	-1.00434060038353e-05	1.00434060038353e-05	0	-0.000917784779315964	8.67992639541626e-05
1	1	Manual Mode	341.994512	-0.115589514374733	-0.115589514374733	-1.00434110371265e-05	1.00434110371265e-05	0	-0.000920574615659368	7.22110271453857e-05
1	1	Manual Mode	342.994512	-0.115740574896336	-0.115740574896336	-1.00434317994528e-05	1.00434317994528e-05	0	-0.000923364457825883	7.26580619812012e-05
1	1	Manual Mode	343.99451207	-0.115925587713718	-0.115925587713718	-1.00434374619054e-05	1.00434374619054e-05	0	-0.00092615430176059	8.91834497451782e-05
1	1	Manual Mode	344.99451205	-0.116109296679497	-0.116109296679497	-1.00434173287406e-05	1.00434173287406e-05	0	-0.000928944139851667	9.3415379524231e-05
1	1	Manual Mode	345.99451202	-0.116166368126869	-0.116166368126869	-1.00434078913195e-05	1.00434078913195e-05	0	-0.000931733975293338	8.64416360855103e-05
1	1	Manual Mode	346.994512	-0.116263560950756	-0.116263560950756	-1.00433412002109e-05	1.00433412002109e-05	0	-0.000934523792237599	8.30590724945068e-05
1	1	Manual Mode	347.994512	-0.116434670984745	-0.116434670984745	-1.00433984538985e-05	1.00433984538985e-05	0	-0.00093731362514146	8.44299793243408e-05
1	1	Manual Mode	348.994512	-0.116722457110882	-0.116722457110882	-1.00435192528877e-05	1.00435192528877e-05	0	-0.000940103491600596	7.21514225006104e-05
1	1	Manual Mode	349.994512	-0.116879969835281	-0.116879969835281	-1.00434877948176e-05	1.00434877948176e-05	0	-0.000942893349321378	5.23477792739868e-05
1	1	Manual Mode	350.994512	-0.117057606577873	-0.117057606577873	-1.00434859073334e-05	1.00434859073334e-05	0	-0.00094568320651786	6.10202550888062e-05
1	1	Manual Mode	351.994512	-0.117270119488239	-0.117270119488239	-1.00434846490106e-05	1.00434846490106e-05	0	-0.000948473063364807	5.24967908859253e-05
1	1	Manual Mode	352.994512	-0.1174620911479	-0.1174620911479	-1.00434525617791e-05	1.00434525617791e-05	0	-0.000951262911298635	5.13046979904175e-05
1	1	Manual Mode	353.99451207	-0.117855750024319	-0.117855750024319	-1.00434009705441e-05	1.00434009705441e-05	0	-0.000954052745096852	5.39273023605347e-05
1	1	Manual Mode	354.99451201	-0.118149623274803	-0.118149623274803	-1.00433959372529e-05	1.00433959372529e-05	0	-0.000956842577134255	6.44028186798096e-05
1	1	Manual Mode	355.994512	-0.118521079421043	-0.118521079421043	-1.00434185870634e-05	1.00434185870634e-05	0	-0.000959632415602763	7.52657651901245e-05
1	1	Manual Mode	356.99451201	-0.119025178253651	-0.119025178253651	-1.00434060038353e-05	1.00434060038353e-05	0	-0.000962422250631727	8.2165002822876e-05
1	1	Manual Mode	357.994512	-0.119618065655231	-0.119618065655231	-1.00434638866843e-05	1.00434638866843e-05	0	-0.000965212101683462	5.51193952560425e-05
1	1	Manual Mode	358.994512	-0.119937710464001	-0.119937710464001	-1.00434777282352e-05	1.00434777282352e-05	0	-0.000968001956607972	3.79383563995361e-05
1	1	Manual Mode	359.994512	-0.120324544608593	-0.120324544608593	-1.00434632575229e-05	1.00434632575229e-05	0	-0.00097079180751284	6.23315572738647e-05
1	1	Manual Mode	360.994512	-0.120683901011944	-0.120683901011944	-1.00434777282352e-05	1.00434777282352e-05	0	-0.000973581662437349	6.78449869155884e-05
1	1	Manual Mode	361.994512	-0.120990909636021	-0.120990909636021	-1.00435374985684e-05	1.00435374985684e-05	0	-0.000976371533964729	7.40140676498413e-05
1	1	Manual Mode	362.99451201	-0.121360421180725	-0.121360421180725	-1.00435041530141e-05	1.00435041530141e-05	0	-0.000979161396257355	7.55637884140015e-05
1	1	Manual Mode	363.99451203	-0.121777206659317	-0.121777206659317	-1.0043491569786e-05	1.0043491569786e-05	0	-0.000981951255082537	5.92470169067383e-05
1	1	Manual Mode	364.994512	-0.122008681297302	-0.122008681297302	-1.00434739532668e-05	1.00434739532668e-05	0	-0.000984741108874748	4.84585762023926e-05
1	1	Manual Mode	365.994512	-0.122101247310638	-0.122101247310638	-1.00434349452598e-05	1.00434349452598e-05	0	-0.000987530951915098	4.43309545516968e-05
1	1	Manual Mode	366.99451203	-0.122243382036686	-0.122243382036686	-1.00434846490106e-05	1.00434846490106e-05	0	-0.000990320808845742	5.09768724441528e-05
1	1	Manual Mode	367.99451217	-0.122327148914337	-0.122327148914337	-1.00434431243581e-05	1.00434431243581e-05	0	-0.000993110654548641	4.85032796859741e-05
1	1	Manual Mode	368.994512	-0.12243690341711	-0.12243690341711	-1.00434959739159e-05	1.00434959739159e-05	0	-0.000995900514067119	3.56137752532959e-05
1	1	Manual Mode	369.99451206	-0.122477419674397	-0.122477419674397	-1.00434966030773e-05	1.00434966030773e-05	0	-0.000998690374402033	4.45097684860229e-05
1	1	Manual Mode	370.99451201	-0.121653817594051	-0.121653817594051	-1.00435519692807e-05	1.00435519692807e-05	0	-0.00100148024980956	5.06490468978882e-05
1	1	Manual Mode	371.994512	-0.120902568101883	-0.120902568101883	-1.00435525984421e-05	1.00435525984421e-05	0	-0.00100427012550345	5.14239072799683e-05
1	1	Manual Mode	372.994512	-0.120514787733555	-0.120514787733555	-1.00435356110842e-05	1.00435356110842e-05	0	-0.00100705999650653	8.12113285064697e-05
1	1	Manual Mode	373.99451204	-0.120262585580349	-0.120262585580349	-1.00434286536458e-05	1.00434286536458e-05	0	-0.0010098498379108	8.81105661392212e-05
1	1	Manual Mode	374.994512	-0.120203137397766	-0.120203137397766	-1.0043369512474e-05	1.0043369512474e-05	0	-0.00101263966266379	8.96155834197998e-05
1	1	Manual Mode	375.994512	-0.120304681360722	-0.120304681360722	-1.00433550417617e-05	1.00433550417617e-05	0	-0.00101542948350872	8.86917114257813e-05
1	1	Manual Mode	376.994512	-0.120534539222717	-0.120534539222717	-1.00433625916986e-05	1.00433625916986e-05	0	-0.00101821930645086	7.29113817214966e-05
1	1	Manual Mode	377.994512	-0.12061945348978	-0.12061945348978	-1.00433795790564e-05	1.00433795790564e-05	0	-0.00102100913411171	7.75009393692017e-05
1	1	Manual Mode	378.99451201	-0.120751604437828	-0.120751604437828	-1.00434198453862e-05	1.00434198453862e-05	0	-0.00102379897298555	8.01980495452881e-05
1	1	Manual Mode	379.99451202	-0.120912477374077	-0.120912477374077	-1.00434689199756e-05	1.00434689199756e-05	0	-0.00102658882549122	7.39395618438721e-05
1	1	Manual Mode	380.994512	-0.121154427528381	-0.121154427528381	-1.00433481209863e-05	1.00433481209863e-05	0	-0.00102937864435792	7.25984573364258e-05
1	1	Manual Mode	381.994512	-0.121498845517635	-0.121498845517635	-1.00433896456389e-05	1.00433896456389e-05	0	-0.00103216847481504	6.86347484588623e-05
1	1	Manual Mode	382.994512	-0.121808685362339	-0.121808685362339	-1.00434317994528e-05	1.00434317994528e-05	0	-0.00103495831698155	8.46385955810547e-05
1	1	Manual Mode	383.99451204	-0.122186787426472	-0.122186787426472	-1.00434563367475e-05	1.00434563367475e-05	0	-0.00103774816607558	6.66230916976929e-05
1	1	Manual Mode	384.99451201	-0.122381024062634	-0.122381024062634	-1.0043427395323e-05	1.0043427395323e-05	0	-0.00104053800693503	5.8397650718689e-05
1	1	Manual Mode	385.994512	-0.122832596302032	-0.122832596302032	-1.00434569659089e-05	1.00434569659089e-05	0	-0.00104332785606432	7.03185796737671e-05
1	1	Manual Mode	386.994512	-0.123167581856251	-0.123167581856251	-1.00434431243581e-05	1.00434431243581e-05	0	-0.00104611770137665	6.97970390319824e-05
1	1	Manual Mode	387.994512	-0.123360000550747	-0.123360000550747	-1.00434909406246e-05	1.00434909406246e-05	0	-0.00104890755997126	6.29127025604248e-05
1	1	Manual Mode	388.994512	-0.12328302115202	-0.12328302115202	-1.00434676616528e-05	1.00434676616528e-05	0	-0.0010516974120995	5.72800636291504e-05
1	1	Manual Mode	389.994512	-0.123256057500839	-0.123256057500839	-1.00435179945649e-05	1.00435179945649e-05	0	-0.0010544872782091	6.72638416290283e-05
1	1	Manual Mode	390.994512	-0.123382106423378	-0.123382106423378	-1.00435337236e-05	1.00435337236e-05	0	-0.00105727714868788	5.69522380828857e-05
1	1	Manual Mode	391.99451207	-0.123490422964096	-0.123490422964096	-1.00434777282352e-05	1.00434777282352e-05	0	-0.00106006700380768	4.98741865158081e-05
1	1	Manual Mode	392.994512	-0.123441606760025	-0.123441606760025	-1.00435142195965e-05	1.00435142195965e-05	0	-0.00106285686867339	4.597008228302e-05
1	1	Manual Mode	393.994512	-0.123312078416348	-0.123312078416348	-1.0043530577793e-05	1.0043530577793e-05	0	-0.00106564673827833	4.87565994262695e-05
1	1	Manual Mode	394.994512	-0.123289100825787	-0.123289100825787	-1.00434638866843e-05	1.00434638866843e-05	0	-0.00106843658935797	4.62234020233154e-05
1	1	Manual Mode	395.99451201	-0.123112991452217	-0.123112991452217	-1.00434053746739e-05	1.00434053746739e-05	0	-0.00107122642421216	3.44067811965942e-05
1	1	Manual Mode	396.99451201	-0.121713176369667	-0.121713176369667	-1.00434355744212e-05	1.00434355744212e-05	0	-0.00107401626742728	5.29438257217407e-05
1	1	Manual Mode	397.994512	-0.117227032780647	-0.117227032780647	-1.0043524286179e-05	1.0043524286179e-05	0	-0.00107680613525665	8.5875391960144e-05
1	1	Manual Mode	398.994512	-0.113374345004559	-0.113374345004559	-1.00434745824282e-05	1.00434745824282e-05	0	-0.00107959598930733	7.7366828918457e-05
1	1	Manual Mode	399.994512	-0.109858348965645	-0.109858348965645	-1.00433713999582e-05	1.00433713999582e-05	0	-0.0010823858146962	5.1937997341156e-05
1	1	Manual Mode	400.994512	-0.106544718146324	-0.106544718146324	-1.00434217328704e-05	1.00434217328704e-05	0	-0.00108517565406645	4.36156988143921e-05
1	1	Manual Mode	401.99451207	-0.103404335677624	-0.103404335677624	-1.00434406077125e-05	1.00434406077125e-05	0	-0.00108796549887499	7.12275505065918e-05
1	1	Manual Mode	402.99451201	-0.10087276250124	-0.10087276250124	-1.00434739532668e-05	1.00434739532668e-05	0	-0.00109075535258351	6.82249665260315e-05
1	1	Manual Mode	403.99451212	-0.0987713858485222	-0.0987713858485222	-1.00433525251161e-05	1.00433525251161e-05	0	-0.00109354517303625	3.76254320144653e-05
1	1	Manual Mode	404.994512	-0.0972083136439323	-0.0972083136439323	-1.00434022288669e-05	1.00434022288669e-05	0	-0.00109633500665393	3.36915254592896e-05
1	1	Manual Mode	405.994512	-0.0963305756449699	-0.0963305756449699	-1.00434531909405e-05	1.00434531909405e-05	0	-0.00109912485476253	4.74676489830017e-05
1	1	Manual Mode	406.99451203	-0.0955758988857269	-0.0955758988857269	-1.00434129246108e-05	1.00434129246108e-05	0	-0.00110191469176973	5.62518835067749e-05
1	1	Manual Mode	407.99451221	-0.0950870215892792	-0.0950870215892792	-1.00434003413827e-05	1.00434003413827e-05	0	-0.00110470452570006	7.48932361602783e-05
1	1	Manual Mode	408.994512	-0.0948042348027229	-0.0948042348027229	-1.004343054113e-05	1.004343054113e-05	0	-0.00110749436693117	7.20694661140442e-05
1	1	Manual Mode	409.994512	-0.0949806272983551	-0.0949806272983551	-1.00433997122213e-05	1.00433997122213e-05	0	-0.00111028420018457	6.30766153335571e-05
1	1	Manual Mode	410.994512	-0.0953295901417732	-0.0953295901417732	-1.00434236203546e-05	1.00434236203546e-05	0	-0.00111307404007911	5.2332878112793e-05
1	1	Manual Mode	411.99451218	-0.095765233039856	-0.095765233039856	-1.00434475284879e-05	1.00434475284879e-05	0	-0.00111586388711697	5.13270497322083e-05
1	1	Manual Mode	412.99451205	-0.0965461879968643	-0.0965461879968643	-1.0043411666288e-05	1.0043411666288e-05	0	-0.00111865372332826	6.43804669380188e-05
1	1	Manual Mode	413.994512	-0.0975845828652382	-0.0975845828652382	-1.00434456410037e-05	1.00434456410037e-05	0	-0.00112144356920016	7.28964805603027e-05
1	1	Manual Mode	414.994512	-0.0985290482640266	-0.0985290482640266	-1.00434903114632e-05	1.00434903114632e-05	0	-0.00112423342762001	6.67572021484375e-05
1	1	Manual Mode	415.994512	-0.0994097292423248	-0.0994097292423248	-1.00434513034563e-05	1.00434513034563e-05	0	-0.00112702327520431	5.06415963172913e-05
1	1	Manual Mode	416.99451214	-0.100137688219547	-0.100137688219547	-1.0043436832744e-05	1.0043436832744e-05	0	-0.00112981311915954	6.44922256469727e-05
1	1	Manual Mode	417.99451207	-0.100929297506809	-0.100929297506809	-1.00434091496423e-05	1.00434091496423e-05	0	-0.00113260295483915	7.27474689483643e-05
1	1	Manual Mode	418.994512	-0.101773358881474	-0.101773358881474	-1.00434513034563e-05	1.00434513034563e-05	0	-0.00113539280222815	8.85725021362305e-05
1	1	Manual Mode	419.99451207	-0.102451376616955	-0.102451376616955	-1.00434714366212e-05	1.00434714366212e-05	0	-0.00113818265560028	8.72090458869934e-05
1	1	Manual Mode	420.99451207	-0.103237099945545	-0.103237099945545	-1.00434752115896e-05	1.00434752115896e-05	0	-0.00114097250982572	8.13975930213928e-05
1	1	Manual Mode	421.994512	-0.104113146662712	-0.104113146662712	-1.0043485278172e-05	1.0043485278172e-05	0	-0.00114376236665215	6.93872570991516e-05
1	1	Manual Mode	422.994512	-0.105079971253872	-0.105079971253872	-1.00434714366212e-05	1.00434714366212e-05	0	-0.00114655221982899	5.91203570365906e-05
1	1	Manual Mode	423.99451201	-0.105847164988518	-0.105847164988518	-1.004346640333e-05	1.004346640333e-05	0	-0.00114934207163559	5.17889857292175e-05
1	1	Manual Mode	424.994512	-0.106799274682999	-0.106799274682999	-1.0043436832744e-05	1.0043436832744e-05	0	-0.00115213191517234	6.21229410171509e-05
1	1	Manual Mode	425.994512	-0.107705391943455	-0.107705391943455	-1.00434513034563e-05	1.00434513034563e-05	0	-0.00115492176275663	7.0527195930481e-05
1	1	Manual Mode	426.994512	-0.108455181121826	-0.108455181121826	-1.00434462701651e-05	1.00434462701651e-05	0	-0.00115771160894279	6.20931386947632e-05
1	1	Manual Mode	427.99451202	-0.109099045395851	-0.109099045395851	-1.00434324286142e-05	1.00434324286142e-05	0	-0.00116050145133987	6.70626759529114e-05
1	1	Manual Mode	428.994512	-0.109812065958977	-0.109812065958977	-1.00434701782984e-05	1.00434701782984e-05	0	-0.00116329130411138	7.93561339378357e-05
1	1	Manual Mode	429.994512	-0.110330663621426	-0.110330663621426	-1.00434613700387e-05	1.00434613700387e-05	0	-0.00116608115449194	6.16684556007385e-05
1	1	Manual Mode	430.994512	-0.110927686095238	-0.110927686095238	-1.0043482132365e-05	1.0043482132365e-05	0	-0.00116887101063982	5.32716512680054e-05
1	1	Manual Mode	431.99451207	-0.111535437405109	-0.111535437405109	-1.00434808740422e-05	1.00434808740422e-05	0	-0.00117166086663346	5.65499067306519e-05
1	1	Manual Mode	432.994512	-0.112079858779907	-0.112079858779907	-1.00434676616528e-05	1.00434676616528e-05	0	-0.0011744507185664	7.08699226379395e-05
1	1	Manual Mode	433.994512	-0.112635768949986	-0.112635768949986	-1.00434978614001e-05	1.00434978614001e-05	0	-0.00117724057908346	8.17328691482544e-05
1	1	Manual Mode	434.99451202	-0.113192416727543	-0.113192416727543	-1.00434343160984e-05	1.00434343160984e-05	0	-0.00118003042200484	7.38203525543213e-05
1	1	Manual Mode	435.99451203	-0.11394277960062	-0.11394277960062	-1.00434953447545e-05	1.00434953447545e-05	0	-0.00118282028185073	8.02576541900635e-05
1	1	Manual Mode	436.994512	-0.114677049219608	-0.114677049219608	-1.00434324286142e-05	1.00434324286142e-05	0	-0.00118561012410831	8.74549150466919e-05
1	1	Manual Mode	437.994512	-0.115397214889526	-0.115397214889526	-1.00434513034563e-05	1.00434513034563e-05	0	-0.0011883999716926	0.000101745128631592
1	1	Manual Mode	438.99451205	-0.116052486002445	-0.116052486002445	-1.00434380910668e-05	1.00434380910668e-05	0	-0.00119118981574628	9.67085361480713e-05
1	1	Manual Mode	439.994512	-0.116684854030609	-0.116684854030609	-1.00433978247371e-05	1.00433978247371e-05	0	-0.00119397964833588	9.49949026107788e-05
1	1	Manual Mode	440.99451203	-0.117354601621628	-0.117354601621628	-1.00434399785511e-05	1.00434399785511e-05	0	-0.00119676949285807	8.60989093780518e-05
1	1	Manual Mode	441.99451204	-0.118149727582932	-0.118149727582932	-1.00434412368739e-05	1.00434412368739e-05	0	-0.00119955933767399	8.67843627929688e-05
1	1	Manual Mode	442.99451207	-0.118901282548904	-0.118901282548904	-1.00434085204809e-05	1.00434085204809e-05	0	-0.00120234917345781	6.72638416290283e-05
1	1	Manual Mode	443.994512	-0.119386792182922	-0.119386792182922	-1.00434041163511e-05	1.00434041163511e-05	0	-0.00120513900773929	5.51491975784302e-05
1	1	Manual Mode	444.99451204	-0.120075263082981	-0.120075263082981	-1.00433971955757e-05	1.00433971955757e-05	0	-0.00120792884040521	6.61313533782959e-05
1	1	Manual Mode	445.994512	-0.120703831315041	-0.120703831315041	-1.00434745824282e-05	1.00434745824282e-05	0	-0.00121071869434429	7.47889280319214e-05
1	1	Manual Mode	446.99451207	-0.1213418841362	-0.1213418841362	-1.00434714366212e-05	1.00434714366212e-05	0	-0.00121350854771642	6.46859407424927e-05
1	1	Manual Mode	447.99451207	-0.121995210647583	-0.121995210647583	-1.00435154779193e-05	1.00435154779193e-05	0	-0.00121629841312695	5.4478645324707e-05
1	1	Manual Mode	448.994512	-0.122639782726765	-0.122639782726765	-1.00434720657826e-05	1.00434720657826e-05	0	-0.00121908826628327	5.58942556381226e-05
1	1	Manual Mode	449.99451218	-0.123333185911179	-0.123333185911179	-1.00434299119686e-05	1.00434299119686e-05	0	-0.00122187810842765	4.85032796859741e-05
1	1	Manual Mode	450.994512	-0.123902305960655	-0.123902305960655	-1.00434399785511e-05	1.00434399785511e-05	0	-0.00122466795236397	4.96655702590942e-05
1	1	Manual Mode	451.994512	-0.124410033226013	-0.124410033226013	-1.00435337236e-05	1.00435337236e-05	0	-0.00122745782284275	6.7591667175293e-05
1	1	Manual Mode	452.994512	-0.124799482524395	-0.124799482524395	-1.00434619992001e-05	1.00434619992001e-05	0	-0.00123024767339808	5.91278076171875e-05
1	1	Manual Mode	453.99451202	-0.125145271420479	-0.125145271420479	-1.00434890531404e-05	1.00434890531404e-05	0	-0.00123303753152419	4.27663326263428e-05
1	1	Manual Mode	454.994512	-0.125549077987671	-0.125549077987671	-1.00434745824282e-05	1.00434745824282e-05	0	-0.00123582738551907	3.34829092025757e-05
1	1	Manual Mode	455.99451214	-0.126011729240417	-0.126011729240417	-1.00434487868107e-05	1.00434487868107e-05	0	-0.00123861723279488	3.65078449249268e-05
1	1	Manual Mode	456.994512	-0.126468494534492	-0.126468494534492	-1.00434450118423e-05	1.00434450118423e-05	0	-0.00124140707824092	3.25441360473633e-05
1	1	Manual Mode	457.994512	-0.126803308725357	-0.126803308725357	-1.00434651450071e-05	1.00434651450071e-05	0	-0.00124419692967009	2.77310609817505e-05
1	1	Manual Mode	458.994512	-0.127163842320442	-0.127163842320442	-1.00435091863053e-05	1.00435091863053e-05	0	-0.00124698679333295	2.40355730056763e-05
1	1	Manual Mode	459.994512	-0.127487689256668	-0.127487689256668	-1.00435658108315e-05	1.00435658108315e-05	0	-0.00124977667272485	2.92211771011353e-05
1	1	Manual Mode	460.994512	-0.127934038639069	-0.127934038639069	-1.00435072988211e-05	1.00435072988211e-05	0	-0.00125256653586341	1.93268060684204e-05
1	1	Manual Mode	461.994512	-0.12827356159687	-0.12827356159687	-1.00435330944386e-05	1.00435330944386e-05	0	-0.00125535640616742	2.4452805519104e-05
1	1	Manual Mode	462.994512	-0.128663957118988	-0.128663957118988	-1.00435601483789e-05	1.00435601483789e-05	0	-0.00125814628398641	1.76727771759033e-05
1	1	Manual Mode	463.994512	-0.129080846905708	-0.129080846905708	-1.00435437901824e-05	1.00435437901824e-05	0	-0.00126093615726146	2.63899564743042e-05
1	1	Manual Mode	464.994512	-0.129417419433594	-0.129417419433594	-1.00434613700387e-05	1.00434613700387e-05	0	-0.00126372600764203	3.46451997756958e-05
1	1	Manual Mode	465.994512	-0.129799291491508	-0.129799291491508	-1.00435312069544e-05	1.00435312069544e-05	0	-0.00126651587742174	3.88473272323608e-05
1	1	Manual Mode	466.994512	-0.130219608545303	-0.130219608545303	-1.004346640333e-05	1.004346640333e-05	0	-0.00126930572920044	5.11407852172852e-05
1	1	Manual Mode	467.994512	-0.130459859967232	-0.130459859967232	-1.0043472694944e-05	1.0043472694944e-05	0	-0.00127209558272682	5.26607036590576e-05
1	1	Manual Mode	468.994512	-0.130471080541611	-0.130471080541611	-1.00435374985684e-05	1.00435374985684e-05	0	-0.0012748854542542	6.19292259216309e-05
1	1	Manual Mode	469.994512	-0.130494982004166	-0.130494982004166	-1.00435135904351e-05	1.00435135904351e-05	0	-0.00127767531914043	6.29276037216187e-05
1	1	Manual Mode	470.99451262	-0.130673438310623	-0.130673438310623	-1.00434953447545e-05	1.00434953447545e-05	0	-0.00128046518068813	6.85304403305054e-05
1	1	Manual Mode	471.99451207	-0.130886539816856	-0.130886539816856	-1.0043469549137e-05	1.0043469549137e-05	0	-0.00128325503180625	6.87986612319946e-05
1	1	Manual Mode	472.994512	-0.131136253476143	-0.131136253476143	-1.00434525617791e-05	1.00434525617791e-05	0	-0.00128604487954479	7.55488872528076e-05
1	1	Manual Mode	473.994512	-0.131441414356232	-0.131441414356232	-1.00434355744212e-05	1.00434355744212e-05	0	-0.0012888347227599	7.3358416557312e-05
1	1	Manual Mode	474.99451201	-0.131554335355759	-0.131554335355759	-1.00434645158457e-05	1.00434645158457e-05	0	-0.0012916245740422	8.44895839691162e-05
1	1	Manual Mode	475.994512	-0.131627395749092	-0.131627395749092	-1.00434450118423e-05	1.00434450118423e-05	0	-0.00129441441985093	9.24170017242432e-05
1	1	Manual Mode	476.99451207	-0.131718993186951	-0.131718993186951	-1.00434588533931e-05	1.00434588533931e-05	0	-0.00129720426972772	9.3609094619751e-05
1	1	Manual Mode	477.99451203	-0.131694883108139	-0.131694883108139	-1.00434506742949e-05	1.00434506742949e-05	0	-0.00129999411702565	7.58320093154907e-05
1	1	Manual Mode	478.994512	-0.129073068499565	-0.129073068499565	-1.00434487868107e-05	1.00434487868107e-05	0	-0.00130278396382718	5.12450933456421e-05
1	1	Manual Mode	479.994512	-0.123921543359756	-0.123921543359756	-1.00434714366212e-05	1.00434714366212e-05	0	-0.00130557381700402	5.28097152709961e-05
1	1	Manual Mode	480.99451205	-0.120675519108772	-0.120675519108772	-1.00434374619054e-05	1.00434374619054e-05	0	-0.00130836366088293	5.82039356231689e-05
1	1	Manual Mode	481.994512	-0.118190087378025	-0.118190087378025	-1.00434110371265e-05	1.00434110371265e-05	0	-0.00131115349714264	7.91847705841064e-05
1	1	Manual Mode	482.994512	-0.115952476859093	-0.115952476859093	-1.00434154412564e-05	1.00434154412564e-05	0	-0.00131394333476521	6.62505626678467e-05
1	1	Manual Mode	483.994512	-0.113725289702415	-0.113725289702415	-1.00434060038353e-05	1.00434060038353e-05	0	-0.00131673316976627	6.96182250976563e-05
1	1	Manual Mode	484.99451214	-0.111857764422894	-0.111857764422894	-1.00433827248634e-05	1.00433827248634e-05	0	-0.00131952299869154	4.82499599456787e-05
1	1	Manual Mode	485.994512	-0.110066682100296	-0.110066682100296	-1.0043472694944e-05	1.0043472694944e-05	0	-0.00132231285182733	4.78029251098633e-05
1	1	Manual Mode	486.99451207	-0.108590729534626	-0.108590729534626	-1.00434538201019e-05	1.00434538201019e-05	0	-0.00132510270030598	7.10189342498779e-05
1	1	Manual Mode	487.994512	-0.107342846691608	-0.107342846691608	-1.00433915331231e-05	1.00433915331231e-05	0	-0.00132789253109211	6.16908073425293e-05
1	1	Manual Mode	488.99451205	-0.106275752186775	-0.106275752186775	-1.00433613333758e-05	1.00433613333758e-05	0	-0.00133068235382421	5.70714473724365e-05
1	1	Manual Mode	489.994512	-0.10527291893959	-0.10527291893959	-1.00433852415091e-05	1.00433852415091e-05	0	-0.00133347218291847	6.20186328887939e-05
1	1	Manual Mode	490.99451201	-0.104739524424076	-0.104739524424076	-1.00433525251161e-05	1.00433525251161e-05	0	-0.00133626200309224	4.70131635665894e-05
1	1	Manual Mode	491.994512	-0.104337461292744	-0.104337461292744	-1.00433688833126e-05	1.00433688833126e-05	0	-0.00133905182775415	5.63114881515503e-05
1	1	Manual Mode	492.994512	-0.103951029479504	-0.103951029479504	-1.00433915331231e-05	1.00433915331231e-05	0	-0.00134184165873557	5.5462121963501e-05
1	1	Manual Mode	493.994512	-0.103610210120678	-0.103610210120678	-1.00433934206073e-05	1.00433934206073e-05	0	-0.00134463149024129	6.62058591842651e-05
1	1	Manual Mode	494.994512	-0.103476159274578	-0.103476159274578	-1.00434034871897e-05	1.00434034871897e-05	0	-0.00134742132454329	7.09444284439087e-05
1	1	Manual Mode	495.994512	-0.103569224476814	-0.103569224476814	-1.00434745824282e-05	1.00434745824282e-05	0	-0.00135021117859396	5.26756048202515e-05
1	1	Manual Mode	496.99451202	-0.103754878044128	-0.103754878044128	-1.00435047821755e-05	1.00435047821755e-05	0	-0.00135300104108926	5.95822930335999e-05
1	1	Manual Mode	497.99451201	-0.104081600904465	-0.104081600904465	-1.00434877948176e-05	1.00434877948176e-05	0	-0.00135579089878214	4.99188899993896e-05
1	1	Manual Mode	498.99451203	-0.104531966149807	-0.104531966149807	-1.00434437535195e-05	1.00434437535195e-05	0	-0.00135858074432503	5.89638948440552e-05
1	1	Manual Mode	499.99451201	-0.105031356215477	-0.105031356215477	-1.00434166995792e-05	1.00434166995792e-05	0	-0.00136137058224133	4.71398234367371e-05
1	1	Manual Mode	500.99451243	-0.105752676725388	-0.105752676725388	-1.00434588533931e-05	1.00434588533931e-05	0	-0.00136416043309457	4.23938035964966e-05
1	1	Manual Mode	501.99451201	-0.10636218637228	-0.10636218637228	-1.00434513034563e-05	1.00434513034563e-05	0	-0.00136695027950713	5.44264912605286e-05
1	1	Manual Mode	502.994512	-0.10701335221529	-0.10701335221529	-1.00435544859263e-05	1.00435544859263e-05	0	-0.00136974015572532	6.40600919723511e-05
1	1	Manual Mode	503.994512	-0.107581399381161	-0.107581399381161	-1.00435815398666e-05	1.00435815398666e-05	0	-0.00137253003948639	5.80325722694397e-05
1	1	Manual Mode	504.99451201	-0.108197376132011	-0.108197376132011	-1.00434827615264e-05	1.00434827615264e-05	0	-0.00137531989583694	6.2108039855957e-05
1	1	Manual Mode	505.994512	-0.108621291816235	-0.108621291816235	-1.00434594825545e-05	1.00434594825545e-05	0	-0.0013781097456653	5.38453459739685e-05
1	1	Manual Mode	506.994512	-0.109027691185474	-0.109027691185474	-1.00434966030773e-05	1.00434966030773e-05	0	-0.00138089960583282	5.58570027351379e-05
1	1	Manual Mode	507.994512	-0.109426625072956	-0.109426625072956	-1.00434613700387e-05	1.00434613700387e-05	0	-0.00138368945621339	5.0865113735199e-05
1	1	Manual Mode	508.994512	-0.109895966947079	-0.109895966947079	-1.00434500451335e-05	1.00434500451335e-05	0	-0.00138647930344815	5.42700290679932e-05
1	1	Manual Mode	509.99451207	-0.110567219555378	-0.110567219555378	-1.0043436832744e-05	1.0043436832744e-05	0	-0.00138926914720809	5.20870089530945e-05
1	1	Manual Mode	510.994512	-0.111327849328518	-0.111327849328518	-1.00434261370002e-05	1.00434261370002e-05	0	-0.00139205898760641	5.96493482589722e-05
1	1	Manual Mode	511.99451207	-0.1120899990201	-0.1120899990201	-1.00434292828072e-05	1.00434292828072e-05	0	-0.00139484882926915	7.5995922088623e-05
1	1	Manual Mode	512.99451203	-0.112810418009758	-0.112810418009758	-1.00434009705441e-05	1.00434009705441e-05	0	-0.00139763866276048	7.70390033721924e-05
1	1	Manual Mode	513.99451207	-0.113525547087193	-0.113525547087193	-1.00433927914459e-05	1.00433927914459e-05	0	-0.00140042849420303	8.52048397064209e-05
1	1	Manual Mode	514.99451201	-0.114149324595928	-0.114149324595928	-1.00433871289933e-05	1.00433871289933e-05	0	-0.0014032183237937	7.25537538528442e-05
1	1	Manual Mode	515.994512	-0.114949740469456	-0.114949740469456	-1.00434374619054e-05	1.00434374619054e-05	0	-0.00140600816750522	8.45193862915039e-05
1	1	Manual Mode	516.99451225	-0.115675985813141	-0.115675985813141	-1.00434456410037e-05	1.00434456410037e-05	0	-0.00140879801421407	8.26865434646606e-05
1	1	Manual Mode	517.994512	-0.116399608552456	-0.116399608552456	-1.00434645158457e-05	1.00434645158457e-05	0	-0.00141158786477101	6.54458999633789e-05
1	1	Manual Mode	518.99451207	-0.11712159961462	-0.11712159961462	-1.00434934572702e-05	1.00434934572702e-05	0	-0.00141437772425998	5.90980052947998e-05
1	1	Manual Mode	519.994512	-0.117926761507988	-0.117926761507988	-1.00434399785511e-05	1.00434399785511e-05	0	-0.00141716756850318	7.37905502319336e-05
1	1	Manual Mode	520.994512	-0.118810825049877	-0.118810825049877	-1.00434745824282e-05	1.00434745824282e-05	0	-0.00141995742255386	6.63399696350098e-05
1	1	Manual Mode	521.99451252	-0.119656048715115	-0.119656048715115	-1.00435003780457e-05	1.00435003780457e-05	0	-0.00142274728522071	6.01708889007568e-05
1	1	Manual Mode	522.99451201	-0.120458006858826	-0.120458006858826	-1.00434764699124e-05	1.00434764699124e-05	0	-0.00142553713837286	5.88446855545044e-05
1	1	Manual Mode	523.99451207	-0.121239341795444	-0.121239341795444	-1.00434978614001e-05	1.00434978614001e-05	0	-0.00142832699905731	4.29153442382813e-05
1	1	Manual Mode	524.99451214	-0.122897490859032	-0.122897490859032	-1.00434506742949e-05	1.00434506742949e-05	0	-0.00143111684666212	3.21269035339355e-05
1	1	Manual Mode	525.994512	-0.125388488173485	-0.125388488173485	-1.00434544492633e-05	1.00434544492633e-05	0	-0.00143390669472967	1.45882368087769e-05
1	1	Manual Mode	526.994512	-0.127352863550186	-0.127352863550186	-1.00434689199756e-05	1.00434689199756e-05	0	-0.00143669654720744	2.05338001251221e-05
1	1	Manual Mode	527.994512	-0.129015624523163	-0.129015624523163	-1.00434248786774e-05	1.00434248786774e-05	0	-0.00143948638745152	3.62992286682129e-05
1	1	Manual Mode	528.994512	-0.130299210548401	-0.130299210548401	-1.0043427395323e-05	1.0043427395323e-05	0	-0.00144227622839466	5.95152378082275e-05
1	1	Manual Mode	529.994512	-0.131295561790466	-0.131295561790466	-1.00434651450071e-05	1.00434651450071e-05	0	-0.00144506607982383	7.10189342498779e-05
1	1	Manual Mode	530.994512	-0.132123202085495	-0.132123202085495	-1.00434959739159e-05	1.00434959739159e-05	0	-0.00144785593981659	6.21527433395386e-05
1	1	Manual Mode	531.994512	-0.132667496800423	-0.132667496800423	-1.00434859073334e-05	1.00434859073334e-05	0	-0.00145064579701307	5.21093606948853e-05
1	1	Manual Mode	532.994512	-0.133067265152931	-0.133067265152931	-1.00434645158457e-05	1.00434645158457e-05	0	-0.00145343564826747	5.77569007873535e-05
1	1	Manual Mode	533.994512	-0.133402034640312	-0.133402034640312	-1.00434890531404e-05	1.00434890531404e-05	0	-0.00145622550633779	5.67585229873657e-05
1	1	Manual Mode	534.994512	-0.133623421192169	-0.133623421192169	-1.00435601483789e-05	1.00435601483789e-05	0	-0.00145901538415678	6.59525394439697e-05
1	1	Manual Mode	535.99451203	-0.133780017495155	-0.133780017495155	-1.00435356110842e-05	1.00435356110842e-05	0	-0.00146180525524356	6.77257776260376e-05
1	1	Manual Mode	536.994512	-0.13389079272747	-0.13389079272747	-1.00435469359894e-05	1.00435469359894e-05	0	-0.00146459512930875	6.49243593215942e-05
1	1	Manual Mode	537.994512	-0.134169965982437	-0.134169965982437	-1.00435060404983e-05	1.00435060404983e-05	0	-0.00146738499209777	7.03632831573486e-05
1	1	Manual Mode	538.99451207	-0.134241655468941	-0.134241655468941	-1.0043482132365e-05	1.0043482132365e-05	0	-0.00147017484844094	6.24656677246094e-05
1	1	Manual Mode	539.994512	-0.134118750691414	-0.134118750691414	-1.00435349819228e-05	1.00435349819228e-05	0	-0.00147296471907396	4.39286231994629e-05
1	1	Manual Mode	540.99451201	-0.133829444646835	-0.133829444646835	-1.00435525984421e-05	1.00435525984421e-05	0	-0.00147575459482365	4.77582216262817e-05
1	1	Manual Mode	541.994512	-0.133393958210945	-0.133393958210945	-1.00435041530141e-05	1.00435041530141e-05	0	-0.00147854445706048	4.16040420532227e-05
1	1	Manual Mode	542.994512	-0.133168429136276	-0.133168429136276	-1.0043488423979e-05	1.0043488423979e-05	0	-0.00148133431495603	3.78638505935669e-05
1	1	Manual Mode	543.994512	-0.132958069443703	-0.132958069443703	-1.00434777282352e-05	1.00434777282352e-05	0	-0.00148412416988054	6.16014003753662e-05
1	1	Manual Mode	544.994512	-0.132910504937172	-0.132910504937172	-1.0043469549137e-05	1.0043469549137e-05	0	-0.00148691402253308	6.44028186798096e-05
1	1	Manual Mode	545.994512	-0.133246302604675	-0.133246302604675	-1.00434594825545e-05	1.00434594825545e-05	0	-0.00148970387238934	5.89042901992798e-05
1	1	Manual Mode	546.994512	-0.133334338665009	-0.133334338665009	-1.00434783573966e-05	1.00434783573966e-05	0	-0.00149249372748862	6.01857900619507e-05
1	1	Manual Mode	547.994512	-0.133314087986946	-0.133314087986946	-1.00435085571439e-05	1.00435085571439e-05	0	-0.00149528359097671	6.69658184051514e-05
1	1	Manual Mode	548.994512	-0.133230894804001	-0.133230894804001	-1.00434456410037e-05	1.00434456410037e-05	0	-0.0014980734369881	5.39571046829224e-05
1	1	Manual Mode	549.994512	-0.133365288376808	-0.133365288376808	-1.00435072988211e-05	1.00435072988211e-05	0	-0.00150086330012667	5.08278608322144e-05
1	1	Manual Mode	550.994512	-0.133658111095428	-0.133658111095428	-1.00434890531404e-05	1.00434890531404e-05	0	-0.00150365315819698	6.2212347984314e-05
1	1	Manual Mode	551.994512	-0.133760705590248	-0.133760705590248	-1.00435016363685e-05	1.00435016363685e-05	0	-0.00150644301976264	6.64293766021729e-05
1	1	Manual Mode	552.994512	-0.133975058794022	-0.133975058794022	-1.00434412368739e-05	1.00434412368739e-05	0	-0.00150923286455066	6.26295804977417e-05
1	1	Manual Mode	553.994512	-0.133953586220741	-0.133953586220741	-1.00434689199756e-05	1.00434689199756e-05	0	-0.00151202271702843	5.12897968292236e-05
1	1	Manual Mode	554.994512	-0.133579730987549	-0.133579730987549	-1.00434613700387e-05	1.00434613700387e-05	0	-0.001514812567409	6.45220279693604e-05
1	1	Manual Mode	555.994512	-0.133317172527313	-0.133317172527313	-1.00435135904351e-05	1.00435135904351e-05	0	-0.00151760243229523	4.73856925964355e-05
1	1	Manual Mode	556.99451202	-0.133229240775108	-0.133229240775108	-1.00435312069544e-05	1.00435312069544e-05	0	-0.00152039230213074	5.14984130859375e-05
1	1	Manual Mode	557.994512	-0.13275258243084	-0.13275258243084	-1.00434701782984e-05	1.00434701782984e-05	0	-0.00152318215490224	5.53280115127563e-05
1	1	Manual Mode	558.994512	-0.131936028599739	-0.131936028599739	-1.00434890531404e-05	1.00434890531404e-05	0	-0.00152597201297256	4.78476285934448e-05
1	1	Manual Mode	559.99451237	-0.130909830331802	-0.130909830331802	-1.00434638866843e-05	1.00434638866843e-05	0	-0.00152876186508444	3.9324164390564e-05
1	1	Manual Mode	560.994512	-0.129552364349365	-0.129552364349365	-1.00435110737895e-05	1.00435110737895e-05	0	-0.00153155172823936	1.39623880386353e-05
1	1	Manual Mode	561.994512	-0.128095120191574	-0.128095120191574	-1.0043485278172e-05	1.0043485278172e-05	0	-0.00153434158526107	4.76837158203125e-06
1	1	Manual Mode	562.994512	-0.126712664961815	-0.126712664961815	-1.00434739532668e-05	1.00434739532668e-05	0	-0.00153713143913698	2.19494104385376e-05
1	1	Manual Mode	563.99451207	-0.125324442982674	-0.125324442982674	-1.00434475284879e-05	1.00434475284879e-05	0	-0.00153992128586796	3.81171703338623e-05
1	1	Manual Mode	564.99451207	-0.124081142246723	-0.124081142246723	-1.00435261736632e-05	1.00435261736632e-05	0	-0.00154271115424953	3.14265489578247e-05
1	1	Manual Mode	565.994512	-0.122893996536732	-0.122893996536732	-1.0043488423979e-05	1.0043488423979e-05	0	-0.00154550101194979	2.21431255340576e-05
1	1	Manual Mode	566.99451201	-0.121566094458103	-0.121566094458103	-1.00435205112105e-05	1.00435205112105e-05	0	-0.00154829087878636	3.79979610443115e-05
1	1	Manual Mode	567.994512	-0.120320200920105	-0.120320200920105	-1.00435809107052e-05	1.00435809107052e-05	0	-0.00155108076234477	3.97264957427979e-05
1	1	Manual Mode	568.99451201	-0.119387283921242	-0.119387283921242	-1.00435500817965e-05	1.00435500817965e-05	0	-0.00155387063739539	4.65065240859985e-05
1	1	Manual Mode	569.99451202	-0.118446581065655	-0.118446581065655	-1.00435387568912e-05	1.00435387568912e-05	0	-0.0015566605093002	5.66989183425903e-05
1	1	Manual Mode	570.99451207	-0.11760326474905	-0.11760326474905	-1.00435494526351e-05	1.00435494526351e-05	0	-0.00155945038428765	5.14239072799683e-05
1	1	Manual Mode	571.994512	-0.117039754986763	-0.117039754986763	-1.00435010072071e-05	1.00435010072071e-05	0	-0.00156224024548325	5.82337379455566e-05
1	1	Manual Mode	572.99451203	-0.116719290614128	-0.116719290614128	-1.00434613700387e-05	1.00434613700387e-05	0	-0.00156503009594751	5.2720308303833e-05
1	1	Manual Mode	573.99451201	-0.116347685456276	-0.116347685456276	-1.00434619992001e-05	1.00434619992001e-05	0	-0.00156781994644705	5.68032264709473e-05
1	1	Manual Mode	574.99451256	-0.116059578955173	-0.116059578955173	-1.00434198453862e-05	1.00434198453862e-05	0	-0.0015706097868274	8.2165002822876e-05
1	1	Manual Mode	575.99451203	-0.11581264436245	-0.11581264436245	-1.00434525617791e-05	1.00434525617791e-05	0	-0.00157339963328261	7.39097595214844e-05
1	1	Manual Mode	576.994512	-0.115520820021629	-0.115520820021629	-1.00434374619054e-05	1.00434374619054e-05	0	-0.00157618947693833	6.00814819335938e-05
1	1	Manual Mode	577.994512	-0.115335278213024	-0.115335278213024	-1.00434091496423e-05	1.00434091496423e-05	0	-0.00157897931281323	6.5341591835022e-05
1	1	Manual Mode	578.99451201	-0.115204691886902	-0.115204691886902	-1.00434374619054e-05	1.00434374619054e-05	0	-0.00158176915658055	5.7518482208252e-05
1	1	Manual Mode	579.994512	-0.115034319460392	-0.115034319460392	-1.00434185870634e-05	1.00434185870634e-05	0	-0.00158455899504905	7.29560852050781e-05
1	1	Manual Mode	580.994512	-0.114934876561165	-0.114934876561165	-1.00435148487579e-05	1.00435148487579e-05	0	-0.00158734886028482	6.54757022857666e-05
1	1	Manual Mode	581.99451225	-0.114720843732357	-0.114720843732357	-1.00434764699124e-05	1.00434764699124e-05	0	-0.00159013871555726	6.24656677246094e-05
1	1	Manual Mode	582.994512	-0.114707589149475	-0.114707589149475	-1.00434003413827e-05	1.00434003413827e-05	0	-0.00159292854828796	6.1914324760437e-05
1	1	Manual Mode	583.994512	-0.114786721765995	-0.114786721765995	-1.00434053746739e-05	1.00434053746739e-05	0	-0.00159571838311426	7.72476196289063e-05
1	1	Manual Mode	584.994512	-0.114935494959354	-0.114935494959354	-1.00434267661616e-05	1.00434267661616e-05	0	-0.00159850822388264	7.10636377334595e-05
1	1	Manual Mode	585.994512	-0.114901937544346	-0.114901937544346	-1.00433732874424e-05	1.00433732874424e-05	0	-0.00160129804979582	6.17653131484985e-05
1	1	Manual Mode	586.99451201	-0.11486142873764	-0.11486142873764	-1.0043321067046e-05	1.0043321067046e-05	0	-0.00160408786123123	4.36305999755859e-05
1	1	Manual Mode	587.99451201	-0.115044735372066	-0.115044735372066	-1.00433625916986e-05	1.00433625916986e-05	0	-0.00160687768417337	6.00367784500122e-05
1	1	Manual Mode	588.99451207	-0.115334741771221	-0.115334741771221	-1.00434299119686e-05	1.00434299119686e-05	0	-0.00160966752598297	6.42836093902588e-05
1	1	Manual Mode	589.994512	-0.115653812885284	-0.115653812885284	-1.00434104079651e-05	1.00434104079651e-05	0	-0.00161245736201212	6.58631324768066e-05
1	1	Manual Mode	590.994512	-0.115908585488796	-0.115908585488796	-1.00434028580283e-05	1.00434028580283e-05	0	-0.00161524719613935	6.56545162200928e-05
1	1	Manual Mode	591.99451207	-0.116127036511898	-0.116127036511898	-1.00434808740422e-05	1.00434808740422e-05	0	-0.00161803705213298	6.18994235992432e-05
1	1	Manual Mode	592.994512	-0.116404861211777	-0.116404861211777	-1.00434670324914e-05	1.00434670324914e-05	0	-0.00162082690389116	5.07831573486328e-05
1	1	Manual Mode	593.994512	-0.116788931190968	-0.116788931190968	-1.00434670324914e-05	1.00434670324914e-05	0	-0.00162361675584463	5.5849552154541e-05
1	1	Manual Mode	594.99451213	-0.117284171283245	-0.117284171283245	-1.00434393493897e-05	1.00434393493897e-05	0	-0.00162640660047103	6.65485858917236e-05
1	1	Manual Mode	595.994512	-0.117753550410271	-0.117753550410271	-1.00434380910668e-05	1.00434380910668e-05	0	-0.00162919644402254	6.09606504440308e-05
1	1	Manual Mode	596.994512	-0.118322156369686	-0.118322156369686	-1.00435003780457e-05	1.00435003780457e-05	0	-0.00163198630523866	5.21689653396606e-05
1	1	Manual Mode	597.99451202	-0.118910394608974	-0.118910394608974	-1.00435010072071e-05	1.00435010072071e-05	0	-0.00163477616668535	4.64469194412231e-05
1	1	Manual Mode	598.99451201	-0.119289591908455	-0.119289591908455	-1.00435356110842e-05	1.00435356110842e-05	0	-0.00163756603766053	5.70714473724365e-05
1	1	Manual Mode	599.994512	-0.119545049965382	-0.119545049965382	-1.0043527431986e-05	1.0043527431986e-05	0	-0.00164035590636374	5.97089529037476e-05
1	1	Manual Mode	600.994512	-0.11981301009655	-0.11981301009655	-1.00435488234737e-05	1.00435488234737e-05	0	-0.00164314578103692	5.65648078918457e-05
1	1	Manual Mode	601.994512	-0.119951479136944	-0.119951479136944	-1.00435469359894e-05	1.00435469359894e-05	0	-0.00164593565518581	5.68777322769165e-05
1	1	Manual Mode	602.994512	-0.120087772607803	-0.120087772607803	-1.00434619992001e-05	1.00434619992001e-05	0	-0.00164872550574114	3.53008508682251e-05
1	1	Manual Mode	603.994512	-0.120339401066303	-0.120339401066303	-1.0043488423979e-05	1.0043488423979e-05	0	-0.00165151536363669	2.57343053817749e-05
1	1	Manual Mode	604.99451203	-0.12065577507019	-0.12065577507019	-1.0043469549137e-05	1.0043469549137e-05	0	-0.00165430521637293	2.70158052444458e-05
1	1	Manual Mode	605.994512	-0.121196754276752	-0.121196754276752	-1.00435349819228e-05	1.00435349819228e-05	0	-0.00165709508711754	3.57776880264282e-05
1	1	Manual Mode	606.994512	-0.121576249599457	-0.121576249599457	-1.00435249153404e-05	1.00435249153404e-05	0	-0.00165988495514958	3.08901071548462e-05
1	1	Manual Mode	607.99451201	-0.12181930243969	-0.12181930243969	-1.00434877948176e-05	1.00434877948176e-05	0	-0.00166267481289826	2.89827585220337e-05
1	1	Manual Mode	608.994512	-0.122093670070171	-0.122093670070171	-1.00436023021928e-05	1.00436023021928e-05	0	-0.00166546470239875	3.14414501190186e-05
1	1	Manual Mode	609.994512	-0.122520782053471	-0.122520782053471	-1.00435890898034e-05	1.00435890898034e-05	0	-0.00166825458825703	2.6702880859375e-05
1	1	Manual Mode	610.99451218	-0.122557759284973	-0.122557759284973	-1.00436148854209e-05	1.00436148854209e-05	0	-0.00167104448178294	2.53766775131226e-05
1	1	Manual Mode	611.994512	-0.122738689184189	-0.122738689184189	-1.00435337236e-05	1.00435337236e-05	0	-0.00167383435175954	3.77744436264038e-05
1	1	Manual Mode	612.99451213	-0.122989438474178	-0.122989438474178	-1.00434783573966e-05	1.00434783573966e-05	0	-0.0016766242072215	3.35723161697388e-05
1	1	Manual Mode	613.994512	-0.123141907155514	-0.123141907155514	-1.00434859073334e-05	1.00434859073334e-05	0	-0.0016794140640553	3.13222408294678e-05
1	1	Manual Mode	614.99451218	-0.123329408466816	-0.123329408466816	-1.00433959372529e-05	1.00433959372529e-05	0	-0.00168220389676226	1.58846378326416e-05
1	1	Manual Mode	615.994512	-0.123467922210693	-0.123467922210693	-1.00433550417617e-05	1.00433550417617e-05	0	-0.00168499371710503	5.64754009246826e-06
1	1	Manual Mode	616.994512	-0.123401947319508	-0.123401947319508	-1.00433959372529e-05	1.00433959372529e-05	0	-0.00168778354930982	8.50856304168701e-06
1	1	Manual Mode	617.994512	-0.123318791389465	-0.123318791389465	-1.00433713999582e-05	1.00433713999582e-05	0	-0.0016905733746987	2.87443399429321e-05
1	1	Manual Mode	618.994512	-0.123274862766266	-0.123274862766266	-1.00432971589127e-05	1.00432971589127e-05	0	-0.00169336317946506	3.12328338623047e-05
1	1	Manual Mode	619.99451214	-0.123159863054752	-0.123159863054752	-1.00433902748003e-05	1.00433902748003e-05	0	-0.00169615301048753	1.21742486953735e-05
1	1	Manual Mode	620.994512	-0.123209290206432	-0.123209290206432	-1.004336322086e-05	1.004336322086e-05	0	-0.00169894283321386	3.57627868652344e-06
1	1	Manual Mode	621.994512	-0.123153485357761	-0.123153485357761	-1.00434022288669e-05	1.00434022288669e-05	0	-0.00170173266716632	7.51018524169922e-06
1	1	Manual Mode	622.99451225	-0.123127318918705	-0.123127318918705	-1.00434160704178e-05	1.00434160704178e-05	0	-0.00170452250566112	1.32322311401367e-05
1	1	Manual Mode	623.99451201	-0.122806146740913	-0.122806146740913	-1.00434343160984e-05	1.00434343160984e-05	0	-0.00170731234785714	8.65757465362549e-06
1	1	Manual Mode	624.99451236	-0.12271910905838	-0.12271910905838	-1.00434041163511e-05	1.00434041163511e-05	0	-0.00171010218331034	8.35955142974854e-06
1	1	Manual Mode	625.994512	-0.122856371104717	-0.122856371104717	-1.00434053746739e-05	1.00434053746739e-05	0	-0.0017128920171323	7.95722007751465e-06
1	1	Manual Mode	626.99451201	-0.122989900410175	-0.122989900410175	-1.00433971955757e-05	1.00433971955757e-05	0	-0.00171568184971453	7.0035457611084e-06
1	1	Manual Mode	627.99451207	-0.123093657195568	-0.123093657195568	-1.00434022288669e-05	1.00434022288669e-05	0	-0.00171847168383438	5.17070293426514e-06
1	1	Manual Mode	628.994512	-0.123023487627506	-0.123023487627506	-1.00433235836916e-05	1.00433235836916e-05	0	-0.00172126149574567	1.0952353477478e-05
1	1	Manual Mode	629.994512	-0.122902005910873	-0.122902005910873	-1.00433267294986e-05	1.00433267294986e-05	0	-0.00172405130872609	4.42564487457275e-06
1	1	Manual Mode	630.994512	-0.122843608260155	-0.122843608260155	-1.0043324212853e-05	1.0043324212853e-05	0	-0.00172684112100744	1.83433294296265e-05
1	1	Manual Mode	631.994512	-0.122509494423866	-0.122509494423866	-1.00433877581547e-05	1.00433877581547e-05	0	-0.00172963095094026	4.38094139099121e-06
1	1	Manual Mode	632.994512	-0.122066974639893	-0.122066974639893	-1.00433638500214e-05	1.00433638500214e-05	0	-0.00173242077423193	3.85940074920654e-06
1	1	Manual Mode	633.99451202	-0.121935628354549	-0.121935628354549	-1.00434173287406e-05	1.00434173287406e-05	0	-0.0017352106124346	-3.27825546264648e-06
1	1	Manual Mode	634.99451201	-0.121778845787048	-0.121778845787048	-1.00434569659089e-05	1.00434569659089e-05	0	-0.0017380004615639	2.18600034713745e-05
1	1	Manual Mode	635.99451207	-0.12152586132288	-0.12152586132288	-1.00434940864317e-05	1.00434940864317e-05	0	-0.00174079032119974	2.42888927459717e-05
1	1	Manual Mode	636.99451202	-0.121153548359871	-0.121153548359871	-1.00434638866843e-05	1.00434638866843e-05	0	-0.00174358017213989	3.21865081787109e-05
1	1	Manual Mode	637.994512	-0.120593748986721	-0.120593748986721	-1.00434135537722e-05	1.00434135537722e-05	0	-0.00174637000918236	6.03646039962769e-05
1	1	Manual Mode	638.994512	-0.120212472975254	-0.120212472975254	-1.00433770624108e-05	1.00433770624108e-05	0	-0.00174915983614414	6.43283128738403e-05
1	1	Manual Mode	639.99451207	-0.120043486356735	-0.120043486356735	-1.00434129246108e-05	1.00434129246108e-05	0	-0.00175194967326293	5.5849552154541e-05
1	1	Manual Mode	640.99451202	-0.119895443320274	-0.119895443320274	-1.00433953080915e-05	1.00433953080915e-05	0	-0.00175473950515347	5.86807727813721e-05
1	1	Manual Mode	641.994512	-0.119556851685047	-0.119556851685047	-1.00434261370002e-05	1.00434261370002e-05	0	-0.00175752934569128	5.9470534324646e-05
1	1	Manual Mode	642.994512	-0.118886530399323	-0.118886530399323	-1.00434594825545e-05	1.00434594825545e-05	0	-0.00176031919554754	5.58346509933472e-05
1	1	Manual Mode	643.994512	-0.118296541273594	-0.118296541273594	-1.00435198820491e-05	1.00435198820491e-05	0	-0.00176310906218145	5.86509704589844e-05
1	1	Manual Mode	644.994512	-0.1176742836833	-0.1176742836833	-1.00434531909405e-05	1.00434531909405e-05	0	-0.00176589891029004	5.76674938201904e-05
1	1	Manual Mode	645.994512	-0.116976477205753	-0.116976477205753	-1.00434594825545e-05	1.00434594825545e-05	0	-0.00176868876014631	7.41481781005859e-05
1	1	Manual Mode	646.99451201	-0.116046749055386	-0.116046749055386	-1.00434513034563e-05	1.00434513034563e-05	0	-0.0017714786077585	6.21676445007324e-05
1	1	Manual Mode	647.994512	-0.114780969917774	-0.114780969917774	-1.00434292828072e-05	1.00434292828072e-05	0	-0.00177426844919805	6.07669353485107e-05
1	1	Manual Mode	648.99451201	-0.113242581486702	-0.113242581486702	-1.0043469549137e-05	1.0043469549137e-05	0	-0.00177705830187848	4.74750995635986e-05
1	1	Manual Mode	649.99451214	-0.111637517809868	-0.111637517809868	-1.00434563367475e-05	1.00434563367475e-05	0	-0.0017798481512236	2.98768281936646e-05
1	1	Manual Mode	650.994512	-0.110093288123608	-0.110093288123608	-1.00434689199756e-05	1.00434689199756e-05	0	-0.00178263800331079	4.32133674621582e-05
1	1	Manual Mode	651.994512	-0.108768828213215	-0.108768828213215	-1.00434343160984e-05	1.00434343160984e-05	0	-0.00178542784617637	4.96655702590942e-05
1	1	Manual Mode	652.994512	-0.10749513655901	-0.10749513655901	-1.00434406077125e-05	1.00434406077125e-05	0	-0.00178821769078962	4.43458557128906e-05
1	1	Manual Mode	653.99451201	-0.106320753693581	-0.106320753693581	-1.00434299119686e-05	1.00434299119686e-05	0	-0.00179100753245974	3.72976064682007e-05
1	1	Manual Mode	654.99451201	-0.105065792798996	-0.105065792798996	-1.00434456410037e-05	1.00434456410037e-05	0	-0.00179379737847113	3.40715050697327e-05
1	1	Manual Mode	655.99451207	-0.103917807340622	-0.103917807340622	-1.00433493793091e-05	1.00433493793091e-05	0	-0.00179658719791054	4.09707427024841e-05
1	1	Manual Mode	656.99451201	-0.102479182183743	-0.102479182183743	-1.00434406077125e-05	1.00434406077125e-05	0	-0.00179937704235641	5.58942556381226e-05
1	1	Manual Mode	657.994512	-0.100819520652294	-0.100819520652294	-1.00434966030773e-05	1.00434966030773e-05	0	-0.00180216690249603	5.25116920471191e-05
1	1	Manual Mode	658.994512	-0.0989668965339661	-0.0989668965339661	-1.00434374619054e-05	1.00434374619054e-05	0	-0.00180495674623545	4.6558678150177e-05
1	1	Manual Mode	659.9945121	-0.0970701426267624	-0.0970701426267624	-1.00433456043407e-05	1.00433456043407e-05	0	-0.00180774656473786	4.6655535697937e-05
1	1	Manual Mode	660.99451201	-0.0952639281749725	-0.0952639281749725	-1.00433424585337e-05	1.00433424585337e-05	0	-0.00181053638183637	5.02914190292358e-05
1	1	Manual Mode	661.99451205	-0.0938029512763023	-0.0938029512763023	-1.00433575584074e-05	1.00433575584074e-05	0	-0.00181332620349196	3.88696789741516e-05
1	1	Manual Mode	662.994512	-0.092573881149292	-0.092573881149292	-1.00433720291196e-05	1.00433720291196e-05	0	-0.00181611602891611	5.02541661262512e-05
1	1	Manual Mode	663.994512	-0.0916177406907082	-0.0916177406907082	-1.00433235836916e-05	1.00433235836916e-05	0	-0.0018189058410227	3.60384583473206e-05
1	1	Manual Mode	664.99451202	-0.0904478281736374	-0.0904478281736374	-1.00433682541512e-05	1.00433682541512e-05	0	-0.00182169566559353	2.06753611564636e-05
1	1	Manual Mode	665.994512	-0.0895198434591293	-0.0895198434591293	-1.00433764332494e-05	1.00433764332494e-05	0	-0.00182448549232475	2.28807330131531e-05
1	1	Manual Mode	666.99451201	-0.0889157876372337	-0.0889157876372337	-1.00434022288669e-05	1.00434022288669e-05	0	-0.00182727532630511	3.19182872772217e-05
1	1	Manual Mode	667.99451207	-0.0883837416768074	-0.0883837416768074	-1.00434166995792e-05	1.00434166995792e-05	0	-0.00183006516444461	2.94297933578491e-05
1	1	Manual Mode	668.994512	-0.0876686349511147	-0.0876686349511147	-1.00433544126003e-05	1.00433544126003e-05	0	-0.00183285498491949	4.24161553382874e-05
1	1	Manual Mode	669.99451205	-0.0869285985827446	-0.0869285985827446	-1.00433745457652e-05	1.00433745457652e-05	0	-0.00183564481132169	5.90160489082336e-05
1	1	Manual Mode	670.994512	-0.0864572450518608	-0.0864572450518608	-1.00434248786774e-05	1.00434248786774e-05	0	-0.00183843465142628	6.39632344245911e-05
1	1	Manual Mode	671.994512	-0.0863455682992935	-0.0863455682992935	-1.00434066329967e-05	1.00434066329967e-05	0	-0.00184122448660211	4.606693983078e-05
1	1	Manual Mode	672.994512	-0.08599803596735	-0.08599803596735	-1.00433720291196e-05	1.00433720291196e-05	0	-0.00184401431216575	5.359947681427e-05
1	1	Manual Mode	673.994512	-0.0852806195616722	-0.0852806195616722	-1.0043369512474e-05	1.0043369512474e-05	0	-0.00184680413703033	3.4525990486145e-05
1	1	Manual Mode	674.994512	-0.0850453898310661	-0.0850453898310661	-1.00433531542775e-05	1.00433531542775e-05	0	-0.00184959395735096	6.03571534156799e-05
1	1	Manual Mode	675.994512	-0.0846586674451828	-0.0846586674451828	-1.00433732874424e-05	1.00433732874424e-05	0	-0.00185238378326414	5.8494508266449e-05
1	1	Manual Mode	676.994512	-0.0846364870667458	-0.0846364870667458	-1.00433707707968e-05	1.00433707707968e-05	0	-0.00185517360847825	5.89191913604736e-05
1	1	Manual Mode	677.994512	-0.0847997888922691	-0.0847997888922691	-1.00434160704178e-05	1.00434160704178e-05	0	-0.00185796344627559	4.98965382575989e-05
1	1	Manual Mode	678.994512	-0.0847047418355942	-0.0847047418355942	-1.00433449751793e-05	1.00433449751793e-05	0	-0.00186075326432425	3.47420573234558e-05
1	1	Manual Mode	679.99451207	-0.0847187116742134	-0.0847187116742134	-1.00433871289933e-05	1.00433871289933e-05	0	-0.00186354309427759	5.54248690605164e-05
1	1	Manual Mode	680.994512	-0.0846046879887581	-0.0846046879887581	-1.00434135537722e-05	1.00434135537722e-05	0	-0.00186633293118057	5.96567988395691e-05
1	1	Manual Mode	681.994512	-0.0841351598501205	-0.0841351598501205	-1.00433474918249e-05	1.00433474918249e-05	0	-0.0018691227499283	5.12674450874329e-05
1	1	Manual Mode	682.994512	-0.0834731906652451	-0.0834731906652451	-1.00433305044671e-05	1.00433305044671e-05	0	-0.00187191256395732	3.032386302948e-05
1	1	Manual Mode	683.99451204	-0.0828635469079018	-0.0828635469079018	-1.00433896456389e-05	1.00433896456389e-05	0	-0.00187470239452604	3.52561473846436e-05
1	1	Manual Mode	684.994512	-0.082676574587822	-0.082676574587822	-1.00434424951967e-05	1.00434424951967e-05	0	-0.001877492239552	2.21803784370422e-05
1	1	Manual Mode	685.99451203	-0.0827420800924301	-0.0827420800924301	-1.00434299119686e-05	1.00434299119686e-05	0	-0.00188028208127791	3.51965427398682e-05
1	1	Manual Mode	686.99451207	-0.0830615237355232	-0.0830615237355232	-1.00434764699124e-05	1.00434764699124e-05	0	-0.00188307193596448	2.98842787742615e-05
1	1	Manual Mode	687.994512	-0.0835643038153648	-0.0835643038153648	-1.00434343160984e-05	1.00434343160984e-05	0	-0.00188586177863477	2.04071402549744e-05
1	1	Manual Mode	688.994512	-0.0835754126310349	-0.0835754126310349	-1.00433927914459e-05	1.00433927914459e-05	0	-0.00188865160996573	1.58399343490601e-05
1	1	Manual Mode	689.99451201	-0.0835321322083473	-0.0835321322083473	-1.00433550417617e-05	1.00433550417617e-05	0	-0.00189144143083856	4.07621264457703e-05
1	1	Manual Mode	690.994512	-0.0834323838353157	-0.0834323838353157	-1.00433707707968e-05	1.00433707707968e-05	0	-0.00189423125602477	3.60980629920959e-05
1	1	Manual Mode	691.994512	-0.0838754251599312	-0.0838754251599312	-1.00434299119686e-05	1.00434299119686e-05	0	-0.00189702109766698	5.20721077919006e-05
1	1	Manual Mode	692.99451201	-0.0842075645923615	-0.0842075645923615	-1.00434330577756e-05	1.00434330577756e-05	0	-0.00189981094021093	4.17008996009827e-05
1	1	Manual Mode	693.99451203	-0.084033191204071	-0.084033191204071	-1.00434569659089e-05	1.00434569659089e-05	0	-0.00190260078942392	5.53503632545471e-05
1	1	Manual Mode	694.994512	-0.084564208984375	-0.084564208984375	-1.00434399785511e-05	1.00434399785511e-05	0	-0.00190539063377872	5.31524419784546e-05
1	1	Manual Mode	695.994512	-0.0852453634142876	-0.0852453634142876	-1.00433978247371e-05	1.00433978247371e-05	0	-0.00190818046650781	6.26370310783386e-05
1	1	Manual Mode	696.994512	-0.0857835859060287	-0.0857835859060287	-1.00434066329967e-05	1.00434066329967e-05	0	-0.00191097030168364	8.41394066810608e-05
1	1	Manual Mode	697.99451201	-0.0865241959691048	-0.0865241959691048	-1.00433890164775e-05	1.00433890164775e-05	0	-0.0019137601319939	7.57351517677307e-05
1	1	Manual Mode	698.994512	-0.0868546888232231	-0.0868546888232231	-1.00434053746739e-05	1.00434053746739e-05	0	-0.00191654996679229	5.53205609321594e-05
1	1	Manual Mode	699.994512	-0.0872574895620346	-0.0872574895620346	-1.00434129246108e-05	1.00434129246108e-05	0	-0.0019193398037158	4.27216291427612e-05
1	1	Manual Mode	700.99451212	-0.0874851867556572	-0.0874851867556572	-1.00434110371265e-05	1.00434110371265e-05	0	-0.00192212964044978	6.04689121246338e-05
1	1	Manual Mode	701.994512	-0.0878268778324127	-0.0878268778324127	-1.00433613333758e-05	1.00433613333758e-05	0	-0.00192491946270761	5.13121485710144e-05
1	1	Manual Mode	702.99451201	-0.0883113518357277	-0.0883113518357277	-1.00433984538985e-05	1.00433984538985e-05	0	-0.00192770929563937	3.72529029846191e-05
1	1	Manual Mode	703.994512	-0.0888021737337112	-0.0888021737337112	-1.00434871656562e-05	1.00434871656562e-05	0	-0.00193049915315748	3.59266996383667e-05
1	1	Manual Mode	704.994512	-0.0892306864261627	-0.0892306864261627	-1.00434903114632e-05	1.00434903114632e-05	0	-0.00193328901157733	4.08440828323364e-05
1	1	Manual Mode	705.99451202	-0.0898770019412041	-0.0898770019412041	-1.00434745824282e-05	1.00434745824282e-05	0	-0.0019360788656838	4.25353646278381e-05
1	1	Manual Mode	706.99451201	-0.0905615463852882	-0.0905615463852882	-1.00434078913195e-05	1.00434078913195e-05	0	-0.00193886870118127	5.2236020565033e-05
1	1	Manual Mode	707.994512	-0.09133480489254	-0.09133480489254	-1.00434676616528e-05	1.00434676616528e-05	0	-0.00194165855328161	7.32168555259705e-05
1	1	Manual Mode	708.99451202	-0.0917673334479332	-0.0917673334479332	-1.00434437535195e-05	1.00434437535195e-05	0	-0.0019444483988245	7.49081373214722e-05
1	1	Manual Mode	709.994512	-0.0919074565172195	-0.0919074565172195	-1.00433971955757e-05	1.00433971955757e-05	0	-0.00194723823132303	6.28679990768433e-05
1	1	Manual Mode	710.99451207	-0.0921889245510101	-0.0921889245510101	-1.0043378949895e-05	1.0043378949895e-05	0	-0.0019500280590044	5.27352094650269e-05
1	1	Manual Mode	711.994512	-0.0927821174263954	-0.0927821174263954	-1.00434104079651e-05	1.00434104079651e-05	0	-0.00195281789503354	4.68790531158447e-05
1	1	Manual Mode	712.994512	-0.0929825976490974	-0.0929825976490974	-1.0043411666288e-05	1.0043411666288e-05	0	-0.00195560773160751	6.61090016365051e-05
1	1	Manual Mode	713.994512	-0.0928558334708214	-0.0928558334708214	-1.00433286169829e-05	1.00433286169829e-05	0	-0.00195839754511223	6.59972429275513e-05
1	1	Manual Mode	714.99451202	-0.0927655845880508	-0.0927655845880508	-1.00433625916986e-05	1.00433625916986e-05	0	-0.00196118736811016	5.08874654769897e-05
1	1	Manual Mode	715.994512	-0.0925742462277412	-0.0925742462277412	-1.00434248786774e-05	1.00434248786774e-05	0	-0.00196397720829844	5.32343983650208e-05
1	1	Manual Mode	716.99451235	-0.0923984721302986	-0.0923984721302986	-1.00434651450071e-05	1.00434651450071e-05	0	-0.00196676706070406	6.10426068305969e-05
1	1	Manual Mode	717.994512	-0.0923778265714645	-0.0923778265714645	-1.00434041163511e-05	1.00434041163511e-05	0	-0.00196955689420438	5.10737299919128e-05
1	1	Manual Mode	718.99451207	-0.092555545270443	-0.092555545270443	-1.00434544492633e-05	1.00434544492633e-05	0	-0.0019723467428578	4.69014048576355e-05
1	1	Manual Mode	719.994512	-0.0929817482829094	-0.0929817482829094	-1.00434355744212e-05	1.00434355744212e-05	0	-0.00197513658587763	4.41074371337891e-05
1	1	Manual Mode	720.994512	-0.0934793725609779	-0.0934793725609779	-1.00433688833126e-05	1.00433688833126e-05	0	-0.00197792641056744	4.86597418785095e-05
1	1	Manual Mode	721.994512	-0.0938850715756416	-0.0938850715756416	-1.00434752115896e-05	1.00434752115896e-05	0	-0.00198071626479288	5.32269477844238e-05
1	1	Manual Mode	722.994512	-0.0944432616233826	-0.0944432616233826	-1.00434380910668e-05	1.00434380910668e-05	0	-0.00198350610870706	6.07594847679138e-05
1	1	Manual Mode	723.994512	-0.0949516743421555	-0.0949516743421555	-1.00434670324914e-05	1.00434670324914e-05	0	-0.00198629596066053	5.89936971664429e-05
1	1	Manual Mode	724.99451201	-0.0952935293316841	-0.0952935293316841	-1.00433745457652e-05	1.00433745457652e-05	0	-0.00198908578695115	6.35236501693726e-05
1	1	Manual Mode	725.994512	-0.0953312590718269	-0.0953312590718269	-1.00433713999582e-05	1.00433713999582e-05	0	-0.00199187561231212	7.34031200408936e-05
1	1	Manual Mode	726.994512	-0.0952799171209335	-0.0952799171209335	-1.00434198453862e-05	1.00434198453862e-05	0	-0.00199466545115806	8.45715403556824e-05
1	1	Manual Mode	727.994512	-0.0956585705280304	-0.0956585705280304	-1.00434078913195e-05	1.00434078913195e-05	0	-0.00199745528668343	8.61212611198425e-05
1	1	Manual Mode	728.994512	-0.096356064081192	-0.096356064081192	-1.00433418293723e-05	1.00433418293723e-05	0	-0.00200024510385826	7.61374831199646e-05
1	1	Manual Mode	729.994512	-0.0971191972494125	-0.0971191972494125	-1.0043382095702e-05	1.0043382095702e-05	0	-0.00200303493221817	6.34193420410156e-05
1	1	Manual Mode	730.994512	-0.0978611633181572	-0.0978611633181572	-1.00434645158457e-05	1.00434645158457e-05	0	-0.00200582478347258	4.5381486415863e-05
1	1	Manual Mode	731.994512	-0.0982894971966743	-0.0982894971966743	-1.0043485278172e-05	1.0043485278172e-05	0	-0.00200861464049429	4.2155385017395e-05
1	1	Manual Mode	732.99451199	-0.0987214520573616	-0.0987214520573616	-1.00434984905615e-05	1.00434984905615e-05	0	-0.00201140450115821	3.61353158950806e-05
1	1	Manual Mode	733.994512	-0.0991048663854599	-0.0991048663854599	-1.00435148487579e-05	1.00435148487579e-05	0	-0.00201419436642188	3.20002436637878e-05
1	1	Manual Mode	734.99451201	-0.0995456650853157	-0.0995456650853157	-1.00435695857999e-05	1.00435695857999e-05	0	-0.00201698424689028	3.61353158950806e-05
1	1	Manual Mode	735.994512	-0.0997565612196922	-0.0997565612196922	-1.00435230278562e-05	1.00435230278562e-05	0	-0.00201977411437012	3.87802720069885e-05
1	1	Manual Mode	736.994512	-0.100065350532532	-0.100065350532532	-1.0043482132365e-05	1.0043482132365e-05	0	-0.002022563970518	3.71634960174561e-05
1	1	Manual Mode	737.99451214	-0.100321434438229	-0.100321434438229	-1.00435513401193e-05	1.00435513401193e-05	0	-0.00202535384628083	3.29762697219849e-05
1	1	Manual Mode	738.99451201	-0.100742727518082	-0.100742727518082	-1.00434833906878e-05	1.00434833906878e-05	0	-0.00202814370241557	3.26111912727356e-05
1	1	Manual Mode	739.994512	-0.101257905364037	-0.101257905364037	-1.00434701782984e-05	1.00434701782984e-05	0	-0.00203093355521497	3.88473272323608e-05
1	1	Manual Mode	740.99451207	-0.101726144552231	-0.101726144552231	-1.00434085204809e-05	1.00434085204809e-05	0	-0.0020337233911104	4.9293041229248e-05
1	1	Manual Mode	741.99451201	-0.102222956717014	-0.102222956717014	-1.00433764332494e-05	1.00433764332494e-05	0	-0.00203651321773002	6.45294785499573e-05
1	1	Manual Mode	742.994512	-0.102720879018307	-0.102720879018307	-1.00434185870634e-05	1.00434185870634e-05	0	-0.00203930305619853	5.25489449501038e-05
1	1	Manual Mode	743.99451201	-0.103272072970867	-0.103272072970867	-1.00433500084705e-05	1.00433500084705e-05	0	-0.00204209287567322	5.87329268455505e-05
1	1	Manual Mode	744.994512	-0.103878274559975	-0.103878274559975	-1.00433864998319e-05	1.00433864998319e-05	0	-0.00204488270522861	5.05894422531128e-05
1	1	Manual Mode	745.99451256	-0.10440618544817	-0.10440618544817	-1.00434531909405e-05	1.00434531909405e-05	0	-0.00204767255489952	5.33834099769592e-05
1	1	Manual Mode	746.994512	-0.104780107736588	-0.104780107736588	-1.00434513034563e-05	1.00434513034563e-05	0	-0.0020504624009215	4.49419021606445e-05
1	1	Manual Mode	747.99451207	-0.105168037116528	-0.105168037116528	-1.0043378949895e-05	1.0043378949895e-05	0	-0.00205325222860287	3.13669443130493e-05
1	1	Manual Mode	748.994512	-0.10557559132576	-0.10557559132576	-1.00433550417617e-05	1.00433550417617e-05	0	-0.00205604204925252	3.5114586353302e-05
1	1	Manual Mode	749.99451207	-0.10599908977747	-0.10599908977747	-1.00434066329967e-05	1.00434066329967e-05	0	-0.00205883188462364	2.92658805847168e-05
1	1	Manual Mode	750.994512	-0.106449216604233	-0.106449216604233	-1.00434651450071e-05	1.00434651450071e-05	0	-0.00206162173585752	4.05237078666687e-05
1	1	Manual Mode	751.994512	-0.106903590261936	-0.106903590261936	-1.00434689199756e-05	1.00434689199756e-05	0	-0.00206441158833529	5.26010990142822e-05
1	1	Manual Mode	752.99451207	-0.107432991266251	-0.107432991266251	-1.00434538201019e-05	1.00434538201019e-05	0	-0.00206720143681394	5.49554824829102e-05
1	1	Manual Mode	753.99451205	-0.107960276305676	-0.107960276305676	-1.00434487868107e-05	1.00434487868107e-05	0	-0.00206999128364337	5.6833028793335e-05
1	1	Manual Mode	754.99451201	-0.108521617949009	-0.108521617949009	-1.00434582242317e-05	1.00434582242317e-05	0	-0.0020727811330385	7.74413347244263e-05
1	1	Manual Mode	755.994512	-0.108958654105663	-0.108958654105663	-1.00434166995792e-05	1.00434166995792e-05	0	-0.00207557097098271	8.18073749542236e-05
1	1	Manual Mode	756.99451201	-0.109253957867622	-0.109253957867622	-1.00434355744212e-05	1.00434355744212e-05	0	-0.00207836081422573	8.17254185676575e-05
1	1	Manual Mode	757.994512	-0.109681040048599	-0.109681040048599	-1.00434538201019e-05	1.00434538201019e-05	0	-0.00208115066248119	6.5237283706665e-05
1	1	Manual Mode	758.99451203	-0.110033832490444	-0.110033832490444	-1.00434890531404e-05	1.00434890531404e-05	0	-0.0020839405206352	6.15939497947693e-05
1	1	Manual Mode	759.99451207	-0.110321030020714	-0.110321030020714	-1.00435167362421e-05	1.00435167362421e-05	0	-0.00208673038650686	5.41806221008301e-05
1	1	Manual Mode	760.99451214	-0.110753946006298	-0.110753946006298	-1.00434777282352e-05	1.00434777282352e-05	0	-0.00208952024162666	4.96357679367065e-05
1	1	Manual Mode	761.99451207	-0.111146301031113	-0.111146301031113	-1.004343054113e-05	1.004343054113e-05	0	-0.00209231008324835	5.55217266082764e-05
1	1	Manual Mode	762.994512	-0.111583717167377	-0.111583717167377	-1.00434877948176e-05	1.00434877948176e-05	0	-0.00209509994077385	5.08129596710205e-05
1	1	Manual Mode	763.994512	-0.111997999250889	-0.111997999250889	-1.00435060404983e-05	1.00435060404983e-05	0	-0.00209788980356287	6.07520341873169e-05
1	1	Manual Mode	764.994512	-0.112448193132877	-0.112448193132877	-1.00434582242317e-05	1.00434582242317e-05	0	-0.00210067965306961	5.90384006500244e-05
1	1	Manual Mode	765.994512	-0.112797446548939	-0.112797446548939	-1.0043421103709e-05	1.0043421103709e-05	0	-0.00210346949226508	6.97672367095947e-05
1	1	Manual Mode	766.99451201	-0.112956568598747	-0.112956568598747	-1.00434330577756e-05	1.00434330577756e-05	0	-0.00210625933480903	5.84572553634644e-05
1	1	Manual Mode	767.994512	-0.113197475671768	-0.113197475671768	-1.00434431243581e-05	1.00434431243581e-05	0	-0.00210904918009345	7.34478235244751e-05
1	1	Manual Mode	768.994512	-0.113559782505035	-0.113559782505035	-1.00434619992001e-05	1.00434619992001e-05	0	-0.00211183903064878	7.51316547393799e-05
1	1	Manual Mode	769.994512	-0.113768748939037	-0.113768748939037	-1.00434720657826e-05	1.00434720657826e-05	0	-0.00211462888400039	8.16136598587036e-05
1	1	Manual Mode	770.99451218	-0.113926507532597	-0.113926507532597	-1.00433802082178e-05	1.00433802082178e-05	0	-0.00211741871233817	8.08387994766235e-05
1	1	Manual Mode	771.99451199	-0.114282660186291	-0.114282660186291	-1.00434141829336e-05	1.00434141829336e-05	0	-0.00212020854908114	7.79926776885986e-05
1	1	Manual Mode	772.994512	-0.114737540483475	-0.114737540483475	-1.00434217328704e-05	1.00434217328704e-05	0	-0.00212299838847928	8.87662172317505e-05
1	1	Manual Mode	773.994512	-0.115141227841377	-0.115141227841377	-1.00434638866843e-05	1.00434638866843e-05	0	-0.00212578823955892	8.46683979034424e-05
1	1	Manual Mode	774.994512	-0.115460984408855	-0.115460984408855	-1.00433915331231e-05	1.00433915331231e-05	0	-0.00212857807054034	8.95559787750244e-05
1	1	Manual Mode	775.994512	-0.115672871470451	-0.115672871470451	-1.00433814665406e-05	1.00433814665406e-05	0	-0.00213136789872549	6.67572021484375e-05
1	1	Manual Mode	776.99451249	-0.116032920777798	-0.116032920777798	-1.0043421103709e-05	1.0043421103709e-05	0	-0.00213415773928799	8.80658626556396e-05
1	1	Manual Mode	777.994512	-0.116358317434788	-0.116358317434788	-1.00433827248634e-05	1.00433827248634e-05	0	-0.00213694756645566	8.13901424407959e-05
1	1	Manual Mode	778.99451218	-0.116578444838524	-0.116578444838524	-1.00434066329967e-05	1.00434066329967e-05	0	-0.00213973740213366	7.48038291931152e-05
1	1	Manual Mode	779.994512	-0.116683058440685	-0.116683058440685	-1.00434034871897e-05	1.00434034871897e-05	0	-0.00214252723593349	7.57724046707153e-05
1	1	Manual Mode	780.994512	-0.116711638867855	-0.116711638867855	-1.00434393493897e-05	1.00434393493897e-05	0	-0.00214531708019721	8.16583633422852e-05
1	1	Manual Mode	781.994512	-0.11674527078867	-0.11674527078867	-1.00433770624108e-05	1.00433770624108e-05	0	-0.00214810690715899	7.03483819961548e-05
1	1	Manual Mode	782.994512	-0.116526655852795	-0.116526655852795	-1.00433971955757e-05	1.00433971955757e-05	0	-0.00215089673971331	8.94218683242798e-05
1	1	Manual Mode	783.994512	-0.116396948695183	-0.116396948695183	-1.00434450118423e-05	1.00434450118423e-05	0	-0.00215368658554994	8.69184732437134e-05
1	1	Manual Mode	784.994512	-0.116302989423275	-0.116302989423275	-1.00434670324914e-05	1.00434670324914e-05	0	-0.00215647643750341	9.32216644287109e-05
1	1	Manual Mode	785.994512	-0.116395071148872	-0.116395071148872	-1.00434185870634e-05	1.00434185870634e-05	0	-0.00215926627599981	9.16570425033569e-05
1	1	Manual Mode	786.994512	-0.116758659482002	-0.116758659482002	-1.00434160704178e-05	1.00434160704178e-05	0	-0.00216205611379715	8.92430543899536e-05
1	1	Manual Mode	787.994512	-0.117365151643753	-0.117365151643753	-1.00435016363685e-05	1.00435016363685e-05	0	-0.00216484597536281	8.8810920715332e-05
1	1	Manual Mode	788.994512	-0.117939315736294	-0.117939315736294	-1.00435167362421e-05	1.00435167362421e-05	0	-0.00216763584112288	7.90208578109741e-05
1	1	Manual Mode	789.99451207	-0.118359051644802	-0.118359051644802	-1.00435349819228e-05	1.00435349819228e-05	0	-0.00217042571214648	9.41157341003418e-05
1	1	Manual Mode	790.994512	-0.118759498000145	-0.118759498000145	-1.00434796157194e-05	1.00434796157194e-05	0	-0.0021732155674	9.59336757659912e-05
1	1	Manual Mode	791.994512	-0.119134172797203	-0.119134172797203	-1.0043530577793e-05	1.0043530577793e-05	0	-0.00217600543700494	6.97076320648193e-05
1	1	Manual Mode	792.994512	-0.11929115653038	-0.11929115653038	-1.00434859073334e-05	1.00434859073334e-05	0	-0.00217879529420142	7.04824924468994e-05
1	1	Manual Mode	793.99451201	-0.119379453361034	-0.119379453361034	-1.00434714366212e-05	1.00434714366212e-05	0	-0.00218158514740616	6.89923763275146e-05
1	1	Manual Mode	794.99451214	-0.119472451508045	-0.119472451508045	-1.00434871656562e-05	1.00434871656562e-05	0	-0.00218437500531486	8.08089971542358e-05
1	1	Manual Mode	795.99451207	-0.119708202779293	-0.119708202779293	-1.00435261736632e-05	1.00435261736632e-05	0	-0.00218716487350114	7.17043876647949e-05
1	1	Manual Mode	796.994512	-0.119896702468395	-0.119896702468395	-1.00434890531404e-05	1.00434890531404e-05	0	-0.00218995473137617	8.5875391960144e-05
1	1	Manual Mode	797.994512	-0.120213679969311	-0.120213679969311	-1.00435117029509e-05	1.00435117029509e-05	0	-0.0021927445957381	9.56803560256958e-05
1	1	Manual Mode	798.994512	-0.120506964623928	-0.120506964623928	-1.00434424951967e-05	1.00434424951967e-05	0	-0.00219553444087565	9.14931297302246e-05
1	1	Manual Mode	799.994512	-0.120522543787956	-0.120522543787956	-1.00434104079651e-05	1.00434104079651e-05	0	-0.00219832427710009	9.45031642913818e-05
1	1	Manual Mode	800.994512	-0.120614260435104	-0.120614260435104	-1.00433934206073e-05	1.00433934206073e-05	0	-0.00220111410860581	7.73817300796509e-05
1	1	Manual Mode	801.99451201	-0.120934024453163	-0.120934024453163	-1.00434651450071e-05	1.00434651450071e-05	0	-0.00220390396006288	8.79913568496704e-05
1	1	Manual Mode	802.99451201	-0.12125051766634	-0.12125051766634	-1.00434940864317e-05	1.00434940864317e-05	0	-0.00220669381953133	6.03646039962769e-05
1	1	Manual Mode	803.994512	-0.121631748974323	-0.121631748974323	-1.004346640333e-05	1.004346640333e-05	0	-0.00220948367128214	5.71161508560181e-05
1	1	Manual Mode	804.994512	-0.122145026922226	-0.122145026922226	-1.00434739532668e-05	1.00434739532668e-05	0	-0.00221227352515804	5.26607036590576e-05
1	1	Manual Mode	805.99451256	-0.122693963348866	-0.122693963348866	-1.00434487868107e-05	1.00434487868107e-05	0	-0.00221506337360558	5.63561916351318e-05
1	1	Manual Mode	806.994512	-0.123176909983158	-0.123176909983158	-1.0043378949895e-05	1.0043378949895e-05	0	-0.00221785319952936	6.0155987739563e-05
1	1	Manual Mode	807.99451203	-0.123542636632919	-0.123542636632919	-1.00433235836916e-05	1.00433235836916e-05	0	-0.00222064301171964	3.43471765518188e-05
1	1	Manual Mode	808.99451209	-0.123895704746246	-0.123895704746246	-1.00433732874424e-05	1.00433732874424e-05	0	-0.00222343283780021	4.39435243606567e-05
1	1	Manual Mode	809.994512	-0.124382473528385	-0.124382473528385	-1.00433959372529e-05	1.00433959372529e-05	0	-0.00222622266975391	4.597008228302e-05
1	1	Manual Mode	810.99451213	-0.124885849654675	-0.124885849654675	-1.00434355744212e-05	1.00434355744212e-05	0	-0.00222901251333171	4.77135181427002e-05
1	1	Manual Mode	811.99451213	-0.125254526734352	-0.125254526734352	-1.00435148487579e-05	1.00435148487579e-05	0	-0.00223180237856748	5.72353601455688e-05
1	1	Manual Mode	812.994512	-0.125510111451149	-0.125510111451149	-1.0043427395323e-05	1.0043427395323e-05	0	-0.00223459221914794	4.61190938949585e-05
1	1	Manual Mode	813.994512	-0.125688508152962	-0.125688508152962	-1.00434802448808e-05	1.00434802448808e-05	0	-0.00223738207477152	4.61488962173462e-05
1	1	Manual Mode	814.99451201	-0.125826686620712	-0.125826686620712	-1.00434450118423e-05	1.00434450118423e-05	0	-0.00224017192063604	4.77880239486694e-05
1	1	Manual Mode	815.994512	-0.125909700989723	-0.125909700989723	-1.00434141829336e-05	1.00434141829336e-05	0	-0.00224296175788118	3.08603048324585e-05
1	1	Manual Mode	816.994512	-0.126221626996994	-0.126221626996994	-1.00433921622845e-05	1.00433921622845e-05	0	-0.00224575158903737	3.10838222503662e-05
1	1	Manual Mode	817.994512	-0.126685351133347	-0.126685351133347	-1.00434066329967e-05	1.00434066329967e-05	0	-0.0022485414242132	3.21865081787109e-05
1	1	Manual Mode	818.99451203	-0.127118408679962	-0.127118408679962	-1.00434317994528e-05	1.00434317994528e-05	0	-0.00225133126646341	3.40938568115234e-05
1	1	Manual Mode	819.994512	-0.127631887793541	-0.127631887793541	-1.00434091496423e-05	1.00434091496423e-05	0	-0.00225412110225462	2.52872705459595e-05
1	1	Manual Mode	820.994512	-0.127860218286514	-0.127860218286514	-1.00434380910668e-05	1.00434380910668e-05	0	-0.0022569109461688	2.99960374832153e-05
1	1	Manual Mode	821.994512	-0.127824112772942	-0.127824112772942	-1.0043411666288e-05	1.0043411666288e-05	0	-0.00225970078274277	3.73572111129761e-05
1	1	Manual Mode	822.994512	-0.127831906080246	-0.127831906080246	-1.00434110371265e-05	1.00434110371265e-05	0	-0.00226249061914197	2.50488519668579e-05
1	1	Manual Mode	823.99451207	-0.127829477190971	-0.127829477190971	-1.00434582242317e-05	1.00434582242317e-05	0	-0.002265280468844	3.39895486831665e-05
1	1	Manual Mode	824.994512	-0.128026247024536	-0.128026247024536	-1.00434041163511e-05	1.00434041163511e-05	0	-0.00226807030312547	3.01748514175415e-05
1	1	Manual Mode	825.994512	-0.128142029047012	-0.128142029047012	-1.00433953080915e-05	1.00433953080915e-05	0	-0.0022708601351555	3.51965427398682e-05
1	1	Manual Mode	826.994512	-0.128077074885368	-0.128077074885368	-1.0043366366667e-05	1.0043366366667e-05	0	-0.00227364995914624	1.6435980796814e-05
1	1	Manual Mode	827.99451257	-0.12799945473671	-0.12799945473671	-1.00433871289933e-05	1.00433871289933e-05	0	-0.00227643979049449	1.45882368087769e-05
1	1	Manual Mode	828.994512	-0.128042206168175	-0.128042206168175	-1.00434141829336e-05	1.00434141829336e-05	0	-0.00227922962617732	2.05934047698975e-05
1	1	Manual Mode	829.994512	-0.128094375133514	-0.128094375133514	-1.00434424951967e-05	1.00434424951967e-05	0	-0.00228201947131488	3.22908163070679e-05
1	1	Manual Mode	830.99451207	-0.128017142415047	-0.128017142415047	-1.00434141829336e-05	1.00434141829336e-05	0	-0.0022848093087832	2.2396445274353e-05
1	1	Manual Mode	831.994512	-0.128019109368324	-0.128019109368324	-1.00435230278562e-05	1.00435230278562e-05	0	-0.00228759917609565	2.84761190414429e-05
1	1	Manual Mode	832.99451203	-0.128154397010803	-0.128154397010803	-1.00435324652772e-05	1.00435324652772e-05	0	-0.00229038904630859	2.57641077041626e-05
1	1	Manual Mode	833.99451236	-0.128374457359314	-0.128374457359314	-1.00435205112105e-05	1.00435205112105e-05	0	-0.00229317891403792	3.14116477966309e-05
1	1	Manual Mode	834.99451201	-0.128433212637901	-0.128433212637901	-1.00434355744212e-05	1.00434355744212e-05	0	-0.00229596875627659	2.24709510803223e-05
1	1	Manual Mode	835.99451205	-0.128639653325081	-0.128639653325081	-1.00434135537722e-05	1.00434135537722e-05	0	-0.00229875859348645	3.16351652145386e-05
1	1	Manual Mode	836.994512	-0.128636494278908	-0.128636494278908	-1.00434909406246e-05	1.00434909406246e-05	0	-0.00230154845194158	3.39746475219727e-05
1	1	Manual Mode	837.994512	-0.128475874662399	-0.128475874662399	-1.00434343160984e-05	1.00434343160984e-05	0	-0.00230433829480716	3.22461128234863e-05
1	1	Manual Mode	838.99451207	-0.12839312851429	-0.12839312851429	-1.00434261370002e-05	1.00434261370002e-05	0	-0.00230712813559606	4.01139259338379e-05
1	1	Manual Mode	839.994512	-0.128341868519783	-0.128341868519783	-1.00433978247371e-05	1.00433978247371e-05	0	-0.00230991796812986	2.90572643280029e-05
1	1	Manual Mode	840.994512	-0.12842845916748	-0.12842845916748	-1.004343054113e-05	1.004343054113e-05	0	-0.00231270780994685	2.9638409614563e-05
1	1	Manual Mode	841.994512	-0.128581881523132	-0.128581881523132	-1.00434166995792e-05	1.00434166995792e-05	0	-0.00231549764791895	3.6388635635376e-05
1	1	Manual Mode	842.994512	-0.128604397177696	-0.128604397177696	-1.00434110371265e-05	1.00434110371265e-05	0	-0.00231828748431815	2.73585319519043e-05
1	1	Manual Mode	843.99451207	-0.128722324967384	-0.128722324967384	-1.00433688833126e-05	1.00433688833126e-05	0	-0.00232107730920325	3.30954790115356e-05
1	1	Manual Mode	844.99451199	-0.128851324319839	-0.128851324319839	-1.00434041163511e-05	1.00434041163511e-05	0	-0.00232386714345683	2.57343053817749e-05
1	1	Manual Mode	845.99451201	-0.12902420759201	-0.12902420759201	-1.0043411666288e-05	1.0043411666288e-05	0	-0.00232665698008659	2.3961067199707e-05
1	1	Manual Mode	846.994512	-0.129143685102463	-0.129143685102463	-1.00433953080915e-05	1.00433953080915e-05	0	-0.00232944681208872	1.31279230117798e-05
1	1	Manual Mode	847.99451201	-0.129250064492226	-0.129250064492226	-1.0043369512474e-05	1.0043369512474e-05	0	-0.00233223663698119	2.55554914474487e-05
1	1	Manual Mode	848.994512	-0.129367500543594	-0.129367500543594	-1.0043369512474e-05	1.0043369512474e-05	0	-0.00233502646181787	9.43243503570557e-06
1	1	Manual Mode	849.99451205	-0.129503652453423	-0.129503652453423	-1.00433443460179e-05	1.00433443460179e-05	0	-0.00233781627983126	1.7702579498291e-05
1	1	Manual Mode	850.994512	-0.129724755883217	-0.129724755883217	-1.00433374252425e-05	1.00433374252425e-05	0	-0.00234060609564322	7.39097595214844e-06
1	1	Manual Mode	851.994512	-0.130057096481323	-0.130057096481323	-1.00432707341338e-05	1.00432707341338e-05	0	-0.00234339589306937	1.81794166564941e-05
1	1	Manual Mode	852.99451207	-0.130277961492538	-0.130277961492538	-1.00433871289933e-05	1.00433871289933e-05	0	-0.00234618572302271	1.67936086654663e-05
1	1	Manual Mode	853.99451256	-0.13007003068924	-0.13007003068924	-1.0043321067046e-05	1.0043321067046e-05	0	-0.00234897553579723	7.12275505065918e-06
1	1	Manual Mode	854.994512	-0.130129188299179	-0.130129188299179	-1.00433204378846e-05	1.00433204378846e-05	0	-0.00235176534546768	1.95056200027466e-05
1	1	Manual Mode	855.994512	-0.130286946892738	-0.130286946892738	-1.00432908672987e-05	1.00432908672987e-05	0	-0.00235455514848638	2.08020210266113e-05
1	1	Manual Mode	856.99451203	-0.130108699202538	-0.130108699202538	-1.00432977880741e-05	1.00432977880741e-05	0	-0.0023573449535112	9.77516174316406e-06
1	1	Manual Mode	857.994512	-0.12991526722908	-0.12991526722908	-1.00433047088496e-05	1.00433047088496e-05	0	-0.00236013476029108	2.91913747787476e-05
1	1	Manual Mode	858.99451207	-0.129583314061165	-0.129583314061165	-1.0043305338011e-05	1.0043305338011e-05	0	-0.0023629245675247	1.14291906356812e-05
1	1	Manual Mode	859.994512	-0.129321172833443	-0.129321172833443	-1.00432946422671e-05	1.00432946422671e-05	0	-0.00236571437139671	1.37686729431152e-05
1	1	Manual Mode	860.994512	-0.129360139369965	-0.129360139369965	-1.00432889798145e-05	1.00432889798145e-05	0	-0.0023685041738911	2.56150960922241e-05
1	1	Manual Mode	861.99451205	-0.129772320389748	-0.129772320389748	-1.00433581875688e-05	1.00433581875688e-05	0	-0.00237129399574937	2.67773866653442e-05
1	1	Manual Mode	862.99451207	-0.129841417074203	-0.129841417074203	-1.00433575584074e-05	1.00433575584074e-05	0	-0.00237408381734916	4.47183847427368e-05
1	1	Manual Mode	863.994512	-0.129943504929543	-0.129943504929543	-1.00433449751793e-05	1.00433449751793e-05	0	-0.00237687363520254	3.89665365219116e-05
1	1	Manual Mode	864.994512	-0.130166739225388	-0.130166739225388	-1.00433349085969e-05	1.00433349085969e-05	0	-0.00237966345045492	5.45233488082886e-05
1	1	Manual Mode	865.994512	-0.130395606160164	-0.130395606160164	-1.00433764332494e-05	1.00433764332494e-05	0	-0.00238245327724194	4.91589307785034e-05
1	1	Manual Mode	866.994512	-0.130582720041275	-0.130582720041275	-1.00434003413827e-05	1.00434003413827e-05	0	-0.0023852431106701	6.4462423324585e-05
1	1	Manual Mode	867.994512	-0.130681291222572	-0.130681291222572	-1.00433097421408e-05	1.00433097421408e-05	0	-0.00238803291893181	4.83840703964233e-05
1	1	Manual Mode	868.994512	-0.130960956215858	-0.130960956215858	-1.00433342794355e-05	1.00433342794355e-05	0	-0.00239082273400943	3.31103801727295e-05
1	1	Manual Mode	869.99451206	-0.131162226200104	-0.131162226200104	-1.00433292461443e-05	1.00433292461443e-05	0	-0.0023936125478563	3.64035367965698e-05
1	1	Manual Mode	870.994512	-0.131321489810944	-0.131321489810944	-1.0043366366667e-05	1.0043366366667e-05	0	-0.00239640237167965	3.77893447875977e-05
1	1	Manual Mode	871.99451201	-0.131195068359375	-0.131195068359375	-1.00433040796882e-05	1.00433040796882e-05	0	-0.00239919217839635	4.57018613815308e-05
1	1	Manual Mode	872.994512	-0.131167888641357	-0.131167888641357	-1.00433047088496e-05	1.00433047088496e-05	0	-0.00240198198523202	5.73545694351196e-05
1	1	Manual Mode	873.994512	-0.131223306059837	-0.131223306059837	-1.0043308483818e-05	1.0043308483818e-05	0	-0.00240477179314419	5.63710927963257e-05
1	1	Manual Mode	874.994512	-0.131462395191193	-0.131462395191193	-1.00433500084705e-05	1.00433500084705e-05	0	-0.00240756161259099	6.4358115196228e-05
1	1	Manual Mode	875.994512	-0.131683439016342	-0.131683439016342	-1.00433235836916e-05	1.00433235836916e-05	0	-0.00241035142469757	6.10202550888062e-05
1	1	Manual Mode	876.99451257	-0.131627306342125	-0.131627306342125	-1.00433657375056e-05	1.00433657375056e-05	0	-0.00241314125010375	6.13033771514893e-05
1	1	Manual Mode	877.994512	-0.131499126553535	-0.131499126553535	-1.0043308483818e-05	1.0043308483818e-05	0	-0.00241593105642573	6.37918710708618e-05
1	1	Manual Mode	878.994512	-0.131239324808121	-0.131239324808121	-1.00433525251161e-05	1.00433525251161e-05	0	-0.00241872087657159	5.20497560501099e-05
1	1	Manual Mode	879.994512	-0.130994245409966	-0.130994245409966	-1.00434053746739e-05	1.00434053746739e-05	0	-0.00242151071139789	5.65946102142334e-05
1	1	Manual Mode	880.99451201	-0.130592301487923	-0.130592301487923	-1.00433613333758e-05	1.00433613333758e-05	0	-0.00242430053401839	7.1793794631958e-05
1	1	Manual Mode	881.99451201	-0.130600154399872	-0.130600154399872	-1.00433902748003e-05	1.00433902748003e-05	0	-0.00242709036465028	6.73979520797729e-05
1	1	Manual Mode	882.99451201	-0.130827724933624	-0.130827724933624	-1.00434374619054e-05	1.00434374619054e-05	0	-0.0024298802083897	5.19454479217529e-05
1	1	Manual Mode	883.994512	-0.131287232041359	-0.131287232041359	-1.00434487868107e-05	1.00434487868107e-05	0	-0.00243267005524703	6.47902488708496e-05
1	1	Manual Mode	884.994512	-0.131615161895752	-0.131615161895752	-1.00434135537722e-05	1.00434135537722e-05	0	-0.0024354598923453	8.13156366348267e-05
1	1	Manual Mode	885.99451201	-0.13193966448307	-0.13193966448307	-1.00434022288669e-05	1.00434022288669e-05	0	-0.00243824972632566	8.46534967422485e-05
1	1	Manual Mode	886.99451201	-0.13182045519352	-0.13182045519352	-1.00433386835653e-05	1.00433386835653e-05	0	-0.00244103954262665	7.69048929214478e-05
1	1	Manual Mode	887.99451201	-0.131843775510788	-0.131843775510788	-1.00433449751793e-05	1.00433449751793e-05	0	-0.00244382936067531	7.52657651901245e-05
1	1	Manual Mode	888.99451203	-0.131781205534935	-0.131781205534935	-1.00433393127267e-05	1.00433393127267e-05	0	-0.00244661917720687	6.32703304290771e-05
1	1	Manual Mode	889.994512	-0.131658419966698	-0.131658419966698	-1.00433261003372e-05	1.00433261003372e-05	0	-0.00244940898992882	6.6220760345459e-05
1	1	Manual Mode	890.994512	-0.131542220711708	-0.131542220711708	-1.00433795790564e-05	1.00433795790564e-05	0	-0.00245219881758967	8.08984041213989e-05
1	1	Manual Mode	891.994512	-0.131668150424957	-0.131668150424957	-1.00434299119686e-05	1.00434299119686e-05	0	-0.00245498865923188	7.16596841812134e-05
1	1	Manual Mode	892.994512	-0.131603881716728	-0.131603881716728	-1.00434324286142e-05	1.00434324286142e-05	0	-0.00245777850157316	9.0375542640686e-05
1	1	Manual Mode	893.994512	-0.131566882133484	-0.131566882133484	-1.00434645158457e-05	1.00434645158457e-05	0	-0.00246056835282756	7.52955675125122e-05
1	1	Manual Mode	894.994512	-0.131595581769943	-0.131595581769943	-1.00433563000846e-05	1.00433563000846e-05	0	-0.00246335817402203	7.77542591094971e-05
1	1	Manual Mode	895.994512	-0.131769716739655	-0.131769716739655	-1.0043366366667e-05	1.0043366366667e-05	0	-0.00246614799801277	7.19726085662842e-05
1	1	Manual Mode	896.994512	-0.131888046860695	-0.131888046860695	-1.00433481209863e-05	1.00433481209863e-05	0	-0.00246893781693527	5.22136688232422e-05
1	1	Manual Mode	897.99451207	-0.132009580731392	-0.132009580731392	-1.00433745457652e-05	1.00433745457652e-05	0	-0.00247172764339327	4.96804714202881e-05
1	1	Manual Mode	898.994512	-0.132246494293213	-0.132246494293213	-1.00433613333758e-05	1.00433613333758e-05	0	-0.00247451746579059	7.52061605453491e-05
1	1	Manual Mode	899.994512	-0.132460117340088	-0.132460117340088	-1.00432940131057e-05	1.00432940131057e-05	0	-0.00247730726968312	8.36700201034546e-05
1	1	Manual Mode	900.994512	-0.132640197873116	-0.132640197873116	-1.00432487134848e-05	1.00432487134848e-05	0	-0.00248009706099242	6.25848770141602e-05
1	1	Manual Mode	901.994512	-0.132575303316116	-0.132575303316116	-1.00432933839443e-05	1.00432933839443e-05	0	-0.00248288686471018	7.10785388946533e-05
1	1	Manual Mode	902.994512	-0.132551595568657	-0.132551595568657	-1.00432675883268e-05	1.00432675883268e-05	0	-0.00248567666126249	5.76972961425781e-05
1	1	Manual Mode	903.994512	-0.132712870836258	-0.132712870836258	-1.00433311336285e-05	1.00433311336285e-05	0	-0.00248846647546628	7.73221254348755e-05
1	1	Manual Mode	904.99451201	-0.132914319634438	-0.132914319634438	-1.00432990463969e-05	1.00432990463969e-05	0	-0.00249125628078484	7.62492418289185e-05
1	1	Manual Mode	905.99451207	-0.132962018251419	-0.132962018251419	-1.00432386469023e-05	1.00432386469023e-05	0	-0.00249404606946526	6.31213188171387e-05
1	1	Manual Mode	906.994512	-0.133051052689552	-0.133051052689552	-1.00432952714285e-05	1.00432952714285e-05	0	-0.00249683587351204	5.78910112380981e-05
1	1	Manual Mode	907.994512	-0.13321053981781	-0.13321053981781	-1.00433418293723e-05	1.00433418293723e-05	0	-0.00249962569068686	7.36117362976074e-05
1	1	Manual Mode	908.99451205	-0.132808536291122	-0.132808536291122	-1.00433154045934e-05	1.00433154045934e-05	0	-0.00250241550066096	6.88880681991577e-05
1	1	Manual Mode	909.994512	-0.132440716028214	-0.132440716028214	-1.00433216962074e-05	1.00433216962074e-05	0	-0.00250520531210375	6.33001327514648e-05
1	1	Manual Mode	910.994512	-0.132332921028137	-0.132332921028137	-1.00432833173619e-05	1.00432833173619e-05	0	-0.00250799511302524	6.60121440887451e-05
1	1	Manual Mode	911.994512	-0.132842674851418	-0.132842674851418	-1.00433235836916e-05	1.00433235836916e-05	0	-0.00251078492513182	7.22706317901611e-05
1	1	Manual Mode	912.994512	-0.132862344384193	-0.132862344384193	-1.00433739166038e-05	1.00433739166038e-05	0	-0.00251357475121977	5.96046447753906e-05
1	1	Manual Mode	913.994512	-0.133173674345016	-0.133173674345016	-1.00433764332494e-05	1.00433764332494e-05	0	-0.00251636457800678	6.75618648529053e-05
1	1	Manual Mode	914.99451233	-0.133161276578903	-0.133161276578903	-1.00433292461443e-05	1.00433292461443e-05	0	-0.0025191543926069	5.9276819229126e-05
1	1	Manual Mode	915.994512	-0.132887661457062	-0.132887661457062	-1.00433657375056e-05	1.00433657375056e-05	0	-0.00252194421550223	6.43432140350342e-05
1	1	Manual Mode	916.994512	-0.133056610822678	-0.133056610822678	-1.00433927914459e-05	1.00433927914459e-05	0	-0.00252473404683319	6.7979097366333e-05
1	1	Manual Mode	917.994512	-0.133247792720795	-0.133247792720795	-1.00433575584074e-05	1.00433575584074e-05	0	-0.00252752386837719	7.07954168319702e-05
1	1	Manual Mode	918.994512	-0.132876232266426	-0.132876232266426	-1.00433682541512e-05	1.00433682541512e-05	0	-0.00253031369289224	8.08387994766235e-05
1	1	Manual Mode	919.994512	-0.132331043481827	-0.132331043481827	-1.00434217328704e-05	1.00434217328704e-05	0	-0.00253310353226248	7.40140676498413e-05
1	1	Manual Mode	920.994512	-0.132334157824516	-0.132334157824516	-1.00434330577756e-05	1.00434330577756e-05	0	-0.00253589337477853	5.62816858291626e-05
1	1	Manual Mode	921.994512	-0.132723733782768	-0.132723733782768	-1.00433625916986e-05	1.00433625916986e-05	0	-0.00253868319772067	6.06030225753784e-05
1	1	Manual Mode	922.99451207	-0.132853880524635	-0.132853880524635	-1.00433682541512e-05	1.00433682541512e-05	0	-0.002541473022431	6.47306442260742e-05
1	1	Manual Mode	923.99451236	-0.133042469620705	-0.133042469620705	-1.00433424585337e-05	1.00433424585337e-05	0	-0.00254426284058963	6.95288181304932e-05
1	1	Manual Mode	924.994512	-0.133023202419281	-0.133023202419281	-1.00433651083442e-05	1.00433651083442e-05	0	-0.0025470526632265	6.12586736679077e-05
1	1	Manual Mode	925.99451231	-0.132887825369835	-0.132887825369835	-1.00433399418881e-05	1.00433399418881e-05	0	-0.00254984248074187	5.0961971282959e-05
1	1	Manual Mode	926.99451201	-0.132449880242348	-0.132449880242348	-1.00433128879478e-05	1.00433128879478e-05	0	-0.00255263228904047	5.21838665008545e-05
1	1	Manual Mode	927.99451207	-0.132492780685425	-0.132492780685425	-1.00433638500214e-05	1.00433638500214e-05	0	-0.00255542211249953	3.47644090652466e-05
1	1	Manual Mode	928.994512	-0.13249696791172	-0.13249696791172	-1.00433984538985e-05	1.00433984538985e-05	0	-0.0025582119452081	5.00679016113281e-05
1	1	Manual Mode	929.99451207	-0.132464021444321	-0.132464021444321	-1.00434053746739e-05	1.00434053746739e-05	0	-0.00256100178022969	6.80238008499146e-05
1	1	Manual Mode	930.994512	-0.132366016507149	-0.132366016507149	-1.00433581875688e-05	1.00433581875688e-05	0	-0.00256379160175317	7.62939453125e-05
1	1	Manual Mode	931.994512	-0.1319969445467	-0.1319969445467	-1.00433531542775e-05	1.00433531542775e-05	0	-0.00256658142207381	8.29100608825684e-05
1	1	Manual Mode	932.994512	-0.131671026349068	-0.131671026349068	-1.00433481209863e-05	1.00433481209863e-05	0	-0.0025693712409963	8.73655080795288e-05
1	1	Manual Mode	933.99451231	-0.130896255373955	-0.130896255373955	-1.00434022288669e-05	1.00434022288669e-05	0	-0.00257216107581361	6.30617141723633e-05
1	1	Manual Mode	934.994512	-0.129665017127991	-0.129665017127991	-1.00434154412564e-05	1.00434154412564e-05	0	-0.00257495091257133	4.28110361099243e-05
1	1	Manual Mode	935.994512	-0.128477513790131	-0.128477513790131	-1.00434248786774e-05	1.00434248786774e-05	0	-0.00257774075281541	1.487135887146e-05
1	1	Manual Mode	936.99451256	-0.128247573971748	-0.128247573971748	-1.0043411666288e-05	1.0043411666288e-05	0	-0.00258053059095169	1.56015157699585e-05
1	1	Manual Mode	937.994512	-0.128734037280083	-0.128734037280083	-1.00434236203546e-05	1.00434236203546e-05	0	-0.00258332042928392	1.98334455490112e-05
1	1	Manual Mode	938.99451236	-0.129079237580299	-0.129079237580299	-1.00434292828072e-05	1.00434292828072e-05	0	-0.00258611027175571	2.50041484832764e-05
1	1	Manual Mode	939.994512	-0.12944021821022	-0.12944021821022	-1.00434380910668e-05	1.00434380910668e-05	0	-0.00258890011466555	3.80873680114746e-05
1	1	Manual Mode	940.994512	-0.129197090864182	-0.129197090864182	-1.00433525251161e-05	1.00433525251161e-05	0	-0.00259168993481142	2.71499156951904e-05
1	1	Manual Mode	941.994512	-0.129079639911652	-0.129079639911652	-1.00433959372529e-05	1.00433959372529e-05	0	-0.00259447976701621	2.00271606445313e-05
1	1	Manual Mode	942.994512	-0.128899946808815	-0.128899946808815	-1.00434393493897e-05	1.00434393493897e-05	0	-0.00259726961127993	1.32173299789429e-05
1	1	Manual Mode	943.99451204	-0.128646746277809	-0.128646746277809	-1.00434091496423e-05	1.00434091496423e-05	0	-0.00260005944726643	2.88188457489014e-05
1	1	Manual Mode	944.99451207	-0.127666369080544	-0.127666369080544	-1.00434053746739e-05	1.00434053746739e-05	0	-0.00260284928217642	5.05149364471436e-06
1	1	Manual Mode	945.994512	-0.127111315727234	-0.127111315727234	-1.00434450118423e-05	1.00434450118423e-05	0	-0.00260563912781775	1.92075967788696e-05
1	1	Manual Mode	946.994512	-0.126934140920639	-0.126934140920639	-1.00434720657826e-05	1.00434720657826e-05	0	-0.00260842898116936	3.19629907608032e-05
1	1	Manual Mode	947.99451207	-0.126614540815353	-0.126614540815353	-1.00434475284879e-05	1.00434475284879e-05	0	-0.00261121882790034	4.4405460357666e-05
1	1	Manual Mode	948.99451207	-0.126311048865318	-0.126311048865318	-1.00434324286142e-05	1.00434324286142e-05	0	-0.00261400867024162	3.80575656890869e-05
1	1	Manual Mode	949.994512	-0.126452252268791	-0.126452252268791	-1.00434808740422e-05	1.00434808740422e-05	0	-0.00261679852584467	3.50326299667358e-05
1	1	Manual Mode	950.994512	-0.127163335680962	-0.127163335680962	-1.00435179945649e-05	1.00435179945649e-05	0	-0.00261958839195428	3.06665897369385e-05
1	1	Manual Mode	951.99451209	-0.128078728914261	-0.128078728914261	-1.0043491569786e-05	1.0043491569786e-05	0	-0.00262237825097475	3.99649143218994e-05
1	1	Manual Mode	952.99451202	-0.128430783748627	-0.128430783748627	-1.00434638866843e-05	1.00434638866843e-05	0	-0.00262516810185909	3.91304492950439e-05
1	1	Manual Mode	953.99451203	-0.128923907876015	-0.128923907876015	-1.00434355744212e-05	1.00434355744212e-05	0	-0.00262795794510211	6.45369291305542e-05
1	1	Manual Mode	954.994512	-0.12911531329155	-0.12911531329155	-1.00434393493897e-05	1.00434393493897e-05	0	-0.00263074778928213	4.42415475845337e-05
1	1	Manual Mode	955.994512	-0.129447847604752	-0.129447847604752	-1.004343054113e-05	1.004343054113e-05	0	-0.00263353763109911	4.80711460113525e-05
1	1	Manual Mode	956.99451214	-0.130048617720604	-0.130048617720604	-1.004346640333e-05	1.004346640333e-05	0	-0.0026363274832684	5.64455986022949e-05
1	1	Manual Mode	957.994512	-0.130300536751747	-0.130300536751747	-1.00434261370002e-05	1.00434261370002e-05	0	-0.00263911732347143	8.03172588348389e-05
1	1	Manual Mode	958.99451201	-0.130613476037979	-0.130613476037979	-1.00434462701651e-05	1.00434462701651e-05	0	-0.00264190716968548	7.29858875274658e-05
1	1	Manual Mode	959.99451201	-0.131003797054291	-0.131003797054291	-1.00434399785511e-05	1.00434399785511e-05	0	-0.00264469701412397	5.97387552261353e-05
1	1	Manual Mode	960.994512	-0.131316468119621	-0.131316468119621	-1.00434022288669e-05	1.00434022288669e-05	0	-0.00264748684804854	6.77108764648438e-05
1	1	Manual Mode	961.994512	-0.131563693284988	-0.131563693284988	-1.00434380910668e-05	1.00434380910668e-05	0	-0.00265027669196272	6.06030225753784e-05
1	1	Manual Mode	962.994512	-0.131766065955162	-0.131766065955162	-1.00433959372529e-05	1.00433959372529e-05	0	-0.00265306652416751	8.31037759780884e-05
1	1	Manual Mode	963.994512	-0.131950899958611	-0.131950899958611	-1.00433707707968e-05	1.00433707707968e-05	0	-0.00265585634938162	5.3703784942627e-05
1	1	Manual Mode	964.99451212	-0.132229551672935	-0.132229551672935	-1.00434299119686e-05	1.00434299119686e-05	0	-0.00265864619135862	6.98715448379517e-05
1	1	Manual Mode	965.994512	-0.132500037550926	-0.132500037550926	-1.00434034871897e-05	1.00434034871897e-05	0	-0.00266143602532583	7.63684511184692e-05
1	1	Manual Mode	966.994512	-0.13264773786068	-0.13264773786068	-1.00433984538985e-05	1.00433984538985e-05	0	-0.0026642258582297	7.48783349990845e-05
1	1	Manual Mode	967.99451214	-0.13280026614666	-0.13280026614666	-1.00433915331231e-05	1.00433915331231e-05	0	-0.0026670156896017	7.11828470230103e-05
1	1	Manual Mode	968.994512	-0.132992148399353	-0.132992148399353	-1.00434173287406e-05	1.00434173287406e-05	0	-0.00266980552735799	7.21663236618042e-05
1	1	Manual Mode	969.994512	-0.132872983813286	-0.132872983813286	-1.00433783207336e-05	1.00433783207336e-05	0	-0.0026725953546693	7.52508640289307e-05
1	1	Manual Mode	970.994512	-0.132923245429993	-0.132923245429993	-1.00433959372529e-05	1.00433959372529e-05	0	-0.0026753851868741	7.46846199035645e-05
1	1	Manual Mode	971.994512	-0.132987067103386	-0.132987067103386	-1.00433588167302e-05	1.00433588167302e-05	0	-0.00267817500876763	6.30766153335571e-05
1	1	Manual Mode	972.994512	-0.133080080151558	-0.133080080151558	-1.00433229545302e-05	1.00433229545302e-05	0	-0.00268096482069945	6.91115856170654e-05
1	1	Manual Mode	973.994512	-0.13354104757309	-0.13354104757309	-1.00433443460179e-05	1.00433443460179e-05	0	-0.00268375463857334	6.03348016738892e-05
1	1	Manual Mode	974.994512	-0.133750900626183	-0.133750900626183	-1.00434085204809e-05	1.00434085204809e-05	0	-0.00268654447427348	7.17192888259888e-05
1	1	Manual Mode	975.994512	-0.133642271161079	-0.133642271161079	-1.00433676249898e-05	1.00433676249898e-05	0	-0.00268933429861375	6.03348016738892e-05
1	1	Manual Mode	976.994512	-0.133613675832748	-0.133613675832748	-1.00434651450071e-05	1.00434651450071e-05	0	-0.00269212415004292	6.52521848678589e-05
1	1	Manual Mode	977.994512	-0.133450523018837	-0.133450523018837	-1.00434764699124e-05	1.00434764699124e-05	0	-0.00269491400461789	6.827712059021e-05
1	1	Manual Mode	978.994512	-0.13348762691021	-0.13348762691021	-1.0043469549137e-05	1.0043469549137e-05	0	-0.00269770385727043	7.12424516677856e-05
1	1	Manual Mode	979.994512	-0.133478388190269	-0.133478388190269	-1.00434154412564e-05	1.00434154412564e-05	0	-0.002700493694893	6.5237283706665e-05
1	1	Manual Mode	980.99451201	-0.133638322353363	-0.133638322353363	-1.00433311336285e-05	1.00433311336285e-05	0	-0.00270328350912469	5.96493482589722e-05
1	1	Manual Mode	981.99451207	-0.133626908063889	-0.133626908063889	-1.00433531542775e-05	1.00433531542775e-05	0	-0.00270607332961271	6.13182783126831e-05
1	1	Manual Mode	982.99451203	-0.133670344948769	-0.133670344948769	-1.00433846123477e-05	1.00433846123477e-05	0	-0.0027088631585601	6.55651092529297e-05
1	1	Manual Mode	983.99451207	-0.133457407355309	-0.133457407355309	-1.00434166995792e-05	1.00434166995792e-05	0	-0.0027116529966438	7.64727592468262e-05
1	1	Manual Mode	984.994512	-0.133191734552383	-0.133191734552383	-1.00434607408773e-05	1.00434607408773e-05	0	-0.00271444284665431	6.6712498664856e-05
1	1	Manual Mode	985.99451202	-0.133006766438484	-0.133006766438484	-1.00434846490106e-05	1.00434846490106e-05	0	-0.00271723270355705	5.66989183425903e-05
1	1	Manual Mode	986.994512	-0.132709965109825	-0.132709965109825	-1.00434953447545e-05	1.00434953447545e-05	0	-0.00272002256331924	3.99649143218994e-05
1	1	Manual Mode	987.994512	-0.132443472743034	-0.132443472743034	-1.00434513034563e-05	1.00434513034563e-05	0	-0.00272281241090354	4.96804714202881e-05
1	1	Manual Mode	988.994512	-0.132556453347206	-0.132556453347206	-1.00433814665406e-05	1.00433814665406e-05	0	-0.00272560223908869	3.84002923965454e-05
1	1	Manual Mode	989.994512	-0.132405936717987	-0.132405936717987	-1.0043382095702e-05	1.0043382095702e-05	0	-0.0027283920674486	3.0517578125e-05
1	1	Manual Mode	990.994512	-0.132211595773697	-0.132211595773697	-1.00434085204809e-05	1.00434085204809e-05	0	-0.00273118190314874	3.40491533279419e-05
1	1	Manual Mode	991.994512	-0.131731018424034	-0.131731018424034	-1.00433802082178e-05	1.00433802082178e-05	0	-0.00273397173098435	5.10066747665405e-05
1	1	Manual Mode	992.994512	-0.131514430046082	-0.131514430046082	-1.00433946789301e-05	1.00433946789301e-05	0	-0.00273676156283961	4.61339950561523e-05
1	1	Manual Mode	993.994512	-0.13125291466713	-0.13125291466713	-1.00433688833126e-05	1.00433688833126e-05	0	-0.00273955138752942	6.05583190917969e-05
1	1	Manual Mode	994.994512	-0.131206467747688	-0.131206467747688	-1.00434248786774e-05	1.00434248786774e-05	0	-0.0027423412277735	5.91427087783813e-05
1	1	Manual Mode	995.994512	-0.130827158689499	-0.130827158689499	-1.00434594825545e-05	1.00434594825545e-05	0	-0.00274513107762976	3.82065773010254e-05
1	1	Manual Mode	996.994512	-0.130914077162743	-0.130914077162743	-1.00433852415091e-05	1.00433852415091e-05	0	-0.00274792090686352	4.23789024353027e-05
1	1	Manual Mode	997.994512	-0.131439805030823	-0.131439805030823	-1.00434349452598e-05	1.00434349452598e-05	0	-0.00275071074990387	4.04715538024902e-05
1	1	Manual Mode	998.994512	-0.13144713640213	-0.13144713640213	-1.00435047821755e-05	1.00435047821755e-05	0	-0.00275350061234336	4.37647104263306e-05
1	1	Manual Mode	999.994512	-0.130810678005219	-0.130810678005219	-1.0043472694944e-05	1.0043472694944e-05	0	-0.00275629046586973	3.41981649398804e-05
1	1	Manual Mode	1000.99451214	-0.129777431488037	-0.129777431488037	-1.00434909406246e-05	1.00434909406246e-05	0	-0.00275908032485493	1.25020742416382e-05
1	1	Manual Mode	1001.99451207	-0.12891611456871	-0.12891611456871	-1.00434141829336e-05	1.00434141829336e-05	0	-0.00276187016193268	1.03116035461426e-05
1	1	Manual Mode	1002.994512	-0.125554487109184	-0.125554487109184	-1.00433902748003e-05	1.00433902748003e-05	0	-0.00276465999236928	7.45058059692383e-06
1	1	Manual Mode	1003.994512	-0.114943519234657	-0.114943519234657	-1.00434349452598e-05	1.00434349452598e-05	0	-0.00276744983540963	5.25861978530884e-05
1	1	Manual Mode	1004.994512	-0.107866033911705	-0.107866033911705	-1.00434110371265e-05	1.00434110371265e-05	0	-0.00277023967180883	3.98978590965271e-05
1	1	Manual Mode	1005.994512	-0.102632015943527	-0.102632015943527	-1.00434437535195e-05	1.00434437535195e-05	0	-0.00277302951729592	4.66182827949524e-05
1	1	Manual Mode	1006.994512	-0.0981070995330811	-0.0981070995330811	-1.00434355744212e-05	1.00434355744212e-05	0	-0.00277581936051104	6.14076852798462e-05
1	1	Manual Mode	1007.994512	-0.0939043238759041	-0.0939043238759041	-1.00434607408773e-05	1.00434607408773e-05	0	-0.00277860921071684	6.88806176185608e-05
1	1	Manual Mode	1008.994512	-0.0900686681270599	-0.0900686681270599	-1.00434506742949e-05	1.00434506742949e-05	0	-0.00278139905812636	4.11346554756165e-05
1	1	Manual Mode	1009.994512	-0.0862119495868683	-0.0862119495868683	-1.00434544492633e-05	1.00434544492633e-05	0	-0.00278418890658449	6.85527920722961e-05
1	1	Manual Mode	1010.99451201	-0.0825447961688042	-0.0825447961688042	-1.00434324286142e-05	1.00434324286142e-05	0	-0.00278697874895367	5.33759593963623e-05
1	1	Manual Mode	1011.99451217	-0.079256147146225	-0.079256147146225	-1.00434462701651e-05	1.00434462701651e-05	0	-0.0027897685955862	6.87912106513977e-05
1	1	Manual Mode	1012.994512	-0.0770046934485435	-0.0770046934485435	-1.00434406077125e-05	1.00434406077125e-05	0	-0.00279255843972518	7.09518790245056e-05
1	1	Manual Mode	1013.994512	-0.0752371400594711	-0.0752371400594711	-1.00434154412564e-05	1.00434154412564e-05	0	-0.00279534827734776	5.369633436203e-05
1	1	Manual Mode	1014.994512	-0.0731995329260826	-0.0731995329260826	-1.00434670324914e-05	1.00434670324914e-05	0	-0.00279813812930123	5.16623258590698e-05
1	1	Manual Mode	1015.99451204	-0.0715148225426674	-0.0715148225426674	-1.004346640333e-05	1.004346640333e-05	0	-0.00280092798119152	6.06253743171692e-05
1	1	Manual Mode	1016.994512	-0.0705446302890778	-0.0705446302890778	-1.00433563000846e-05	1.00433563000846e-05	0	-0.0028037178022744	6.45071268081665e-05
1	1	Manual Mode	1017.994512	-0.0697724968194962	-0.0697724968194962	-1.00433581875688e-05	1.00433581875688e-05	0	-0.00280650762399317	5.6929886341095e-05
1	1	Manual Mode	1018.994512	-0.069544143974781	-0.069544143974781	-1.0043375804088e-05	1.0043375804088e-05	0	-0.00280929745060541	4.59328293800354e-05
1	1	Manual Mode	1019.99451207	-0.0695394352078438	-0.0695394352078438	-1.00433971955757e-05	1.00433971955757e-05	0	-0.00281208728335503	4.64543700218201e-05
1	1	Manual Mode	1020.994512	-0.0696453079581261	-0.0696453079581261	-1.00434141829336e-05	1.00434141829336e-05	0	-0.00281487712043278	5.38453459739685e-05
1	1	Manual Mode	1021.994512	-0.0701940804719925	-0.0701940804719925	-1.00433864998319e-05	1.00433864998319e-05	0	-0.00281766695001606	4.37274575233459e-05
1	1	Manual Mode	1022.994512	-0.0708310455083847	-0.0708310455083847	-1.00433946789301e-05	1.00433946789301e-05	0	-0.00282045678187132	4.44799661636353e-05
1	1	Manual Mode	1023.99451218	-0.0715527683496475	-0.0715527683496475	-1.00433814665406e-05	1.00433814665406e-05	0	-0.00282324661055864	2.93105840682983e-05
1	1	Manual Mode	1024.994512	-0.0723711401224136	-0.0723711401224136	-1.00434324286142e-05	1.00434324286142e-05	0	-0.00282603645239775	4.12389636039734e-05
1	1	Manual Mode	1025.99451203	-0.0729396566748619	-0.0729396566748619	-1.00434160704178e-05	1.00434160704178e-05	0	-0.00282882629027878	6.05061650276184e-05
1	1	Manual Mode	1026.994512	-0.0736677274107933	-0.0736677274107933	-1.00434192162248e-05	1.00434192162248e-05	0	-0.00283161612886626	3.78116965293884e-05
1	1	Manual Mode	1027.99451213	-0.074067197740078	-0.074067197740078	-1.00433978247371e-05	1.00433978247371e-05	0	-0.00283440596195803	4.07993793487549e-05
1	1	Manual Mode	1028.994512	-0.0743178874254227	-0.0743178874254227	-1.0043369512474e-05	1.0043369512474e-05	0	-0.00283719578645993	3.48538160324097e-05
1	1	Manual Mode	1029.99451215	-0.074596531689167	-0.074596531689167	-1.00433638500214e-05	1.00433638500214e-05	0	-0.00283998561017008	3.44142317771912e-05
1	1	Manual Mode	1030.99451202	-0.0751165375113487	-0.0751165375113487	-1.00434104079651e-05	1.00434104079651e-05	0	-0.00284277544603183	4.83617186546326e-05
1	1	Manual Mode	1031.994512	-0.0761158019304276	-0.0761158019304276	-1.00434248786774e-05	1.00434248786774e-05	0	-0.00284556528622011	3.53381037712097e-05
1	1	Manual Mode	1032.994512	-0.0771904140710831	-0.0771904140710831	-1.00434890531404e-05	1.00434890531404e-05	0	-0.00284835514429043	3.16575169563293e-05
1	1	Manual Mode	1033.99451203	-0.0781858116388321	-0.0781858116388321	-1.0043491569786e-05	1.0043491569786e-05	0	-0.00285114500314351	3.22535634040833e-05
1	1	Manual Mode	1034.994512	-0.0789778456091881	-0.0789778456091881	-1.00434909406246e-05	1.00434909406246e-05	0	-0.00285393486165443	3.37287783622742e-05
1	1	Manual Mode	1035.994512	-0.0795824378728867	-0.0795824378728867	-1.00434261370002e-05	1.00434261370002e-05	0	-0.00285672470224805	4.13954257965088e-05
1	1	Manual Mode	1036.99451201	-0.0802590847015381	-0.0802590847015381	-1.00434456410037e-05	1.00434456410037e-05	0	-0.00285951454828733	4.06354665756226e-05
1	1	Manual Mode	1037.99451201	-0.0808631256222725	-0.0808631256222725	-1.00434343160984e-05	1.00434343160984e-05	0	-0.00286230439115292	2.01240181922913e-05
1	1	Manual Mode	1038.99451218	-0.081223264336586	-0.081223264336586	-1.00433902748003e-05	1.00433902748003e-05	0	-0.00286509422225908	2.51308083534241e-05
1	1	Manual Mode	1039.994512	-0.0815307423472404	-0.0815307423472404	-1.00433783207336e-05	1.00433783207336e-05	0	-0.00286788404906822	2.75745987892151e-05
1	1	Manual Mode	1040.994512	-0.0820192769169807	-0.0820192769169807	-1.00434198453862e-05	1.00434198453862e-05	0	-0.00287067388791416	3.49283218383789e-05
1	1	Manual Mode	1041.99451202	-0.0825028419494629	-0.0825028419494629	-1.0043485278172e-05	1.0043485278172e-05	0	-0.00287346374499167	2.9049813747406e-05
1	1	Manual Mode	1042.994512	-0.0828691348433495	-0.0828691348433495	-1.00434607408773e-05	1.00434607408773e-05	0	-0.00287625359514168	1.41039490699768e-05
1	1	Manual Mode	1043.99451203	-0.0833646208047867	-0.0833646208047867	-1.00434399785511e-05	1.00434399785511e-05	0	-0.00287904343966386	2.91615724563599e-05
1	1	Manual Mode	1044.99451214	-0.0835418254137039	-0.0835418254137039	-1.00433953080915e-05	1.00433953080915e-05	0	-0.00288183327200077	4.14550304412842e-05
1	1	Manual Mode	1045.994512	-0.0836069509387016	-0.0836069509387016	-1.00434041163511e-05	1.00434041163511e-05	0	-0.00288462310608695	3.05995345115662e-05
1	1	Manual Mode	1046.99451201	-0.0839034616947174	-0.0839034616947174	-1.0043366366667e-05	1.0043366366667e-05	0	-0.00288741293010559	3.37511301040649e-05
1	1	Manual Mode	1047.99451225	-0.0842163115739822	-0.0842163115739822	-1.00433676249898e-05	1.00433676249898e-05	0	-0.00289020275511543	3.01748514175415e-05
1	1	Manual Mode	1048.994512	-0.0845218896865845	-0.0845218896865845	-1.00433921622845e-05	1.00433921622845e-05	0	-0.00289299258557416	3.50028276443481e-05
1	1	Manual Mode	1049.99451207	-0.0846077799797058	-0.0846077799797058	-1.00434424951967e-05	1.00434424951967e-05	0	-0.002895782430907	2.53096222877502e-05
1	1	Manual Mode	1050.994512	-0.0849504694342613	-0.0849504694342613	-1.00433607042144e-05	1.00433607042144e-05	0	-0.00289857225312955	9.61869955062866e-06
1	1	Manual Mode	1051.99451207	-0.0852757394313812	-0.0852757394313812	-1.00433518959547e-05	1.00433518959547e-05	0	-0.00290136207329594	1.90958380699158e-05
1	1	Manual Mode	1052.994512	-0.0854977965354919	-0.0854977965354919	-1.00432808007163e-05	1.00432808007163e-05	0	-0.00290415187332307	2.09063291549683e-05
1	1	Manual Mode	1053.994512	-0.0857485011219978	-0.0857485011219978	-1.00433361669197e-05	1.00433361669197e-05	0	-0.00290694168892499	1.85444951057434e-05
1	1	Manual Mode	1054.99451533	-0.0860936790704727	-0.0860936790704727	-1.00433493793091e-05	1.00433493793091e-05	0	-0.00290973151748712	3.46153974533081e-05
1	1	Manual Mode	1055.99451493	-0.0862922966480255	-0.0862922966480255	-1.00433713999582e-05	1.00433713999582e-05	0	-0.00291252134176007	5.12227416038513e-05
1	1	Manual Mode	1056.9945138	-0.0862787216901779	-0.0862787216901779	-1.00434028580283e-05	1.00434028580283e-05	0	-0.00291531117273479	3.68654727935791e-05
1	1	Manual Mode	1057.99451259	-0.0863204374909401	-0.0863204374909401	-1.00434424951967e-05	1.00434424951967e-05	0	-0.00291810101449663	3.42950224876404e-05
1	1	Manual Mode	1058.99451204	-0.0865806862711906	-0.0865806862711906	-1.00434456410037e-05	1.00434456410037e-05	0	-0.00292089085897361	4.22447919845581e-05
1	1	Manual Mode	1059.99451203	-0.0868998542428017	-0.0868998542428017	-1.00434104079651e-05	1.00434104079651e-05	0	-0.00292368069517014	2.52947211265564e-05
1	1	Manual Mode	1060.994512	-0.0873033106327057	-0.0873033106327057	-1.00433890164775e-05	1.00433890164775e-05	0	-0.0029264705253688	2.58982181549072e-05
1	1	Manual Mode	1061.99451201	-0.0877286866307259	-0.0877286866307259	-1.00433430876951e-05	1.00433430876951e-05	0	-0.00292926034292106	2.56747007369995e-05
1	1	Manual Mode	1062.994512	-0.0879297330975533	-0.0879297330975533	-1.00434223620318e-05	1.00434223620318e-05	0	-0.00293205018243817	2.39163637161255e-05
1	1	Manual Mode	1063.99451201	-0.0879890993237495	-0.0879890993237495	-1.00434833906878e-05	1.00434833906878e-05	0	-0.00293484003896348	2.58833169937134e-05
1	1	Manual Mode	1064.994512	-0.0880822241306305	-0.0880822241306305	-1.00434890531404e-05	1.00434890531404e-05	0	-0.0029376298970059	2.269446849823e-05
1	1	Manual Mode	1065.994512	-0.0882845222949982	-0.0882845222949982	-1.00435299486316e-05	1.00435299486316e-05	0	-0.00294041976643607	2.10851430892944e-05
1	1	Manual Mode	1066.994512	-0.0882730931043625	-0.0882730931043625	-1.00434475284879e-05	1.00434475284879e-05	0	-0.00294320961297176	3.01748514175415e-05
1	1	Manual Mode	1067.99451203	-0.0881744101643562	-0.0881744101643562	-1.00434324286142e-05	1.00434324286142e-05	0	-0.00294599945539674	3.42726707458496e-05
1	1	Manual Mode	1068.994512	-0.0879203230142593	-0.0879203230142593	-1.00434380910668e-05	1.00434380910668e-05	0	-0.00294878929922723	3.3155083656311e-05
1	1	Manual Mode	1069.994512	-0.0876013189554214	-0.0876013189554214	-1.00434009705441e-05	1.00434009705441e-05	0	-0.00295157913283016	3.12626361846924e-05
1	1	Manual Mode	1070.99451207	-0.0874140039086342	-0.0874140039086342	-1.00434135537722e-05	1.00434135537722e-05	0	-0.00295436897012372	3.04132699966431e-05
1	1	Manual Mode	1071.994512	-0.087361566722393	-0.087361566722393	-1.00434223620318e-05	1.00434223620318e-05	0	-0.00295715880947344	3.91080975532532e-05
1	1	Manual Mode	1072.994512	-0.0875067263841629	-0.0875067263841629	-1.00434223620318e-05	1.00434223620318e-05	0	-0.00295994864901845	3.49432229995728e-05
1	1	Manual Mode	1073.994512	-0.087792694568634	-0.087792694568634	-1.00434003413827e-05	1.00434003413827e-05	0	-0.00296273848244661	4.1179358959198e-05
1	1	Manual Mode	1074.994512	-0.0880507901310921	-0.0880507901310921	-1.00434066329967e-05	1.00434066329967e-05	0	-0.00296552831762244	2.82377004623413e-05
1	1	Manual Mode	1075.99451207	-0.0882319509983063	-0.0882319509983063	-1.0043360075053e-05	1.0043360075053e-05	0	-0.0029683181400608	2.67699360847473e-05
1	1	Manual Mode	1076.99451201	-0.0884856879711151	-0.0884856879711151	-1.00434324286142e-05	1.00434324286142e-05	0	-0.00297110798223469	2.97650694847107e-05
1	1	Manual Mode	1077.994512	-0.0886638760566711	-0.0886638760566711	-1.00434324286142e-05	1.00434324286142e-05	0	-0.00297389782454808	4.17903065681458e-05
1	1	Manual Mode	1078.994512	-0.0889988020062447	-0.0889988020062447	-1.0043382095702e-05	1.0043382095702e-05	0	-0.00297668765290799	3.4719705581665e-05
1	1	Manual Mode	1079.994512	-0.0893383100628853	-0.0893383100628853	-1.00433770624108e-05	1.00433770624108e-05	0	-0.00297947747986977	2.65166163444519e-05
1	1	Manual Mode	1080.994512	-0.0897493436932564	-0.0897493436932564	-1.00434198453862e-05	1.00434198453862e-05	0	-0.00298226731871571	2.27689743041992e-05
1	1	Manual Mode	1081.994512	-0.0901741608977318	-0.0901741608977318	-1.00434745824282e-05	1.00434745824282e-05	0	-0.00298505717276639	1.44019722938538e-05
1	1	Manual Mode	1082.994512	-0.0905168205499649	-0.0905168205499649	-1.00434173287406e-05	1.00434173287406e-05	0	-0.00298784701091326	2.86102294921875e-05
1	1	Manual Mode	1083.994512	-0.0907542407512665	-0.0907542407512665	-1.00434141829336e-05	1.00434141829336e-05	0	-0.0029906368481863	2.75447964668274e-05
1	1	Manual Mode	1084.99451214	-0.0908775627613068	-0.0908775627613068	-1.004346640333e-05	1.004346640333e-05	0	-0.00299342670035558	3.69101762771606e-05
1	1	Manual Mode	1085.994512	-0.0910403057932854	-0.0910403057932854	-1.00434557075861e-05	1.00434557075861e-05	0	-0.00299621654877266	3.58447432518005e-05
1	1	Manual Mode	1086.994512	-0.0910614877939224	-0.0910614877939224	-1.00434966030773e-05	1.00434966030773e-05	0	-0.00299900640894018	3.29539179801941e-05
1	1	Manual Mode	1087.994512	-0.0909439995884895	-0.0909439995884895	-1.00434544492633e-05	1.00434544492633e-05	0	-0.00300179625739831	4.03076410293579e-05
1	1	Manual Mode	1088.994512	-0.0907791703939438	-0.0907791703939438	-1.0043472694944e-05	1.0043472694944e-05	0	-0.00300458611092469	4.10452485084534e-05
1	1	Manual Mode	1089.99451207	-0.0907700210809708	-0.0907700210809708	-1.00434638866843e-05	1.00434638866843e-05	0	-0.00300737596219961	4.0009617805481e-05
1	1	Manual Mode	1090.99451207	-0.0908758491277695	-0.0908758491277695	-1.00434991197229e-05	1.00434991197229e-05	0	-0.0030101658230662	3.53232026100159e-05
1	1	Manual Mode	1091.994512	-0.0911714062094688	-0.0911714062094688	-1.00435117029509e-05	1.00435117029509e-05	0	-0.00301295568723284	4.89205121994019e-05
1	1	Manual Mode	1092.99451199	-0.0914946123957634	-0.0914946123957634	-1.00435154779193e-05	1.00435154779193e-05	0	-0.00301574555261548	5.5558979511261e-05
1	1	Manual Mode	1093.994512	-0.0917571932077408	-0.0917571932077408	-1.00435469359894e-05	1.00435469359894e-05	0	-0.00301853542679226	4.60594892501831e-05
1	1	Manual Mode	1094.994512	-0.0917139202356339	-0.0917139202356339	-1.00436004147086e-05	1.00436004147086e-05	0	-0.00302132531579635	3.27751040458679e-05
1	1	Manual Mode	1095.994512	-0.0915713384747505	-0.0915713384747505	-1.00435016363685e-05	1.00435016363685e-05	0	-0.003024115177362	3.72081995010376e-05
1	1	Manual Mode	1096.99451207	-0.0915624350309372	-0.0915624350309372	-1.00435419026982e-05	1.00435419026982e-05	0	-0.00302690505030804	4.01735305786133e-05
1	1	Manual Mode	1097.994512	-0.091774545609951	-0.091774545609951	-1.00435148487579e-05	1.00435148487579e-05	0	-0.00302969491534852	5.06490468978882e-05
1	1	Manual Mode	1098.994512	-0.0920094549655914	-0.0920094549655914	-1.00434859073334e-05	1.00434859073334e-05	0	-0.003032484772545	5.32269477844238e-05
1	1	Manual Mode	1099.994512	-0.0919731929898262	-0.0919731929898262	-1.00434619992001e-05	1.00434619992001e-05	0	-0.00303527462310033	6.47902488708496e-05
1	1	Manual Mode	1100.994512	-0.091972604393959	-0.091972604393959	-1.00434582242317e-05	1.00434582242317e-05	0	-0.00303806447260707	6.04689121246338e-05
1	1	Manual Mode	1101.99451205	-0.0921751782298088	-0.0921751782298088	-1.00434632575229e-05	1.00434632575229e-05	0	-0.00304085432365143	4.46364283561707e-05
1	1	Manual Mode	1102.99451262	-0.0924335122108459	-0.0924335122108459	-1.00434317994528e-05	1.00434317994528e-05	0	-0.00304364416740815	4.58508729934692e-05
1	1	Manual Mode	1103.994512	-0.0926954597234726	-0.0926954597234726	-1.00435299486316e-05	1.00435299486316e-05	0	-0.00304643403510861	4.57316637039185e-05
1	1	Manual Mode	1104.99451201	-0.0927726179361343	-0.0927726179361343	-1.00434330577756e-05	1.00434330577756e-05	0	-0.00304922387765255	5.30406832695007e-05
1	1	Manual Mode	1105.994512	-0.092839427292347	-0.092839427292347	-1.00434110371265e-05	1.00434110371265e-05	0	-0.00305201371402386	5.96418976783752e-05
1	1	Manual Mode	1106.99451207	-0.0928582176566124	-0.0928582176566124	-1.00434104079651e-05	1.00434104079651e-05	0	-0.00305480355044358	5.17144799232483e-05
1	1	Manual Mode	1107.994512	-0.0927692800760269	-0.0927692800760269	-1.00434248786774e-05	1.00434248786774e-05	0	-0.00305759339049237	5.55515289306641e-05
1	1	Manual Mode	1108.994512	-0.0926645770668983	-0.0926645770668983	-1.00434651450071e-05	1.00434651450071e-05	0	-0.00306038324192154	3.59863042831421e-05
1	1	Manual Mode	1109.99451205	-0.09273911267519	-0.09273911267519	-1.00434619992001e-05	1.00434619992001e-05	0	-0.00306317309261636	4.08217310905457e-05
1	1	Manual Mode	1110.994512	-0.0927708148956299	-0.0927708148956299	-1.00435123321123e-05	1.00435123321123e-05	0	-0.00306596295701357	4.29674983024597e-05
1	1	Manual Mode	1111.994512	-0.0926847085356712	-0.0926847085356712	-1.00435217695334e-05	1.00435217695334e-05	0	-0.00306875282417177	5.36665320396423e-05
1	1	Manual Mode	1112.994512	-0.092702217400074	-0.092702217400074	-1.00434676616528e-05	1.00434676616528e-05	0	-0.00307154267630001	3.7364661693573e-05
1	1	Manual Mode	1113.99451262	-0.0928098857402802	-0.0928098857402802	-1.00434393493897e-05	1.00434393493897e-05	0	-0.00307433252229343	2.8654932975769e-05
1	1	Manual Mode	1114.9945121	-0.0927552729845047	-0.0927552729845047	-1.00434286536458e-05	1.00434286536458e-05	0	-0.00307712236213539	3.61800193786621e-05
1	1	Manual Mode	1115.99451252	-0.0926821306347847	-0.0926821306347847	-1.0043436832744e-05	1.0043436832744e-05	0	-0.00307991220687178	4.28333878517151e-05
1	1	Manual Mode	1116.994512	-0.0925425514578819	-0.0925425514578819	-1.00434557075861e-05	1.00434557075861e-05	0	-0.00308270205422872	3.72901558876038e-05
1	1	Manual Mode	1117.994512	-0.0926035866141319	-0.0926035866141319	-1.00434877948176e-05	1.00434877948176e-05	0	-0.0030854919119495	5.81145286560059e-05
1	1	Manual Mode	1118.994512	-0.0925995782017708	-0.0925995782017708	-1.00434525617791e-05	1.00434525617791e-05	0	-0.00308828175988333	5.66244125366211e-05
1	1	Manual Mode	1119.994512	-0.0924314260482788	-0.0924314260482788	-1.00434544492633e-05	1.00434544492633e-05	0	-0.00309107160834146	4.62457537651062e-05
1	1	Manual Mode	1120.994512	-0.0921458750963211	-0.0921458750963211	-1.00434978614001e-05	1.00434978614001e-05	0	-0.00309386146885852	5.47096133232117e-05
1	1	Manual Mode	1121.994512	-0.0919902846217155	-0.0919902846217155	-1.00434827615264e-05	1.00434827615264e-05	0	-0.00309665132518116	7.10263848304749e-05
1	1	Manual Mode	1122.99451202	-0.0919840335845947	-0.0919840335845947	-1.00434544492633e-05	1.00434544492633e-05	0	-0.00309944117369509	7.53030180931091e-05
1	1	Manual Mode	1123.994512	-0.0920605808496475	-0.0920605808496475	-1.00435349819228e-05	1.00435349819228e-05	0	-0.0031022310444676	7.50496983528137e-05
1	1	Manual Mode	1124.994512	-0.0918814092874527	-0.0918814092874527	-1.00435223986948e-05	1.00435223986948e-05	0	-0.00310502091180057	6.55874609947205e-05
1	1	Manual Mode	1125.994512	-0.0915748476982117	-0.0915748476982117	-1.00435110737895e-05	1.00435110737895e-05	0	-0.00310781077598774	6.837397813797e-05
1	1	Manual Mode	1126.994512	-0.0912792459130287	-0.0912792459130287	-1.00434978614001e-05	1.00434978614001e-05	0	-0.00311060063650479	4.32655215263367e-05
1	1	Manual Mode	1127.994512	-0.0910867303609848	-0.0910867303609848	-1.00435173654035e-05	1.00435173654035e-05	0	-0.00311339050243963	4.56646084785461e-05
1	1	Manual Mode	1128.994512	-0.0911087766289711	-0.0911087766289711	-1.00435356110842e-05	1.00435356110842e-05	0	-0.0031161803734427	4.78178262710571e-05
1	1	Manual Mode	1129.99451201	-0.0911191403865814	-0.0911191403865814	-1.0043546306828e-05	1.0043546306828e-05	0	-0.00311897024744472	4.36827540397644e-05
1	1	Manual Mode	1130.99451207	-0.0910752341151237	-0.0910752341151237	-1.00435299486316e-05	1.00435299486316e-05	0	-0.00312176011704229	3.42950224876404e-05
1	1	Manual Mode	1131.99451201	-0.0911965593695641	-0.0911965593695641	-1.00435469359894e-05	1.00435469359894e-05	0	-0.00312454999102378	3.51741909980774e-05
1	1	Manual Mode	1132.99451207	-0.0912946164608002	-0.0912946164608002	-1.00435098154667e-05	1.00435098154667e-05	0	-0.00312733985502881	2.46614217758179e-05
1	1	Manual Mode	1133.99451202	-0.0913208499550819	-0.0913208499550819	-1.00435135904351e-05	1.00435135904351e-05	0	-0.00313012971977554	3.85567545890808e-05
1	1	Manual Mode	1134.994512	-0.0915182828903198	-0.0915182828903198	-1.00434877948176e-05	1.00434877948176e-05	0	-0.00313291957744053	4.10452485084534e-05
1	1	Manual Mode	1135.99451207	-0.0916921868920326	-0.0916921868920326	-1.0043524286179e-05	1.0043524286179e-05	0	-0.00313570944549309	4.57167625427246e-05
1	1	Manual Mode	1136.994512	-0.0917861238121986	-0.0917861238121986	-1.00435695857999e-05	1.00435695857999e-05	0	-0.0031384993257383	4.52771782875061e-05
1	1	Manual Mode	1137.994512	-0.0917699337005615	-0.0917699337005615	-1.00435167362421e-05	1.00435167362421e-05	0	-0.00314128919149837	3.84524464607239e-05
1	1	Manual Mode	1138.99451207	-0.0918246656656265	-0.0918246656656265	-1.00435142195965e-05	1.00435142195965e-05	0	-0.00314407905675466	5.4679811000824e-05
1	1	Manual Mode	1139.994512	-0.0917889699339867	-0.0917889699339867	-1.00434984905615e-05	1.00434984905615e-05	0	-0.00314686891725119	4.36082482337952e-05
1	1	Manual Mode	1140.994512	-0.0915214344859123	-0.0915214344859123	-1.00434676616528e-05	1.00434676616528e-05	0	-0.00314965876937943	4.78550791740417e-05
1	1	Manual Mode	1141.99451213	-0.0916685983538628	-0.0916685983538628	-1.00434720657826e-05	1.00434720657826e-05	0	-0.00315244862309372	4.31537628173828e-05
1	1	Manual Mode	1142.994512	-0.0917863920331001	-0.0917863920331001	-1.00435148487579e-05	1.00435148487579e-05	0	-0.0031552384879668	4.92483377456665e-05
1	1	Manual Mode	1143.994512	-0.0919579491019249	-0.0919579491019249	-1.00434380910668e-05	1.00434380910668e-05	0	-0.00315802833188098	5.44637441635132e-05
1	1	Manual Mode	1144.994512	-0.0920436158776283	-0.0920436158776283	-1.00434638866843e-05	1.00434638866843e-05	0	-0.00316081818296062	5.70416450500488e-05
1	1	Manual Mode	1145.994512	-0.0920230373740196	-0.0920230373740196	-1.00434569659089e-05	1.00434569659089e-05	0	-0.00316360803211781	6.09531998634338e-05
1	1	Manual Mode	1146.99451207	-0.0919183120131493	-0.0919183120131493	-1.00434299119686e-05	1.00434299119686e-05	0	-0.00316639787395532	4.98369336128235e-05
1	1	Manual Mode	1147.99451201	-0.0918030962347984	-0.0918030962347984	-1.00434846490106e-05	1.00434846490106e-05	0	-0.00316918773063487	4.16263937950134e-05
1	1	Manual Mode	1148.994512	-0.0915733203291893	-0.0915733203291893	-1.00434651450071e-05	1.00434651450071e-05	0	-0.00317197758203614	2.67699360847473e-05
1	1	Manual Mode	1149.994512	-0.0917081609368324	-0.0917081609368324	-1.0043488423979e-05	1.0043488423979e-05	0	-0.00317476743993169	1.80602073669434e-05
1	1	Manual Mode	1150.99451203	-0.0919454023241997	-0.0919454023241997	-1.00434632575229e-05	1.00434632575229e-05	0	-0.00317755729092026	2.25380063056946e-05
1	1	Manual Mode	1151.994512	-0.0918698012828827	-0.0918698012828827	-1.00433814665406e-05	1.00433814665406e-05	0	-0.00318034711902171	3.47495079040527e-05
1	1	Manual Mode	1152.994512	-0.0917450785636902	-0.0917450785636902	-1.00434110371265e-05	1.00434110371265e-05	0	-0.00318313695542091	3.70219349861145e-05
1	1	Manual Mode	1153.99451207	-0.0915039926767349	-0.0915039926767349	-1.00435280611474e-05	1.00435280611474e-05	0	-0.00318592682452208	4.12464141845703e-05
1	1	Manual Mode	1154.994512	-0.0909789726138115	-0.0909789726138115	-1.00435381277298e-05	1.00435381277298e-05	0	-0.00318871669602893	3.76328825950623e-05
1	1	Manual Mode	1155.994512	-0.0904970467090607	-0.0904970467090607	-1.00435551150877e-05	1.00435551150877e-05	0	-0.00319150657244979	4.0687620639801e-05
1	1	Manual Mode	1156.994512	-0.0900400802493095	-0.0900400802493095	-1.00436350185858e-05	1.00436350185858e-05	0	-0.00319429647106607	2.70828604698181e-05
1	1	Manual Mode	1157.994512	-0.0895270928740501	-0.0895270928740501	-1.0043585314835e-05	1.0043585314835e-05	0	-0.00319708635587574	2.45869159698486e-05
1	1	Manual Mode	1158.99451207	-0.0887010097503662	-0.0887010097503662	-1.00435840565122e-05	1.00435840565122e-05	0	-0.00319987624053118	3.2082200050354e-05
1	1	Manual Mode	1159.994512	-0.0879847556352615	-0.0879847556352615	-1.00435494526351e-05	1.00435494526351e-05	0	-0.00320266611518384	2.62483954429626e-05
1	1	Manual Mode	1160.99451207	-0.0875123217701912	-0.0875123217701912	-1.00435570025719e-05	1.00435570025719e-05	0	-0.00320545599232429	2.55107879638672e-05
1	1	Manual Mode	1161.99451207	-0.0870084837079048	-0.0870084837079048	-1.00435601483789e-05	1.00435601483789e-05	0	-0.00320824587014328	5.13195991516113e-05
1	1	Manual Mode	1162.994512	-0.0866483077406883	-0.0866483077406883	-1.00434475284879e-05	1.00434475284879e-05	0	-0.00321103571648369	5.98877668380737e-05
1	1	Manual Mode	1163.99451204	-0.0862888470292091	-0.0862888470292091	-1.0043469549137e-05	1.0043469549137e-05	0	-0.00321382556924782	4.45395708084106e-05
1	1	Manual Mode	1164.994512	-0.0859465375542641	-0.0859465375542641	-1.00434903114632e-05	1.00434903114632e-05	0	-0.00321661542755607	4.64916229248047e-05
1	1	Manual Mode	1165.994512	-0.0857387408614159	-0.0857387408614159	-1.00434594825545e-05	1.00434594825545e-05	0	-0.00321940527741234	5.59687614440918e-05
1	1	Manual Mode	1166.994512	-0.0857762172818184	-0.0857762172818184	-1.00434770990738e-05	1.00434770990738e-05	0	-0.00322219513216208	6.16535544395447e-05
1	1	Manual Mode	1167.994512	-0.0856607407331467	-0.0856607407331467	-1.00434299119686e-05	1.00434299119686e-05	0	-0.0032249849738043	6.08488917350769e-05
1	1	Manual Mode	1168.99451201	-0.085433304309845	-0.085433304309845	-1.00434613700387e-05	1.00434613700387e-05	0	-0.00322777482421276	5.73098659515381e-05
1	1	Manual Mode	1169.994512	-0.0849905386567116	-0.0849905386567116	-1.004343054113e-05	1.004343054113e-05	0	-0.00323056466600184	3.32146883010864e-05
1	1	Manual Mode	1170.994512	-0.0844947621226311	-0.0844947621226311	-1.00434053746739e-05	1.00434053746739e-05	0	-0.00323335450082814	3.37734818458557e-05
1	1	Manual Mode	1171.994512	-0.0838748663663864	-0.0838748663663864	-1.00434487868107e-05	1.00434487868107e-05	0	-0.00323614434771337	4.08217310905457e-05
1	1	Manual Mode	1172.994512	-0.0832640826702118	-0.0832640826702118	-1.00434154412564e-05	1.00434154412564e-05	0	-0.00323893418533594	3.08603048324585e-05
1	1	Manual Mode	1173.994512	-0.0828360095620155	-0.0828360095620155	-1.00434355744212e-05	1.00434355744212e-05	0	-0.00324172402855105	3.21492552757263e-05
1	1	Manual Mode	1174.99451203	-0.0825235098600388	-0.0825235098600388	-1.00434645158457e-05	1.00434645158457e-05	0	-0.00324451387988915	1.85221433639526e-05
1	1	Manual Mode	1175.994512	-0.0824319049715996	-0.0824319049715996	-1.00434330577756e-05	1.00434330577756e-05	0	-0.00324730372232151	1.17123126983643e-05
1	1	Manual Mode	1176.994512	-0.0821677222847939	-0.0821677222847939	-1.00435173654035e-05	1.00435173654035e-05	0	-0.00325009358825634	2.20909714698792e-05
1	1	Manual Mode	1177.994512	-0.0818128511309624	-0.0818128511309624	-1.00434827615264e-05	1.00434827615264e-05	0	-0.00325288344457899	2.52202153205872e-05
1	1	Manual Mode	1178.99451201	-0.0816760882735252	-0.0816760882735252	-1.00434808740422e-05	1.00434808740422e-05	0	-0.00325567330040523	2.82078981399536e-05
1	1	Manual Mode	1179.994512	-0.0812685862183571	-0.0812685862183571	-1.00434808740422e-05	1.00434808740422e-05	0	-0.00325846315617568	3.4622848033905e-05
1	1	Manual Mode	1180.99451207	-0.080494686961174	-0.080494686961174	-1.00434940864317e-05	1.00434940864317e-05	0	-0.00326125301583942	3.98233532905579e-05
1	1	Manual Mode	1181.994512	-0.0797921493649483	-0.0797921493649483	-1.00434613700387e-05	1.00434613700387e-05	0	-0.0032640428660247	6.30393624305725e-05
1	1	Manual Mode	1182.99451203	-0.0787408947944641	-0.0787408947944641	-1.00434651450071e-05	1.00434651450071e-05	0	-0.00326683271753756	6.68540596961975e-05
1	1	Manual Mode	1183.994512	-0.0759175270795822	-0.0759175270795822	-1.00434343160984e-05	1.00434343160984e-05	0	-0.00326962256031945	5.92619180679321e-05
1	1	Manual Mode	1184.994512	-0.0710820853710175	-0.0710820853710175	-1.00434500451335e-05	1.00434500451335e-05	0	-0.00327241240755421	7.94902443885803e-05
1	1	Manual Mode	1185.994512	-0.0661065280437469	-0.0661065280437469	-1.00435437901824e-05	1.00435437901824e-05	0	-0.00327520228082926	6.27487897872925e-05
1	1	Manual Mode	1186.994512	-0.0613927915692329	-0.0613927915692329	-1.00435658108315e-05	1.00435658108315e-05	0	-0.00327799216022116	4.89205121994019e-05
1	1	Manual Mode	1187.994512	-0.0569807291030884	-0.0569807291030884	-1.00435047821755e-05	1.00435047821755e-05	0	-0.00328078202266065	5.6825578212738e-05
1	1	Manual Mode	1188.994512	-0.0528718084096909	-0.0528718084096909	-1.00435148487579e-05	1.00435148487579e-05	0	-0.00328357188789641	4.58806753158569e-05
1	1	Manual Mode	1189.99451201	-0.0493746772408485	-0.0493746772408485	-1.00435035238527e-05	1.00435035238527e-05	0	-0.00328636175001427	4.70131635665894e-05
1	1	Manual Mode	1190.994512	-0.0467142984271049	-0.0467142984271049	-1.00433827248634e-05	1.00433827248634e-05	0	-0.00328915157852106	4.16524708271027e-05
1	1	Manual Mode	1191.994512	-0.044640488922596	-0.044640488922596	-1.00434034871897e-05	1.00434034871897e-05	0	-0.00329194141282306	6.19515776634216e-05
1	1	Manual Mode	1192.99451201	-0.0426288694143295	-0.0426288694143295	-1.00434538201019e-05	1.00434538201019e-05	0	-0.00329473126113432	6.91264867782593e-05
1	1	Manual Mode	1193.994512	-0.040762647986412	-0.040762647986412	-1.0043421103709e-05	1.0043421103709e-05	0	-0.00329752110030189	6.81430101394653e-05
1	1	Manual Mode	1194.994512	-0.0394324213266373	-0.0394324213266373	-1.0043436832744e-05	1.0043436832744e-05	0	-0.00330031094386654	7.51502811908722e-05
1	1	Manual Mode	1195.99451207	-0.0380356162786484	-0.0380356162786484	-1.00434060038353e-05	1.00434060038353e-05	0	-0.0033031007790629	7.4237585067749e-05
1	1	Manual Mode	1196.99451201	-0.0366006419062614	-0.0366006419062614	-1.00434424951967e-05	1.00434424951967e-05	0	-0.00330589062403306	4.09893691539764e-05
1	1	Manual Mode	1197.99451203	-0.0351034924387932	-0.0351034924387932	-1.00434236203546e-05	1.00434236203546e-05	0	-0.0033086804639834	3.90633940696716e-05
1	1	Manual Mode	1198.994512	-0.0334394462406635	-0.0334394462406635	-1.0043427395323e-05	1.0043427395323e-05	0	-0.00331147030484285	5.52088022232056e-05
1	1	Manual Mode	1199.99451203	-0.0317599400877953	-0.0317599400877953	-1.00434827615264e-05	1.00434827615264e-05	0	-0.00331426016124919	5.65946102142334e-05
1	1	Manual Mode	1200.994512	-0.0300207789987326	-0.0300207789987326	-1.00434500451335e-05	1.00434500451335e-05	0	-0.00331705000840026	4.74639236927032e-05
1	1	Manual Mode	1201.994512	-0.0282895788550377	-0.0282895788550377	-1.00435205112105e-05	1.00435205112105e-05	0	-0.00331983987520893	6.57476484775543e-05
1	1	Manual Mode	1202.99451202	-0.0272124670445919	-0.0272124670445919	-1.00434783573966e-05	1.00434783573966e-05	0	-0.003322629730364	8.25077295303345e-05
1	1	Manual Mode	1203.994512	-0.0266819503158331	-0.0266819503158331	-1.00435179945649e-05	1.00435179945649e-05	0	-0.0033254195964178	9.20593738555908e-05
1	1	Manual Mode	1204.99451213	-0.0261545535176992	-0.0261545535176992	-1.00435330944386e-05	1.00435330944386e-05	0	-0.0033282094670845	9.32216644287109e-05
1	1	Manual Mode	1205.99451201	-0.0257443934679031	-0.0257443934679031	-1.00435481943122e-05	1.00435481943122e-05	0	-0.00333099934124813	0.000103898346424103
1	1	Manual Mode	1206.99451207	-0.0251351371407509	-0.0251351371407509	-1.00435142195965e-05	1.00435142195965e-05	0	-0.00333378920647652	0.000114854425191879
1	1	Manual Mode	1207.994512	-0.0246445201337337	-0.0246445201337337	-1.00434877948176e-05	1.00434877948176e-05	0	-0.00333657906400202	0.000111039727926254
1	1	Manual Mode	1208.994512	-0.0248956624418497	-0.0248956624418497	-1.00434651450071e-05	1.00434651450071e-05	0	-0.00333936891543118	0.000118393450975418
1	1	Manual Mode	1209.994512	-0.0250245053321123	-0.0250245053321123	-1.00435010072071e-05	1.00435010072071e-05	0	-0.00334215877682208	0.000105008482933044
1	1	Manual Mode	1210.994512	-0.0251914616674185	-0.0251914616674185	-1.00434752115896e-05	1.00434752115896e-05	0	-0.00334494863104752	0.000109896063804626
1	1	Manual Mode	1211.994512	-0.0257883369922638	-0.0257883369922638	-1.0043527431986e-05	1.0043527431986e-05	0	-0.00334773849977862	0.000103890895843506
1	1	Manual Mode	1212.99451201	-0.0268078688532114	-0.0268078688532114	-1.00434959739159e-05	1.00434959739159e-05	0	-0.00335052835979928	8.18036496639252e-05
1	1	Manual Mode	1213.994512	-0.027554702013731	-0.027554702013731	-1.00434714366212e-05	1.00434714366212e-05	0	-0.00335331821294822	6.98268413543701e-05
1	1	Manual Mode	1214.994512	-0.0278553869575262	-0.0278553869575262	-1.00435205112105e-05	1.00435205112105e-05	0	-0.00335610807975689	6.44885003566742e-05
1	1	Manual Mode	1215.99451207	-0.0283547528088093	-0.0283547528088093	-1.00434770990738e-05	1.00434770990738e-05	0	-0.00335889793470192	6.00926578044891e-05
1	1	Manual Mode	1216.994512	-0.0291539151221514	-0.0291539151221514	-1.00434531909405e-05	1.00434531909405e-05	0	-0.00336168778261523	5.50076365470886e-05
1	1	Manual Mode	1217.994512	-0.0300920102745295	-0.0300920102745295	-1.00435481943122e-05	1.00435481943122e-05	0	-0.00336447765711365	6.57811760902405e-05
1	1	Manual Mode	1218.994512	-0.0308905187994242	-0.0308905187994242	-1.00436029313542e-05	1.00436029313542e-05	0	-0.0033672675468168	7.91475176811218e-05
1	1	Manual Mode	1219.99451207	-0.0319434255361557	-0.0319434255361557	-1.00436205478735e-05	1.00436205478735e-05	0	-0.00337005744160872	7.20024108886719e-05
1	1	Manual Mode	1220.99451207	-0.032174326479435	-0.032174326479435	-1.00435142195965e-05	1.00435142195965e-05	0	-0.00337284730666972	6.12363219261169e-05
1	1	Manual Mode	1221.994512	-0.0327808782458305	-0.0327808782458305	-1.00435362402456e-05	1.00435362402456e-05	0	-0.00337563717765228	7.17788934707642e-05
1	1	Manual Mode	1222.994512	-0.0324778966605663	-0.0324778966605663	-1.00435085571439e-05	1.00435085571439e-05	0	-0.00337842704114037	7.00317323207855e-05
1	1	Manual Mode	1223.99451207	-0.0322695523500443	-0.0322695523500443	-1.00434531909405e-05	1.00434531909405e-05	0	-0.00338121688944426	6.88321888446808e-05
1	1	Manual Mode	1224.994512	-0.0327015146613121	-0.0327015146613121	-1.00434966030773e-05	1.00434966030773e-05	0	-0.00338400674941649	7.19688832759857e-05
1	1	Manual Mode	1225.994512	-0.0341808162629604	-0.0341808162629604	-1.00435286903088e-05	1.00435286903088e-05	0	-0.00338679661849713	6.10426068305969e-05
1	1	Manual Mode	1226.994512	-0.0361493639647961	-0.0361493639647961	-1.00435280611474e-05	1.00435280611474e-05	0	-0.003389586487403	4.9639493227005e-05
1	1	Manual Mode	1227.994512	-0.036977544426918	-0.036977544426918	-1.00435444193438e-05	1.00435444193438e-05	0	-0.00339237636085282	5.15878200531006e-05
1	1	Manual Mode	1228.994512	-0.0376472771167755	-0.0376472771167755	-1.00434903114632e-05	1.00434903114632e-05	0	-0.00339516621927267	7.20508396625519e-05
1	1	Manual Mode	1229.994512	-0.0385262966156006	-0.0385262966156006	-1.00434953447545e-05	1.00434953447545e-05	0	-0.00339795607909066	9.20705497264862e-05
1	1	Manual Mode	1230.99451207	-0.0399511232972145	-0.0399511232972145	-1.00434953447545e-05	1.00434953447545e-05	0	-0.00340074593910394	8.23736190795898e-05
1	1	Manual Mode	1231.994512	-0.0407826900482178	-0.0407826900482178	-1.00434877948176e-05	1.00434877948176e-05	0	-0.00340353579662943	7.75456428527832e-05
1	1	Manual Mode	1232.994512	-0.0414582416415215	-0.0414582416415215	-1.00434978614001e-05	1.00434978614001e-05	0	-0.00340632565714649	7.59325921535492e-05
1	1	Manual Mode	1233.994512	-0.042312815785408	-0.042312815785408	-1.00435406443754e-05	1.00435406443754e-05	0	-0.0034091155295477	8.04737210273743e-05
1	1	Manual Mode	1234.994512	-0.0430135503411293	-0.0430135503411293	-1.00435632941859e-05	1.00435632941859e-05	0	-0.00341190540824053	7.74450600147247e-05
1	1	Manual Mode	1235.994512	-0.0437735095620155	-0.0437735095620155	-1.00434928281088e-05	1.00434928281088e-05	0	-0.00341469526735945	7.83465802669525e-05
1	1	Manual Mode	1236.99451243	-0.0441760718822479	-0.0441760718822479	-1.00435312069544e-05	1.00435312069544e-05	0	-0.0034174851383388	7.87526369094849e-05
1	1	Manual Mode	1237.994512	-0.0441439598798752	-0.0441439598798752	-1.00435135904351e-05	1.00435135904351e-05	0	-0.00342027500202539	8.70749354362488e-05
1	1	Manual Mode	1238.994512	-0.0445001199841499	-0.0445001199841499	-1.00435148487579e-05	1.00435148487579e-05	0	-0.00342306486726116	6.72675669193268e-05
1	1	Manual Mode	1239.994512	-0.0450070053339005	-0.0450070053339005	-1.00435167362421e-05	1.00435167362421e-05	0	-0.00342585473302123	6.42985105514526e-05
1	1	Manual Mode	1240.99451241	-0.0456460490822792	-0.0456460490822792	-1.00435708441227e-05	1.00435708441227e-05	0	-0.00342864461495511	6.18696212768555e-05
1	1	Manual Mode	1241.994512	-0.0468368679285049	-0.0468368679285049	-1.00435123321123e-05	1.00435123321123e-05	0	-0.00343143447834797	4.35560941696167e-05
1	1	Manual Mode	1242.994512	-0.0470643639564514	-0.0470643639564514	-1.00435179945649e-05	1.00435179945649e-05	0	-0.00343422434445757	5.33908605575562e-05
1	1	Manual Mode	1243.994512	-0.0475162342190742	-0.0475162342190742	-1.00435154779193e-05	1.00435154779193e-05	0	-0.0034370142098681	5.80623745918274e-05
1	1	Manual Mode	1244.994512	-0.0482165738940239	-0.0482165738940239	-1.00435419026982e-05	1.00435419026982e-05	0	-0.00343980408261885	6.45853579044342e-05
1	1	Manual Mode	1245.994512	-0.048822209239006	-0.048822209239006	-1.00434934572702e-05	1.00434934572702e-05	0	-0.00344259394191254	8.15242528915405e-05
1	1	Manual Mode	1246.99451243	-0.0494371429085732	-0.0494371429085732	-1.00434808740422e-05	1.00434808740422e-05	0	-0.00344538379891052	6.86272978782654e-05
1	1	Manual Mode	1247.994512	-0.0497598573565483	-0.0497598573565483	-1.00435381277298e-05	1.00435381277298e-05	0	-0.00344817366941302	6.27562403678894e-05
1	1	Manual Mode	1248.994512	-0.0502208843827248	-0.0502208843827248	-1.00435066696597e-05	1.00435066696597e-05	0	-0.00345096353237682	6.98789954185486e-05
1	1	Manual Mode	1249.99451203	-0.0505478754639626	-0.0505478754639626	-1.00435047821755e-05	1.00435047821755e-05	0	-0.00345375339490001	7.07134604454041e-05
1	1	Manual Mode	1250.994512	-0.0507806912064552	-0.0507806912064552	-1.00435519692807e-05	1.00435519692807e-05	0	-0.00345654327036333	6.19962811470032e-05
1	1	Manual Mode	1251.994512	-0.0507199168205261	-0.0507199168205261	-1.00435085571439e-05	1.00435085571439e-05	0	-0.00345933313385143	4.85405325889587e-05
1	1	Manual Mode	1252.994512	-0.0506668612360954	-0.0506668612360954	-1.00435387568912e-05	1.00435387568912e-05	0	-0.00346212300572834	6.00665807723999e-05
1	1	Manual Mode	1253.994512	-0.0505208522081375	-0.0505208522081375	-1.00435651816701e-05	1.00435651816701e-05	0	-0.00346491288494547	7.25090503692627e-05
1	1	Manual Mode	1254.994512	-0.050372377038002	-0.050372377038002	-1.00434903114632e-05	1.00434903114632e-05	0	-0.00346770274336532	7.39619135856628e-05
1	1	Manual Mode	1255.994512	-0.0508282408118248	-0.0508282408118248	-1.00434928281088e-05	1.00434928281088e-05	0	-0.00347049260248424	6.49988651275635e-05
1	1	Manual Mode	1256.994512	-0.0514857098460197	-0.0514857098460197	-1.00434330577756e-05	1.00434330577756e-05	0	-0.00347328244500029	7.80075788497925e-05
1	1	Manual Mode	1257.994512	-0.0522549748420715	-0.0522549748420715	-1.00434525617791e-05	1.00434525617791e-05	0	-0.00347607229293412	8.37072730064392e-05
1	1	Manual Mode	1258.99451203	-0.0528638511896133	-0.0528638511896133	-1.00434248786774e-05	1.00434248786774e-05	0	-0.00347886213326189	7.3552131652832e-05
1	1	Manual Mode	1259.994512	-0.0536968261003494	-0.0536968261003494	-1.00434796157194e-05	1.00434796157194e-05	0	-0.00348165198862701	7.45207071304321e-05
1	1	Manual Mode	1260.994512	-0.0541384145617485	-0.0541384145617485	-1.00434487868107e-05	1.00434487868107e-05	0	-0.00348444183551223	8.86246562004089e-05
1	1	Manual Mode	1261.994512	-0.054390624165535	-0.054390624165535	-1.00435349819228e-05	1.00435349819228e-05	0	-0.00348723170634054	8.76858830451965e-05
1	1	Manual Mode	1262.994512	-0.0545606464147568	-0.0545606464147568	-1.00434846490106e-05	1.00434846490106e-05	0	-0.00349002156318749	8.60914587974548e-05
1	1	Manual Mode	1263.99451231	-0.0544577687978745	-0.0544577687978745	-1.0043530577793e-05	1.0043530577793e-05	0	-0.00349281143365729	8.45566391944885e-05
1	1	Manual Mode	1264.99451203	-0.0548804700374603	-0.0548804700374603	-1.00435494526351e-05	1.00435494526351e-05	0	-0.00349560130772408	8.43629240989685e-05
1	1	Manual Mode	1265.994512	-0.0556001961231232	-0.0556001961231232	-1.00435645525087e-05	1.00435645525087e-05	0	-0.00349839118668275	8.7253749370575e-05
1	1	Manual Mode	1266.994512	-0.0562647953629494	-0.0562647953629494	-1.00435179945649e-05	1.00435179945649e-05	0	-0.00350118105279235	8.8520348072052e-05
1	1	Manual Mode	1267.994512	-0.0569867119193077	-0.0569867119193077	-1.00434827615264e-05	1.00434827615264e-05	0	-0.003503970909115	6.84857368469238e-05
1	1	Manual Mode	1268.994512	-0.0574105009436607	-0.0574105009436607	-1.00434437535195e-05	1.00434437535195e-05	0	-0.00350676075460209	6.70254230499268e-05
1	1	Manual Mode	1269.99451204	-0.057856947183609	-0.057856947183609	-1.00434632575229e-05	1.00434632575229e-05	0	-0.00350955060561855	6.72265887260437e-05
1	1	Manual Mode	1270.99451204	-0.0580494552850723	-0.0580494552850723	-1.00435135904351e-05	1.00435135904351e-05	0	-0.00351234047050478	6.49541616439819e-05
1	1	Manual Mode	1271.994512	-0.0585111826658249	-0.0585111826658249	-1.00435091863053e-05	1.00435091863053e-05	0	-0.00351513033405605	7.02664256095886e-05
1	1	Manual Mode	1272.994512	-0.0586292594671249	-0.0586292594671249	-1.00434607408773e-05	1.00434607408773e-05	0	-0.00351792018426185	6.99460506439209e-05
1	1	Manual Mode	1273.994512	-0.0586742535233498	-0.0586742535233498	-1.00434689199756e-05	1.00434689199756e-05	0	-0.00352071003673962	7.91698694229126e-05
1	1	Manual Mode	1274.99451199	-0.0587857142090797	-0.0587857142090797	-1.00434770990738e-05	1.00434770990738e-05	0	-0.00352349989146146	7.42748379707336e-05
1	1	Manual Mode	1275.994512	-0.0589578598737717	-0.0589578598737717	-1.00435035238527e-05	1.00435035238527e-05	0	-0.00352628975357932	8.1576406955719e-05
1	1	Manual Mode	1276.994512	-0.0590395405888557	-0.0590395405888557	-1.00434607408773e-05	1.00434607408773e-05	0	-0.00352907960378512	8.67471098899841e-05
1	1	Manual Mode	1277.99451204	-0.0593421310186386	-0.0593421310186386	-1.00434355744212e-05	1.00434355744212e-05	0	-0.00353186944711183	9.42274928092957e-05
1	1	Manual Mode	1278.994512	-0.0598737746477127	-0.0598737746477127	-1.0043472694944e-05	1.0043472694944e-05	0	-0.00353465930052661	9.49949026107788e-05
1	1	Manual Mode	1279.99451201	-0.0601372793316841	-0.0601372793316841	-1.0043488423979e-05	1.0043488423979e-05	0	-0.00353744915845006	8.11517238616943e-05
1	1	Manual Mode	1280.994512	-0.0601507350802422	-0.0601507350802422	-1.00435261736632e-05	1.00435261736632e-05	0	-0.00354023902680373	7.58469104766846e-05
1	1	Manual Mode	1281.99451207	-0.0601180791854858	-0.0601180791854858	-1.00435513401193e-05	1.00435513401193e-05	0	-0.00354302890237128	7.49751925468445e-05
1	1	Manual Mode	1282.994512	-0.0602149218320847	-0.0602149218320847	-1.00435205112105e-05	1.00435205112105e-05	0	-0.00354581876898466	8.18893313407898e-05
1	1	Manual Mode	1283.994512	-0.0601276755332947	-0.0601276755332947	-1.00434991197229e-05	1.00434991197229e-05	0	-0.00354860862985125	7.3455274105072e-05
1	1	Manual Mode	1284.99451207	-0.0599004626274109	-0.0599004626274109	-1.00434689199756e-05	1.00434689199756e-05	0	-0.00355139848252431	7.00205564498901e-05
1	1	Manual Mode	1285.994512	-0.0598866268992424	-0.0598866268992424	-1.00434500451335e-05	1.00434500451335e-05	0	-0.00355418832956378	7.30156898498535e-05
1	1	Manual Mode	1286.994512	-0.0601770728826523	-0.0601770728826523	-1.00434531909405e-05	1.00434531909405e-05	0	-0.00355697817767237	6.93649053573608e-05
1	1	Manual Mode	1287.99451201	-0.0607783868908882	-0.0607783868908882	-1.00434481576493e-05	1.00434481576493e-05	0	-0.00355976802441073	6.59674406051636e-05
1	1	Manual Mode	1288.99451207	-0.0613404586911201	-0.0613404586911201	-1.00434192162248e-05	1.00434192162248e-05	0	-0.00356255786324929	5.55738806724548e-05
1	1	Manual Mode	1289.99451201	-0.0617906823754311	-0.0617906823754311	-1.00433827248634e-05	1.00433827248634e-05	0	-0.00356534769161659	5.16325235366821e-05
1	1	Manual Mode	1290.99451207	-0.0622354298830032	-0.0622354298830032	-1.00434531909405e-05	1.00434531909405e-05	0	-0.00356813753989257	5.19007444381714e-05
1	1	Manual Mode	1291.994512	-0.0623532384634018	-0.0623532384634018	-1.00434166995792e-05	1.00434166995792e-05	0	-0.00357092737766939	4.63277101516724e-05
1	1	Manual Mode	1292.99451201	-0.0626206919550896	-0.0626206919550896	-1.0043424249516e-05	1.0043424249516e-05	0	-0.0035737172177666	4.53218817710876e-05
1	1	Manual Mode	1293.994512	-0.0627528354525566	-0.0627528354525566	-1.00434078913195e-05	1.00434078913195e-05	0	-0.00357650705326407	2.64570116996765e-05
1	1	Manual Mode	1294.994512	-0.0628968924283981	-0.0628968924283981	-1.00433978247371e-05	1.00433978247371e-05	0	-0.00357929688599316	4.38466668128967e-05
1	1	Manual Mode	1295.994512	-0.0630264952778816	-0.0630264952778816	-1.00433814665406e-05	1.00433814665406e-05	0	-0.00358208671417831	4.84809279441833e-05
1	1	Manual Mode	1296.99451209	-0.0630960315465927	-0.0630960315465927	-1.00433688833126e-05	1.00433688833126e-05	0	-0.0035848765391192	5.52386045455933e-05
1	1	Manual Mode	1297.994512	-0.0631116032600403	-0.0631116032600403	-1.00433625916986e-05	1.00433625916986e-05	0	-0.00358766636181026	6.11767172813416e-05
1	1	Manual Mode	1298.994512	-0.0632511228322983	-0.0632511228322983	-1.00434053746739e-05	1.00434053746739e-05	0	-0.00359045619663656	6.93202018737793e-05
1	1	Manual Mode	1299.994512	-0.0632032155990601	-0.0632032155990601	-1.00433959372529e-05	1.00433959372529e-05	0	-0.00359324602884135	8.19340348243713e-05
1	1	Manual Mode	1300.994512	-0.0628795772790909	-0.0628795772790909	-1.00434009705441e-05	1.00434009705441e-05	0	-0.00359603586244428	7.38725066184998e-05
1	1	Manual Mode	1301.994512	-0.0627974271774292	-0.0627974271774292	-1.00433846123477e-05	1.00433846123477e-05	0	-0.00359882569150326	7.02589750289917e-05
1	1	Manual Mode	1302.994512	-0.0629427954554558	-0.0629427954554558	-1.00433997122213e-05	1.00433997122213e-05	0	-0.00360161552475666	6.0543417930603e-05
1	1	Manual Mode	1303.99451252	-0.0633255168795586	-0.0633255168795586	-1.00433814665406e-05	1.00433814665406e-05	0	-0.00360440535439252	6.72116875648499e-05
1	1	Manual Mode	1304.994512	-0.0637922883033752	-0.0637922883033752	-1.00434261370002e-05	1.00434261370002e-05	0	-0.00360719519353541	7.12350010871887e-05
1	1	Manual Mode	1305.994512	-0.0639344975352287	-0.0639344975352287	-1.00434393493897e-05	1.00434393493897e-05	0	-0.00360998503779913	7.66590237617493e-05
1	1	Manual Mode	1306.99451203	-0.0639164820313454	-0.0639164820313454	-1.00434450118423e-05	1.00434450118423e-05	0	-0.00361277488371945	6.85974955558777e-05
1	1	Manual Mode	1307.99451204	-0.0641908347606659	-0.0641908347606659	-1.00434450118423e-05	1.00434450118423e-05	0	-0.00361556472958397	4.90844249725342e-05
1	1	Manual Mode	1308.994512	-0.0644439533352852	-0.0644439533352852	-1.00434538201019e-05	1.00434538201019e-05	0	-0.00361835457775574	4.56124544143677e-05
1	1	Manual Mode	1309.99451243	-0.0644407942891121	-0.0644407942891121	-1.00434877948176e-05	1.00434877948176e-05	0	-0.00362114443667616	4.78476285934448e-05
1	1	Manual Mode	1310.99451207	-0.0645403787493706	-0.0645403787493706	-1.00434481576493e-05	1.00434481576493e-05	0	-0.00362393428238227	4.23118472099304e-05
1	1	Manual Mode	1311.99451213	-0.0645497590303421	-0.0645497590303421	-1.00434513034563e-05	1.00434513034563e-05	0	-0.00362672413013396	4.41446900367737e-05
1	1	Manual Mode	1312.99451201	-0.0647408589720726	-0.0647408589720726	-1.00435003780457e-05	1.00435003780457e-05	0	-0.0036295139910153	5.25712966918945e-05
1	1	Manual Mode	1313.99451201	-0.0647565722465515	-0.0647565722465515	-1.00435003780457e-05	1.00435003780457e-05	0	-0.00363230385223142	7.17788934707642e-05
1	1	Manual Mode	1314.994512	-0.0647646859288216	-0.0647646859288216	-1.00435110737895e-05	1.00435110737895e-05	0	-0.00363509371639069	5.66542148590088e-05
1	1	Manual Mode	1315.994512	-0.0643460229039192	-0.0643460229039192	-1.00435255445018e-05	1.00435255445018e-05	0	-0.00363788358459749	4.96357679367065e-05
1	1	Manual Mode	1316.99451201	-0.0640369057655334	-0.0640369057655334	-1.00434745824282e-05	1.00434745824282e-05	0	-0.00364067343867607	3.85642051696777e-05
1	1	Manual Mode	1317.99451201	-0.0637769177556038	-0.0637769177556038	-1.00434286536458e-05	1.00434286536458e-05	0	-0.00364346327996874	2.59727239608765e-05
1	1	Manual Mode	1318.994512	-0.0633390992879868	-0.0633390992879868	-1.00434066329967e-05	1.00434066329967e-05	0	-0.00364625311511668	2.39983201026917e-05
1	1	Manual Mode	1319.994512	-0.0629650726914406	-0.0629650726914406	-1.00433783207336e-05	1.00433783207336e-05	0	-0.00364904294242799	2.67848372459412e-05
1	1	Manual Mode	1320.994512	-0.0625880062580109	-0.0625880062580109	-1.00434538201019e-05	1.00434538201019e-05	0	-0.00365183279071136	3.76403331756592e-05
1	1	Manual Mode	1321.994512	-0.0625597462058067	-0.0625597462058067	-1.0043472694944e-05	1.0043472694944e-05	0	-0.00365462264423773	3.3549964427948e-05
1	1	Manual Mode	1322.994512	-0.0627567172050476	-0.0627567172050476	-1.00434481576493e-05	1.00434481576493e-05	0	-0.00365741249094819	2.94670462608337e-05
1	1	Manual Mode	1323.99451207	-0.0631186962127686	-0.0631186962127686	-1.00434513034563e-05	1.00434513034563e-05	0	-0.00366020233872777	2.44975090026855e-05
1	1	Manual Mode	1324.994512	-0.0635427907109261	-0.0635427907109261	-1.00434701782984e-05	1.00434701782984e-05	0	-0.00366299219135978	1.97514891624451e-05
1	1	Manual Mode	1325.994512	-0.0638351812958717	-0.0638351812958717	-1.00434638866843e-05	1.00434638866843e-05	0	-0.00366578204243942	1.96769833564758e-05
1	1	Manual Mode	1326.99451201	-0.0639209896326065	-0.0639209896326065	-1.00434513034563e-05	1.00434513034563e-05	0	-0.00366857189005161	2.92882323265076e-05
1	1	Manual Mode	1327.994512	-0.0637331157922745	-0.0637331157922745	-1.00434041163511e-05	1.00434041163511e-05	0	-0.00367136172450048	2.298504114151e-05
1	1	Manual Mode	1328.994512	-0.0635136142373085	-0.0635136142373085	-1.00434859073334e-05	1.00434859073334e-05	0	-0.00367415158169696	2.82004475593567e-05
1	1	Manual Mode	1329.994512	-0.0632199496030807	-0.0632199496030807	-1.00434531909405e-05	1.00434531909405e-05	0	-0.00367694142980555	2.93031334877014e-05
1	1	Manual Mode	1330.994512	-0.0635609552264214	-0.0635609552264214	-1.0043424249516e-05	1.0043424249516e-05	0	-0.00367973126987486	2.30073928833008e-05
1	1	Manual Mode	1331.99451202	-0.0644178166985512	-0.0644178166985512	-1.0043411666288e-05	1.0043411666288e-05	0	-0.00368252110650463	1.78590416908264e-05
1	1	Manual Mode	1332.994512	-0.0655605867505074	-0.0655605867505074	-1.00434569659089e-05	1.00434569659089e-05	0	-0.00368531095560603	1.77621841430664e-05
1	1	Manual Mode	1333.994512	-0.0671577900648117	-0.0671577900648117	-1.00434343160984e-05	1.00434343160984e-05	0	-0.00368810079847161	4.00245189666748e-05
1	1	Manual Mode	1334.994512	-0.068586602807045	-0.068586602807045	-1.00434953447545e-05	1.00434953447545e-05	0	-0.0036908906582896	6.41569495201111e-05
1	1	Manual Mode	1335.99451207	-0.0694916173815727	-0.0694916173815727	-1.00435217695334e-05	1.00435217695334e-05	0	-0.00369368052564309	4.42862510681152e-05
1	1	Manual Mode	1336.994512	-0.0704136788845062	-0.0704136788845062	-1.00435041530141e-05	1.00435041530141e-05	0	-0.00369647038771253	5.36739826202393e-05
1	1	Manual Mode	1337.994512	-0.071162037551403	-0.071162037551403	-1.00435003780457e-05	1.00435003780457e-05	0	-0.00369926024892865	4.87044453620911e-05
1	1	Manual Mode	1338.99451207	-0.0717465281486511	-0.0717465281486511	-1.00435356110842e-05	1.00435356110842e-05	0	-0.00370205012012702	6.35683536529541e-05
1	1	Manual Mode	1339.994512	-0.0723023489117622	-0.0723023489117622	-1.0043491569786e-05	1.0043491569786e-05	0	-0.00370483997870112	4.81605529785156e-05
1	1	Manual Mode	1340.994512	-0.0728568583726883	-0.0728568583726883	-1.00434676616528e-05	1.00434676616528e-05	0	-0.00370762983082936	4.56050038337708e-05
1	1	Manual Mode	1341.994512	-0.0733016729354858	-0.0733016729354858	-1.00434437535195e-05	1.00434437535195e-05	0	-0.00371041967631644	4.46289777755737e-05
1	1	Manual Mode	1342.994512	-0.0737127587199211	-0.0737127587199211	-1.00434380910668e-05	1.00434380910668e-05	0	-0.00371320952023063	3.77297401428223e-05
1	1	Manual Mode	1343.994512	-0.0740261003375053	-0.0740261003375053	-1.00434689199756e-05	1.00434689199756e-05	0	-0.0037159993727084	5.55515289306641e-05
1	1	Manual Mode	1344.994512	-0.0741538181900978	-0.0741538181900978	-1.00434104079651e-05	1.00434104079651e-05	0	-0.00371878920893284	6.14970922470093e-05
1	1	Manual Mode	1345.994512	-0.0741860717535019	-0.0741860717535019	-1.00434085204809e-05	1.00434085204809e-05	0	-0.00372157904463297	7.05048441886902e-05
1	1	Manual Mode	1346.994512	-0.0741671174764633	-0.0741671174764633	-1.00434934572702e-05	1.00434934572702e-05	0	-0.00372436890392665	5.48437237739563e-05
1	1	Manual Mode	1347.99451203	-0.0742843151092529	-0.0742843151092529	-1.00435117029509e-05	1.00435117029509e-05	0	-0.00372715876837228	4.76688146591187e-05
1	1	Manual Mode	1348.99451201	-0.0744171589612961	-0.0744171589612961	-1.00435060404983e-05	1.00435060404983e-05	0	-0.00372994863110551	5.47990202903748e-05
1	1	Manual Mode	1349.994512	-0.0745624750852585	-0.0745624750852585	-1.00435255445018e-05	1.00435255445018e-05	0	-0.00373273849928442	6.65858387947083e-05
1	1	Manual Mode	1350.99451202	-0.0748391225934029	-0.0748391225934029	-1.00435098154667e-05	1.00435098154667e-05	0	-0.00373552836317785	6.23390078544617e-05
1	1	Manual Mode	1351.994512	-0.0750079751014709	-0.0750079751014709	-1.00434903114632e-05	1.00434903114632e-05	0	-0.0037383182215419	6.78077340126038e-05
1	1	Manual Mode	1352.994512	-0.0749359950423241	-0.0749359950423241	-1.00435381277298e-05	1.00435381277298e-05	0	-0.00374110809324405	7.65994191169739e-05
1	1	Manual Mode	1353.99451201	-0.0750381350517273	-0.0750381350517273	-1.00435249153404e-05	1.00435249153404e-05	0	-0.00374389796130398	8.28951597213745e-05
1	1	Manual Mode	1354.994512	-0.0751401633024216	-0.0751401633024216	-1.00435098154667e-05	1.00435098154667e-05	0	-0.00374668782511372	8.79168510437012e-05
1	1	Manual Mode	1355.99451241	-0.0750722885131836	-0.0750722885131836	-1.00435098154667e-05	1.00435098154667e-05	0	-0.00374947769009519	7.35148787498474e-05
1	1	Manual Mode	1356.994512	-0.0750419422984123	-0.0750419422984123	-1.00435022655299e-05	1.00435022655299e-05	0	-0.00375226755069177	7.23600387573242e-05
1	1	Manual Mode	1357.994512	-0.0750419646501541	-0.0750419646501541	-1.00435702149613e-05	1.00435702149613e-05	0	-0.00375505743130704	9.08896327018738e-05
1	1	Manual Mode	1358.994512	-0.0750774592161179	-0.0750774592161179	-1.00435997855472e-05	1.00435997855472e-05	0	-0.00375784732013636	8.35061073303223e-05
1	1	Manual Mode	1359.994512	-0.0750062987208366	-0.0750062987208366	-1.00435746190911e-05	1.00435746190911e-05	0	-0.00376063720197499	5.8002769947052e-05
1	1	Manual Mode	1360.99451202	-0.0748903974890709	-0.0748903974890709	-1.00434676616528e-05	1.00434676616528e-05	0	-0.00376342705415903	6.16759061813354e-05
1	1	Manual Mode	1361.994512	-0.0747469440102577	-0.0747469440102577	-1.00434959739159e-05	1.00434959739159e-05	0	-0.00376621691409598	7.57649540901184e-05
1	1	Manual Mode	1362.994512	-0.0747736021876335	-0.0747736021876335	-1.00435614067017e-05	1.00435614067017e-05	0	-0.00376900679226451	8.53464007377625e-05
1	1	Manual Mode	1363.994512	-0.0746585056185722	-0.0746585056185722	-1.00435941230946e-05	1.00435941230946e-05	0	-0.00377179667952093	8.32602381706238e-05
1	1	Manual Mode	1364.994512	-0.0744912698864937	-0.0744912698864937	-1.00435393860526e-05	1.00435393860526e-05	0	-0.00377458655157261	9.126216173172e-05
1	1	Manual Mode	1365.99451207	-0.0743630826473236	-0.0743630826473236	-1.00435098154667e-05	1.00435098154667e-05	0	-0.00377737641560553	7.46622681617737e-05
1	1	Manual Mode	1366.99451213	-0.074416421353817	-0.074416421353817	-1.0043472694944e-05	1.0043472694944e-05	0	-0.00378016626929929	7.08252191543579e-05
1	1	Manual Mode	1367.994512	-0.0744860172271729	-0.0744860172271729	-1.0043472694944e-05	1.0043472694944e-05	0	-0.00378295612246299	8.67471098899841e-05
1	1	Manual Mode	1368.994512	-0.0746309831738472	-0.0746309831738472	-1.00434645158457e-05	1.00434645158457e-05	0	-0.00378574597371739	6.72638416290283e-05
1	1	Manual Mode	1369.994512	-0.0746882408857346	-0.0746882408857346	-1.00434934572702e-05	1.00434934572702e-05	0	-0.00378853583301107	6.69509172439575e-05
1	1	Manual Mode	1370.994512	-0.0745833218097687	-0.0745833218097687	-1.00434877948176e-05	1.00434877948176e-05	0	-0.00379132569073186	7.99745321273804e-05
1	1	Manual Mode	1371.994512	-0.0744041725993156	-0.0744041725993156	-1.00434393493897e-05	1.00434393493897e-05	0	-0.00379411553499558	8.80956649780273e-05
1	1	Manual Mode	1372.994512	-0.0744326412677765	-0.0744326412677765	-1.00434154412564e-05	1.00434154412564e-05	0	-0.00379690537261815	7.85589218139648e-05
1	1	Manual Mode	1373.994512	-0.0743556469678879	-0.0743556469678879	-1.00434607408773e-05	1.00434607408773e-05	0	-0.00379969522282395	8.84085893630981e-05
1	1	Manual Mode	1374.99451207	-0.0744374394416809	-0.0744374394416809	-1.00434437535195e-05	1.00434437535195e-05	0	-0.00380248506850632	9.42796468734741e-05
1	1	Manual Mode	1375.994512	-0.0747159793972969	-0.0747159793972969	-1.00435154779193e-05	1.00435154779193e-05	0	-0.00380527493372157	8.98763537406921e-05
1	1	Manual Mode	1376.994512	-0.0748710110783577	-0.0748710110783577	-1.00434261370002e-05	1.00434261370002e-05	0	-0.00380806477431518	7.57724046707153e-05
1	1	Manual Mode	1377.994512	-0.0749084427952766	-0.0749084427952766	-1.00434135537722e-05	1.00434135537722e-05	0	-0.00381085461141345	9.12174582481384e-05
1	1	Manual Mode	1378.994512	-0.0748685300350189	-0.0748685300350189	-1.00434833906878e-05	1.00434833906878e-05	0	-0.00381364446791086	7.37309455871582e-05
1	1	Manual Mode	1379.994512	-0.074871726334095	-0.074871726334095	-1.00434129246108e-05	1.00434129246108e-05	0	-0.00381643430483436	8.10101628303528e-05
1	1	Manual Mode	1380.994512	-0.0747781693935394	-0.0747781693935394	-1.0043421103709e-05	1.0043421103709e-05	0	-0.00381922414402984	8.72910022735596e-05
1	1	Manual Mode	1381.994512	-0.0745998248457909	-0.0745998248457909	-1.00434645158457e-05	1.00434645158457e-05	0	-0.00382201399528424	8.93101096153259e-05
1	1	Manual Mode	1382.994512	-0.0744871199131012	-0.0744871199131012	-1.00434481576493e-05	1.00434481576493e-05	0	-0.0038248038419947	8.17626714706421e-05
1	1	Manual Mode	1383.994512	-0.0743926167488098	-0.0743926167488098	-1.00434563367475e-05	1.00434563367475e-05	0	-0.00382759369097713	8.44523310661316e-05
1	1	Manual Mode	1384.994512	-0.0741084739565849	-0.0741084739565849	-1.0043424249516e-05	1.0043424249516e-05	0	-0.00383038353104644	8.19042325019836e-05
1	1	Manual Mode	1385.994512	-0.0744450092315674	-0.0744450092315674	-1.00434588533931e-05	1.00434588533931e-05	0	-0.00383317338072794	9.0479850769043e-05
1	1	Manual Mode	1386.994512	-0.0742277428507805	-0.0742277428507805	-1.0043411666288e-05	1.0043411666288e-05	0	-0.00383596321730191	8.05407762527466e-05
1	1	Manual Mode	1387.994512	-0.0734837129712105	-0.0734837129712105	-1.00434714366212e-05	1.00434714366212e-05	0	-0.00383875307047875	7.14659690856934e-05
1	1	Manual Mode	1388.99451207	-0.0729614496231079	-0.0729614496231079	-1.0043472694944e-05	1.0043472694944e-05	0	-0.00384154292420041	8.16434621810913e-05
1	1	Manual Mode	1389.99451201	-0.0727239102125168	-0.0727239102125168	-1.00434582242317e-05	1.00434582242317e-05	0	-0.00384433277353975	7.33956694602966e-05
1	1	Manual Mode	1390.99451207	-0.0727390795946121	-0.0727390795946121	-1.00434129246108e-05	1.00434129246108e-05	0	-0.00384712261063064	8.96453857421875e-05
1	1	Manual Mode	1391.994512	-0.0729743242263794	-0.0729743242263794	-1.00434934572702e-05	1.00434934572702e-05	0	-0.00384991246972904	9.88245010375977e-05
1	1	Manual Mode	1392.994512	-0.073078565299511	-0.073078565299511	-1.00434846490106e-05	1.00434846490106e-05	0	-0.00385270232657599	8.98241996765137e-05
1	1	Manual Mode	1393.99451201	-0.0730541720986366	-0.0730541720986366	-1.00434745824282e-05	1.00434745824282e-05	0	-0.00385549218065456	0.00010555237531662
1	1	Manual Mode	1394.99451207	-0.0730456113815308	-0.0730456113815308	-1.00434991197229e-05	1.00434991197229e-05	0	-0.00385828204168854	9.68128442764282e-05
1	1	Manual Mode	1395.99451209	-0.0731328502297401	-0.0731328502297401	-1.00434959739159e-05	1.00434959739159e-05	0	-0.00386107190173709	7.11977481842041e-05
1	1	Manual Mode	1396.99451209	-0.0733312666416168	-0.0733312666416168	-1.00434877948176e-05	1.00434877948176e-05	0	-0.00386386175945787	8.65533947944641e-05
1	1	Manual Mode	1397.994512	-0.0735183730721474	-0.0735183730721474	-1.00435198820491e-05	1.00435198820491e-05	0	-0.00386665162584069	7.54371285438538e-05
1	1	Manual Mode	1398.994512	-0.0734680593013763	-0.0734680593013763	-1.00435192528877e-05	1.00435192528877e-05	0	-0.00386944149229982	6.92903995513916e-05
1	1	Manual Mode	1399.994512	-0.0733665749430656	-0.0733665749430656	-1.00433921622845e-05	1.00433921622845e-05	0	-0.00387223132345601	7.27102160453796e-05
1	1	Manual Mode	1400.994512	-0.0732600092887878	-0.0732600092887878	-1.00435255445018e-05	1.00435255445018e-05	0	-0.00387502119166282	8.58157873153687e-05
1	1	Manual Mode	1401.99451243	-0.0732164904475212	-0.0732164904475212	-1.00434984905615e-05	1.00434984905615e-05	0	-0.00387781105355428	0.000103913247585297
1	1	Manual Mode	1402.994512	-0.0732714682817459	-0.0732714682817459	-1.00434531909405e-05	1.00434531909405e-05	0	-0.00388060090046324	8.72761011123657e-05
1	1	Manual Mode	1403.994512	-0.0732105895876884	-0.0732105895876884	-1.00435217695334e-05	1.00435217695334e-05	0	-0.00388339076762145	7.39097595214844e-05
1	1	Manual Mode	1404.994512	-0.0732569769024849	-0.0732569769024849	-1.00434959739159e-05	1.00434959739159e-05	0	-0.0038861806276142	7.59363174438477e-05
1	1	Manual Mode	1405.994512	-0.0730887651443481	-0.0730887651443481	-1.00434374619054e-05	1.00434374619054e-05	0	-0.00388897047135362	6.25327229499817e-05
1	1	Manual Mode	1406.994512	-0.0729146748781204	-0.0729146748781204	-1.00434380910668e-05	1.00434380910668e-05	0	-0.0038917603152678	8.22246074676514e-05
1	1	Manual Mode	1407.994512	-0.0727853029966354	-0.0727853029966354	-1.00434619992001e-05	1.00434619992001e-05	0	-0.00389455016582314	7.3455274105072e-05
1	1	Manual Mode	1408.994512	-0.0728100836277008	-0.0728100836277008	-1.00434770990738e-05	1.00434770990738e-05	0	-0.00389734002057288	6.53117895126343e-05
1	1	Manual Mode	1409.99451225	-0.0727626755833626	-0.0727626755833626	-1.00434557075861e-05	1.00434557075861e-05	0	-0.00390012987007801	6.3680112361908e-05
1	1	Manual Mode	1410.994512	-0.0727523863315582	-0.0727523863315582	-1.00435135904351e-05	1.00435135904351e-05	0	-0.00390291973426677	6.76363706588745e-05
1	1	Manual Mode	1411.994512	-0.0728399977087975	-0.0728399977087975	-1.00435167362421e-05	1.00435167362421e-05	0	-0.00390570960002684	5.79431653022766e-05
1	1	Manual Mode	1412.994512	-0.073085181415081	-0.073085181415081	-1.00435702149613e-05	1.00435702149613e-05	0	-0.00390849948064211	5.76376914978027e-05
1	1	Manual Mode	1413.99451201	-0.0732676088809967	-0.0732676088809967	-1.00435702149613e-05	1.00435702149613e-05	0	-0.00391128936128527	6.75618648529053e-05
1	1	Manual Mode	1414.994512	-0.0732508823275566	-0.0732508823275566	-1.00435362402456e-05	1.00435362402456e-05	0	-0.00391407923243522	7.19055533409119e-05
1	1	Manual Mode	1415.994512	-0.0733422264456749	-0.0733422264456749	-1.0043524286179e-05	1.0043524286179e-05	0	-0.00391686910029249	8.79094004631042e-05
1	1	Manual Mode	1416.994512	-0.0735120698809624	-0.0735120698809624	-1.00435110737895e-05	1.00435110737895e-05	0	-0.00391965896447965	9.40486788749695e-05
1	1	Manual Mode	1417.994512	-0.0735343471169472	-0.0735343471169472	-1.00435223986948e-05	1.00435223986948e-05	0	-0.00392244883181263	9.66265797615051e-05
1	1	Manual Mode	1418.99451201	-0.0735469460487366	-0.0735469460487366	-1.00435658108315e-05	1.00435658108315e-05	0	-0.00392523871123242	0.000102221965789795
1	1	Manual Mode	1419.994512	-0.0736397057771683	-0.0736397057771683	-1.00435620358631e-05	1.00435620358631e-05	0	-0.00392802858954782	8.70674848556519e-05
1	1	Manual Mode	1420.994512	-0.073622427880764	-0.073622427880764	-1.00435299486316e-05	1.00435299486316e-05	0	-0.00393081845897799	7.95945525169373e-05
1	1	Manual Mode	1421.994512	-0.0736072361469269	-0.0736072361469269	-1.00435406443754e-05	1.00435406443754e-05	0	-0.00393360833137921	7.72625207901001e-05
1	1	Manual Mode	1422.994512	-0.0735702365636826	-0.0735702365636826	-1.00435626650245e-05	1.00435626650245e-05	0	-0.00393639820989727	7.36191868782043e-05
1	1	Manual Mode	1423.994512	-0.073728084564209	-0.073728084564209	-1.00435192528877e-05	1.00435192528877e-05	0	-0.00393918807635641	7.29858875274658e-05
1	1	Manual Mode	1424.994512	-0.0737125799059868	-0.0737125799059868	-1.00435117029509e-05	1.00435117029509e-05	0	-0.00394197794071834	7.13393092155457e-05
1	1	Manual Mode	1425.99451202	-0.0736832842230797	-0.0736832842230797	-1.00434739532668e-05	1.00434739532668e-05	0	-0.00394476779465004	6.84857368469238e-05
1	1	Manual Mode	1426.99451214	-0.0738190412521362	-0.0738190412521362	-1.00435230278562e-05	1.00435230278562e-05	0	-0.00394755766249256	7.33882188796997e-05
1	1	Manual Mode	1427.994512	-0.0739191696047783	-0.0739191696047783	-1.00434777282352e-05	1.00434777282352e-05	0	-0.00395034751702649	7.24419951438904e-05
1	1	Manual Mode	1428.994512	-0.0738702565431595	-0.0738702565431595	-1.00435299486316e-05	1.00435299486316e-05	0	-0.00395313738645667	6.39483332633972e-05
1	1	Manual Mode	1429.99451256	-0.0739529654383659	-0.0739529654383659	-1.00435758774139e-05	1.00435758774139e-05	0	-0.00395592727020717	6.92754983901978e-05
1	1	Manual Mode	1430.994512	-0.0740225240588188	-0.0740225240588188	-1.00435098154667e-05	1.00435098154667e-05	0	-0.00395871713248248	5.30928373336792e-05
1	1	Manual Mode	1431.99451204	-0.0741323530673981	-0.0741323530673981	-1.0043527431986e-05	1.0043527431986e-05	0	-0.00396150700132518	6.69285655021667e-05
1	1	Manual Mode	1432.994512	-0.0743472948670387	-0.0743472948670387	-1.00435016363685e-05	1.00435016363685e-05	0	-0.00396429686277924	6.15417957305908e-05
1	1	Manual Mode	1433.994512	-0.0745576918125153	-0.0745576918125153	-1.00434783573966e-05	1.00434783573966e-05	0	-0.00396708671787852	6.5438449382782e-05
1	1	Manual Mode	1434.99451201	-0.0747264251112938	-0.0747264251112938	-1.00435299486316e-05	1.00435299486316e-05	0	-0.00396987658733659	5.23030757904053e-05
1	1	Manual Mode	1435.99451207	-0.0749896094202995	-0.0749896094202995	-1.00435481943122e-05	1.00435481943122e-05	0	-0.00397266646200241	5.8390200138092e-05
1	1	Manual Mode	1436.994512	-0.0753232091665268	-0.0753232091665268	-1.00435123321123e-05	1.00435123321123e-05	0	-0.00397545632634382	4.69982624053955e-05
1	1	Manual Mode	1437.994512	-0.0756687745451927	-0.0756687745451927	-1.00434317994528e-05	1.00434317994528e-05	0	-0.00397824616851033	4.93302941322327e-05
1	1	Manual Mode	1438.9945121	-0.0756125077605247	-0.0756125077605247	-1.00434632575229e-05	1.00434632575229e-05	0	-0.00398103601969418	5.76600432395935e-05
1	1	Manual Mode	1439.99451213	-0.0756246671080589	-0.0756246671080589	-1.00434355744212e-05	1.00434355744212e-05	0	-0.003983825862993	3.54349613189697e-05
1	1	Manual Mode	1440.994512	-0.0754790008068085	-0.0754790008068085	-1.00435261736632e-05	1.00435261736632e-05	0	-0.00398661573101189	4.62606549263e-05
1	1	Manual Mode	1441.99451207	-0.0754441246390343	-0.0754441246390343	-1.00435488234737e-05	1.00435488234737e-05	0	-0.00398940560588036	3.6291778087616e-05
1	1	Manual Mode	1442.99451207	-0.0754083395004272	-0.0754083395004272	-1.00435733607683e-05	1.00435733607683e-05	0	-0.00399219548736947	5.04255294799805e-05
1	1	Manual Mode	1443.99451207	-0.0753417536616325	-0.0753417536616325	-1.00435834273508e-05	1.00435834273508e-05	0	-0.00399498537165484	5.81368803977966e-05
1	1	Manual Mode	1444.994512	-0.0753721073269844	-0.0753721073269844	-1.00435551150877e-05	1.00435551150877e-05	0	-0.00399777524788041	4.10526990890503e-05
1	1	Manual Mode	1445.994512	-0.0754400119185448	-0.0754400119185448	-1.00435010072071e-05	1.00435010072071e-05	0	-0.0040005651092713	3.15159559249878e-05
1	1	Manual Mode	1446.994512	-0.0753180384635925	-0.0753180384635925	-1.00435362402456e-05	1.00435362402456e-05	0	-0.00400335498044914	3.64929437637329e-05
1	1	Manual Mode	1447.994512	-0.0753210708498955	-0.0753210708498955	-1.00434544492633e-05	1.00434544492633e-05	0	-0.00400614482890727	4.10750508308411e-05
1	1	Manual Mode	1448.994512	-0.0754109770059586	-0.0754109770059586	-1.0043436832744e-05	1.0043436832744e-05	0	-0.00400893467247192	4.78476285934448e-05
1	1	Manual Mode	1449.994512	-0.0757025480270386	-0.0757025480270386	-1.00435016363685e-05	1.00435016363685e-05	0	-0.00401172453403758	4.7639012336731e-05
1	1	Manual Mode	1450.994512	-0.0758041813969612	-0.0758041813969612	-1.00435167362421e-05	1.00435167362421e-05	0	-0.00401451439979765	4.44948673248291e-05
1	1	Manual Mode	1451.99451207	-0.0758671015501022	-0.0758671015501022	-1.00434701782984e-05	1.00434701782984e-05	0	-0.00401730425282024	5.16921281814575e-05
1	1	Manual Mode	1452.994512	-0.0758071094751358	-0.0758071094751358	-1.004343054113e-05	1.004343054113e-05	0	-0.00402009409444194	4.22820448875427e-05
1	1	Manual Mode	1453.99451262	-0.0757709220051765	-0.0757709220051765	-1.00434487868107e-05	1.00434487868107e-05	0	-0.00402288394305686	4.12166118621826e-05
1	1	Manual Mode	1454.994512	-0.0757477283477783	-0.0757477283477783	-1.00434500451335e-05	1.00434500451335e-05	0	-0.00402567378856192	3.91006469726563e-05
1	1	Manual Mode	1455.99451202	-0.0758367702364922	-0.0758367702364922	-1.00433934206073e-05	1.00433934206073e-05	0	-0.00402846362012344	3.21269035339355e-05
1	1	Manual Mode	1456.994512	-0.0759915411472321	-0.0759915411472321	-1.00434085204809e-05	1.00434085204809e-05	0	-0.00403125345576778	2.39089131355286e-05
1	1	Manual Mode	1457.99451201	-0.0761284232139587	-0.0761284232139587	-1.004346640333e-05	1.004346640333e-05	0	-0.00403404330757438	2.95564532279968e-05
1	1	Manual Mode	1458.994512	-0.0761775448918343	-0.0761775448918343	-1.00434104079651e-05	1.00434104079651e-05	0	-0.00403683314377092	2.92882323265076e-05
1	1	Manual Mode	1459.994512	-0.0759953632950783	-0.0759953632950783	-1.00434286536458e-05	1.00434286536458e-05	0	-0.00403962298506359	5.38229942321777e-05
1	1	Manual Mode	1460.994512	-0.0756869241595268	-0.0756869241595268	-1.004346640333e-05	1.004346640333e-05	0	-0.0040424128368423	6.12512230873108e-05
1	1	Manual Mode	1461.99451204	-0.075405016541481	-0.075405016541481	-1.00435035238527e-05	1.00435035238527e-05	0	-0.00404520269904385	6.28158450126648e-05
1	1	Manual Mode	1462.994512	-0.0754341781139374	-0.0754341781139374	-1.00434651450071e-05	1.00434651450071e-05	0	-0.00404799255036143	7.77691602706909e-05
1	1	Manual Mode	1463.994512	-0.075845830142498	-0.075845830142498	-1.0043488423979e-05	1.0043488423979e-05	0	-0.00405078240825697	5.40167093276978e-05
1	1	Manual Mode	1464.994512	-0.0760698243975639	-0.0760698243975639	-1.00435362402456e-05	1.00435362402456e-05	0	-0.00405357227943482	5.09321689605713e-05
1	1	Manual Mode	1465.994512	-0.0761985704302788	-0.0761985704302788	-1.00434777282352e-05	1.00434777282352e-05	0	-0.00405636213435933	4.64543700218201e-05
1	1	Manual Mode	1466.994512	-0.0762036368250847	-0.0762036368250847	-1.00434783573966e-05	1.00434783573966e-05	0	-0.00405915198945861	3.90186905860901e-05
1	1	Manual Mode	1467.99451207	-0.0763755366206169	-0.0763755366206169	-1.00434638866843e-05	1.00434638866843e-05	0	-0.00406194184073353	4.47183847427368e-05
1	1	Manual Mode	1468.994512	-0.0763739198446274	-0.0763739198446274	-1.00434330577756e-05	1.00434330577756e-05	0	-0.00406473168305429	4.40552830696106e-05
1	1	Manual Mode	1469.99451225	-0.0759841874241829	-0.0759841874241829	-1.00434513034563e-05	1.00434513034563e-05	0	-0.00406752153133605	5.62667846679688e-05
1	1	Manual Mode	1470.994512	-0.0759604498744011	-0.0759604498744011	-1.00434594825545e-05	1.00434594825545e-05	0	-0.00407031138049485	4.55230474472046e-05
1	1	Manual Mode	1471.994512	-0.0757629722356796	-0.0757629722356796	-1.00434802448808e-05	1.00434802448808e-05	0	-0.00407310123611843	6.29797577857971e-05
1	1	Manual Mode	1472.994512	-0.07584448158741	-0.07584448158741	-1.00434154412564e-05	1.00434154412564e-05	0	-0.004075891073741	5.91501593589783e-05
1	1	Manual Mode	1473.994512	-0.0759079158306122	-0.0759079158306122	-1.00434343160984e-05	1.00434343160984e-05	0	-0.00407868091660658	4.94047999382019e-05
1	1	Manual Mode	1474.994512	-0.0759473890066147	-0.0759473890066147	-1.00434714366212e-05	1.00434714366212e-05	0	-0.00408147076978342	5.36590814590454e-05
1	1	Manual Mode	1475.994512	-0.0759609043598175	-0.0759609043598175	-1.0043472694944e-05	1.0043472694944e-05	0	-0.00408426062330979	6.01336359977722e-05
1	1	Manual Mode	1476.994512	-0.0760382115840912	-0.0760382115840912	-1.00434198453862e-05	1.00434198453862e-05	0	-0.00408705046215573	3.37064266204834e-05
1	1	Manual Mode	1477.9945121	-0.0759603008627892	-0.0759603008627892	-1.00434544492633e-05	1.00434544492633e-05	0	-0.00408984031089285	2.15843319892883e-05
1	1	Manual Mode	1478.99451202	-0.0759686902165413	-0.0759686902165413	-1.0043472694944e-05	1.0043472694944e-05	0	-0.00409263016419603	3.4235417842865e-05
1	1	Manual Mode	1479.99451205	-0.0761426165699959	-0.0761426165699959	-1.00435349819228e-05	1.00435349819228e-05	0	-0.00409542003510804	3.50028276443481e-05
1	1	Manual Mode	1480.99451201	-0.0761401876807213	-0.0761401876807213	-1.00435595192175e-05	1.00435595192175e-05	0	-0.00409820991264067	3.65376472473145e-05
1	1	Manual Mode	1481.994512	-0.0761463493108749	-0.0761463493108749	-1.00434978614001e-05	1.00434978614001e-05	0	-0.00410099977312983	3.76999378204346e-05
1	1	Manual Mode	1482.994512	-0.076005719602108	-0.076005719602108	-1.00434525617791e-05	1.00434525617791e-05	0	-0.00410378962106366	3.91304492950439e-05
1	1	Manual Mode	1483.994512	-0.0756270810961723	-0.0756270810961723	-1.00434959739159e-05	1.00434959739159e-05	0	-0.00410657948105641	3.01524996757507e-05
1	1	Manual Mode	1484.994512	-0.0755339115858078	-0.0755339115858078	-1.00434349452598e-05	1.00434349452598e-05	0	-0.00410936932409676	3.16277146339417e-05
1	1	Manual Mode	1485.99451207	-0.0753304958343506	-0.0753304958343506	-1.00435085571439e-05	1.00435085571439e-05	0	-0.00411215918778015	3.06367874145508e-05
1	1	Manual Mode	1486.994512	-0.0750214159488678	-0.0750214159488678	-1.00434934572702e-05	1.00434934572702e-05	0	-0.00411494904687854	4.89726662635803e-05
1	1	Manual Mode	1487.994512	-0.0746317356824875	-0.0746317356824875	-1.00435651816701e-05	1.00435651816701e-05	0	-0.00411773892609567	5.78835606575012e-05
1	1	Manual Mode	1488.99451225	-0.0744151994585991	-0.0744151994585991	-1.00435777648982e-05	1.00435777648982e-05	0	-0.00412052880950562	4.16189432144165e-05
1	1	Manual Mode	1489.994512	-0.0743013098835945	-0.0743013098835945	-1.00434966030773e-05	1.00434966030773e-05	0	-0.00412331866897567	3.63290309906006e-05
1	1	Manual Mode	1490.994512	-0.0742459520697594	-0.0742459520697594	-1.00434500451335e-05	1.00434500451335e-05	0	-0.00412610851621043	5.46425580978394e-05
1	1	Manual Mode	1491.99451207	-0.0742190480232239	-0.0742190480232239	-1.0043469549137e-05	1.0043469549137e-05	0	-0.00412889836905826	5.96120953559875e-05
1	1	Manual Mode	1492.9945121	-0.074238196015358	-0.074238196015358	-1.00434525617791e-05	1.00434525617791e-05	0	-0.00413168821707578	6.18770718574524e-05
1	1	Manual Mode	1493.99451207	-0.07439985871315	-0.07439985871315	-1.00434557075861e-05	1.00434557075861e-05	0	-0.00413447806579975	4.93228435516357e-05
1	1	Manual Mode	1494.994512	-0.0744413062930107	-0.0744413062930107	-1.00434582242317e-05	1.00434582242317e-05	0	-0.00413726791511119	5.84423542022705e-05
1	1	Manual Mode	1495.994512	-0.0742693766951561	-0.0742693766951561	-1.00434248786774e-05	1.00434248786774e-05	0	-0.00414005775535527	5.22881746292114e-05
1	1	Manual Mode	1496.99451201	-0.0740148425102234	-0.0740148425102234	-1.00434431243581e-05	1.00434431243581e-05	0	-0.00414284760069549	5.44935464859009e-05
1	1	Manual Mode	1497.99451231	-0.0736918151378632	-0.0736918151378632	-1.00434028580283e-05	1.00434028580283e-05	0	-0.00414563743565967	6.91711902618408e-05
1	1	Manual Mode	1498.994512	-0.0734183639287949	-0.0734183639287949	-1.00434557075861e-05	1.00434557075861e-05	0	-0.00414842728360248	7.11753964424133e-05
1	1	Manual Mode	1499.99451203	-0.0730367377400398	-0.0730367377400398	-1.0043472694944e-05	1.0043472694944e-05	0	-0.00415121713721255	7.61076807975769e-05
1	1	Manual Mode	1500.99451201	-0.0727794766426086	-0.0727794766426086	-1.00434833906878e-05	1.00434833906878e-05	0	-0.00415400699365416	7.15255737304688e-05
1	1	Manual Mode	1501.994512	-0.0727945789694786	-0.0727945789694786	-1.00434286536458e-05	1.00434286536458e-05	0	-0.00415679683491894	6.3680112361908e-05
1	1	Manual Mode	1502.99451205	-0.0728778168559074	-0.0728778168559074	-1.00434330577756e-05	1.00434330577756e-05	0	-0.00415958667757449	5.95748424530029e-05
1	1	Manual Mode	1503.994512	-0.0728792399168015	-0.0728792399168015	-1.00434424951967e-05	1.00434424951967e-05	0	-0.00416237652257255	7.04303383827209e-05
1	1	Manual Mode	1504.99451201	-0.0727943405508995	-0.0727943405508995	-1.00434317994528e-05	1.00434317994528e-05	0	-0.00416516636476696	5.5260956287384e-05
1	1	Manual Mode	1505.99451207	-0.0728003978729248	-0.0728003978729248	-1.00434500451335e-05	1.00434500451335e-05	0	-0.00416795621216911	5.84349036216736e-05
1	1	Manual Mode	1506.994512	-0.0728930756449699	-0.0728930756449699	-1.0043421103709e-05	1.0043421103709e-05	0	-0.0041707460511693	4.59924340248108e-05
1	1	Manual Mode	1507.99451236	-0.0730440616607666	-0.0730440616607666	-1.00434481576493e-05	1.00434481576493e-05	0	-0.0041735358988841	6.57737255096436e-05
1	1	Manual Mode	1508.994512	-0.0731445550918579	-0.0731445550918579	-1.00433946789301e-05	1.00433946789301e-05	0	-0.00417632572973502	6.50510191917419e-05
1	1	Manual Mode	1509.994512	-0.0731769725680351	-0.0731769725680351	-1.00434173287406e-05	1.00434173287406e-05	0	-0.00417911556788189	6.58705830574036e-05
1	1	Manual Mode	1510.99451202	-0.0729919821023941	-0.0729919821023941	-1.00434431243581e-05	1.00434431243581e-05	0	-0.00418190541325001	6.46784901618958e-05
1	1	Manual Mode	1511.994512	-0.0726502314209938	-0.0726502314209938	-1.0043411666288e-05	1.0043411666288e-05	0	-0.00418469524976818	5.00455498695374e-05
1	1	Manual Mode	1512.994512	-0.0720858350396156	-0.0720858350396156	-1.00433984538985e-05	1.00433984538985e-05	0	-0.00418748508267204	5.58197498321533e-05
1	1	Manual Mode	1513.994512	-0.071540541946888	-0.071540541946888	-1.00434248786774e-05	1.00434248786774e-05	0	-0.00419027492291612	7.08475708961487e-05
1	1	Manual Mode	1514.994512	-0.0713343471288681	-0.0713343471288681	-1.00434217328704e-05	1.00434217328704e-05	0	-0.00419306476228636	5.59911131858826e-05
1	1	Manual Mode	1515.994512	-0.0712464973330498	-0.0712464973330498	-1.00433802082178e-05	1.00433802082178e-05	0	-0.00419585459012198	5.69745898246765e-05
1	1	Manual Mode	1516.99451214	-0.0712115168571472	-0.0712115168571472	-1.00433783207336e-05	1.00433783207336e-05	0	-0.00419864441782387	5.68032264709473e-05
1	1	Manual Mode	1517.99451207	-0.0711169466376305	-0.0711169466376305	-1.00433418293723e-05	1.00433418293723e-05	0	-0.00420143423480341	6.88657164573669e-05
1	1	Manual Mode	1518.994512	-0.0711821690201759	-0.0711821690201759	-1.00433871289933e-05	1.00433871289933e-05	0	-0.00420422406436618	6.62058591842651e-05
1	1	Manual Mode	1519.994512	-0.0710817873477936	-0.0710817873477936	-1.00433871289933e-05	1.00433871289933e-05	0	-0.00420701389412423	7.79628753662109e-05
1	1	Manual Mode	1520.994512	-0.0710185095667839	-0.0710185095667839	-1.00433877581547e-05	1.00433877581547e-05	0	-0.00420980372405705	5.65052032470703e-05
1	1	Manual Mode	1521.994512	-0.0710394233465195	-0.0710394233465195	-1.00434619992001e-05	1.00434619992001e-05	0	-0.00421259357461238	5.48884272575378e-05
1	1	Manual Mode	1522.994512	-0.0709897577762604	-0.0709897577762604	-1.00435676983157e-05	1.00435676983157e-05	0	-0.00421538345452858	6.46337866783142e-05
1	1	Manual Mode	1523.994512	-0.0706512853503227	-0.0706512853503227	-1.00435091863053e-05	1.00435091863053e-05	0	-0.00421817331819144	6.95139169692993e-05
1	1	Manual Mode	1524.99451208	-0.0703122019767761	-0.0703122019767761	-1.00435551150877e-05	1.00435551150877e-05	0	-0.00422096319483549	6.35981559753418e-05
1	1	Manual Mode	1525.99451207	-0.070174053311348	-0.070174053311348	-1.00435041530141e-05	1.00435041530141e-05	0	-0.00422375305707232	6.50361180305481e-05
1	1	Manual Mode	1526.994512	-0.070096880197525	-0.070096880197525	-1.0043469549137e-05	1.0043469549137e-05	0	-0.00422654290952957	5.94258308410645e-05
1	1	Manual Mode	1527.994512	-0.0701958239078522	-0.0701958239078522	-1.00434645158457e-05	1.00434645158457e-05	0	-0.00422933276078397	5.53354620933533e-05
1	1	Manual Mode	1528.994512	-0.0702705457806587	-0.0702705457806587	-1.00435085571439e-05	1.00435085571439e-05	0	-0.00423212262427206	5.15282154083252e-05
1	1	Manual Mode	1529.99451202	-0.0701318308711052	-0.0701318308711052	-1.00434783573966e-05	1.00434783573966e-05	0	-0.00423491247942714	5.03659248352051e-05
1	1	Manual Mode	1530.994512	-0.0698193535208702	-0.0698193535208702	-1.00434991197229e-05	1.00434991197229e-05	0	-0.00423770234023793	6.19292259216309e-05
1	1	Manual Mode	1531.994512	-0.0694445818662643	-0.0694445818662643	-1.0043530577793e-05	1.0043530577793e-05	0	-0.00424049220984287	6.74501061439514e-05
1	1	Manual Mode	1532.99451202	-0.0691721588373184	-0.0691721588373184	-1.00435991563858e-05	1.00435991563858e-05	0	-0.00424328209855322	7.23749399185181e-05
1	1	Manual Mode	1533.99451202	-0.0689496025443077	-0.0689496025443077	-1.00435286903088e-05	1.00435286903088e-05	0	-0.00424607196763386	6.57811760902405e-05
1	1	Manual Mode	1534.99451202	-0.0689065456390381	-0.0689065456390381	-1.00435072988211e-05	1.00435072988211e-05	0	-0.00424886183077242	6.22346997261047e-05
1	1	Manual Mode	1535.99451201	-0.0689440742135048	-0.0689440742135048	-1.00434984905615e-05	1.00434984905615e-05	0	-0.00425165169143635	6.86347484588623e-05
1	1	Manual Mode	1536.994512	-0.0689025595784187	-0.0689025595784187	-1.00435035238527e-05	1.00435035238527e-05	0	-0.00425444155349841	5.59985637664795e-05
1	1	Manual Mode	1537.994512	-0.0689219012856483	-0.0689219012856483	-1.00434594825545e-05	1.00434594825545e-05	0	-0.00425723140335467	7.56308436393738e-05
1	1	Manual Mode	1538.99451225	-0.0690172910690308	-0.0690172910690308	-1.00434267661616e-05	1.00434267661616e-05	0	-0.00426002124482051	7.68974423408508e-05
1	1	Manual Mode	1539.994512	-0.0689693838357925	-0.0689693838357925	-1.00434506742949e-05	1.00434506742949e-05	0	-0.00426281109153258	6.24209642410278e-05
1	1	Manual Mode	1540.994512	-0.06877651065588	-0.06877651065588	-1.00434557075861e-05	1.00434557075861e-05	0	-0.00426560094034024	6.47753477096558e-05
1	1	Manual Mode	1541.994512	-0.0684345960617065	-0.0684345960617065	-1.00434160704178e-05	1.00434160704178e-05	0	-0.00426839077813758	7.01025128364563e-05
1	1	Manual Mode	1542.99451202	-0.0682676061987877	-0.0682676061987877	-1.00434324286142e-05	1.00434324286142e-05	0	-0.00427118062053466	6.89923763275146e-05
1	1	Manual Mode	1543.994512	-0.0682204142212868	-0.0682204142212868	-1.00434802448808e-05	1.00434802448808e-05	0	-0.00427397047610244	7.77766108512878e-05
1	1	Manual Mode	1544.994512	-0.0682194828987122	-0.0682194828987122	-1.00433953080915e-05	1.00433953080915e-05	0	-0.00427676030813246	7.55265355110168e-05
1	1	Manual Mode	1545.994512	-0.0681996494531631	-0.0681996494531631	-1.00434085204809e-05	1.00434085204809e-05	0	-0.0042795501438326	5.83082437515259e-05
1	1	Manual Mode	1546.994512	-0.0680049061775208	-0.0680049061775208	-1.00434003413827e-05	1.00434003413827e-05	0	-0.00428233997726076	5.45606017112732e-05
1	1	Manual Mode	1547.994512	-0.0677212923765182	-0.0677212923765182	-1.00434424951967e-05	1.00434424951967e-05	0	-0.00428512982239831	4.25353646278381e-05
1	1	Manual Mode	1548.994512	-0.0673288851976395	-0.0673288851976395	-1.00434720657826e-05	1.00434720657826e-05	0	-0.00428791967574992	5.60879707336426e-05
1	1	Manual Mode	1549.99451201	-0.067046046257019	-0.067046046257019	-1.00434110371265e-05	1.00434110371265e-05	0	-0.00429070951217702	5.3010880947113e-05
1	1	Manual Mode	1550.99451203	-0.0671490579843521	-0.0671490579843521	-1.0043369512474e-05	1.0043369512474e-05	0	-0.00429349933709739	5.39794564247131e-05
1	1	Manual Mode	1551.994512	-0.0670549049973488	-0.0670549049973488	-1.00433852415091e-05	1.00433852415091e-05	0	-0.00429628916624745	6.05285167694092e-05
1	1	Manual Mode	1552.994512	-0.0671881288290024	-0.0671881288290024	-1.00434557075861e-05	1.00434557075861e-05	0	-0.00429907901505511	5.57973980903625e-05
1	1	Manual Mode	1553.994512	-0.067145973443985	-0.067145973443985	-1.00434456410037e-05	1.00434456410037e-05	0	-0.0043018688610665	3.16277146339417e-05
1	1	Manual Mode	1554.99451201	-0.0670972913503647	-0.0670972913503647	-1.00433902748003e-05	1.00433902748003e-05	0	-0.00430465869172629	3.40491533279419e-05
1	1	Manual Mode	1555.994512	-0.0670694336295128	-0.0670694336295128	-1.00434034871897e-05	1.00434034871897e-05	0	-0.00430744852600039	4.88013029098511e-05
1	1	Manual Mode	1556.994512	-0.0668153390288353	-0.0668153390288353	-1.00434223620318e-05	1.00434223620318e-05	0	-0.0043102383655454	5.41582703590393e-05
1	1	Manual Mode	1557.994512	-0.066813588142395	-0.066813588142395	-1.00434267661616e-05	1.00434267661616e-05	0	-0.00431302820631377	3.76924872398376e-05
1	1	Manual Mode	1558.99451201	-0.0672078356146812	-0.0672078356146812	-1.00434802448808e-05	1.00434802448808e-05	0	-0.00431581806196525	4.12166118621826e-05
1	1	Manual Mode	1559.994512	-0.0673610121011734	-0.0673610121011734	-1.00434645158457e-05	1.00434645158457e-05	0	-0.00431860791319175	2.87219882011414e-05
1	1	Manual Mode	1560.994512	-0.0673836842179298	-0.0673836842179298	-1.0043366366667e-05	1.0043366366667e-05	0	-0.00432139773718249	2.88859009742737e-05
1	1	Manual Mode	1561.994512	-0.0673064514994621	-0.0673064514994621	-1.00434330577756e-05	1.00434330577756e-05	0	-0.00432418757969854	4.51579689979553e-05
1	1	Manual Mode	1562.994512	-0.0673609599471092	-0.0673609599471092	-1.00434374619054e-05	1.00434374619054e-05	0	-0.00432697742343796	5.04180788993835e-05
1	1	Manual Mode	1563.99451202	-0.0671656504273415	-0.0671656504273415	-1.00434833906878e-05	1.00434833906878e-05	0	-0.00432976727999117	6.73383474349976e-05
1	1	Manual Mode	1564.99451202	-0.0668391361832619	-0.0668391361832619	-1.00434544492633e-05	1.00434544492633e-05	0	-0.0043325571284493	5.38378953933716e-05
1	1	Manual Mode	1565.99451209	-0.0667347982525826	-0.0667347982525826	-1.00433846123477e-05	1.00433846123477e-05	0	-0.00433534695770357	5.52013516426086e-05
1	1	Manual Mode	1566.994512	-0.0667451694607735	-0.0667451694607735	-1.00433890164775e-05	1.00433890164775e-05	0	-0.00433813678773484	6.24358654022217e-05
1	1	Manual Mode	1567.99451231	-0.0667710304260254	-0.0667710304260254	-1.00433927914459e-05	1.00433927914459e-05	0	-0.00434092661993065	5.23999333381653e-05
1	1	Manual Mode	1568.994512	-0.0666855797171593	-0.0666855797171593	-1.00434154412564e-05	1.00434154412564e-05	0	-0.00434371645668837	5.93438744544983e-05
1	1	Manual Mode	1569.99451207	-0.0666859447956085	-0.0666859447956085	-1.00434330577756e-05	1.00434330577756e-05	0	-0.00434650629939971	6.11916184425354e-05
1	1	Manual Mode	1570.994512	-0.0667143538594246	-0.0667143538594246	-1.00434349452598e-05	1.00434349452598e-05	0	-0.00434929614224477	8.23214650154114e-05
1	1	Manual Mode	1571.994512	-0.0666125863790512	-0.0666125863790512	-1.00434764699124e-05	1.00434764699124e-05	0	-0.00435208599681975	7.75605440139771e-05
1	1	Manual Mode	1572.994512	-0.0663416534662247	-0.0663416534662247	-1.00434192162248e-05	1.00434192162248e-05	0	-0.00435487583549092	6.9446861743927e-05
1	1	Manual Mode	1573.994512	-0.0660391375422478	-0.0660391375422478	-1.00434129246108e-05	1.00434129246108e-05	0	-0.00435766567241442	4.85405325889587e-05
1	1	Manual Mode	1574.994512	-0.0656385496258736	-0.0656385496258736	-1.00434078913195e-05	1.00434078913195e-05	0	-0.00436045550793979	4.25726175308228e-05
1	1	Manual Mode	1575.994512	-0.0658260881900787	-0.0658260881900787	-1.00434292828072e-05	1.00434292828072e-05	0	-0.00436324534940724	4.94867563247681e-05
1	1	Manual Mode	1576.99451201	-0.0656771063804626	-0.0656771063804626	-1.00434041163511e-05	1.00434041163511e-05	0	-0.0043660351839119	5.81517815589905e-05
1	1	Manual Mode	1577.994512	-0.0654849335551262	-0.0654849335551262	-1.00434198453862e-05	1.00434198453862e-05	0	-0.00436882502272994	4.83989715576172e-05
1	1	Manual Mode	1578.994512	-0.0650846511125565	-0.0650846511125565	-1.00434135537722e-05	1.00434135537722e-05	0	-0.00437161485982821	5.12823462486267e-05
1	1	Manual Mode	1579.994512	-0.06497523188591	-0.06497523188591	-1.00433481209863e-05	1.00433481209863e-05	0	-0.00437440467875071	5.54993748664856e-05
1	1	Manual Mode	1580.994512	-0.0648317486047745	-0.0648317486047745	-1.00433927914459e-05	1.00433927914459e-05	0	-0.00437719451008166	5.66169619560242e-05
1	1	Manual Mode	1581.994512	-0.0644801780581474	-0.0644801780581474	-1.0043360075053e-05	1.0043360075053e-05	0	-0.00437998433232473	5.65797090530396e-05
1	1	Manual Mode	1582.99451201	-0.0638513788580894	-0.0638513788580894	-1.00433412002109e-05	1.00433412002109e-05	0	-0.00438277414935269	5.95226883888245e-05
1	1	Manual Mode	1583.994512	-0.0632977485656738	-0.0632977485656738	-1.00434292828072e-05	1.00434292828072e-05	0	-0.00438556399079224	4.9196183681488e-05
1	1	Manual Mode	1584.99451254	-0.0625847280025482	-0.0625847280025482	-1.00434632575229e-05	1.00434632575229e-05	0	-0.00438835384320363	4.26769256591797e-05
1	1	Manual Mode	1585.99451213	-0.0616884902119637	-0.0616884902119637	-1.00434236203546e-05	1.00434236203546e-05	0	-0.00439114368195433	4.46811318397522e-05
1	1	Manual Mode	1586.994512	-0.0606859475374222	-0.0606859475374222	-1.00434085204809e-05	1.00434085204809e-05	0	-0.00439393351729179	6.40526413917542e-05
1	1	Manual Mode	1587.994512	-0.0594132170081139	-0.0594132170081139	-1.00433814665406e-05	1.00433814665406e-05	0	-0.00439672334547694	7.34329223632813e-05
1	1	Manual Mode	1588.99451201	-0.0582026392221451	-0.0582026392221451	-1.00434349452598e-05	1.00434349452598e-05	0	-0.00439951318854519	6.43059611320496e-05
1	1	Manual Mode	1589.99451207	-0.0571377798914909	-0.0571377798914909	-1.00434286536458e-05	1.00434286536458e-05	0	-0.00440230303000526	5.76004385948181e-05
1	1	Manual Mode	1590.99451207	-0.0557979047298431	-0.0557979047298431	-1.00433770624108e-05	1.00433770624108e-05	0	-0.00440509285696704	7.75381922721863e-05
1	1	Manual Mode	1591.994512	-0.054517850279808	-0.054517850279808	-1.0043421103709e-05	1.0043421103709e-05	0	-0.00440788269596722	8.73729586601257e-05
1	1	Manual Mode	1592.994512	-0.0534964799880981	-0.0534964799880981	-1.00434154412564e-05	1.00434154412564e-05	0	-0.00441067253358979	5.40241599082947e-05
1	1	Manual Mode	1593.994512	-0.0527145192027092	-0.0527145192027092	-1.00433927914459e-05	1.00433927914459e-05	0	-0.00441346236492075	3.62321734428406e-05
1	1	Manual Mode	1594.994512	-0.0520444884896278	-0.0520444884896278	-1.00433739166038e-05	1.00433739166038e-05	0	-0.0044162521910087	3.30805778503418e-05
1	1	Manual Mode	1595.994512	-0.05145513266325	-0.05145513266325	-1.00433305044671e-05	1.00433305044671e-05	0	-0.00441904200503772	5.77196478843689e-05
1	1	Manual Mode	1596.99451207	-0.0510943233966827	-0.0510943233966827	-1.00434028580283e-05	1.00434028580283e-05	0	-0.00442183183936023	6.38067722320557e-05
1	1	Manual Mode	1597.99451207	-0.0507938638329506	-0.0507938638329506	-1.00434223620318e-05	1.00434223620318e-05	0	-0.00442462167890524	5.84796071052551e-05
1	1	Manual Mode	1598.99451201	-0.0504279211163521	-0.0504279211163521	-1.00434330577756e-05	1.00434330577756e-05	0	-0.0044274115212539	7.10636377334595e-05
1	1	Manual Mode	1599.994512	-0.050081729888916	-0.050081729888916	-1.00434154412564e-05	1.00434154412564e-05	0	-0.00443020135884857	6.7293643951416e-05
1	1	Manual Mode	1600.99451203	-0.0497342720627785	-0.0497342720627785	-1.00434475284879e-05	1.00434475284879e-05	0	-0.00443299120546796	5.52535057067871e-05
1	1	Manual Mode	1601.99451201	-0.0495048835873604	-0.0495048835873604	-1.0043491569786e-05	1.0043491569786e-05	0	-0.00443578106418155	4.5187771320343e-05
1	1	Manual Mode	1602.99451205	-0.0493357256054878	-0.0493357256054878	-1.00434437535195e-05	1.00434437535195e-05	0	-0.00443857090978023	4.45619225502014e-05
1	1	Manual Mode	1603.994512	-0.0488317757844925	-0.0488317757844925	-1.00434236203546e-05	1.00434236203546e-05	0	-0.00444136074953528	2.97129154205322e-05
1	1	Manual Mode	1604.99451252	-0.0484958365559578	-0.0484958365559578	-1.00434267661616e-05	1.00434267661616e-05	0	-0.00444415059175438	1.62124633789063e-05
1	1	Manual Mode	1605.99451201	-0.0480159670114517	-0.0480159670114517	-1.00434670324914e-05	1.00434670324914e-05	0	-0.00444694044228502	1.26324594020844e-05
1	1	Manual Mode	1606.99451201	-0.0475912615656853	-0.0475912615656853	-1.00434192162248e-05	1.00434192162248e-05	0	-0.00444973028095619	3.7219375371933e-05
1	1	Manual Mode	1607.994512	-0.0472268909215927	-0.0472268909215927	-1.00434085204809e-05	1.00434085204809e-05	0	-0.00445252011662843	2.96607613563538e-05
1	1	Manual Mode	1608.994512	-0.0468412041664124	-0.0468412041664124	-1.00434349452598e-05	1.00434349452598e-05	0	-0.00445530995966878	2.56448984146118e-05
1	1	Manual Mode	1609.99451202	-0.0461790189146996	-0.0461790189146996	-1.00434651450071e-05	1.00434651450071e-05	0	-0.00445809981115375	2.86474823951721e-05
1	1	Manual Mode	1610.994512	-0.0455388873815536	-0.0455388873815536	-1.00435563734105e-05	1.00435563734105e-05	0	-0.00446088968786834	5.02541661262512e-05
1	1	Manual Mode	1611.994512	-0.0452964156866074	-0.0452964156866074	-1.00435173654035e-05	1.00435173654035e-05	0	-0.00446367955380318	6.24507665634155e-05
1	1	Manual Mode	1612.99451205	-0.0451985448598862	-0.0451985448598862	-1.00434462701651e-05	1.00434462701651e-05	0	-0.00446646940012883	6.76251947879791e-05
1	1	Manual Mode	1613.994512	-0.0451066493988037	-0.0451066493988037	-1.004343054113e-05	1.004343054113e-05	0	-0.00446925924180631	7.4293464422226e-05
1	1	Manual Mode	1614.99451207	-0.0451246276497841	-0.0451246276497841	-1.00434374619054e-05	1.00434374619054e-05	0	-0.00447204908574102	7.57239758968353e-05
1	1	Manual Mode	1615.99451201	-0.0452198758721352	-0.0452198758721352	-1.00434752115896e-05	1.00434752115896e-05	0	-0.00447483893979907	5.23515045642853e-05
1	1	Manual Mode	1616.994512	-0.0450419485569	-0.0450419485569	-1.00434475284879e-05	1.00434475284879e-05	0	-0.00447762878630686	6.88433647155762e-05
1	1	Manual Mode	1617.994512	-0.0448391512036324	-0.0448391512036324	-1.00434135537722e-05	1.00434135537722e-05	0	-0.00448041862340513	7.27660953998566e-05
1	1	Manual Mode	1618.994512	-0.0449165031313896	-0.0449165031313896	-1.00434261370002e-05	1.00434261370002e-05	0	-0.00448320846399874	7.74674117565155e-05
1	1	Manual Mode	1619.99451203	-0.04503283649683	-0.04503283649683	-1.00434676616528e-05	1.00434676616528e-05	0	-0.00448599831621068	7.41183757781982e-05
1	1	Manual Mode	1620.994512	-0.044991634786129	-0.044991634786129	-1.00434594825545e-05	1.00434594825545e-05	0	-0.00448878816598325	6.94505870342255e-05
1	1	Manual Mode	1621.99451201	-0.0450654849410057	-0.0450654849410057	-1.00433971955757e-05	1.00433971955757e-05	0	-0.00449157799856547	5.8930367231369e-05
1	1	Manual Mode	1622.994512	-0.0448701158165932	-0.0448701158165932	-1.00434462701651e-05	1.00434462701651e-05	0	-0.00449436784472373	5.01871109008789e-05
1	1	Manual Mode	1623.994512	-0.0440679937601089	-0.0440679937601089	-1.00433871289933e-05	1.00433871289933e-05	0	-0.00449715767448178	5.15058636665344e-05
1	1	Manual Mode	1624.994512	-0.0437682345509529	-0.0437682345509529	-1.00434085204809e-05	1.00434085204809e-05	0	-0.00449994751018192	6.00554049015045e-05
1	1	Manual Mode	1625.994512	-0.0435164868831635	-0.0435164868831635	-1.0043369512474e-05	1.0043369512474e-05	0	-0.00450273733504649	6.38030469417572e-05
1	1	Manual Mode	1626.994512	-0.0431064888834953	-0.0431064888834953	-1.00434619992001e-05	1.00434619992001e-05	0	-0.00450552718560183	5.93401491641998e-05
1	1	Manual Mode	1627.994512	-0.0424176231026649	-0.0424176231026649	-1.00434236203546e-05	1.00434236203546e-05	0	-0.00450831702549637	5.25638461112976e-05
1	1	Manual Mode	1628.99451215	-0.0418197736144066	-0.0418197736144066	-1.00433581875688e-05	1.00433581875688e-05	0	-0.00451110684763361	5.25340437889099e-05
1	1	Manual Mode	1629.994512	-0.0413932651281357	-0.0413932651281357	-1.00433971955757e-05	1.00433971955757e-05	0	-0.00451389667976946	6.97337090969086e-05
1	1	Manual Mode	1630.994512	-0.0413830801844597	-0.0413830801844597	-1.00433135171092e-05	1.00433135171092e-05	0	-0.00451668648907977	5.88782131671906e-05
1	1	Manual Mode	1631.994512	-0.041901983320713	-0.041901983320713	-1.00433544126003e-05	1.00433544126003e-05	0	-0.00451947630974994	5.76376914978027e-05
1	1	Manual Mode	1632.994512	-0.0425546318292618	-0.0425546318292618	-1.00434034871897e-05	1.00434034871897e-05	0	-0.00452226614405194	5.86099922657013e-05
1	1	Manual Mode	1633.99451201	-0.043002612888813	-0.043002612888813	-1.00434217328704e-05	1.00434217328704e-05	0	-0.00452505598345008	7.96802341938019e-05
1	1	Manual Mode	1634.994512	-0.0431453883647919	-0.0431453883647919	-1.00433607042144e-05	1.00433607042144e-05	0	-0.00452784580584002	7.00093805789948e-05
1	1	Manual Mode	1635.994512	-0.04339549690485	-0.04339549690485	-1.00433235836916e-05	1.00433235836916e-05	0	-0.0045306356179466	7.37868249416351e-05
1	1	Manual Mode	1636.99451207	-0.0433989837765694	-0.0433989837765694	-1.00433386835653e-05	1.00433386835653e-05	0	-0.00453342543444288	6.86720013618469e-05
1	1	Manual Mode	1637.994512	-0.0434220135211945	-0.0434220135211945	-1.00434003413827e-05	1.00434003413827e-05	0	-0.00453621526767575	7.52359628677368e-05
1	1	Manual Mode	1638.994512	-0.042755663394928	-0.042755663394928	-1.00434487868107e-05	1.00434487868107e-05	0	-0.00453900511456097	6.90370798110962e-05
1	1	Manual Mode	1639.99451202	-0.0423253104090691	-0.0423253104090691	-1.0043427395323e-05	1.0043427395323e-05	0	-0.00454179495555992	6.72079622745514e-05
1	1	Manual Mode	1640.994512	-0.0424243062734604	-0.0424243062734604	-1.00434500451335e-05	1.00434500451335e-05	0	-0.00454458480273888	7.5124204158783e-05
1	1	Manual Mode	1641.994512	-0.042107954621315	-0.042107954621315	-1.00434745824282e-05	1.00434745824282e-05	0	-0.00454737465678955	7.16336071491241e-05
1	1	Manual Mode	1642.99451231	-0.0416603907942772	-0.0416603907942772	-1.00434877948176e-05	1.00434877948176e-05	0	-0.00455016451537519	7.04899430274963e-05
1	1	Manual Mode	1643.99451201	-0.0414486229419708	-0.0414486229419708	-1.00434330577756e-05	1.00434330577756e-05	0	-0.00455295435705429	5.08539378643036e-05
1	1	Manual Mode	1644.994512	-0.041574127972126	-0.041574127972126	-1.00434651450071e-05	1.00434651450071e-05	0	-0.00455574420845556	5.74365258216858e-05
1	1	Manual Mode	1645.994512	-0.0414620190858841	-0.0414620190858841	-1.00434877948176e-05	1.00434877948176e-05	0	-0.00455853406617634	7.66180455684662e-05
1	1	Manual Mode	1646.994512	-0.041409820318222	-0.041409820318222	-1.00434859073334e-05	1.00434859073334e-05	0	-0.00456132392337282	5.35361468791962e-05
1	1	Manual Mode	1647.994512	-0.0411893725395203	-0.0411893725395203	-1.00434720657826e-05	1.00434720657826e-05	0	-0.00456411377672443	5.31785190105438e-05
1	1	Manual Mode	1648.99451203	-0.040823221206665	-0.040823221206665	-1.00434525617791e-05	1.00434525617791e-05	0	-0.00456690362474195	6.29015266895294e-05
1	1	Manual Mode	1649.994512	-0.0404085591435432	-0.0404085591435432	-1.0043369512474e-05	1.0043369512474e-05	0	-0.00456969344952283	7.42338597774506e-05
1	1	Manual Mode	1650.994512	-0.0399992167949677	-0.0399992167949677	-1.00434129246108e-05	1.00434129246108e-05	0	-0.00457248328644634	5.83715736865997e-05
1	1	Manual Mode	1651.994512	-0.0400208830833435	-0.0400208830833435	-1.00433971955757e-05	1.00433971955757e-05	0	-0.00457527311900066	7.19912350177765e-05
1	1	Manual Mode	1652.994512	-0.0400293171405792	-0.0400293171405792	-1.00433739166038e-05	1.00433739166038e-05	0	-0.00457806294508861	6.99274241924286e-05
1	1	Manual Mode	1653.99451201	-0.0401171669363976	-0.0401171669363976	-1.00433732874424e-05	1.00433732874424e-05	0	-0.00458085277102968	6.35422766208649e-05
1	1	Manual Mode	1654.994512	-0.0401222184300423	-0.0401222184300423	-1.00433393127267e-05	1.00433393127267e-05	0	-0.00458364258747754	6.64517283439636e-05
1	1	Manual Mode	1655.99451207	-0.0399427488446236	-0.0399427488446236	-1.00433279878214e-05	1.00433279878214e-05	0	-0.00458643240100278	8.11964273452759e-05
1	1	Manual Mode	1656.994512	-0.0397575348615646	-0.0397575348615646	-1.00433443460179e-05	1.00433443460179e-05	0	-0.00458922221868139	8.18558037281036e-05
1	1	Manual Mode	1657.994512	-0.0394646972417831	-0.0394646972417831	-1.00433443460179e-05	1.00433443460179e-05	0	-0.00459201203655528	7.43232667446136e-05
1	1	Manual Mode	1658.994512	-0.0391657650470734	-0.0391657650470734	-1.00433657375056e-05	1.00433657375056e-05	0	-0.00459480186037126	8.31186771392822e-05
1	1	Manual Mode	1659.994512	-0.0387635678052902	-0.0387635678052902	-1.00433802082178e-05	1.00433802082178e-05	0	-0.00459759168820687	7.82720744609833e-05
1	1	Manual Mode	1660.99451203	-0.0381568446755409	-0.0381568446755409	-1.00433651083442e-05	1.00433651083442e-05	0	-0.00460038151193177	6.0688704252243e-05
1	1	Manual Mode	1661.99451203	-0.0374888479709625	-0.0374888479709625	-1.00433953080915e-05	1.00433953080915e-05	0	-0.0046031713439618	6.09755516052246e-05
1	1	Manual Mode	1662.994512	-0.0374599993228912	-0.0374599993228912	-1.0043375804088e-05	1.0043375804088e-05	0	-0.00460596117049035	6.51441514492035e-05
1	1	Manual Mode	1663.994512	-0.0372109413146973	-0.0372109413146973	-1.00433732874424e-05	1.00433732874424e-05	0	-0.00460875099640353	3.93800437450409e-05
1	1	Manual Mode	1664.99451214	-0.0371168628334999	-0.0371168628334999	-1.00433581875688e-05	1.00433581875688e-05	0	-0.00461154081851287	2.62781977653503e-05
1	1	Manual Mode	1665.994512	-0.0372595973312855	-0.0372595973312855	-1.00433154045934e-05	1.00433154045934e-05	0	-0.00461433062795691	4.38839197158813e-05
1	1	Manual Mode	1666.99451236	-0.037206843495369	-0.037206843495369	-1.00433764332494e-05	1.00433764332494e-05	0	-0.00461712045574826	4.62867319583893e-05
1	1	Manual Mode	1667.99451207	-0.0373722687363625	-0.0373722687363625	-1.00433556709231e-05	1.00433556709231e-05	0	-0.00461991027595891	3.95476818084717e-05
1	1	Manual Mode	1668.99451207	-0.0376232787966728	-0.0376232787966728	-1.0043302192204e-05	1.0043302192204e-05	0	-0.00462270008212341	6.23688101768494e-05
1	1	Manual Mode	1669.99451205	-0.0374992042779922	-0.0374992042779922	-1.00433581875688e-05	1.00433581875688e-05	0	-0.00462548990378639	6.37508928775787e-05
1	1	Manual Mode	1670.994512	-0.0368487611413002	-0.0368487611413002	-1.00434154412564e-05	1.00434154412564e-05	0	-0.00462827974126946	4.59328293800354e-05
1	1	Manual Mode	1671.994512	-0.0360801517963409	-0.0360801517963409	-1.00434185870634e-05	1.00434185870634e-05	0	-0.00463106957976587	2.81929969787598e-05
1	1	Manual Mode	1672.994512	-0.0355267599225044	-0.0355267599225044	-1.0043382095702e-05	1.0043382095702e-05	0	-0.00463385940812579	2.60360538959503e-05
1	1	Manual Mode	1673.994512	-0.0352945551276207	-0.0352945551276207	-1.0043375804088e-05	1.0043375804088e-05	0	-0.00463664923473804	1.87791883945465e-05
1	1	Manual Mode	1674.99451202	-0.0352213457226753	-0.0352213457226753	-1.00433764332494e-05	1.00433764332494e-05	0	-0.00463943906158085	2.98731029033661e-05
1	1	Manual Mode	1675.99451207	-0.0351502448320389	-0.0351502448320389	-1.00434129246108e-05	1.00434129246108e-05	0	-0.00464222889864384	3.19965183734894e-05
1	1	Manual Mode	1676.99451207	-0.0351014286279678	-0.0351014286279678	-1.004343054113e-05	1.004343054113e-05	0	-0.00464501874046082	2.19941139221191e-05
1	1	Manual Mode	1677.99451207	-0.0349920503795147	-0.0349920503795147	-1.00433871289933e-05	1.00433871289933e-05	0	-0.00464780857021888	3.29017639160156e-05
1	1	Manual Mode	1678.994512	-0.0349132381379604	-0.0349132381379604	-1.00433449751793e-05	1.00433449751793e-05	0	-0.00465059838807225	2.81818211078644e-05
1	1	Manual Mode	1679.99451201	-0.0347613245248795	-0.0347613245248795	-1.00433997122213e-05	1.00433997122213e-05	0	-0.00465338822135354	3.56808304786682e-05
1	1	Manual Mode	1680.99451246	-0.0344507396221161	-0.0344507396221161	-1.00433802082178e-05	1.00433802082178e-05	0	-0.00465617805044458	3.18251550197601e-05
1	1	Manual Mode	1681.99451207	-0.0343212746083736	-0.0343212746083736	-1.00433846123477e-05	1.00433846123477e-05	0	-0.00465896787841553	3.58298420906067e-05
1	1	Manual Mode	1682.99451204	-0.0343519598245621	-0.0343519598245621	-1.00433493793091e-05	1.00433493793091e-05	0	-0.00466175769760387	2.8558075428009e-05
1	1	Manual Mode	1683.994512	-0.0340115241706371	-0.0340115241706371	-1.0043302192204e-05	1.0043302192204e-05	0	-0.00466454750365678	2.75261700153351e-05
1	1	Manual Mode	1684.994512	-0.0340030267834663	-0.0340030267834663	-1.00433783207336e-05	1.00433783207336e-05	0	-0.00466733733096809	2.86363065242767e-05
1	1	Manual Mode	1685.99451202	-0.0339804366230965	-0.0339804366230965	-1.00433015630426e-05	1.00433015630426e-05	0	-0.00467012713701362	2.72355973720551e-05
1	1	Manual Mode	1686.994512	-0.033811554312706	-0.033811554312706	-1.00432977880741e-05	1.00432977880741e-05	0	-0.00467291694189896	1.77770853042603e-05
1	1	Manual Mode	1687.994512	-0.0338994711637497	-0.0338994711637497	-1.00433563000846e-05	1.00433563000846e-05	0	-0.00467570676309342	1.85221433639526e-05
1	1	Manual Mode	1688.994512	-0.0333715677261353	-0.0333715677261353	-1.00433971955757e-05	1.00433971955757e-05	0	-0.00467849659564775	3.87467443943024e-05
1	1	Manual Mode	1689.994512	-0.0330180823802948	-0.0330180823802948	-1.00433563000846e-05	1.00433563000846e-05	0	-0.00468128641684222	3.85679304599762e-05
1	1	Manual Mode	1690.994512	-0.0331135801970959	-0.0331135801970959	-1.00433732874424e-05	1.00433732874424e-05	0	-0.0046840762427554	5.11594116687775e-05
1	1	Manual Mode	1691.994512	-0.0333474203944206	-0.0333474203944206	-1.0043366366667e-05	1.0043366366667e-05	0	-0.00468686606674614	5.79729676246643e-05
1	1	Manual Mode	1692.994512	-0.0335596762597561	-0.0335596762597561	-1.00433468626635e-05	1.00433468626635e-05	0	-0.0046896558853191	4.27551567554474e-05
1	1	Manual Mode	1693.99451207	-0.0341991186141968	-0.0341991186141968	-1.00433544126003e-05	1.00433544126003e-05	0	-0.00469244570618455	4.82015311717987e-05
1	1	Manual Mode	1694.994512	-0.0344270914793015	-0.0344270914793015	-1.00433361669197e-05	1.00433361669197e-05	0	-0.00469523552159119	4.31276857852936e-05
1	1	Manual Mode	1695.99451201	-0.0347885303199291	-0.0347885303199291	-1.00433254711758e-05	1.00433254711758e-05	0	-0.00469802533424997	3.3300369977951e-05
1	1	Manual Mode	1696.994512	-0.0352901667356491	-0.0352901667356491	-1.0043317921239e-05	1.0043317921239e-05	0	-0.00470081514475575	4.85442578792572e-05
1	1	Manual Mode	1697.994512	-0.0354772284626961	-0.0354772284626961	-1.00433713999582e-05	1.00433713999582e-05	0	-0.00470360497014463	4.41782176494598e-05
1	1	Manual Mode	1698.99451207	-0.0355193763971329	-0.0355193763971329	-1.0043378949895e-05	1.0043378949895e-05	0	-0.004706394797826	5.57340681552887e-05
1	1	Manual Mode	1699.99451256	-0.0356775037944317	-0.0356775037944317	-1.00433915331231e-05	1.00433915331231e-05	0	-0.00470918463017444	5.69485127925873e-05
1	1	Manual Mode	1700.994512	-0.0353343114256859	-0.0353343114256859	-1.00433720291196e-05	1.00433720291196e-05	0	-0.00471197445417578	5.70937991142273e-05
1	1	Manual Mode	1701.994512	-0.0352388620376587	-0.0352388620376587	-1.00433399418881e-05	1.00433399418881e-05	0	-0.0047147642708263	5.74737787246704e-05
1	1	Manual Mode	1702.994512	-0.03449697047472	-0.03449697047472	-1.00433720291196e-05	1.00433720291196e-05	0	-0.00471755409638995	5.75482845306396e-05
1	1	Manual Mode	1703.994512	-0.0334355980157852	-0.0334355980157852	-1.00433613333758e-05	1.00433613333758e-05	0	-0.00472034391898255	6.75134360790253e-05
1	1	Manual Mode	1704.99451201	-0.0328114628791809	-0.0328114628791809	-1.00433449751793e-05	1.00433449751793e-05	0	-0.00472313373705911	7.55526125431061e-05
1	1	Manual Mode	1705.99451207	-0.032667338848114	-0.032667338848114	-1.00433374252425e-05	1.00433374252425e-05	0	-0.00472592355317796	7.91847705841064e-05
1	1	Manual Mode	1706.994512	-0.032079815864563	-0.032079815864563	-1.00433418293723e-05	1.00433418293723e-05	0	-0.00472871337015749	6.89737498760223e-05
1	1	Manual Mode	1707.994512	-0.0314213037490845	-0.0314213037490845	-1.004336322086e-05	1.004336322086e-05	0	-0.0047315031932744	8.21575522422791e-05
1	1	Manual Mode	1708.994512	-0.0309018455445766	-0.0309018455445766	-1.00434563367475e-05	1.00434563367475e-05	0	-0.00473429304225683	8.25785100460052e-05
1	1	Manual Mode	1709.99451202	-0.0303436871618032	-0.0303436871618032	-1.00433827248634e-05	1.00433827248634e-05	0	-0.00473708287084731	6.74538314342499e-05
1	1	Manual Mode	1710.994512	-0.0301154777407646	-0.0301154777407646	-1.00434267661616e-05	1.00434267661616e-05	0	-0.00473987271155989	4.52138483524323e-05
1	1	Manual Mode	1711.994512	-0.0298220794647932	-0.0298220794647932	-1.00434192162248e-05	1.00434192162248e-05	0	-0.00474266255023107	4.94047999382019e-05
1	1	Manual Mode	1712.994512	-0.0297971218824387	-0.0297971218824387	-1.00434192162248e-05	1.00434192162248e-05	0	-0.00474545238890224	5.57303428649902e-05
1	1	Manual Mode	1713.994512	-0.0299197435379028	-0.0299197435379028	-1.00434475284879e-05	1.00434475284879e-05	0	-0.00474824223543793	6.62133097648621e-05
1	1	Manual Mode	1714.99451207	-0.0300108920782804	-0.0300108920782804	-1.00434060038353e-05	1.00434060038353e-05	0	-0.00475103207063428	7.30603933334351e-05
1	1	Manual Mode	1715.994512	-0.0301952753216028	-0.0301952753216028	-1.00433959372529e-05	1.00433959372529e-05	0	-0.00475382190264379	7.5172632932663e-05
1	1	Manual Mode	1716.994512	-0.0304390005767345	-0.0304390005767345	-1.0043382095702e-05	1.0043382095702e-05	0	-0.00475661173100371	6.86906278133392e-05
1	1	Manual Mode	1717.994512	-0.0304784867912531	-0.0304784867912531	-1.00433783207336e-05	1.00433783207336e-05	0	-0.00475940155831502	5.1155686378479e-05
1	1	Manual Mode	1718.994512	-0.0306535549461842	-0.0306535549461842	-1.00434160704178e-05	1.00434160704178e-05	0	-0.00476219139611236	6.51665031909943e-05
1	1	Manual Mode	1719.994512	-0.0304835736751556	-0.0304835736751556	-1.00434091496423e-05	1.00434091496423e-05	0	-0.00476498123198726	5.45866787433624e-05
1	1	Manual Mode	1720.994512	-0.0307209193706512	-0.0307209193706512	-1.00433921622845e-05	1.00433921622845e-05	0	-0.00476777106314345	5.67398965358734e-05
1	1	Manual Mode	1721.99451207	-0.0307023096829653	-0.0307023096829653	-1.00433286169829e-05	1.00433286169829e-05	0	-0.00477056087684345	4.73931431770325e-05
1	1	Manual Mode	1722.994512	-0.0303219947963953	-0.0303219947963953	-1.00433317627899e-05	1.00433317627899e-05	0	-0.00477335069102672	4.47295606136322e-05
1	1	Manual Mode	1723.994512	-0.029848562553525	-0.029848562553525	-1.00432870923303e-05	1.00432870923303e-05	0	-0.00477614049299681	5.27389347553253e-05
1	1	Manual Mode	1724.994512	-0.0291914511471987	-0.0291914511471987	-1.00432889798145e-05	1.00432889798145e-05	0	-0.0047789302954912	3.805011510849e-05
1	1	Manual Mode	1725.99451202	-0.0284720901399851	-0.0284720901399851	-1.0043382095702e-05	1.0043382095702e-05	0	-0.00478172012390692	4.78252768516541e-05
1	1	Manual Mode	1726.99451202	-0.0282514207065105	-0.0282514207065105	-1.00433625916986e-05	1.00433625916986e-05	0	-0.00478450994684906	4.32804226875305e-05
1	1	Manual Mode	1727.99451218	-0.0281530562788248	-0.0281530562788248	-1.00433770624108e-05	1.00433770624108e-05	0	-0.00478729977425721	4.69870865345001e-05
1	1	Manual Mode	1728.99451214	-0.0280271526426077	-0.0280271526426077	-1.00434009705441e-05	1.00434009705441e-05	0	-0.00479008960774855	4.80227172374725e-05
1	1	Manual Mode	1729.994512	-0.0278992354869843	-0.0278992354869843	-1.0043472694944e-05	1.0043472694944e-05	0	-0.00479287946088434	5.17815351486206e-05
1	1	Manual Mode	1730.994512	-0.0273829679936171	-0.0273829679936171	-1.00434475284879e-05	1.00434475284879e-05	0	-0.00479566930742003	6.98119401931763e-05
1	1	Manual Mode	1731.994512	-0.0270205736160278	-0.0270205736160278	-1.00433399418881e-05	1.00433399418881e-05	0	-0.00479845912407055	8.93473625183105e-05
1	1	Manual Mode	1732.99451202	-0.0264938306063414	-0.0264938306063414	-1.00433783207336e-05	1.00433783207336e-05	0	-0.00480124895143766	9.1996043920517e-05
1	1	Manual Mode	1733.9945121	-0.0260151345282793	-0.0260151345282793	-1.00433890164775e-05	1.00433890164775e-05	0	-0.00480403878194321	0.000102568417787552
1	1	Manual Mode	1734.994512	-0.0257252734154463	-0.0257252734154463	-1.00434594825545e-05	1.00434594825545e-05	0	-0.00480682863152049	0.000106871128082275
1	1	Manual Mode	1735.994512	-0.0273429211229086	-0.0273429211229086	-1.00434424951967e-05	1.00434424951967e-05	0	-0.00480961847665804	8.36551189422607e-05
1	1	Manual Mode	1736.994512	-0.0278273541480303	-0.0278273541480303	-1.00434154412564e-05	1.00434154412564e-05	0	-0.00481240831428061	6.48386776447296e-05
1	1	Manual Mode	1737.994512	-0.027344848960638	-0.027344848960638	-1.00434267661616e-05	1.00434267661616e-05	0	-0.00481519815504899	7.34664499759674e-05
1	1	Manual Mode	1738.99451244	-0.0272886529564857	-0.0272886529564857	-1.00434009705441e-05	1.00434009705441e-05	0	-0.00481798798987945	7.1011483669281e-05
1	1	Manual Mode	1739.99451236	-0.0278344247490168	-0.0278344247490168	-1.00434714366212e-05	1.00434714366212e-05	0	-0.0048207778428331	4.97549772262573e-05
1	1	Manual Mode	1740.994512	-0.0281559731811285	-0.0281559731811285	-1.00433978247371e-05	1.00433978247371e-05	0	-0.00482356767455785	4.25353646278381e-05
1	1	Manual Mode	1741.994512	-0.0280168298631907	-0.0280168298631907	-1.00433934206073e-05	1.00433934206073e-05	0	-0.00482635750606358	3.59080731868744e-05
1	1	Manual Mode	1742.994512	-0.027514947578311	-0.027514947578311	-1.00433864998319e-05	1.00433864998319e-05	0	-0.00482914733564686	4.7534704208374e-05
1	1	Manual Mode	1743.994512	-0.0267011150717735	-0.0267011150717735	-1.00434166995792e-05	1.00434166995792e-05	0	-0.00483193717361897	6.30058348178864e-05
1	1	Manual Mode	1744.994512	-0.0262645538896322	-0.0262645538896322	-1.00433927914459e-05	1.00433927914459e-05	0	-0.00483472700494993	8.16099345684052e-05
1	1	Manual Mode	1745.99451252	-0.0259430687874556	-0.0259430687874556	-1.00433764332494e-05	1.00433764332494e-05	0	-0.00483751683318765	7.90432095527649e-05
1	1	Manual Mode	1746.994512	-0.0259929597377777	-0.0259929597377777	-1.00434028580283e-05	1.00434028580283e-05	0	-0.00484030666586417	0.000102907419204712
1	1	Manual Mode	1747.994512	-0.0261893514543772	-0.0261893514543772	-1.0043427395323e-05	1.0043427395323e-05	0	-0.00484309650680731	9.64775681495667e-05
1	1	Manual Mode	1748.994512	-0.0269935820251703	-0.0269935820251703	-1.00434437535195e-05	1.00434437535195e-05	0	-0.0048458863522944	8.23177397251129e-05
1	1	Manual Mode	1749.994512	-0.0272258445620537	-0.0272258445620537	-1.0043382095702e-05	1.0043382095702e-05	0	-0.00484867618065432	6.89588487148285e-05
1	1	Manual Mode	1750.99451202	-0.0267591699957848	-0.0267591699957848	-1.00434236203546e-05	1.00434236203546e-05	0	-0.00485146602060466	8.58530402183533e-05
1	1	Manual Mode	1751.994512	-0.026790589094162	-0.026790589094162	-1.00434261370002e-05	1.00434261370002e-05	0	-0.00485425586114247	7.87936151027679e-05
1	1	Manual Mode	1752.99451202	-0.0271725337952375	-0.0271725337952375	-1.00434544492633e-05	1.00434544492633e-05	0	-0.0048570457096564	6.94580376148224e-05
1	1	Manual Mode	1753.99451245	-0.0272058751434088	-0.0272058751434088	-1.00434154412564e-05	1.00434154412564e-05	0	-0.0048598355484786	6.74985349178314e-05
1	1	Manual Mode	1754.994512	-0.0267796386033297	-0.0267796386033297	-1.00434424951967e-05	1.00434424951967e-05	0	-0.00486262539236072	6.94729387760162e-05
1	1	Manual Mode	1755.99451201	-0.0263506546616554	-0.0263506546616554	-1.00434160704178e-05	1.00434160704178e-05	0	-0.00486541523018596	8.93361866474152e-05
1	1	Manual Mode	1756.994512	-0.0258949641138315	-0.0258949641138315	-1.00434745824282e-05	1.00434745824282e-05	0	-0.00486820508420874	9.06810164451599e-05
1	1	Manual Mode	1757.994512	-0.0255952645093203	-0.0255952645093203	-1.00434909406246e-05	1.00434909406246e-05	0	-0.00487099494280335	9.53450798988342e-05
1	1	Manual Mode	1758.994512	-0.0252575594931841	-0.0252575594931841	-1.00435085571439e-05	1.00435085571439e-05	0	-0.00487378480629145	8.07121396064758e-05
1	1	Manual Mode	1759.99451207	-0.0252995230257511	-0.0252995230257511	-1.00434481576493e-05	1.00434481576493e-05	0	-0.0048765746531972	8.31075012683868e-05
1	1	Manual Mode	1760.994512	-0.025267081335187	-0.025267081335187	-1.00434412368739e-05	1.00434412368739e-05	0	-0.00487936449778993	7.57426023483276e-05
1	1	Manual Mode	1761.994512	-0.0251683462411165	-0.0251683462411165	-1.00434450118423e-05	1.00434450118423e-05	0	-0.00488215434362655	7.86259770393372e-05
1	1	Manual Mode	1762.994512	-0.0252243485301733	-0.0252243485301733	-1.00434085204809e-05	1.00434085204809e-05	0	-0.00488494417932669	7.72364437580109e-05
1	1	Manual Mode	1763.99451202	-0.0254913978278637	-0.0254913978278637	-1.00434085204809e-05	1.00434085204809e-05	0	-0.00488773401508262	7.58692622184753e-05
1	1	Manual Mode	1764.994512	-0.0253842510282993	-0.0253842510282993	-1.00434022288669e-05	1.00434022288669e-05	0	-0.00489052384897928	8.45082104206085e-05
1	1	Manual Mode	1765.994512	-0.0251584053039551	-0.0251584053039551	-1.00434613700387e-05	1.00434613700387e-05	0	-0.00489331369935985	9.1012567281723e-05
1	1	Manual Mode	1766.994512	-0.0246779043227434	-0.0246779043227434	-1.00435060404983e-05	1.00435060404983e-05	0	-0.00489610356214888	9.09939408302307e-05
1	1	Manual Mode	1767.99451204	-0.0245891008526087	-0.0245891008526087	-1.00434034871897e-05	1.00434034871897e-05	0	-0.00489889339656247	9.28081572055817e-05
1	1	Manual Mode	1768.994512	-0.0248250775039196	-0.0248250775039196	-1.00434966030773e-05	1.00434966030773e-05	0	-0.00490168325661839	0.000102594494819641
1	1	Manual Mode	1769.994512	-0.0249729938805103	-0.0249729938805103	-1.00435356110842e-05	1.00435356110842e-05	0	-0.00490447312762147	0.000104807317256927
1	1	Manual Mode	1770.994512	-0.0252308025956154	-0.0252308025956154	-1.00434984905615e-05	1.00434984905615e-05	0	-0.00490726298831329	0.000121515244245529
1	1	Manual Mode	1771.994512	-0.025246512144804	-0.025246512144804	-1.00434632575229e-05	1.00434632575229e-05	0	-0.00491005283921816	0.000107672065496445
1	1	Manual Mode	1772.99451202	-0.0246351007372141	-0.0246351007372141	-1.00434487868107e-05	1.00434487868107e-05	0	-0.00491284268615918	9.89958643913269e-05
1	1	Manual Mode	1773.994512	-0.0244033634662628	-0.0244033634662628	-1.00434355744212e-05	1.00434355744212e-05	0	-0.0049156325293185	9.91597771644592e-05
1	1	Manual Mode	1774.99451262	-0.0241813939064741	-0.0241813939064741	-1.00434437535195e-05	1.00434437535195e-05	0	-0.0049184223765353	0.000104229897260666
1	1	Manual Mode	1775.994512	-0.0240588430315256	-0.0240588430315256	-1.00433902748003e-05	1.00433902748003e-05	0	-0.00492121220543749	0.000104855746030807
1	1	Manual Mode	1776.994512	-0.0240363273769617	-0.0240363273769617	-1.00434009705441e-05	1.00434009705441e-05	0	-0.00492400203904042	0.000107318162918091
1	1	Manual Mode	1777.994512	-0.0241427384316921	-0.0241427384316921	-1.00434166995792e-05	1.00434166995792e-05	0	-0.00492679187701253	0.000105623155832291
1	1	Manual Mode	1778.99451207	-0.0241654571145773	-0.0241654571145773	-1.00434324286142e-05	1.00434324286142e-05	0	-0.0049295817195491	0.000104375183582306
1	1	Manual Mode	1779.99451201	-0.0242521576583385	-0.0242521576583385	-1.00434928281088e-05	1.00434928281088e-05	0	-0.00493237157850062	0.000108473002910614
1	1	Manual Mode	1780.99451201	-0.0240721944719553	-0.0240721944719553	-1.00435035238527e-05	1.00435035238527e-05	0	-0.00493516144059058	9.29832458496094e-05
1	1	Manual Mode	1781.99451262	-0.0239005107432604	-0.0239005107432604	-1.00434670324914e-05	1.00434670324914e-05	0	-0.00493795129424586	9.85339283943176e-05
1	1	Manual Mode	1782.994512	-0.0238863900303841	-0.0238863900303841	-1.00434877948176e-05	1.00434877948176e-05	0	-0.00494074115023693	0.000102102756500244
1	1	Manual Mode	1783.994512	-0.0237979665398598	-0.0237979665398598	-1.0043485278172e-05	1.0043485278172e-05	0	-0.00494353100725865	0.000115036964416504
1	1	Manual Mode	1784.99451249	-0.0236411858350039	-0.0236411858350039	-1.00434343160984e-05	1.00434343160984e-05	0	-0.00494632085149125	0.000120911747217178
1	1	Manual Mode	1785.994512	-0.0235640089958906	-0.0235640089958906	-1.00434355744212e-05	1.00434355744212e-05	0	-0.00494911069333935	0.000106774270534515
1	1	Manual Mode	1786.994512	-0.023519879207015	-0.023519879207015	-1.00434500451335e-05	1.00434500451335e-05	0	-0.00495190054057411	0.000104989856481552
1	1	Manual Mode	1787.99451207	-0.0238226279616356	-0.0238226279616356	-1.00435016363685e-05	1.00435016363685e-05	0	-0.00495469040233506	0.000110208988189697
1	1	Manual Mode	1788.99451201	-0.024211697280407	-0.024211697280407	-1.00435035238527e-05	1.00435035238527e-05	0	-0.00495748026425762	0.000106640160083771
1	1	Manual Mode	1789.99451202	-0.0247195158153772	-0.0247195158153772	-1.00434613700387e-05	1.00434613700387e-05	0	-0.00496027011466609	0.000117916613817215
1	1	Manual Mode	1790.99451201	-0.0261147748678923	-0.0261147748678923	-1.00434487868107e-05	1.00434487868107e-05	0	-0.00496305996152341	0.00011034682393074
1	1	Manual Mode	1791.99451201	-0.0274644959717989	-0.0274644959717989	-1.00434966030773e-05	1.00434966030773e-05	0	-0.00496584982169094	0.000103268772363663
1	1	Manual Mode	1792.99451249	-0.0286373030394316	-0.0286373030394316	-1.00435645525087e-05	1.00435645525087e-05	0	-0.00496863970207244	7.41519033908844e-05
1	1	Manual Mode	1793.994512	-0.0301798973232508	-0.0301798973232508	-1.00435777648982e-05	1.00435777648982e-05	0	-0.00497142958341787	6.35236501693726e-05
1	1	Manual Mode	1794.994512	-0.0318554788827896	-0.0318554788827896	-1.00436023021928e-05	1.00436023021928e-05	0	-0.00497421947294626	7.34366476535797e-05
1	1	Manual Mode	1795.994512	-0.0328745506703854	-0.0328745506703854	-1.00436123687753e-05	1.00436123687753e-05	0	-0.00497700936527092	8.22506844997406e-05
1	1	Manual Mode	1796.994512	-0.0332948416471481	-0.0332948416471481	-1.00435230278562e-05	1.00435230278562e-05	0	-0.00497979923277866	7.54445791244507e-05
1	1	Manual Mode	1797.9945121	-0.0339793935418129	-0.0339793935418129	-1.00434928281088e-05	1.00434928281088e-05	0	-0.00498258909217656	6.05098903179169e-05
1	1	Manual Mode	1798.994512	-0.0345686301589012	-0.0345686301589012	-1.00435544859263e-05	1.00435544859263e-05	0	-0.00498537896814366	6.63399696350098e-05
1	1	Manual Mode	1799.994512	-0.0352153554558754	-0.0352153554558754	-1.00434959739159e-05	1.00434959739159e-05	0	-0.00498816882813642	6.2551349401474e-05
1	1	Manual Mode	1800.994512	-0.035496897995472	-0.035496897995472	-1.00435324652772e-05	1.00435324652772e-05	0	-0.00499095869826566	4.79631125926971e-05
1	1	Manual Mode	1801.994512	-0.0360031574964523	-0.0360031574964523	-1.00435192528877e-05	1.00435192528877e-05	0	-0.0049937485647248	4.65214252471924e-05
1	1	Manual Mode	1802.994512	-0.0365234985947609	-0.0365234985947609	-1.00434903114632e-05	1.00434903114632e-05	0	-0.00499653842314465	4.91589307785034e-05
1	1	Manual Mode	1803.994512	-0.0366690419614315	-0.0366690419614315	-1.00435003780457e-05	1.00435003780457e-05	0	-0.00499932828436077	5.84535300731659e-05
1	1	Manual Mode	1804.994512	-0.0363809168338776	-0.0363809168338776	-1.00435035238527e-05	1.00435035238527e-05	0	-0.00500211814645073	5.48921525478363e-05
1	1	Manual Mode	1805.994512	-0.0362126864492893	-0.0362126864492893	-1.00435098154667e-05	1.00435098154667e-05	0	-0.00500490801028836	4.94085252285004e-05
1	1	Manual Mode	1806.99451225	-0.0358706563711166	-0.0358706563711166	-1.00434909406246e-05	1.00434909406246e-05	0	-0.00500769786958045	4.38541173934937e-05
1	1	Manual Mode	1807.994512	-0.0350133888423443	-0.0350133888423443	-1.00435110737895e-05	1.00435110737895e-05	0	-0.00501048773307014	4.70578670501709e-05
1	1	Manual Mode	1808.99451203	-0.0344214960932732	-0.0344214960932732	-1.00435614067017e-05	1.00435614067017e-05	0	-0.00501327761132237	5.2276998758316e-05
1	1	Manual Mode	1809.994512	-0.0348573438823223	-0.0348573438823223	-1.00435154779193e-05	1.00435154779193e-05	0	-0.00501606747664921	4.63090837001801e-05
1	1	Manual Mode	1810.994512	-0.0353842489421368	-0.0353842489421368	-1.00435349819228e-05	1.00435349819228e-05	0	-0.00501885734747752	4.8469752073288e-05
1	1	Manual Mode	1811.994512	-0.0357783809304237	-0.0357783809304237	-1.00435117029509e-05	1.00435117029509e-05	0	-0.00502164721183945	7.69048929214478e-05
1	1	Manual Mode	1812.99451213	-0.0355973578989506	-0.0355973578989506	-1.00435456776666e-05	1.00435456776666e-05	0	-0.00502443708600148	6.880983710289e-05
1	1	Manual Mode	1813.994512	-0.0352644994854927	-0.0352644994854927	-1.00434984905615e-05	1.00434984905615e-05	0	-0.00502722694633062	4.54075634479523e-05
1	1	Manual Mode	1814.994512	-0.0349078327417374	-0.0349078327417374	-1.00434966030773e-05	1.00434966030773e-05	0	-0.00503001680649815	5.04106283187866e-05
1	1	Manual Mode	1815.994512	-0.0347745344042778	-0.0347745344042778	-1.00434720657826e-05	1.00434720657826e-05	0	-0.00503280665984975	6.15827739238739e-05
1	1	Manual Mode	1816.99451202	-0.0344078801572323	-0.0344078801572323	-1.00434531909405e-05	1.00434531909405e-05	0	-0.00503559650801414	7.16038048267365e-05
1	1	Manual Mode	1817.994512	-0.034174807369709	-0.034174807369709	-1.00433971955757e-05	1.00433971955757e-05	0	-0.00503838634051267	7.36862421035767e-05
1	1	Manual Mode	1818.994512	-0.0336068719625473	-0.0336068719625473	-1.00434802448808e-05	1.00434802448808e-05	0	-0.00504117619613625	7.42003321647644e-05
1	1	Manual Mode	1819.994512	-0.0334492623806	-0.0334492623806	-1.00435412735368e-05	1.00435412735368e-05	0	-0.00504396606871223	7.25612044334412e-05
1	1	Manual Mode	1820.994512	-0.0334212705492973	-0.0334212705492973	-1.00435872023192e-05	1.00435872023192e-05	0	-0.00504675595404621	6.6753476858139e-05
1	1	Manual Mode	1821.994512	-0.0336164385080338	-0.0336164385080338	-1.00435494526351e-05	1.00435494526351e-05	0	-0.00504954582889416	7.31907784938812e-05
1	1	Manual Mode	1822.994512	-0.0336190313100815	-0.0336190313100815	-1.00435966397402e-05	1.00435966397402e-05	0	-0.00505233571684965	7.61374831199646e-05
1	1	Manual Mode	1823.99451252	-0.0333606228232384	-0.0333606228232384	-1.00435620358631e-05	1.00435620358631e-05	0	-0.00505512559664368	0.000100284814834595
1	1	Manual Mode	1824.994512	-0.0329839810729027	-0.0329839810729027	-1.00434890531404e-05	1.00434890531404e-05	0	-0.00505791545326327	9.64291393756866e-05
1	1	Manual Mode	1825.994512	-0.0328808724880219	-0.0328808724880219	-1.00434286536458e-05	1.00434286536458e-05	0	-0.00506070529455595	7.5414776802063e-05
1	1	Manual Mode	1826.994512	-0.0319186858832836	-0.0319186858832836	-1.00435230278562e-05	1.00435230278562e-05	0	-0.00506349516206369	8.24704766273499e-05
1	1	Manual Mode	1827.994512	-0.0305333435535431	-0.0305333435535431	-1.00435003780457e-05	1.00435003780457e-05	0	-0.00506628502327981	5.69708645343781e-05
1	1	Manual Mode	1828.99451213	-0.0292678810656071	-0.0292678810656071	-1.00434292828072e-05	1.00434292828072e-05	0	-0.00506907486510994	5.47170639038086e-05
1	1	Manual Mode	1829.994512	-0.0287792012095451	-0.0287792012095451	-1.00434739532668e-05	1.00434739532668e-05	0	-0.00507186471862316	6.63027167320251e-05
1	1	Manual Mode	1830.99451232	-0.0286152306944132	-0.0286152306944132	-1.00434739532668e-05	1.00434739532668e-05	0	-0.00507465457339182	7.30790197849274e-05
1	1	Manual Mode	1831.994512	-0.0285832863301039	-0.0285832863301039	-1.00434185870634e-05	1.00434185870634e-05	0	-0.00507744441099548	8.76635313034058e-05
1	1	Manual Mode	1832.99451207	-0.0285558979958296	-0.0285558979958296	-1.00433657375056e-05	1.00433657375056e-05	0	-0.00508023423500674	8.24928283691406e-05
1	1	Manual Mode	1833.994512	-0.0286027435213327	-0.0286027435213327	-1.00434085204809e-05	1.00434085204809e-05	0	-0.00508302407051159	8.02464783191681e-05
1	1	Manual Mode	1834.994512	-0.0291555691510439	-0.0291555691510439	-1.00434689199756e-05	1.00434689199756e-05	0	-0.00508581392298936	6.51180744171143e-05
1	1	Manual Mode	1835.994512	-0.0291906166821718	-0.0291906166821718	-1.00434538201019e-05	1.00434538201019e-05	0	-0.00508860377127272	6.22794032096863e-05
1	1	Manual Mode	1836.994512	-0.0291953682899475	-0.0291953682899475	-1.00434833906878e-05	1.00434833906878e-05	0	-0.00509139362777013	5.25601208209991e-05
1	1	Manual Mode	1837.994512	-0.029680049046874	-0.029680049046874	-1.00434110371265e-05	1.00434110371265e-05	0	-0.00509418346416934	4.33698296546936e-05
1	1	Manual Mode	1838.99451207	-0.0303912237286568	-0.0303912237286568	-1.0043382095702e-05	1.0043382095702e-05	0	-0.00509697329272454	7.04415142536163e-05
1	1	Manual Mode	1839.99451214	-0.0306049045175314	-0.0306049045175314	-1.00433393127267e-05	1.00433393127267e-05	0	-0.00509976310939559	7.83838331699371e-05
1	1	Manual Mode	1840.994512	-0.0308659207075834	-0.0308659207075834	-1.00433921622845e-05	1.00433921622845e-05	0	-0.0051025529401612	9.95397567749023e-05
1	1	Manual Mode	1841.994512	-0.0305631533265114	-0.0305631533265114	-1.00434689199756e-05	1.00434689199756e-05	0	-0.00510534279263897	8.77417623996735e-05
1	1	Manual Mode	1842.99451201	-0.0305009111762047	-0.0305009111762047	-1.00434689199756e-05	1.00434689199756e-05	0	-0.00510813264514464	7.71060585975647e-05
1	1	Manual Mode	1843.994512	-0.0296495445072651	-0.0296495445072651	-1.00434406077125e-05	1.00434406077125e-05	0	-0.00511092248973	6.74761831760406e-05
1	1	Manual Mode	1844.994512	-0.0292081106454134	-0.0292081106454134	-1.0043436832744e-05	1.0043436832744e-05	0	-0.00511371233329465	4.90061938762665e-05
1	1	Manual Mode	1845.99451532	-0.0295349285006523	-0.0295349285006523	-1.00433921622845e-05	1.00433921622845e-05	0	-0.00511650217371308	5.345419049263e-05
1	1	Manual Mode	1846.99451466	-0.0298083927482367	-0.0298083927482367	-1.00433852415091e-05	1.00433852415091e-05	0	-0.00511929200110554	4.55267727375031e-05
1	1	Manual Mode	1847.99451276	-0.030186178162694	-0.030186178162694	-1.00434431243581e-05	1.00434431243581e-05	0	-0.00512208184111716	5.77308237552643e-05
1	1	Manual Mode	1848.994512	-0.0302343610674143	-0.0302343610674143	-1.00434676616528e-05	1.00434676616528e-05	0	-0.00512487169112511	6.71036541461945e-05
1	1	Manual Mode	1849.994512	-0.0302819740027189	-0.0302819740027189	-1.00434513034563e-05	1.00434513034563e-05	0	-0.0051276615387094	5.77978789806366e-05
1	1	Manual Mode	1850.994512	-0.0302210990339518	-0.0302210990339518	-1.0043424249516e-05	1.0043424249516e-05	0	-0.00513045137877871	3.47308814525604e-05
1	1	Manual Mode	1851.99451201	-0.0307648107409477	-0.0307648107409477	-1.00434129246108e-05	1.00434129246108e-05	0	-0.00513324121573011	3.41497361660004e-05
1	1	Manual Mode	1852.994512	-0.0310680232942104	-0.0310680232942104	-1.004343054113e-05	1.004343054113e-05	0	-0.00513603105751919	5.40725886821747e-05
1	1	Manual Mode	1853.99451207	-0.0316425785422325	-0.0316425785422325	-1.0043382095702e-05	1.0043382095702e-05	0	-0.0051388208860744	5.35473227500916e-05
1	1	Manual Mode	1854.99451201	-0.0317270793020725	-0.0317270793020725	-1.00434261370002e-05	1.00434261370002e-05	0	-0.00514161072650062	6.56917691230774e-05
1	1	Manual Mode	1855.994512	-0.0312535092234612	-0.0312535092234612	-1.00434355744212e-05	1.00434355744212e-05	0	-0.00514440056968784	4.7728419303894e-05
1	1	Manual Mode	1856.99451202	-0.0305389333516359	-0.0305389333516359	-1.00434236203546e-05	1.00434236203546e-05	0	-0.00514719040963818	2.93105840682983e-05
1	1	Manual Mode	1857.994512	-0.0303928535431623	-0.0303928535431623	-1.00433688833126e-05	1.00433688833126e-05	0	-0.00514998023427219	3.12812626361847e-05
1	1	Manual Mode	1858.994512	-0.030062073841691	-0.030062073841691	-1.00433468626635e-05	1.00433468626635e-05	0	-0.00515277005284515	4.37237322330475e-05
1	1	Manual Mode	1859.994512	-0.0300447847694159	-0.0300447847694159	-1.00434141829336e-05	1.00434141829336e-05	0	-0.00515555989011819	3.77669930458069e-05
1	1	Manual Mode	1860.994512	-0.030122522264719	-0.030122522264719	-1.00434292828072e-05	1.00434292828072e-05	0	-0.00515834973158564	4.55081462860107e-05
1	1	Manual Mode	1861.99451224	-0.0298464521765709	-0.0298464521765709	-1.00434525617791e-05	1.00434525617791e-05	0	-0.00516113958018903	3.43360006809235e-05
1	1	Manual Mode	1862.99451202	-0.0292213596403599	-0.0292213596403599	-1.00433984538985e-05	1.00433984538985e-05	0	-0.00516392941247913	2.86363065242767e-05
1	1	Manual Mode	1863.99451201	-0.0285727586597204	-0.0285727586597204	-1.00433890164775e-05	1.00433890164775e-05	0	-0.00516671924273358	2.9049813747406e-05
1	1	Manual Mode	1864.994512	-0.028025146573782	-0.028025146573782	-1.00433978247371e-05	1.00433978247371e-05	0	-0.00516950907543478	3.1299889087677e-05
1	1	Manual Mode	1865.994512	-0.0278244204819202	-0.0278244204819202	-1.00433745457652e-05	1.00433745457652e-05	0	-0.00517229890169749	5.43147325515747e-05
1	1	Manual Mode	1866.994512	-0.0282557271420956	-0.0282557271420956	-1.00434406077125e-05	1.00434406077125e-05	0	-0.00517508874631074	4.65326011180878e-05
1	1	Manual Mode	1867.994512	-0.0282453186810017	-0.0282453186810017	-1.00434317994528e-05	1.00434317994528e-05	0	-0.00517787858847726	4.42564487457275e-05
1	1	Manual Mode	1868.99451233	-0.0283824615180492	-0.0283824615180492	-1.00434431243581e-05	1.00434431243581e-05	0	-0.00518066843471023	3.2961368560791e-05
1	1	Manual Mode	1869.994512	-0.0281175076961517	-0.0281175076961517	-1.00434462701651e-05	1.00434462701651e-05	0	-0.00518345827997574	3.35425138473511e-05
1	1	Manual Mode	1870.994512	-0.0279685333371162	-0.0279685333371162	-1.00434028580283e-05	1.00434028580283e-05	0	-0.00518624811410297	3.2767653465271e-05
1	1	Manual Mode	1871.99451213	-0.0281440671533346	-0.0281440671533346	-1.004346640333e-05	1.004346640333e-05	0	-0.00518903796624435	3.23094427585602e-05
1	1	Manual Mode	1872.994512	-0.0279860943555832	-0.0279860943555832	-1.00434607408773e-05	1.00434607408773e-05	0	-0.00519182781608747	5.12003898620605e-05
1	1	Manual Mode	1873.994512	-0.0281591434031725	-0.0281591434031725	-1.00434192162248e-05	1.00434192162248e-05	0	-0.00519461765475864	4.74303960800171e-05
1	1	Manual Mode	1874.99451201	-0.0280385538935661	-0.0280385538935661	-1.00433732874424e-05	1.00433732874424e-05	0	-0.00519740748069972	6.00516796112061e-05
1	1	Manual Mode	1875.994512	-0.0275472402572632	-0.0275472402572632	-1.00433795790564e-05	1.00433795790564e-05	0	-0.00520019730833267	5.72428107261658e-05
1	1	Manual Mode	1876.99451201	-0.0272219311445951	-0.0272219311445951	-1.00433971955757e-05	1.00433971955757e-05	0	-0.0052029871409149	5.9172511100769e-05
1	1	Manual Mode	1877.99451211	-0.0265544597059488	-0.0265544597059488	-1.00433638500214e-05	1.00433638500214e-05	0	-0.00520577696448555	7.23637640476227e-05
1	1	Manual Mode	1878.994512	-0.0258829966187477	-0.0258829966187477	-1.00433745457652e-05	1.00433745457652e-05	0	-0.00520856679044138	8.78795981407166e-05
1	1	Manual Mode	1879.994512	-0.0249847173690796	-0.0249847173690796	-1.00433638500214e-05	1.00433638500214e-05	0	-0.00521135661373306	0.000103957951068878
1	1	Manual Mode	1880.994512	-0.0247117187827826	-0.0247117187827826	-1.0043436832744e-05	1.0043436832744e-05	0	-0.00521414645729771	9.25362110137939e-05
1	1	Manual Mode	1881.994512	-0.02448277361691	-0.02448277361691	-1.00434154412564e-05	1.00434154412564e-05	0	-0.00521693629492028	8.89487564563751e-05
1	1	Manual Mode	1882.99451205	-0.0243682824075222	-0.0243682824075222	-1.00434670324914e-05	1.00434670324914e-05	0	-0.00521972614701324	8.87587666511536e-05
1	1	Manual Mode	1883.994512	-0.0248021185398102	-0.0248021185398102	-1.00434777282352e-05	1.00434777282352e-05	0	-0.00522251600179826	9.13292169570923e-05
1	1	Manual Mode	1884.99451205	-0.0249605011194944	-0.0249605011194944	-1.00434890531404e-05	1.00434890531404e-05	0	-0.00522530586000807	8.78944993019104e-05
1	1	Manual Mode	1885.994512	-0.024968234822154	-0.024968234822154	-1.00434871656562e-05	1.00434871656562e-05	0	-0.00522809571741459	8.52160155773163e-05
1	1	Manual Mode	1886.99451203	-0.0246243290603161	-0.0246243290603161	-1.0043469549137e-05	1.0043469549137e-05	0	-0.00523088557015083	7.32764601707458e-05
1	1	Manual Mode	1887.994512	-0.0242467429488897	-0.0242467429488897	-1.00434720657826e-05	1.00434720657826e-05	0	-0.00523367542341874	7.7858567237854e-05
1	1	Manual Mode	1888.994512	-0.0241760928183794	-0.0241760928183794	-1.00434009705441e-05	1.00434009705441e-05	0	-0.00523646525702166	6.67572021484375e-05
1	1	Manual Mode	1889.99451207	-0.0244689490646124	-0.0244689490646124	-1.00434481576493e-05	1.00434481576493e-05	0	-0.00523925510392741	6.56433403491974e-05
1	1	Manual Mode	1890.994512	-0.0241054147481918	-0.0241054147481918	-1.00434393493897e-05	1.00434393493897e-05	0	-0.00524204494799584	6.30505383014679e-05
1	1	Manual Mode	1891.99451259	-0.0235027875751257	-0.0235027875751257	-1.00434198453862e-05	1.00434198453862e-05	0	-0.00524483478848779	4.84250485897064e-05
1	1	Manual Mode	1892.994512	-0.0226285848766565	-0.0226285848766565	-1.00434437535195e-05	1.00434437535195e-05	0	-0.00524762463232887	4.90695238113403e-05
1	1	Manual Mode	1893.994512	-0.0217446777969599	-0.0217446777969599	-1.0043491569786e-05	1.0043491569786e-05	0	-0.00525041449109825	5.70602715015411e-05
1	1	Manual Mode	1894.99451201	-0.0210836883634329	-0.0210836883634329	-1.00434475284879e-05	1.00434475284879e-05	0	-0.00525320433766184	5.61773777008057e-05
1	1	Manual Mode	1895.99451201	-0.0208443254232407	-0.0208443254232407	-1.00435022655299e-05	1.00435022655299e-05	0	-0.00525599419940227	5.66206872463226e-05
1	1	Manual Mode	1896.99451214	-0.0207992810755968	-0.0207992810755968	-1.00435444193438e-05	1.00435444193438e-05	0	-0.00525878407321477	4.75235283374786e-05
1	1	Manual Mode	1897.994512	-0.0204607900232077	-0.0204607900232077	-1.00434645158457e-05	1.00434645158457e-05	0	-0.00526157392407859	4.34666872024536e-05
1	1	Manual Mode	1898.994512	-0.0204029455780983	-0.0204029455780983	-1.00434110371265e-05	1.00434110371265e-05	0	-0.00526436376047779	4.51728701591492e-05
1	1	Manual Mode	1899.99451207	-0.0201173052191734	-0.0201173052191734	-1.00434752115896e-05	1.00434752115896e-05	0	-0.00526715361489853	5.68553805351257e-05
1	1	Manual Mode	1900.99451207	-0.0200350470840931	-0.0200350470840931	-1.00435022655299e-05	1.00435022655299e-05	0	-0.00526994347663895	7.66366720199585e-05
1	1	Manual Mode	1901.994512	-0.0196642503142357	-0.0196642503142357	-1.00435280611474e-05	1.00435280611474e-05	0	-0.00527273334534953	5.35361468791962e-05
1	1	Manual Mode	1902.994512	-0.0192485488951206	-0.0192485488951206	-1.00435192528877e-05	1.00435192528877e-05	0	-0.00527552321180867	3.16090881824493e-05
1	1	Manual Mode	1903.994512	-0.0186997726559639	-0.0186997726559639	-1.00434777282352e-05	1.00434777282352e-05	0	-0.00527831306673318	2.8565526008606e-05
1	1	Manual Mode	1904.99451201	-0.0180804766714573	-0.0180804766714573	-1.00434859073334e-05	1.00434859073334e-05	0	-0.00528110292395756	2.51792371273041e-05
1	1	Manual Mode	1905.994512	-0.0172684956341982	-0.0172684956341982	-1.00435135904351e-05	1.00435135904351e-05	0	-0.00528389278881589	2.47284770011902e-05
1	1	Manual Mode	1906.99451203	-0.0164918135851622	-0.0164918135851622	-1.00435469359894e-05	1.00435469359894e-05	0	-0.00528668266304848	2.06604599952698e-05
1	1	Manual Mode	1907.994512	-0.0161285102367401	-0.0161285102367401	-1.00434783573966e-05	1.00434783573966e-05	0	-0.00528947251806406	2.80831009149551e-05
1	1	Manual Mode	1908.994512	-0.0163567550480366	-0.0163567550480366	-1.00434651450071e-05	1.00434651450071e-05	0	-0.00529226236949323	2.49799340963364e-05
1	1	Manual Mode	1909.99451205	-0.0167371202260256	-0.0167371202260256	-1.00435261736632e-05	1.00435261736632e-05	0	-0.00529505223801429	6.38514757156372e-06
1	1	Manual Mode	1910.99451207	-0.0168652087450027	-0.0168652087450027	-1.00434959739159e-05	1.00434959739159e-05	0	-0.00529784209806284	1.70096755027771e-05
1	1	Manual Mode	1911.99451207	-0.0168053917586803	-0.0168053917586803	-1.00434877948176e-05	1.00434877948176e-05	0	-0.00530063195578363	2.05803662538528e-05
1	1	Manual Mode	1912.99451201	-0.0166629813611507	-0.0166629813611507	-1.00435085571439e-05	1.00435085571439e-05	0	-0.00530342181910433	3.35481017827988e-05
1	1	Manual Mode	1913.99451203	-0.0171212442219257	-0.0171212442219257	-1.00435551150877e-05	1.00435551150877e-05	0	-0.00530621169558099	3.63942235708237e-05
1	1	Manual Mode	1914.994512	-0.0169831831008196	-0.0169831831008196	-1.00435299486316e-05	1.00435299486316e-05	0	-0.00530900156492747	3.061443567276e-05
1	1	Manual Mode	1915.994512	-0.0167450793087482	-0.0167450793087482	-1.00434513034563e-05	1.00434513034563e-05	0	-0.00531179141251176	2.63694673776627e-05
1	1	Manual Mode	1916.994512	-0.0164131596684456	-0.0164131596684456	-1.00434456410037e-05	1.00434456410037e-05	0	-0.00531458125852315	5.12488186359406e-05
1	1	Manual Mode	1917.994512	-0.0157822594046593	-0.0157822594046593	-1.00434752115896e-05	1.00434752115896e-05	0	-0.00531737111274859	3.92664223909378e-05
1	1	Manual Mode	1918.994512	-0.0153413796797395	-0.0153413796797395	-1.0043411666288e-05	1.0043411666288e-05	0	-0.00532016094932256	2.13850289583206e-05
1	1	Manual Mode	1919.994512	-0.0149315958842635	-0.0149315958842635	-1.00434487868107e-05	1.00434487868107e-05	0	-0.00532295079620778	2.65985727310181e-05
1	1	Manual Mode	1920.994512	-0.0143050393089652	-0.0143050393089652	-1.00434481576493e-05	1.00434481576493e-05	0	-0.00532574064291824	3.10558825731277e-05
1	1	Manual Mode	1921.994512	-0.0136667788028717	-0.0136667788028717	-1.00434745824282e-05	1.00434745824282e-05	0	-0.00532853049696892	2.74274498224258e-05
1	1	Manual Mode	1922.994512	-0.013641744852066	-0.013641744852066	-1.00434531909405e-05	1.00434531909405e-05	0	-0.00533132034507751	4.35356050729752e-05
1	1	Manual Mode	1923.994512	-0.0133481305092573	-0.0133481305092573	-1.00434802448808e-05	1.00434802448808e-05	0	-0.00533411020070109	3.7534162402153e-05
1	1	Manual Mode	1924.994512	-0.012966962531209	-0.012966962531209	-1.00434959739159e-05	1.00434959739159e-05	0	-0.00533690006069384	3.860704600811e-05
1	1	Manual Mode	1925.994512	-0.0126763824373484	-0.0126763824373484	-1.00435393860526e-05	1.00435393860526e-05	0	-0.00533968993274552	5.58104366064072e-05
1	1	Manual Mode	1926.994512	-0.0121875815093517	-0.0121875815093517	-1.0043524286179e-05	1.0043524286179e-05	0	-0.0053424798006028	4.90546226501465e-05
1	1	Manual Mode	1927.994512	-0.0117474514991045	-0.0117474514991045	-1.00434871656562e-05	1.00434871656562e-05	0	-0.00534526965814881	5.29345124959946e-05
1	1	Manual Mode	1928.99451214	-0.0111887715756893	-0.0111887715756893	-1.00434399785511e-05	1.00434399785511e-05	0	-0.00534805950297788	6.47716224193573e-05
1	1	Manual Mode	1929.99451214	-0.0107283415272832	-0.0107283415272832	-1.00434909406246e-05	1.00434909406246e-05	0	-0.0053508493615725	6.75041228532791e-05
1	1	Manual Mode	1930.994512	-0.0101237744092941	-0.0101237744092941	-1.00434871656562e-05	1.00434871656562e-05	0	-0.00535363921872793	6.61835074424744e-05
1	1	Manual Mode	1931.994512	-0.00963371805846691	-0.00963371805846691	-1.0043524286179e-05	1.0043524286179e-05	0	-0.0053564290865852	5.85988163948059e-05
1	1	Manual Mode	1932.994512	-0.00910639576613903	-0.00910639576613903	-1.00435330944386e-05	1.00435330944386e-05	0	-0.00535921895688921	4.20249998569489e-05
1	1	Manual Mode	1933.994512	-0.00870729982852936	-0.00870729982852936	-1.00435085571439e-05	1.00435085571439e-05	0	-0.00536200882037731	5.10495156049728e-05
1	1	Manual Mode	1934.994512	-0.00809202622622252	-0.00809202622622252	-1.00435010072071e-05	1.00435010072071e-05	0	-0.0053647986817682	5.54714351892471e-05
1	1	Manual Mode	1935.99451234	-0.00776726054027677	-0.00776726054027677	-1.00435702149613e-05	1.00435702149613e-05	0	-0.00536758856333203	5.91371208429337e-05
1	1	Manual Mode	1936.99451233	-0.00748893618583679	-0.00748893618583679	-1.00435123321123e-05	1.00435123321123e-05	0	-0.00537037842784082	5.67231327295303e-05
1	1	Manual Mode	1937.99451227	-0.00681816739961505	-0.00681816739961505	-1.00435010072071e-05	1.00435010072071e-05	0	-0.00537316828906432	6.49932771921158e-05
1	1	Manual Mode	1938.994512	-0.00613266509026289	-0.00613266509026289	-1.00434777282352e-05	1.00434777282352e-05	0	-0.00537595814323557	7.16764479875565e-05
1	1	Manual Mode	1939.994512	-0.00532950460910797	-0.00532950460910797	-1.0043546306828e-05	1.0043546306828e-05	0	-0.00537874801720969	9.17445868253708e-05
1	1	Manual Mode	1940.994512	-0.0044851191341877	-0.0044851191341877	-1.00435312069544e-05	1.00435312069544e-05	0	-0.0053815378869894	9.06474888324738e-05
1	1	Manual Mode	1941.99451217	-0.00386717054061592	-0.00386717054061592	-1.00434833906878e-05	1.00434833906878e-05	0	-0.00538432774396109	7.40569084882736e-05
1	1	Manual Mode	1942.994512	-0.00173024740070105	-0.00173024740070105	-1.00435003780457e-05	1.00435003780457e-05	0	-0.00538711760470294	5.10662794113159e-05
1	1	Manual Mode	1943.99451207	-0.00100848590955138	-0.00100848590955138	-1.00434714366212e-05	1.00434714366212e-05	0	-0.00538990745807507	4.29516658186913e-05
1	1	Manual Mode	1944.994512	-0.000417241826653481	-0.000417241826653481	-1.00435217695334e-05	1.00435217695334e-05	0	-0.00539269732503798	2.06185504794121e-05
1	1	Manual Mode	1945.99451205	0.000456072390079498	0.000456072390079498	-1.00434833906878e-05	1.00434833906878e-05	0	-0.00539548718167489	5.70677220821381e-05
1	1	Manual Mode	1946.994512	0.00123298866674304	0.00123298866674304	-1.00435500817965e-05	1.00435500817965e-05	0	-0.00539827705655811	4.52157109975815e-05
1	1	Manual Mode	1947.99451201	0.00212967488914728	0.00212967488914728	-1.00435595192175e-05	1.00435595192175e-05	0	-0.00540106693423024	5.75734302401543e-05
1	1	Manual Mode	1948.994512	0.00313146319240332	0.00313146319240332	-1.0043482132365e-05	1.0043482132365e-05	0	-0.00540385679035022	5.01889735460281e-05
1	1	Manual Mode	1949.994512	0.0041210250928998	0.0041210250928998	-1.00434607408773e-05	1.00434607408773e-05	0	-0.00540664664055602	4.16664406657219e-05
1	1	Manual Mode	1950.994512	0.00541255809366703	0.00541255809366703	-1.00434676616528e-05	1.00434676616528e-05	0	-0.00540943649268425	5.13102859258652e-05
1	1	Manual Mode	1951.99451207	0.00708838831633329	0.00708838831633329	-1.0043485278172e-05	1.0043485278172e-05	0	-0.00541222634990126	7.41961412131786e-05
1	1	Manual Mode	1952.994512	0.00842361804097891	0.00842361804097891	-1.00434261370002e-05	1.00434261370002e-05	0	-0.00541501619029958	9.14856791496277e-05
1	1	Manual Mode	1953.99451208	0.00993669219315052	0.00993669219315052	-1.00434456410037e-05	1.00434456410037e-05	0	-0.00541780603653416	0.00010212417691946
1	1	Manual Mode	1954.994512	0.011541610583663	0.011541610583663	-1.00434928281088e-05	1.00434928281088e-05	0	-0.00542059589542989	6.56214542686939e-05
1	1	Manual Mode	1955.99451201	0.0132647436112165	0.0132647436112165	-1.00434802448808e-05	1.00434802448808e-05	0	-0.00542338575108137	5.59843610972166e-05
1	1	Manual Mode	1956.994512	0.0149932894855738	0.0149932894855738	-1.00434393493897e-05	1.00434393493897e-05	0	-0.00542617559531719	6.03116350248456e-05
1	1	Manual Mode	1957.99451207	0.0170098878443241	0.0170098878443241	-1.00435167362421e-05	1.00435167362421e-05	0	-0.00542896546127255	8.95403791218996e-05
1	1	Manual Mode	1958.994512	0.0190262924879789	0.0190262924879789	-1.0043527431986e-05	1.0043527431986e-05	0	-0.00543175532980836	8.63880850374699e-05
1	1	Manual Mode	1959.994512	0.0211979392915964	0.0211979392915964	-1.00435683274771e-05	1.00435683274771e-05	0	-0.00543454520989933	7.668137550354e-05
1	1	Manual Mode	1960.99451201	0.023303747177124	0.023303747177124	-1.00435091863053e-05	1.00435091863053e-05	0	-0.00543733507359009	9.91187989711761e-05
1	1	Manual Mode	1961.994512	0.0255181100219488	0.0255181100219488	-1.00435022655299e-05	1.00435022655299e-05	0	-0.00544012493530261	0.000128965824842453
1	1	Manual Mode	1962.99451201	0.0277354475110769	0.0277354475110769	-1.00435117029509e-05	1.00435117029509e-05	0	-0.00544291479969244	0.000129618681967258
1	1	Manual Mode	1963.994512	0.0299215149134398	0.0299215149134398	-1.00435179945649e-05	1.00435179945649e-05	0	-0.00544570466577415	0.000112138688564301
1	1	Manual Mode	1964.994512	0.0322315990924835	0.0322315990924835	-1.00436362769086e-05	1.00436362769086e-05	0	-0.00544849456473995	0.00014563649892807
1	1	Manual Mode	1965.994512	0.0342914164066315	0.0342914164066315	-1.00436394227156e-05	1.00436394227156e-05	0	-0.0054512844645796	0.0001358762383461
1	1	Manual Mode	1966.994512	0.0361313074827194	0.0361313074827194	-1.00435840565122e-05	1.00435840565122e-05	0	-0.00545407434903974	0.000105299055576324
1	1	Manual Mode	1967.99451205	0.0381125658750534	0.0381125658750534	-1.00435456776666e-05	1.00435456776666e-05	0	-0.00545686422297859	0.000131584703922272
1	1	Manual Mode	1968.994512	0.0402704402804375	0.0402704402804375	-1.00435997855472e-05	1.00435997855472e-05	0	-0.00545965411166841	0.000128140673041344
1	1	Manual Mode	1969.994512	0.0413017049431801	0.0413017049431801	-1.00435085571439e-05	1.00435085571439e-05	0	-0.00546244397515651	9.90480184555054e-05
1	1	Manual Mode	1970.994512	0.0417939051985741	0.0417939051985741	-1.0043530577793e-05	1.0043530577793e-05	0	-0.00546523384476145	0.000113463029265404
1	1	Manual Mode	1971.994512	0.0420152619481087	0.0420152619481087	-1.00435179945649e-05	1.00435179945649e-05	0	-0.00546802371087105	0.000123372301459312
1	1	Manual Mode	1972.99451202	0.0421227440237999	0.0421227440237999	-1.00434833906878e-05	1.00434833906878e-05	0	-0.00547081356742426	0.000111248344182968
1	1	Manual Mode	1973.99451204	0.0421474352478981	0.0421474352478981	-1.00435003780457e-05	1.00435003780457e-05	0	-0.00547360342869618	0.000106494873762131
1	1	Manual Mode	1974.994512	0.0418460518121719	0.0418460518121719	-1.00434588533931e-05	1.00434588533931e-05	0	-0.00547639327826608	9.67010855674744e-05
1	1	Manual Mode	1975.994512	0.0416023433208466	0.0416023433208466	-1.00434833906878e-05	1.00434833906878e-05	0	-0.0054791831347635	0.000101575627923012
1	1	Manual Mode	1976.994512	0.041535422205925	0.041535422205925	-1.00434380910668e-05	1.00434380910668e-05	0	-0.00548197297867768	9.77497547864914e-05
1	1	Manual Mode	1977.994512	0.0413606539368629	0.0413606539368629	-1.00434934572702e-05	1.00434934572702e-05	0	-0.00548476283797137	9.03327018022537e-05
1	1	Manual Mode	1978.994512	0.041204072535038	0.041204072535038	-1.00434903114632e-05	1.00434903114632e-05	0	-0.00548755269639122	0.00010220892727375
1	1	Manual Mode	1979.994512	0.0411741584539413	0.0411741584539413	-1.00435261736632e-05	1.00435261736632e-05	0	-0.00549034256477279	0.000106316059827805
1	1	Manual Mode	1980.99451207	0.0409090295433998	0.0409090295433998	-1.00435205112105e-05	1.00435205112105e-05	0	-0.00549313243177675	0.000108717009425163
1	1	Manual Mode	1981.994512	0.0408246666193008	0.0408246666193008	-1.00436079646455e-05	1.00436079646455e-05	0	-0.00549592232268275	0.000110704451799393
1	1	Manual Mode	1982.99451205	0.040699191391468	0.040699191391468	-1.00436123687753e-05	1.00436123687753e-05	0	-0.00549871221514691	0.000103788450360298
1	1	Manual Mode	1983.994512	0.0405628383159637	0.0405628383159637	-1.00435827981894e-05	1.00435827981894e-05	0	-0.00550150209911802	0.000107550993561745
1	1	Manual Mode	1984.994512	0.0404016003012657	0.0404016003012657	-1.0043594752256e-05	1.0043594752256e-05	0	-0.0055042919865492	0.000121761113405228
1	1	Manual Mode	1985.994512	0.0400703772902489	0.0400703772902489	-1.00434676616528e-05	1.00434676616528e-05	0	-0.00550708183867744	0.000125119462609291
1	1	Manual Mode	1986.994512	0.0399018079042435	0.0399018079042435	-1.00434462701651e-05	1.00434462701651e-05	0	-0.0055098716848636	0.00012027844786644
1	1	Manual Mode	1987.994512	0.0397195145487785	0.0397195145487785	-1.00435614067017e-05	1.00435614067017e-05	0	-0.00551266156303212	0.000125778838992119
1	1	Manual Mode	1988.994512	0.039491206407547	0.039491206407547	-1.0043527431986e-05	1.0043527431986e-05	0	-0.00551545143176323	0.000114316120743752
1	1	Manual Mode	1989.994512	0.0392142087221146	0.0392142087221146	-1.00435117029509e-05	1.00435117029509e-05	0	-0.00551824129612516	0.000113796442747116
1	1	Manual Mode	1990.994512	0.0386413335800171	0.0386413335800171	-1.00435695857999e-05	1.00435695857999e-05	0	-0.00552103117656566	0.000116663053631783
1	1	Manual Mode	1991.994512	0.0379588976502419	0.0379588976502419	-1.00435721024455e-05	1.00435721024455e-05	0	-0.00552382105770523	0.000105639919638634
1	1	Manual Mode	1992.99451207	0.0372329354286194	0.0372329354286194	-1.00435538567649e-05	1.00435538567649e-05	0	-0.00552661093397184	0.000105591490864754
1	1	Manual Mode	1993.994512	0.0366069599986076	0.0366069599986076	-1.00435205112105e-05	1.00435205112105e-05	0	-0.00552940080058522	9.77497547864914e-05
1	1	Manual Mode	1994.99451202	0.0362022072076797	0.0362022072076797	-1.00435035238527e-05	1.00435035238527e-05	0	-0.00553219066273098	0.00011102668941021
1	1	Manual Mode	1995.994512	0.0359611138701439	0.0359611138701439	-1.00435570025719e-05	1.00435570025719e-05	0	-0.00553498053962034	9.73418354988098e-05
1	1	Manual Mode	1996.994512	0.0355314016342163	0.0355314016342163	-1.00435840565122e-05	1.00435840565122e-05	0	-0.00553777042408048	8.52383673191071e-05
1	1	Manual Mode	1997.994512	0.0346585586667061	0.0346585586667061	-1.00435312069544e-05	1.00435312069544e-05	0	-0.00554056029386019	0.000122793018817902
1	1	Manual Mode	1998.994512	0.0339729636907578	0.0339729636907578	-1.00435010072071e-05	1.00435010072071e-05	0	-0.00554335015525108	0.000125100836157799
1	1	Manual Mode	1999.99451201	0.0337366834282875	0.0337366834282875	-1.0043482132365e-05	1.0043482132365e-05	0	-0.00554614001142686	0.000137189403176308
[truncated: 45,507 more rows]
