# Supplementary material for: Carbon Reduction Powered by Natural Electrochemical Gradients under Submarine Hydrothermal Vent Conditions
Source: J Am Chem Soc. 2025 Jul 29;147(32):28674–83. doi: 10.1021/jacs.5c01948 (PMC12356197; doi:10.1021/jacs.5c01948)
Supplement: Supplementary file 3 [file ja5c01948_si_003.zip › Potentiostat SI/Manual Experiment(2024-04-23 21_54_21).csv]

Step number	Repeats	Step name	Elapsed Time (s)	Working Electrode (V)	Working Electrode vs. NHE (V)	Current (A)	|Current| (A)	Current Density (A/m^2)	Cumulative Charge (mAh)	Counter Electrode (V)
1	1	Manual Mode	1.03394567999976	-0.000637620687484741	-0.000637620687484741	0	0	0	0	-4.66508790850639e-05
1	1	Manual Mode	2.03394574999993	-0.000397029798477888	-0.000397029798477888	0	0	0	0	-5.37550076842308e-05
1	1	Manual Mode	3.03394574999993	-0.000185460783541203	-0.000185460783541203	0	0	0	0	-3.75695526599884e-05
1	1	Manual Mode	4.03394567999976	5.33973798155785e-05	5.33973798155785e-05	0	0	0	0	-2.75829806923866e-05
1	1	Manual Mode	5.03394567999976	0.00028349831700325	0.00028349831700325	0	0	0	0	-3.65953892469406e-05
1	1	Manual Mode	6.03394626999989	0.000514956191182137	0.000514956191182137	0	0	0	0	-1.83684751391411e-05
1	1	Manual Mode	7.03394567999976	0.000730192288756371	0.000730192288756371	0	0	0	0	-2.64700502157211e-05
1	1	Manual Mode	8.03394567999976	0.000895589590072632	0.000895589590072632	0	0	0	0	-3.06246802210808e-05
1	1	Manual Mode	9.07194748999973	0.00111869210377336	0.00111869210377336	-1.04952542064038e-08	1.04952542064038e-08	0	-3.02613690629359e-09	-6.74743205308914e-06
1	1	Manual Mode	10.0719475199999	0.00134379183873534	0.00134379183873534	-1.04942378209141e-08	1.04942378209141e-08	0	-5.94120305511101e-09	-2.45748087763786e-05
1	1	Manual Mode	11.0719474899997	0.00157684274017811	0.00157684274017811	-1.04941921596692e-08	1.04941921596692e-08	0	-8.85625634534489e-09	-2.30036675930023e-05
1	1	Manual Mode	12.0719474899997	0.00178662780672312	0.00178662780672312	-1.04946589190621e-08	1.04946589190621e-08	0	-1.17714393784177e-08	-1.23912468552589e-05
1	1	Manual Mode	13.0719476199997	0.0019495477899909	0.0019495477899909	-1.04940720875065e-08	1.04940720875065e-08	0	-1.46864597816776e-08	-2.34181061387062e-05
1	1	Manual Mode	14.0719474899997	0.00211889017373323	0.00211889017373323	-1.04936797390313e-08	1.04936797390313e-08	0	-1.7601370441359e-08	-3.97013500332832e-05
1	1	Manual Mode	15.0719474899997	0.0023218235000968	0.0023218235000968	-1.04935326083531e-08	1.04935326083531e-08	0	-2.0516240610346e-08	-3.17608937621117e-05
1	1	Manual Mode	16.0719474899997	0.00251991674304008	0.00251991674304008	-1.04937372383768e-08	1.04937372383768e-08	0	-2.34311676210062e-08	-3.99332493543625e-05
1	1	Manual Mode	17.0719474999996	0.00273213908076286	0.00273213908076286	-1.04933601103166e-08	1.04933601103166e-08	0	-2.63459899030199e-08	-3.59974801540375e-05
1	1	Manual Mode	18.0719474899997	0.00288855377584696	0.00288855377584696	-1.04930793782179e-08	1.04930793782179e-08	0	-2.92607341455999e-08	-5.0639733672142e-05
1	1	Manual Mode	19.0719474999996	0.0030540507286787	0.0030540507286787	-1.04933431987444e-08	1.04933431987444e-08	0	-3.21755517299546e-08	-3.56072559952736e-05
1	1	Manual Mode	20.0719474899997	0.00323606561869383	0.00323606561869383	-1.04933313606438e-08	1.04933313606438e-08	0	-3.50903659676522e-08	-5.20823523402214e-05
1	1	Manual Mode	21.0719474899997	0.00343632977455854	0.00343632977455854	-1.04933465810588e-08	1.04933465810588e-08	0	-3.80051844623908e-08	-5.35417348146439e-05
1	1	Manual Mode	22.0719474899997	0.00362543109804392	0.00362543109804392	-1.04932501850972e-08	1.04932501850972e-08	0	-4.09199761804734e-08	-4.25539910793304e-05
1	1	Manual Mode	23.0719474899997	0.00381321366876364	0.00381321366876364	-1.04929829822564e-08	1.04929829822564e-08	0	-4.38346936755446e-08	-4.4441781938076e-05
1	1	Manual Mode	24.0719474899997	0.0040035480633378	0.0040035480633378	-1.04926971766861e-08	1.04926971766861e-08	0	-4.67493317801796e-08	-4.580058157444e-05
1	1	Manual Mode	25.0719474899997	0.0042038569226861	0.0042038569226861	-1.04928527631504e-08	1.04928527631504e-08	0	-4.96640131032769e-08	-3.11285257339478e-05
1	1	Manual Mode	26.0719474899997	0.00444002915173769	0.00444002915173769	-1.04926007807245e-08	1.04926007807245e-08	0	-5.25786244312559e-08	-2.79559753835201e-05
1	1	Manual Mode	27.0719474899997	0.00461310613900423	0.00461310613900423	-1.04924874731907e-08	1.04924874731907e-08	0	-5.549320428492e-08	-4.5394990593195e-05
1	1	Manual Mode	28.0719474899997	0.00481449067592621	0.00481449067592621	-1.0492727617516e-08	1.0492727617516e-08	0	-5.84078508453411e-08	-2.40239314734936e-05
1	1	Manual Mode	29.0719474899997	0.0050102137029171	0.0050102137029171	-1.04925754133662e-08	1.04925754133662e-08	0	-6.13224551268317e-08	-1.5726312994957e-05
1	1	Manual Mode	30.0719474899997	0.00523022748529911	0.00523022748529911	-1.04921864472054e-08	1.04921864472054e-08	0	-6.42369513621665e-08	-3.6940909922123e-06
1	1	Manual Mode	31.0719474899997	0.00553934928029776	0.00553934928029776	-1.04917298347558e-08	1.04917298347558e-08	0	-6.71513207607098e-08	-4.33111563324928e-06
1	1	Manual Mode	32.0719474899997	0.00569846667349339	0.00569846667349339	-1.04921796825765e-08	1.04921796825765e-08	0	-7.00658151169811e-08	1.53928995132446e-05
1	1	Manual Mode	33.0719474899997	0.00586551614105701	0.00586551614105701	-1.04919057151068e-08	1.04919057151068e-08	0	-7.29802333711774e-08	-1.06464140117168e-05
1	1	Manual Mode	34.0719474899997	0.00604382529854774	0.00604382529854774	-1.04919446117228e-08	1.04919446117228e-08	0	-7.58946624299893e-08	9.90461558103561e-06
1	1	Manual Mode	35.0719474899997	0.00623324885964394	0.00623324885964394	-1.0492528060964e-08	1.0492528060964e-08	0	-7.88092535580349e-08	8.22823494672775e-06
1	1	Manual Mode	36.0719474899997	0.00644495617598295	0.00644495617598295	-1.04920646838855e-08	1.04920646838855e-08	0	-8.17237159702253e-08	-5.88782131671906e-06
1	1	Manual Mode	37.0719474899997	0.00666046980768442	0.00666046980768442	-1.04919243178362e-08	1.04919243178362e-08	0	-8.46381393918464e-08	-1.01071782410145e-05
1	1	Manual Mode	38.0719474899997	0.00684681069105864	0.00684681069105864	-1.0491961523295e-08	1.0491961523295e-08	0	-8.75525731483173e-08	-9.70112159848213e-06
1	1	Manual Mode	39.0719477999996	0.00704398471862078	0.00704398471862078	-1.04917416728563e-08	1.04917416728563e-08	0	-9.04669467386771e-08	-1.01737678050995e-05
1	1	Manual Mode	40.0719474899997	0.00726283341646194	0.00726283341646194	-1.04914829258016e-08	1.04914829258016e-08	0	-9.33812466479667e-08	-6.35487958788872e-06
1	1	Manual Mode	41.0719474899997	0.00744582992047071	0.00744582992047071	-1.04918329953463e-08	1.04918329953463e-08	0	-9.62956447022296e-08	7.30995088815689e-06
1	1	Manual Mode	42.0719474899997	0.00766476429998875	0.00766476429998875	-1.04916588061525e-08	1.04916588061525e-08	0	-9.92099943706053e-08	3.02959233522415e-06
1	1	Manual Mode	43.0719474999996	0.00792109034955502	0.00792109034955502	-1.04910178575659e-08	1.04910178575659e-08	0	-1.02124166026848e-07	1.63447111845016e-05
1	1	Manual Mode	44.0719474899997	0.00816850923001766	0.00816850923001766	-1.04915928510209e-08	1.04915928510209e-08	0	-1.05038497345211e-07	2.27405689656734e-05
1	1	Manual Mode	45.0719474899997	0.00841872207820415	0.00841872207820415	-1.04921509329038e-08	1.04921509329038e-08	0	-1.07952983715462e-07	2.17058695852757e-05
1	1	Manual Mode	46.0719474899997	0.00863844715058804	0.00863844715058804	-1.04921644621615e-08	1.04921644621615e-08	0	-1.1086747384384e-07	4.53926622867584e-06
1	1	Manual Mode	47.0719474999996	0.00890748202800751	0.00890748202800751	-1.04918448334468e-08	1.04918448334468e-08	0	-1.13781875215608e-07	7.60168768465519e-06
1	1	Manual Mode	48.0719474899997	0.0091231744736433	0.0091231744736433	-1.04913087366078e-08	1.04913087366078e-08	0	-1.16696127613302e-07	7.35791400074959e-06
1	1	Manual Mode	49.0719477899997	0.00939084589481354	0.00939084589481354	-1.04914355733994e-08	1.04914355733994e-08	0	-1.19610416146865e-07	-7.40773975849152e-06
1	1	Manual Mode	50.0719474899997	0.00987114571034908	0.00987114571034908	-1.04917721136863e-08	1.04917721136863e-08	0	-1.22524796415242e-07	-2.00509093701839e-05
1	1	Manual Mode	51.0719474899997	0.0102300513535738	0.0102300513535738	-1.04916266741653e-08	1.04916266741653e-08	0	-1.25439137158065e-07	-2.91760079562664e-06
1	1	Manual Mode	52.07194811	0.0105821453034878	0.0105821453034878	-1.04912766046206e-08	1.04912766046206e-08	0	-1.28353382466181e-07	-1.33339781314135e-05
1	1	Manual Mode	53.0719474899997	0.0109264831990004	0.0109264831990004	-1.04915810129204e-08	1.04915810129204e-08	0	-1.31267708718441e-07	-2.22706003114581e-05
1	1	Manual Mode	54.0719474899997	0.011214641854167	0.011214641854167	-1.04910516807103e-08	1.04910516807103e-08	0	-1.34181889740861e-07	-3.74665251001716e-05
1	1	Manual Mode	55.0719474899997	0.0115074515342712	0.0115074515342712	-1.04911227093136e-08	1.04911227093136e-08	0	-1.37096090493448e-07	-2.36452906392515e-05
1	1	Manual Mode	56.07194798	0.0118147283792496	0.0118147283792496	-1.04908774915165e-08	1.04908774915165e-08	0	-1.40010224557906e-07	-2.11039732675999e-05
1	1	Manual Mode	57.0719474899997	0.0120421051979065	0.0120421051979065	-1.04913171923939e-08	1.04913171923939e-08	0	-1.42924477905585e-07	-3.53310751961544e-05
1	1	Manual Mode	58.0719475299998	0.0122523009777069	0.0122523009777069	-1.04910669011253e-08	1.04910669011253e-08	0	-1.45838663272465e-07	-3.37513265549205e-05
1	1	Manual Mode	59.0719474899997	0.0124930944293737	0.0124930944293737	-1.0491195429074e-08	1.0491195429074e-08	0	-1.48752884108417e-07	-2.20072688534856e-05
1	1	Manual Mode	60.07194751	0.0127470120787621	0.0127470120787621	-1.0491041533767e-08	1.0491041533767e-08	0	-1.51667062370525e-07	-9.34163108468056e-06
1	1	Manual Mode	61.0719474899997	0.01302545145154	0.01302545145154	-1.04909721963209e-08	1.04909721963209e-08	0	-1.54581221255664e-07	-1.14304129965603e-05
1	1	Manual Mode	62.0719474899997	0.013249896466732	0.013249896466732	-1.04905510981729e-08	1.04905510981729e-08	0	-1.57495263227379e-07	-2.33389437198639e-05
1	1	Manual Mode	63.0719474899997	0.013520035892725	0.013520035892725	-1.04909941813648e-08	1.04909941813648e-08	0	-1.60409428277758e-07	-3.29421600326896e-05
1	1	Manual Mode	64.0719474899997	0.0133985206484795	0.0133985206484795	-1.04918854212201e-08	1.04918854212201e-08	0	-1.63323840894763e-07	-2.60010128840804e-05
1	1	Manual Mode	65.0719474899997	0.0113157145678997	0.0113157145678997	-1.04919040239495e-08	1.04919040239495e-08	0	-1.66238258679194e-07	-4.4834625441581e-05
1	1	Manual Mode	66.0719474899997	0.0120622403919697	0.0120622403919697	-1.04917416728563e-08	1.04917416728563e-08	0	-1.69152631366098e-07	-3.69111730833538e-05
1	1	Manual Mode	67.0719474899997	0.0134965889155865	0.0134965889155865	-1.0491662188467e-08	1.0491662188467e-08	0	-1.72066981974006e-07	-8.59436113387346e-06
1	1	Manual Mode	68.0719474899997	0.0136402547359467	0.0136402547359467	-1.04912241787468e-08	1.04912241787468e-08	0	-1.74981210912547e-07	-3.73274087905884e-06
1	1	Manual Mode	69.0719474899997	0.013902323320508	0.013902323320508	-1.04908233744855e-08	1.04908233744855e-08	0	-1.7789532851657e-07	-8.6070504039526e-06
1	1	Manual Mode	70.0719474999996	0.0148172657936811	0.0148172657936811	-1.04909823432642e-08	1.04909823432642e-08	0	-1.80809490307729e-07	-1.36112794280052e-06
1	1	Manual Mode	71.0719474899997	0.0151499658823013	0.0151499658823013	-1.0490605215204e-08	1.0490605215204e-08	0	-1.83723547282813e-07	9.78983007371426e-06
1	1	Manual Mode	72.0719474899997	0.0154656730592251	0.0154656730592251	-1.04905561716446e-08	1.04905561716446e-08	0	-1.86637590663825e-07	4.59817238152027e-06
1	1	Manual Mode	73.0719474899997	0.0156446155160666	0.0156446155160666	-1.04909789609498e-08	1.04909789609498e-08	0	-1.89551751486311e-07	1.17670278996229e-05
1	1	Manual Mode	74.0719475599999	0.015775429084897	0.015775429084897	-1.04908639622588e-08	1.04908639622588e-08	0	-1.92465880568706e-07	1.08638778328896e-06
1	1	Manual Mode	75.0719474899997	0.0160168036818504	0.0160168036818504	-1.0491095650798e-08	1.0491095650798e-08	0	-1.95380073601044e-07	8.17305408418179e-06
1	1	Manual Mode	76.0719474899997	0.0161602031439543	0.0161602031439543	-1.04918634361762e-08	1.04918634361762e-08	0	-1.98294480111093e-07	-1.48406252264977e-06
1	1	Manual Mode	77.0719474999996	0.0163787305355072	0.0163787305355072	-1.04922202703498e-08	1.04922202703498e-08	0	-2.01208985770891e-07	-2.11270526051521e-06
1	1	Manual Mode	78.0719474899997	0.0166336502879858	0.0166336502879858	-1.04917450551708e-08	1.04917450551708e-08	0	-2.04123359368184e-07	1.34450383484364e-05
1	1	Manual Mode	79.0719474999996	0.0168978851288557	0.0168978851288557	-1.04913797652111e-08	1.04913797652111e-08	0	-2.07037631554329e-07	2.91797332465649e-05
1	1	Manual Mode	80.0719474899997	0.0171288643032312	0.0171288643032312	-1.04910736657542e-08	1.04910736657542e-08	0	-2.09951818654564e-07	2.12760642170906e-05
1	1	Manual Mode	81.0719474899997	0.0173786487430334	0.0173786487430334	-1.04911649882441e-08	1.04911649882441e-08	0	-2.12866031151298e-07	1.95554457604885e-05
1	1	Manual Mode	82.0719474899997	0.0176369957625866	0.0176369957625866	-1.04913746917394e-08	1.04913746917394e-08	0	-2.15780301899004e-07	1.69244594871998e-05
1	1	Manual Mode	83.07194751	0.0178922452032566	0.0178922452032566	-1.04913493243811e-08	1.04913493243811e-08	0	-2.18694565658507e-07	2.60444357991219e-05
1	1	Manual Mode	84.0719475599999	0.0181376282125711	0.0181376282125711	-1.04912157229607e-08	1.04912157229607e-08	0	-2.21608792393929e-07	1.14552676677704e-05
1	1	Manual Mode	85.0719474899997	0.0183526705950499	0.0183526705950499	-1.04910770480686e-08	1.04910770480686e-08	0	-2.24522980258843e-07	1.98264606297016e-05
1	1	Manual Mode	86.0719474899997	0.0185897331684828	0.0185897331684828	-1.04911734440302e-08	1.04911734440302e-08	0	-2.27437195104407e-07	4.3744221329689e-06
1	1	Manual Mode	87.0719474899997	0.0187552105635405	0.0187552105635405	-1.04910229310375e-08	1.04910229310375e-08	0	-2.30351368140807e-07	-1.82478688657284e-05
1	1	Manual Mode	88.0719474899997	0.0189111474901438	0.0189111474901438	-1.04908233744855e-08	1.04908233744855e-08	0	-2.3326548574483e-07	-1.23949721455574e-05
1	1	Manual Mode	89.0719474999996	0.0191131103783846	0.0191131103783846	-1.04909045500321e-08	1.04909045500321e-08	0	-2.36179625926758e-07	-1.65686942636967e-05
1	1	Manual Mode	90.0719475899996	0.0193201974034309	0.0193201974034309	-1.04909265350759e-08	1.04909265350759e-08	0	-2.39093772448775e-07	-1.63884833455086e-05
1	1	Manual Mode	91.0719474899997	0.0194993820041418	0.0194993820041418	-1.04911125623702e-08	1.04911125623702e-08	0	-2.42007970091347e-07	2.06334516406059e-06
1	1	Manual Mode	92.0719474899997	0.0196817833930254	0.0196817833930254	-1.04914152795127e-08	1.04914152795127e-08	0	-2.44922252113434e-07	-1.46427191793919e-05
1	1	Manual Mode	93.07194751	0.0199940111488104	0.0199940111488104	-1.04913679271106e-08	1.04913679271106e-08	0	-2.47836521040362e-07	-2.47564166784286e-05
1	1	Manual Mode	94.0719474999996	0.0202220417559147	0.0202220417559147	-1.04913510155384e-08	1.04913510155384e-08	0	-2.50750785182201e-07	-2.11028382182121e-05
1	1	Manual Mode	95.0719474899997	0.0204215478152037	0.0204215478152037	-1.04909248439187e-08	1.04909248439187e-08	0	-2.53664930943037e-07	-3.30125913023949e-05
1	1	Manual Mode	96.0719474899997	0.0201298352330923	0.0201298352330923	-1.04920460811561e-08	1.04920460811561e-08	0	-2.56579388187803e-07	-1.96471810340881e-05
1	1	Manual Mode	97.0719474899997	0.0206795055419207	0.0206795055419207	-1.04916977027686e-08	1.04916977027686e-08	0	-2.59493748660794e-07	1.30850821733475e-06
1	1	Manual Mode	98.0719474899997	0.0209684241563082	0.0209684241563082	-1.04910229310375e-08	1.04910229310375e-08	0	-2.62407921697193e-07	-2.33948230743408e-06
1	1	Manual Mode	99.0719474899997	0.0213196370750666	0.0213196370750666	-1.04918938770062e-08	1.04918938770062e-08	0	-2.65322336663028e-07	-3.71597707271576e-07
1	1	Manual Mode	100.07194749	0.0213206820189953	0.0213206820189953	-1.04917974810446e-08	1.04917974810446e-08	0	-2.68236724852208e-07	-1.3154000043869e-05
1	1	Manual Mode	101.07194749	0.0214668121188879	0.0214668121188879	-1.04921289478599e-08	1.04921289478599e-08	0	-2.71151205115502e-07	-6.85732811689377e-06
1	1	Manual Mode	102.07194748	0.021708145737648	0.021708145737648	-1.0491761966743e-08	1.0491761966743e-08	0	-2.74065583410454e-07	1.76969915628433e-05
1	1	Manual Mode	103.07194794	0.0221095737069845	0.0221095737069845	-1.04916435857375e-08	1.04916435857375e-08	0	-2.76979930191536e-07	2.40253284573555e-05
1	1	Manual Mode	104.07194749	0.0222066696733236	0.0222066696733236	-1.04921289478599e-08	1.04921289478599e-08	0	-2.79894409143313e-07	2.52537429332733e-05
1	1	Manual Mode	105.07194749	0.0220266822725534	0.0220266822725534	-1.04918820389057e-08	1.04918820389057e-08	0	-2.82808820820787e-07	2.64905393123627e-05
1	1	Manual Mode	106.07194749	0.0222718361765146	0.0222718361765146	-1.0491716305498e-08	1.0491716305498e-08	0	-2.85723186461203e-07	2.30781733989716e-05
1	1	Manual Mode	107.07194749	0.0222720559686422	0.0222720559686422	-1.04915691748198e-08	1.04915691748198e-08	0	-2.88637511231987e-07	3.07653099298477e-05
1	1	Manual Mode	108.07194749	0.0225685406476259	0.0225685406476259	-1.04916486592092e-08	1.04916486592092e-08	0	-2.91551858081767e-07	2.26786360144615e-05
1	1	Manual Mode	109.07194806	0.022786820307374	0.022786820307374	-1.04918296130318e-08	1.04918296130318e-08	0	-2.94466256857704e-07	3.42726707458496e-05
1	1	Manual Mode	110.07194752	0.0229468662291765	0.0229468662291765	-1.04915877775493e-08	1.04915877775493e-08	0	-2.97380585222175e-07	4.98965382575989e-05
1	1	Manual Mode	111.07194749	0.0230169743299484	0.0230169743299484	-1.04909282262332e-08	1.04909282262332e-08	0	-3.00294731864259e-07	5.09712845087051e-05
1	1	Manual Mode	112.07194749	0.0230687968432903	0.0230687968432903	-1.04906627145495e-08	1.04906627145495e-08	0	-3.03208804840523e-07	3.92347574234009e-05
1	1	Manual Mode	113.07194749	0.0233369022607803	0.0233369022607803	-1.04907878601838e-08	1.04907878601838e-08	0	-3.06122912579463e-07	3.38777899742126e-05
1	1	Manual Mode	114.07194749	0.0234960038214922	0.0234960038214922	-1.04907033023228e-08	1.04907033023228e-08	0	-3.09036996830108e-07	4.4344924390316e-05
1	1	Manual Mode	115.07194749	0.0236313678324223	0.0236313678324223	-1.04914152795127e-08	1.04914152795127e-08	0	-3.11951278852195e-07	5.17535954713821e-05
1	1	Manual Mode	116.0719475	0.0237983297556639	0.0237983297556639	-1.04913104277651e-08	1.04913104277651e-08	0	-3.14865531777938e-07	4.8462301492691e-05
1	1	Manual Mode	117.07194749	0.0239770356565714	0.0239770356565714	-1.04910702834397e-08	1.04910702834397e-08	0	-3.17779717938641e-07	4.93964180350304e-05
1	1	Manual Mode	118.07194751	0.0242718663066626	0.0242718663066626	-1.04912580018912e-08	1.04912580018912e-08	0	-3.20693956330785e-07	5.84553927183151e-05
1	1	Manual Mode	119.07194749	0.0244895312935114	0.0244895312935114	-1.04908724180449e-08	1.04908724180449e-08	0	-3.23608087499737e-07	5.55654987692833e-05
1	1	Manual Mode	120.07194749	0.0246615763753653	0.0246615763753653	-1.04908419772149e-08	1.04908419772149e-08	0	-3.26522210271185e-07	4.27346676588058e-05
1	1	Manual Mode	121.07194752	0.0248345378786325	0.0248345378786325	-1.04907269785239e-08	1.04907269785239e-08	0	-3.29436301185976e-07	3.86983156204224e-05
1	1	Manual Mode	122.07194749	0.0250162538141012	0.0250162538141012	-1.04906711703356e-08	1.04906711703356e-08	0	-3.32350376423647e-07	5.306676030159e-05
1	1	Manual Mode	123.07194785	0.0252002757042646	0.0252002757042646	-1.04910516807103e-08	1.04910516807103e-08	0	-3.35264558495172e-07	4.06410545110703e-05
1	1	Manual Mode	124.07194749	0.0253602135926485	0.0253602135926485	-1.04908994765604e-08	1.04908994765604e-08	0	-3.38178696189571e-07	3.76058742403984e-05
1	1	Manual Mode	125.07194749	0.025494834408164	0.025494834408164	-1.04902416164016e-08	1.04902416164016e-08	0	-3.41092652194127e-07	3.65534797310829e-05
1	1	Manual Mode	126.07194749	0.0256518218666315	0.0256518218666315	-1.0490911314661e-08	1.0490911314661e-08	0	-3.44006794225977e-07	3.99593263864517e-05
1	1	Manual Mode	127.07194754	0.0258915666490793	0.0258915666490793	-1.04908724180449e-08	1.04908724180449e-08	0	-3.46920925598918e-07	3.70107591152191e-05
1	1	Manual Mode	128.07194754	0.0260813925415277	0.0260813925415277	-1.04908724180449e-08	1.04908724180449e-08	0	-3.49835056826153e-07	3.85288149118423e-05
1	1	Manual Mode	129.07194749	0.0261819753795862	0.0261819753795862	-1.04910635188108e-08	1.04910635188108e-08	0	-3.52749240991224e-07	4.64990735054016e-05
1	1	Manual Mode	130.07194749	0.0262986142188311	0.0262986142188311	-1.04910161664086e-08	1.04910161664086e-08	0	-3.5566341214856e-07	3.39746475219727e-05
1	1	Manual Mode	131.07194749	0.0264470633119345	0.0264470633119345	-1.04908639622588e-08	1.04908639622588e-08	0	-3.58577541026965e-07	-2.78931111097336e-06
1	1	Manual Mode	132.07194751	0.0266283210366964	0.0266283210366964	-1.04905375689152e-08	1.04905375689152e-08	0	-3.61491579298834e-07	7.15907663106918e-06
1	1	Manual Mode	133.07194749	0.0267082583159208	0.0267082583159208	-1.05072394376271e-08	1.05072394376271e-08	0	-3.64410256862023e-07	1.50520354509354e-05
1	1	Manual Mode	134.07194749	0.0268723648041487	0.0268723648041487	-1.05237535878875e-08	1.05237535878875e-08	0	-3.67333521747548e-07	1.06301158666611e-05
1	1	Manual Mode	135.07196748	0.0269944723695517	0.0269944723695517	-1.05003598100532e-08	1.05003598100532e-08	0	-3.70250346667616e-07	-5.55533915758133e-06
1	1	Manual Mode	136.07196749	0.0271402280777693	0.0271402280777693	-1.04909130058182e-08	1.04909130058182e-08	0	-3.73164489198373e-07	2.04583629965782e-05
1	1	Manual Mode	137.07196749	0.0273012239485979	0.0273012239485979	-1.04907980071272e-08	1.04907980071272e-08	0	-3.76078599755909e-07	1.82101503014565e-05
1	1	Manual Mode	138.07196749	0.0274487715214491	0.0274487715214491	-1.04908098452277e-08	1.04908098452277e-08	0	-3.78992713601805e-07	2.35866755247116e-05
1	1	Manual Mode	139.07196749	0.0275495704263449	0.0275495704263449	-1.04907591105111e-08	1.04907591105111e-08	0	-3.81906813354725e-07	3.62573191523552e-05
1	1	Manual Mode	140.07196749	0.0276444647461176	0.0276444647461176	-1.04903380123631e-08	1.04903380123631e-08	0	-3.84820796135937e-07	4.00245189666748e-05
1	1	Manual Mode	141.07196792	0.027774041518569	0.027774041518569	-1.04902162490432e-08	1.04902162490432e-08	0	-3.87734746347003e-07	2.81333923339844e-05
1	1	Manual Mode	142.0719675	0.0279137585312128	0.0279137585312128	-1.04903853647653e-08	1.04903853647653e-08	0	-3.90648741057782e-07	3.08658927679062e-05
1	1	Manual Mode	143.07196749	0.0280408840626478	0.0280408840626478	-1.0490574774374e-08	1.0490574774374e-08	0	-3.93562789577078e-07	3.52449715137482e-05
1	1	Manual Mode	144.07196749	0.0281779710203409	0.0281779710203409	-1.04904276436958e-08	1.04904276436958e-08	0	-3.96476797255882e-07	4.16077673435211e-05
1	1	Manual Mode	145.07196749	0.0283171590417624	0.0283171590417624	-1.04904885253558e-08	1.04904885253558e-08	0	-3.99390821846259e-07	3.88510525226593e-05
1	1	Manual Mode	146.07196749	0.0284377429634333	0.0284377429634333	-1.04904614668402e-08	1.04904614668402e-08	0	-4.02304838920381e-07	4.27030026912689e-05
1	1	Manual Mode	147.07196749	0.0285718385130167	0.0285718385130167	-1.04902314694582e-08	1.04902314694582e-08	0	-4.05218792106342e-07	4.78792935609818e-05
1	1	Manual Mode	148.07196752	0.0286926198750734	0.0286926198750734	-1.04900454421639e-08	1.04900454421639e-08	0	-4.08132693705472e-07	5.72260469198227e-05
1	1	Manual Mode	149.07196749	0.0288526732474566	0.0288526732474566	-1.04905071280852e-08	1.04905071280852e-08	0	-4.11046723375852e-07	4.74266707897186e-05
1	1	Manual Mode	150.07196749	0.0289597678929567	0.0289597678929567	-1.04905155838713e-08	1.04905155838713e-08	0	-4.13960755482483e-07	3.71355563402176e-05
1	1	Manual Mode	151.07196749	0.0290896091610193	0.0290896091610193	-1.04905122015569e-08	1.04905122015569e-08	0	-4.16874786649582e-07	3.97413969039917e-05
1	1	Manual Mode	152.07196749	0.029221935197711	0.029221935197711	-1.0490244998716e-08	1.0490244998716e-08	0	-4.1978874359367e-07	2.7041882276535e-05
1	1	Manual Mode	153.07196749	0.0293072108179331	0.0293072108179331	-1.04900555891073e-08	1.04900555891073e-08	0	-4.22702647923977e-07	1.25076621770859e-05
1	1	Manual Mode	154.0719675	0.0293961968272924	0.0293961968272924	-1.04898222094108e-08	1.04898222094108e-08	0	-4.25616487455731e-07	1.02408230304718e-05
1	1	Manual Mode	155.07196767	0.029489116743207	0.029489116743207	-1.04903244831054e-08	1.04903244831054e-08	0	-4.28530466974191e-07	1.73989683389664e-05
1	1	Manual Mode	156.07196748	0.0296772997826338	0.0296772997826338	-1.04901908816849e-08	1.04901908816849e-08	0	-4.31444408332122e-07	1.46329402923584e-05
1	1	Manual Mode	157.07196749	0.0298256184905767	0.0298256184905767	-1.04903583062498e-08	1.04903583062498e-08	0	-4.34358396779664e-07	2.78186053037643e-05
1	1	Manual Mode	158.07196749	0.0298912208527327	0.0298912208527327	-1.04899710312462e-08	1.04899710312462e-08	0	-4.37272277621677e-07	3.51071357727051e-05
1	1	Manual Mode	159.07196749	0.0299568939954042	0.0299568939954042	-1.0490314336162e-08	1.0490314336162e-08	0	-4.40186253826166e-07	3.36375087499619e-05
1	1	Manual Mode	160.0719675	0.0300153288990259	0.0300153288990259	-1.0490160440855e-08	1.0490160440855e-08	0	-4.431001873111e-07	4.55938279628754e-05
1	1	Manual Mode	161.07196756	0.0301327127963305	0.0301327127963305	-1.04900894122517e-08	1.04900894122517e-08	0	-4.46014101211559e-07	4.20305877923965e-05
1	1	Manual Mode	162.07196749	0.0302159879356623	0.0302159879356623	-1.04902314694582e-08	1.04902314694582e-08	0	-4.48928054193543e-07	3.72063368558884e-05
1	1	Manual Mode	163.07196749	0.0303375814110041	0.0303375814110041	-1.04902636014454e-08	1.04902636014454e-08	0	-4.51842016305055e-07	2.7121976017952e-05
1	1	Manual Mode	164.07196749	0.0304305944591761	0.0304305944591761	-1.04903667620359e-08	1.04903667620359e-08	0	-4.54756007072288e-07	3.8469210267067e-05
1	1	Manual Mode	165.07196749	0.0305338446050882	0.0305338446050882	-1.04901435292827e-08	1.04901435292827e-08	0	-4.57669935830422e-07	3.90149652957916e-05
1	1	Manual Mode	166.07196749	0.0306317936629057	0.0306317936629057	-1.0490359997407e-08	1.0490359997407e-08	0	-4.6058392471859e-07	4.81214374303818e-05
1	1	Manual Mode	167.07196753	0.0307023692876101	0.0307023692876101	-1.04905003634563e-08	1.04905003634563e-08	0	-4.63497952713889e-07	4.8559159040451e-05
1	1	Manual Mode	168.07196749	0.0308046881109476	0.0308046881109476	-1.04900741918367e-08	1.04900741918367e-08	0	-4.66411862095065e-07	4.85517084598541e-05
1	1	Manual Mode	169.07196749	0.0309045743197203	0.0309045743197203	-1.0490160440855e-08	1.0490160440855e-08	0	-4.69325795550858e-07	3.34624201059341e-05
1	1	Manual Mode	170.07196749	0.0310498308390379	0.0310498308390379	-1.0491026313352e-08	1.0491026313352e-08	0	-4.72239969526789e-07	4.40776348114014e-05
1	1	Manual Mode	171.07196749	0.0310694333165884	0.0310694333165884	-1.04938116492945e-08	1.04938116492945e-08	0	-4.75154917207149e-07	4.54485416412354e-05
1	1	Manual Mode	172.07196749	0.0311716143041849	0.0311716143041849	-1.04928832039803e-08	1.04928832039803e-08	0	-4.78069606986032e-07	6.24954700469971e-05
1	1	Manual Mode	173.07196756	0.031268797814846	0.031268797814846	-1.05263782638941e-08	1.05263782638941e-08	0	-4.80993601152905e-07	5.32474368810654e-05
1	1	Manual Mode	174.07196749	0.0313356667757034	0.0313356667757034	-1.05001433419289e-08	1.05001433419289e-08	0	-4.83910307432605e-07	4.79482114315033e-05
1	1	Manual Mode	175.07196763	0.0314007326960564	0.0314007326960564	-1.04904885253558e-08	1.04904885253558e-08	0	-4.86824332430946e-07	3.24975699186325e-05
1	1	Manual Mode	176.07196749	0.0315020680427551	0.0315020680427551	-1.04907675662972e-08	1.04907675662972e-08	0	-4.89738434124719e-07	4.41297888755798e-05
1	1	Manual Mode	177.07196749	0.031578928232193	0.031578928232193	-1.04909130058182e-08	1.04909130058182e-08	0	-4.92652576626336e-07	4.05702739953995e-05
1	1	Manual Mode	178.07196749	0.0316953584551811	0.0316953584551811	-1.04900674272078e-08	1.04900674272078e-08	0	-4.95566484245004e-07	5.35063445568085e-05
1	1	Manual Mode	179.07196749	0.031744472682476	0.031744472682476	-1.04894670663945e-08	1.04894670663945e-08	0	-4.98480225096781e-07	4.2276456952095e-05
1	1	Manual Mode	180.07196749	0.0318749472498894	0.0318749472498894	-1.04896480202171e-08	1.04896480202171e-08	0	-5.01394016213508e-07	2.17724591493607e-05
1	1	Manual Mode	181.07196749	0.031957633793354	0.031957633793354	-1.04906170533046e-08	1.04906170533046e-08	0	-5.04308076506092e-07	3.55951488018036e-05
1	1	Manual Mode	182.07196749	0.0320726558566093	0.0320726558566093	-1.04915590278765e-08	1.04915590278765e-08	0	-5.0722239845828e-07	3.30321490764618e-05
1	1	Manual Mode	183.07196749	0.032156266272068	0.032156266272068	-1.04911920467596e-08	1.04911920467596e-08	0	-5.10136618471269e-07	3.02642583847046e-05
1	1	Manual Mode	184.07196811	0.0322278439998627	0.0322278439998627	-1.04914981462166e-08	1.04914981462166e-08	0	-5.13050925318754e-07	4.46643680334091e-05
1	1	Manual Mode	185.07196749	0.0322862267494202	0.0322862267494202	-1.04911345474141e-08	1.04911345474141e-08	0	-5.15965127552896e-07	5.90905547142029e-05
1	1	Manual Mode	186.07196752	0.0323972553014755	0.0323972553014755	-1.04915624101909e-08	1.04915624101909e-08	0	-5.18879450532045e-07	5.19286841154099e-05
1	1	Manual Mode	187.0719675	0.0324877500534058	0.0324877500534058	-1.04911362385713e-08	1.04911362385713e-08	0	-5.21793654984476e-07	5.33498823642731e-05
1	1	Manual Mode	188.07196749	0.0325870960950851	0.0325870960950851	-1.04912985896645e-08	1.04912985896645e-08	0	-5.24707904563573e-07	4.39528375864029e-05
1	1	Manual Mode	189.07196749	0.0326308757066727	0.0326308757066727	-1.04906846995934e-08	1.04906846995934e-08	0	-5.27621983646793e-07	3.79495322704315e-05
1	1	Manual Mode	190.07196763	0.0327103212475777	0.0327103212475777	-1.04904022763375e-08	1.04904022763375e-08	0	-5.3053598468707e-07	3.62247228622437e-05
1	1	Manual Mode	191.07196749	0.0327401682734489	0.0327401682734489	-1.04904344083247e-08	1.04904344083247e-08	0	-5.33449993836976e-07	4.04305756092072e-05
1	1	Manual Mode	192.07196749	0.0328154340386391	0.0328154340386391	-1.04900589714217e-08	1.04900589714217e-08	0	-5.36363899106815e-07	2.98451632261276e-05
1	1	Manual Mode	193.07196749	0.0329299196600914	0.0329299196600914	-1.04899524285168e-08	1.04899524285168e-08	0	-5.39277774781403e-07	-1.2572854757309e-06
1	1	Manual Mode	194.07196749	0.0329193472862244	0.0329193472862244	-1.04898188270964e-08	1.04898188270964e-08	0	-5.42191613344485e-07	1.69556587934494e-05
1	1	Manual Mode	195.07196749	0.0330435559153557	0.0330435559153557	-1.04902077932571e-08	1.04902077932571e-08	0	-5.45105559953724e-07	8.03917646408081e-06
1	1	Manual Mode	196.0719676	0.0331662371754646	0.0331662371754646	-1.04904394817964e-08	1.04904394817964e-08	0	-5.48019571241431e-07	6.18956983089447e-06
1	1	Manual Mode	197.07196749	0.0332496091723442	0.0332496091723442	-1.04898949291713e-08	1.04898949291713e-08	0	-5.50933430623453e-07	1.48694962263107e-05
1	1	Manual Mode	198.0719675	0.0333150550723076	0.0333150550723076	-1.0490199337471e-08	1.0490199337471e-08	0	-5.53847374913003e-07	1.01234763860703e-05
1	1	Manual Mode	199.07196753	0.0334070026874542	0.0334070026874542	-1.04897139753487e-08	1.04897139753487e-08	0	-5.56761184438013e-07	-9.65967774391174e-06
1	1	Manual Mode	200.07196749	0.0333996713161469	0.0333996713161469	-1.04906238179334e-08	1.04906238179334e-08	0	-5.59675246493098e-07	6.85825943946838e-06
1	1	Manual Mode	201.07196749	0.033535934984684	0.033535934984684	-1.0489999780919e-08	1.0489999780919e-08	0	-5.62589135321131e-07	7.11157917976379e-06
1	1	Manual Mode	202.0719675	0.0335958823561668	0.0335958823561668	-1.04900725006795e-08	1.04900725006795e-08	0	-5.65503044378238e-07	1.6283243894577e-05
1	1	Manual Mode	203.07196749	0.0336254388093948	0.0336254388093948	-1.04898966203285e-08	1.04898966203285e-08	0	-5.68416904521412e-07	1.71661376953125e-05
1	1	Manual Mode	204.07196749	0.0337331593036652	0.0337331593036652	-1.04903430858348e-08	1.04903430858348e-08	0	-5.71330888711922e-07	2.09547579288483e-06
1	1	Manual Mode	205.07196749	0.0337977781891823	0.0337977781891823	-1.0490130000025e-08	1.0490130000025e-08	0	-5.74244813711928e-07	1.68941915035248e-05
1	1	Manual Mode	206.0719677	0.0338893309235573	0.0338893309235573	-1.04911125623702e-08	1.04911125623702e-08	0	-5.77159012257902e-07	3.36021184921265e-06
1	1	Manual Mode	207.07196756	0.0339458584785461	0.0339458584785461	-1.04911362385713e-08	1.04911362385713e-08	0	-5.80073216360628e-07	-3.1590461730957e-06
1	1	Manual Mode	208.07196749	0.0340298935770988	0.0340298935770988	-1.04911582236152e-08	1.04911582236152e-08	0	-5.82987426774304e-07	-4.4945627450943e-06
1	1	Manual Mode	209.07196749	0.0340868011116982	0.0340868011116982	-1.04911463855146e-08	1.04911463855146e-08	0	-5.85901634103613e-07	-1.33700668811798e-05
1	1	Manual Mode	210.0719676	0.0341796204447746	0.0341796204447746	-1.04910990331125e-08	1.04910990331125e-08	0	-5.8881582860004e-07	-1.02035701274872e-05
1	1	Manual Mode	211.07196749	0.0342329666018486	0.0342329666018486	-1.04916266741653e-08	1.04916266741653e-08	0	-5.91730169022285e-07	-1.491978764534e-05
1	1	Manual Mode	212.07196808	0.0343090146780014	0.0343090146780014	-1.04912952073501e-08	1.04912952073501e-08	0	-5.94644419410401e-07	2.85357236862183e-06
1	1	Manual Mode	213.07196749	0.0343947485089302	0.0343947485089302	-1.04915488809332e-08	1.04915488809332e-08	0	-5.97558736824545e-07	-1.01439654827118e-05
1	1	Manual Mode	214.07196749	0.0344927757978439	0.0344927757978439	-1.04909721963209e-08	1.04909721963209e-08	0	-6.00472895767967e-07	-1.13416463136673e-05
1	1	Manual Mode	215.07196749	0.0345849841833115	0.0345849841833115	-1.04912698399918e-08	1.04912698399918e-08	0	-6.03387137390187e-07	-4.94532287120819e-06
1	1	Manual Mode	216.07196749	0.0346608906984329	0.0346608906984329	-1.04910347691381e-08	1.04910347691381e-08	0	-6.06301313714948e-07	2.5089830160141e-06
1	1	Manual Mode	217.07196749	0.0347142443060875	0.0347142443060875	-1.04911869732879e-08	1.04911869732879e-08	0	-6.09215532318639e-07	-9.30950045585632e-06
1	1	Manual Mode	218.07196749	0.0347821190953255	0.0347821190953255	-1.04910347691381e-08	1.04910347691381e-08	0	-6.12129708643399e-07	-5.20423054695129e-06
1	1	Manual Mode	219.07196751	0.0348590835928917	0.0348590835928917	-1.04908301391144e-08	1.04908301391144e-08	0	-6.1504382818477e-07	-8.52532684803009e-06
1	1	Manual Mode	220.0719675	0.0349302589893341	0.0349302589893341	-1.04913155012367e-08	1.04913155012367e-08	0	-6.17958082461526e-07	-2.45124101638794e-06
1	1	Manual Mode	221.07196749	0.0349785536527634	0.0349785536527634	-1.04911193269991e-08	1.04911193269991e-08	0	-6.20872282245439e-07	-6.55651092529297e-06
1	1	Manual Mode	222.07196749	0.0349398851394653	0.0349398851394653	-1.04910212398803e-08	1.04910212398803e-08	0	-6.23786454812072e-07	8.51601362228394e-06
1	1	Manual Mode	223.07196749	0.0350466221570969	0.0350466221570969	-1.04912444726334e-08	1.04912444726334e-08	0	-6.26700689387804e-07	-2.65426933765411e-06
1	1	Manual Mode	224.07196749	0.0351435020565987	0.0351435020565987	-1.04911345474141e-08	1.04911345474141e-08	0	-6.29614893428752e-07	9.98936593532562e-06
1	1	Manual Mode	225.07196749	0.0351945757865906	0.0351945757865906	-1.04910127840942e-08	1.04910127840942e-08	0	-6.32529063646556e-07	1.04606151580811e-05
1	1	Manual Mode	226.0719676	0.035259373486042	0.035259373486042	-1.04913171923939e-08	1.04913171923939e-08	0	-6.3544331874279e-07	4.40143048763275e-06
1	1	Manual Mode	227.07196749	0.0353331938385963	0.0353331938385963	-1.04909688140065e-08	1.04909688140065e-08	0	-6.38357476426122e-07	1.93137675523758e-05
1	1	Manual Mode	228.07196749	0.0352497026324272	0.0352497026324272	-1.04913087366078e-08	1.04913087366078e-08	0	-6.41271728852958e-07	1.25616788864136e-05
1	1	Manual Mode	229.07196749	0.0354031175374985	0.0354031175374985	-1.04909130058182e-08	1.04909130058182e-08	0	-6.44185871354574e-07	4.25614416599274e-06
1	1	Manual Mode	230.07196752	0.0355327576398849	0.0355327576398849	-1.04906711703356e-08	1.04906711703356e-08	0	-6.4709994676709e-07	9.5609575510025e-06
1	1	Manual Mode	231.07196749	0.0356059446930885	0.0356059446930885	-1.04910584453392e-08	1.04910584453392e-08	0	-6.50014129581147e-07	3.13110649585724e-06
1	1	Manual Mode	232.07196749	0.0356830060482025	0.0356830060482025	-1.04909891078931e-08	1.04909891078931e-08	0	-6.52928293222229e-07	2.70456075668335e-06
1	1	Manual Mode	233.07196749	0.0357273146510124	0.0357273146510124	-1.04908571976299e-08	1.04908571976299e-08	0	-6.5584242022157e-07	1.39586627483368e-05
1	1	Manual Mode	234.0719675	0.0357665866613388	0.0357665866613388	-1.04908910207743e-08	1.04908910207743e-08	0	-6.58756556645372e-07	3.18512320518494e-06
1	1	Manual Mode	235.07196749	0.035827524960041	0.035827524960041	-1.04909163881326e-08	1.04909163881326e-08	0	-6.61670700057378e-07	5.15766441822052e-06
1	1	Manual Mode	236.07196749	0.0358797535300255	0.0358797535300255	-1.04905105103996e-08	1.04905105103996e-08	0	-6.64584730754711e-07	2.02320516109467e-05
1	1	Manual Mode	237.07196749	0.0359277129173279	0.0359277129173279	-1.04901164707672e-08	1.04901164707672e-08	0	-6.67498651996591e-07	8.42474400997162e-06
1	1	Manual Mode	238.07196751	0.0360022559762001	0.0360022559762001	-1.04903261742626e-08	1.04903261742626e-08	0	-6.70412631547722e-07	1.67842954397202e-05
1	1	Manual Mode	239.07196749	0.0360584557056427	0.0360584557056427	-1.04900522067928e-08	1.04900522067928e-08	0	-6.73326534880219e-07	1.54562294483185e-05
1	1	Manual Mode	240.0719675	0.0361406654119492	0.0361406654119492	-1.04906272002479e-08	1.04906272002479e-08	0	-6.7624059802054e-07	7.12834298610687e-06
1	1	Manual Mode	241.07196749	0.0362068191170692	0.0362068191170692	-1.0490030221749e-08	1.0490030221749e-08	0	-6.7915449527522e-07	1.35824084281921e-05
1	1	Manual Mode	242.07196749	0.0362740084528923	0.0362740084528923	-1.04900505156356e-08	1.04900505156356e-08	0	-6.82068398196229e-07	1.39214098453522e-05
1	1	Manual Mode	243.07196749	0.0363344922661781	0.0363344922661781	-1.04900522067928e-08	1.04900522067928e-08	0	-6.84982301587005e-07	1.16061419248581e-05
1	1	Manual Mode	244.07197009	0.0363989472389221	0.0363989472389221	-1.04899355169446e-08	1.04899355169446e-08	0	-6.8789618014e-07	2.63415277004242e-05
1	1	Manual Mode	245.07196749	0.0364555567502975	0.0364555567502975	-1.04897579454364e-08	1.04897579454364e-08	0	-6.90809994215573e-07	4.64636832475662e-05
1	1	Manual Mode	246.07196811	0.0365101844072342	0.0365101844072342	-1.04901350734966e-08	1.04901350734966e-08	0	-6.93723922431512e-07	2.98004597425461e-05
1	1	Manual Mode	247.07196749	0.0365318804979324	0.0365318804979324	-1.04900623537362e-08	1.04900623537362e-08	0	-6.96637826834261e-07	3.20505350828171e-05
1	1	Manual Mode	248.07196749	0.0365706607699394	0.0365706607699394	-1.04898983114857e-08	1.04898983114857e-08	0	-6.9955168747634e-07	2.70847231149673e-05
1	1	Manual Mode	249.07196751	0.0363419204950333	0.0363419204950333	-1.04904631579975e-08	1.04904631579975e-08	0	-7.0246570507851e-07	2.85077840089798e-05
1	1	Manual Mode	250.07196749	0.0364121943712234	0.0364121943712234	-1.04905341866007e-08	1.04905341866007e-08	0	-7.05379742294284e-07	3.5405158996582e-05
1	1	Manual Mode	251.07196751	0.0365006178617477	0.0365006178617477	-1.04903058803759e-08	1.04903058803759e-08	0	-7.08293716208224e-07	4.45172190666199e-05
1	1	Manual Mode	252.07196754	0.036555215716362	0.036555215716362	-1.04899186053724e-08	1.04899186053724e-08	0	-7.11207582574909e-07	4.78159636259079e-05
1	1	Manual Mode	253.07196749	0.0366285741329193	0.0366285741329193	-1.04902703660743e-08	1.04902703660743e-08	0	-7.14121546419787e-07	2.88542360067368e-05
1	1	Manual Mode	254.0719675	0.0366976112127304	0.0366976112127304	-1.04901705877983e-08	1.04901705877983e-08	0	-7.17035482723316e-07	3.89702618122101e-05
1	1	Manual Mode	255.07196749	0.0367735102772713	0.0367735102772713	-1.04898746352847e-08	1.04898746352847e-08	0	-7.19949336759534e-07	2.76174396276474e-05
1	1	Manual Mode	256.07196752	0.0367943570017815	0.0367943570017815	-1.04903092626904e-08	1.04903092626904e-08	0	-7.22863311642145e-07	3.28309834003448e-05
1	1	Manual Mode	257.07196749	0.0368187054991722	0.0368187054991722	-1.04903819824509e-08	1.04903819824509e-08	0	-7.2577730654985e-07	1.80564820766449e-05
1	1	Manual Mode	258.07196749	0.0369337573647499	0.0369337573647499	-1.04903887470798e-08	1.04903887470798e-08	0	-7.28691303424039e-07	1.98837369680405e-05
1	1	Manual Mode	259.07196752	0.0369902774691582	0.0369902774691582	-1.04897461073359e-08	1.04897461073359e-08	0	-7.31605121874602e-07	3.17469239234924e-05
1	1	Manual Mode	260.07196749	0.037012554705143	0.037012554705143	-1.04902365429299e-08	1.04902365429299e-08	0	-7.34519076382442e-07	3.60496342182159e-05
1	1	Manual Mode	261.07196749	0.0370821058750153	0.0370821058750153	-1.04897325780781e-08	1.04897325780781e-08	0	-7.37432890987463e-07	3.09962779283524e-05
1	1	Manual Mode	262.07196749	0.0371366143226624	0.0371366143226624	-1.04900606625789e-08	1.04900606625789e-08	0	-7.40346796727069e-07	1.8630176782608e-05
1	1	Manual Mode	263.0719675	0.0371855199337006	0.0371855199337006	-1.04897072107198e-08	1.04897072107198e-08	0	-7.43260604314741e-07	7.79516994953156e-06
1	1	Manual Mode	264.07196749	0.0372362732887268	0.0372362732887268	-1.04896852256759e-08	1.04896852256759e-08	0	-7.46174405737179e-07	5.68851828575134e-06
1	1	Manual Mode	265.0719675	0.0372867584228516	0.0372867584228516	-1.04898323563541e-08	1.04898323563541e-08	0	-7.49088248087528e-07	1.52047723531723e-05
1	1	Manual Mode	266.07196749	0.0373164564371109	0.0373164564371109	-1.04896141970727e-08	1.04896141970727e-08	0	-7.52002029779798e-07	1.84997916221619e-05
1	1	Manual Mode	267.07196749	0.0373750925064087	0.0373750925064087	-1.04896361821165e-08	1.04896361821165e-08	0	-7.54915817608164e-07	2.99420207738876e-05
1	1	Manual Mode	268.07196755	0.0374121144413948	0.0374121144413948	-1.04897714746942e-08	1.04897714746942e-08	0	-7.57829643192631e-07	3.1864270567894e-05
1	1	Manual Mode	269.07196751	0.0374569520354271	0.0374569520354271	-1.0489869561813e-08	1.0489869561813e-08	0	-7.60743495732136e-07	9.82917845249176e-06
1	1	Manual Mode	270.07196749	0.0375045761466026	0.0375045761466026	-1.04899169142152e-08	1.04899169142152e-08	0	-7.63657361483362e-07	1.39661133289337e-05
1	1	Manual Mode	271.07196749	0.0375469848513603	0.0375469848513603	-1.04899507373596e-08	1.04899507373596e-08	0	-7.66571236688185e-07	8.09319317340851e-06
1	1	Manual Mode	272.07196749	0.0375672206282616	0.0375672206282616	-1.04898729441274e-08	1.04898729441274e-08	0	-7.69485090283776e-07	1.86078250408173e-06
1	1	Manual Mode	273.07196749	0.0376122519373894	0.0376122519373894	-1.04897325780781e-08	1.04897325780781e-08	0	-7.72398904888797e-07	7.07432627677917e-06
1	1	Manual Mode	274.07196767	0.0376732498407364	0.0376732498407364	-1.04895837562427e-08	1.04895837562427e-08	0	-7.75312678678899e-07	1.1177733540535e-05
1	1	Manual Mode	275.07196749	0.0377057939767838	0.0377057939767838	-1.04899913251329e-08	1.04899913251329e-08	0	-7.78226564633603e-07	2.36183404922485e-05
1	1	Manual Mode	276.07196749	0.0377699658274651	0.0377699658274651	-1.049011477961e-08	1.049011477961e-08	0	-7.81140485405717e-07	1.56480818986893e-05
1	1	Manual Mode	277.07196749	0.0378241986036301	0.0378241986036301	-1.04900505156356e-08	1.04900505156356e-08	0	-7.84054388326727e-07	1.68178230524063e-05
1	1	Manual Mode	278.07196755	0.0378480032086372	0.0378480032086372	-1.04895076541678e-08	1.04895076541678e-08	0	-7.86968140627711e-07	2.99606472253799e-05
1	1	Manual Mode	279.07196749	0.0379116535186768	0.0379116535186768	-1.04896497113743e-08	1.04896497113743e-08	0	-7.89881932039375e-07	3.5187229514122e-05
1	1	Manual Mode	280.07196749	0.0379464328289032	0.0379464328289032	-1.04898611060269e-08	1.04898611060269e-08	0	-7.92795782346605e-07	2.5484710931778e-05
1	1	Manual Mode	281.07196749	0.0379817709326744	0.0379817709326744	-1.04900386775351e-08	1.04900386775351e-08	0	-7.95709681979254e-07	2.33463943004608e-05
1	1	Manual Mode	282.07196749	0.0380283668637276	0.0380283668637276	-1.0489915223058e-08	1.0489915223058e-08	0	-7.98623547318992e-07	4.09707427024841e-05
1	1	Manual Mode	283.07196749	0.0380757972598076	0.0380757972598076	-1.04896919903048e-08	1.04896919903048e-08	0	-8.01537350649632e-07	3.22498381137848e-05
1	1	Manual Mode	284.07196749	0.0381157025694847	0.0381157025694847	-1.04899980897618e-08	1.04899980897618e-08	0	-8.044512390079e-07	3.4332275390625e-05
1	1	Manual Mode	285.07196749	0.038175031542778	0.038175031542778	-1.04901925728422e-08	1.04901925728422e-08	0	-8.07365181389245e-07	2.81278043985367e-05
1	1	Manual Mode	286.07196749	0.0382246226072311	0.0382246226072311	-1.04902669837599e-08	1.04902669837599e-08	0	-8.10279144440289e-07	1.22692435979843e-05
1	1	Manual Mode	287.07196759	0.0382843911647797	0.0382843911647797	-1.04901469115972e-08	1.04901469115972e-08	0	-8.13193074429349e-07	2.26981937885284e-05
1	1	Manual Mode	288.07196751	0.0383130982518196	0.0383130982518196	-1.04903177184765e-08	1.04903177184765e-08	0	-8.16107051340252e-07	3.00705432891846e-05
1	1	Manual Mode	289.07196749	0.0383111536502838	0.0383111536502838	-1.04902720572315e-08	1.04902720572315e-08	0	-8.19021015742314e-07	3.88100743293762e-05
1	1	Manual Mode	290.07196754	0.0383581519126892	0.0383581519126892	-1.04904935988274e-08	1.04904935988274e-08	0	-8.21935041887689e-07	1.56015157699585e-05
1	1	Manual Mode	291.07196749	0.03839061409235	0.03839061409235	-1.04905155838713e-08	1.04905155838713e-08	0	-8.24849073848619e-07	-9.70438122749329e-07
1	1	Manual Mode	292.07196749	0.0384678319096565	0.0384678319096565	-1.04903684531931e-08	1.04903684531931e-08	0	-8.27763065085617e-07	1.32247805595398e-06
1	1	Manual Mode	293.0719675	0.0384977236390114	0.0384977236390114	-1.04902889688037e-08	1.04902889688037e-08	0	-8.30677034272758e-07	1.38375908136368e-05
1	1	Manual Mode	294.0719675	0.0385245829820633	0.0385245829820633	-1.04902500721877e-08	1.04902500721877e-08	0	-8.33590992626144e-07	1.24778598546982e-05
1	1	Manual Mode	295.07196749	0.0385887175798416	0.0385887175798416	-1.04903870559225e-08	1.04903870559225e-08	0	-8.36504989001426e-07	1.63521617650986e-05
1	1	Manual Mode	296.07196749	0.0386339128017426	0.0386339128017426	-1.04905612451163e-08	1.04905612451163e-08	0	-8.39419033791736e-07	2.36835330724716e-05
1	1	Manual Mode	297.07196749	0.0386606827378273	0.0386606827378273	-1.04902416164016e-08	1.04902416164016e-08	0	-8.42332989796292e-07	3.12849879264832e-05
1	1	Manual Mode	298.07196756	0.0387137532234192	0.0387137532234192	-1.04897647100653e-08	1.04897647100653e-08	0	-8.45246813530834e-07	2.65631824731827e-05
1	1	Manual Mode	299.07196749	0.0387446731328964	0.0387446731328964	-1.04899422815735e-08	1.04899422815735e-08	0	-8.48160686182855e-07	2.77888029813766e-05
1	1	Manual Mode	300.07196749	0.0387992560863495	0.0387992560863495	-1.04899980897618e-08	1.04899980897618e-08	0	-8.51074574541122e-07	1.71083956956863e-05
1	1	Manual Mode	301.0719675	0.0388284474611282	0.0388284474611282	-1.04898611060269e-08	1.04898611060269e-08	0	-8.53988424877491e-07	1.65030360221863e-05
1	1	Manual Mode	302.07196756	0.0388704761862755	0.0388704761862755	-1.04898052978386e-08	1.04898052978386e-08	0	-8.56902259857276e-07	2.35531479120255e-05
1	1	Manual Mode	303.07196749	0.0389439016580582	0.0389439016580582	-1.04901773524272e-08	1.04901773524272e-08	0	-8.59816197806752e-07	2.19717621803284e-05
1	1	Manual Mode	304.07196751	0.0389596074819565	0.0389596074819565	-1.04902720572315e-08	1.04902720572315e-08	0	-8.62730162325374e-07	2.13757157325745e-05
1	1	Manual Mode	305.07196749	0.0390187203884125	0.0390187203884125	-1.04901249265533e-08	1.04901249265533e-08	0	-8.65644085857804e-07	3.57162207365036e-05
1	1	Manual Mode	306.07196763	0.0390713810920715	0.0390713810920715	-1.04899963986045e-08	1.04899963986045e-08	0	-8.6855797415425e-07	3.20654362440109e-05
1	1	Manual Mode	307.07196749	0.0390978083014488	0.0390978083014488	-1.04898272828825e-08	1.04898272828825e-08	0	-8.71471814658224e-07	7.45244324207306e-06
1	1	Manual Mode	308.07196784	0.0391608104109764	0.0391608104109764	-1.04900606625789e-08	1.04900606625789e-08	0	-8.74385721417696e-07	5.33461570739746e-06
1	1	Manual Mode	309.07196749	0.0392088517546654	0.0392088517546654	-1.04899033849574e-08	1.04899033849574e-08	0	-8.77299582449221e-07	1.12392008304596e-05
1	1	Manual Mode	310.07196749	0.0392667725682259	0.0392667725682259	-1.04900741918367e-08	1.04900741918367e-08	0	-8.80213491946954e-07	8.02613794803619e-06
1	1	Manual Mode	311.07196749	0.039272703230381	0.039272703230381	-1.04900826476228e-08	1.04900826476228e-08	0	-8.83127403793515e-07	-1.30385160446167e-08
1	1	Manual Mode	312.0719675	0.0393067449331284	0.0393067449331284	-1.04898611060269e-08	1.04898611060269e-08	0	-8.86041254129885e-07	-4.25241887569427e-06
1	1	Manual Mode	313.07196749	0.0393495038151741	0.0393495038151741	-1.04898289740397e-08	1.04898289740397e-08	0	-8.88955095482423e-07	1.65104866027832e-05
1	1	Manual Mode	314.07196749	0.0394038334488869	0.0394038334488869	-1.0490214557886e-08	1.0490214557886e-08	0	-8.91869043970725e-07	2.25696712732315e-05
1	1	Manual Mode	315.07196752	0.0394234880805016	0.0394234880805016	-1.04895668446705e-08	1.04895668446705e-08	0	-8.94782812626102e-07	3.2670795917511e-06
1	1	Manual Mode	316.07196749	0.0394661799073219	0.0394661799073219	-1.04899067672718e-08	1.04899067672718e-08	0	-8.97696675529595e-07	8.66875052452087e-06
1	1	Manual Mode	317.07196759	0.0395131185650826	0.0395131185650826	-1.04896497113743e-08	1.04896497113743e-08	0	-9.00610467407468e-07	8.9351087808609e-06
1	1	Manual Mode	318.07196749	0.0395515263080597	0.0395515263080597	-1.04897968420525e-08	1.04897968420525e-08	0	-9.03524299572209e-07	6.84522092342377e-06
1	1	Manual Mode	319.07196749	0.0395972281694412	0.0395972281694412	-1.0489839120983e-08	1.0489839120983e-08	0	-9.06438143772482e-07	6.61425292491913e-06
1	1	Manual Mode	320.07196749	0.0396401062607765	0.0396401062607765	-1.04899101495863e-08	1.04899101495863e-08	0	-9.09352007702923e-07	2.1493062376976e-05
1	1	Manual Mode	321.07196749	0.0396996214985847	0.0396996214985847	-1.048943324325e-08	1.048943324325e-08	0	-9.12265739159381e-07	3.25776636600494e-05
1	1	Manual Mode	322.07196749	0.0397235676646233	0.0397235676646233	-1.04892303043836e-08	1.04892303043836e-08	0	-9.15179414243932e-07	3.11937183141708e-05
1	1	Manual Mode	323.07196749	0.0397666692733765	0.0397666692733765	-1.04893537588607e-08	1.04893537588607e-08	0	-9.18093123621393e-07	1.74287706613541e-05
1	1	Manual Mode	324.07196749	0.0398169457912445	0.0398169457912445	-1.04893368472885e-08	1.04893368472885e-08	0	-9.21006828301196e-07	1.88965350389481e-05
1	1	Manual Mode	325.07196749	0.0398462936282158	0.0398462936282158	-1.04896158882299e-08	1.04896158882299e-08	0	-9.23920610492371e-07	2.27577984333038e-05
1	1	Manual Mode	326.07196749	0.0398742035031319	0.0398742035031319	-1.04894146405206e-08	1.04894146405206e-08	0	-9.26834336781404e-07	2.02078372240067e-05
1	1	Manual Mode	327.07196749	0.0398974046111107	0.0398974046111107	-1.04893909643195e-08	1.04893909643195e-08	0	-9.29748056493715e-07	3.59397381544113e-05
1	1	Manual Mode	328.07196749	0.0399391129612923	0.0399391129612923	-1.04895008895389e-08	1.04895008895389e-08	0	-9.32661806740809e-07	3.27825546264648e-05
1	1	Manual Mode	329.07196749	0.0399742797017097	0.0399742797017097	-1.04899219876868e-08	1.04899219876868e-08	0	-9.35575673959611e-07	3.12365591526031e-05
1	1	Manual Mode	330.07196749	0.0400074049830437	0.0400074049830437	-1.04898864733852e-08	1.04898864733852e-08	0	-9.38489531313329e-07	2.68984586000443e-05
1	1	Manual Mode	331.07196749	0.0400400757789612	0.0400400757789612	-1.04897359603926e-08	1.04897359603926e-08	0	-9.41403346857883e-07	2.4234876036644e-05
1	1	Manual Mode	332.07196752	0.0400611534714699	0.0400611534714699	-1.04894873602811e-08	1.04894873602811e-08	0	-9.44317093434263e-07	1.98595225811005e-05
1	1	Manual Mode	333.0719675	0.0401021018624306	0.0401021018624306	-1.04895127276394e-08	1.04895127276394e-08	0	-9.47230846911443e-07	3.80612909793854e-05
1	1	Manual Mode	334.07196749	0.0401454642415047	0.0401454642415047	-1.04900927945661e-08	1.04900927945661e-08	0	-9.50144761547461e-07	5.61755150556564e-05
1	1	Manual Mode	335.07196749	0.0401841551065445	0.0401841551065445	-1.04898983114857e-08	1.04898983114857e-08	0	-9.5305862218954e-07	3.75453382730484e-05
1	1	Manual Mode	336.07196749	0.0402100160717964	0.0402100160717964	-1.04898881645424e-08	1.04898881645424e-08	0	-9.55972480013024e-07	3.71802598237991e-05
1	1	Manual Mode	337.07196774	0.0402362793684006	0.0402362793684006	-1.04898746352847e-08	1.04898746352847e-08	0	-9.58886334806844e-07	4.03020530939102e-05
1	1	Manual Mode	338.07196749	0.0402897968888283	0.0402897968888283	-1.04898830910708e-08	1.04898830910708e-08	0	-9.61800190492566e-07	2.86120921373367e-05
1	1	Manual Mode	339.07196754	0.0403236001729965	0.0403236001729965	-1.04896378732738e-08	1.04896378732738e-08	0	-9.64713978936387e-07	2.70437449216843e-05
1	1	Manual Mode	340.07196749	0.0403699055314064	0.0403699055314064	-1.04893825085334e-08	1.04893825085334e-08	0	-9.67627696154183e-07	2.28248536586761e-05
1	1	Manual Mode	341.07196751	0.0404546037316322	0.0404546037316322	-1.04892776567857e-08	1.04892776567857e-08	0	-9.70541384450453e-07	3.40975821018219e-05
1	1	Manual Mode	342.07196749	0.0404485017061234	0.0404485017061234	-1.0489057806347e-08	1.0489057806347e-08	0	-9.7345501156061e-07	2.24150717258453e-05
1	1	Manual Mode	343.07196749	0.0404705852270126	0.0404705852270126	-1.04892894948863e-08	1.04892894948863e-08	0	-9.76368703086967e-07	1.62161886692047e-05
1	1	Manual Mode	344.07196752	0.040513888001442	0.040513888001442	-1.04894197139923e-08	1.04894197139923e-08	0	-9.79282430872711e-07	1.69072300195694e-05
1	1	Manual Mode	345.07196749	0.0405667424201965	0.0405667424201965	-1.04895820650855e-08	1.04895820650855e-08	0	-9.82196203581154e-07	2.33333557844162e-05
1	1	Manual Mode	346.07196749	0.0405905544757843	0.0405905544757843	-1.0489624344016e-08	1.0489624344016e-08	0	-9.85109988121159e-07	1.96825712919235e-05
1	1	Manual Mode	347.07196749	0.0406330972909927	0.0406330972909927	-1.04897680923797e-08	1.04897680923797e-08	0	-9.88023812591264e-07	2.06008553504944e-05
1	1	Manual Mode	348.07196771	0.0407127514481544	0.0407127514481544	-1.04893740527473e-08	1.04893740527473e-08	0	-9.90937528246933e-07	2.74982303380966e-05
1	1	Manual Mode	349.07196749	0.0407355278730392	0.0407355278730392	-1.04893283915024e-08	1.04893283915024e-08	0	-9.93851229936892e-07	2.75168567895889e-05
1	1	Manual Mode	350.07196749	0.0407870262861252	0.0407870262861252	-1.04896074324438e-08	1.04896074324438e-08	0	-9.96765009779238e-07	8.61100852489471e-06
1	1	Manual Mode	351.07196756	0.0408266633749008	0.0408266633749008	-1.04899727224035e-08	1.04899727224035e-08	0	-9.99678891294989e-07	-4.43868339061737e-06
1	1	Manual Mode	352.07196749	0.0408557206392288	0.0408557206392288	-1.04901316911822e-08	1.04901316911822e-08	0	-1.00259281656079e-06	1.03134661912918e-05
1	1	Manual Mode	353.07196749	0.0409020110964775	0.0409020110964775	-1.04900488244784e-08	1.04900488244784e-08	0	-1.00550671901203e-06	1.55102461576462e-05
1	1	Manual Mode	354.07196749	0.040938213467598	0.040938213467598	-1.04902061020999e-08	1.04902061020999e-08	0	-1.0084206651515e-06	8.84011387825012e-06
1	1	Manual Mode	355.07196749	0.0409813299775124	0.0409813299775124	-1.04900674272078e-08	1.04900674272078e-08	0	-1.01133457277017e-06	1.06655061244965e-05
1	1	Manual Mode	356.07196749	0.0410244688391685	0.0410244688391685	-1.04896074324438e-08	1.04896074324438e-08	0	-1.01424835261252e-06	5.15766441822052e-06
1	1	Manual Mode	357.07196749	0.0410747453570366	0.0410747453570366	-1.04898205182536e-08	1.04898205182536e-08	0	-1.01716219164536e-06	1.1734664440155e-07
1	1	Manual Mode	358.07196749	0.0410886108875275	0.0410886108875275	-1.04896006678149e-08	1.04896006678149e-08	0	-1.02007596960865e-06	-4.13507223129272e-07
1	1	Manual Mode	359.07196749	0.0411243066191673	0.0411243066191673	-1.0489900002643e-08	1.0489900002643e-08	0	-1.02298983072049e-06	2.68258154392242e-05
1	1	Manual Mode	360.07196749	0.0411693453788757	0.0411693453788757	-1.04902788218604e-08	1.04902788218604e-08	0	-1.0259037970599e-06	2.43224203586578e-05
1	1	Manual Mode	361.07196749	0.0412115603685379	0.0412115603685379	-1.0489854341398e-08	1.0489854341398e-08	0	-1.02881764548806e-06	2.50153243541718e-05
1	1	Manual Mode	362.07196749	0.0412838160991669	0.0412838160991669	-1.04899947074473e-08	1.04899947074473e-08	0	-1.0317315329068e-06	2.51121819019318e-05
1	1	Manual Mode	363.07196808	0.0413151606917381	0.0413151606917381	-1.04904682314691e-08	1.04904682314691e-08	0	-1.03464555357926e-06	1.95018947124481e-05
1	1	Manual Mode	364.07196763	0.0413390174508095	0.0413390174508095	-1.04904851430413e-08	1.04904851430413e-08	0	-1.03755957591879e-06	1.70841813087463e-05
1	1	Manual Mode	365.07196749	0.0413788482546806	0.0413788482546806	-1.0489999780919e-08	1.0489999780919e-08	0	-1.04047346433888e-06	1.2887641787529e-05
1	1	Manual Mode	366.0719675	0.0414008498191833	0.0414008498191833	-1.04899659577746e-08	1.04899659577746e-08	0	-1.04338734380073e-06	7.55861401557922e-06
1	1	Manual Mode	367.0719677	0.0414237231016159	0.0414237231016159	-1.04898255917253e-08	1.04898255917253e-08	0	-1.04630118482565e-06	5.99399209022522e-06
1	1	Manual Mode	368.07196749	0.0413662791252136	0.0413662791252136	-1.04900572802645e-08	1.04900572802645e-08	0	-1.0492150890138e-06	4.3623149394989e-06
1	1	Manual Mode	369.07196749	0.0414377525448799	0.0414377525448799	-1.04899169142152e-08	1.04899169142152e-08	0	-1.0521289548233e-06	-4.02890145778656e-06
1	1	Manual Mode	370.07196774	0.0415093451738358	0.0415093451738358	-1.04900454421639e-08	1.04900454421639e-08	0	-1.05504285706349e-06	4.59142029285431e-06
1	1	Manual Mode	371.07196749	0.0415399074554443	0.0415399074554443	-1.04899016938002e-08	1.04899016938002e-08	0	-1.05795671791664e-06	1.0855495929718e-05
1	1	Manual Mode	372.07196749	0.0416035503149033	0.0416035503149033	-1.04902128667288e-08	1.04902128667288e-08	0	-1.06087066593517e-06	5.49107789993286e-06
1	1	Manual Mode	373.07196749	0.0416506230831146	0.0416506230831146	-1.04903532327781e-08	1.04903532327781e-08	0	-1.06378465294428e-06	1.05444341897964e-05
1	1	Manual Mode	374.07196749	0.0416768714785576	0.0416768714785576	-1.04900741918367e-08	1.04900741918367e-08	0	-1.06669856244201e-06	7.60704278945923e-06
1	1	Manual Mode	375.0719675	0.0417317673563957	0.0417317673563957	-1.04896767698898e-08	1.04896767698898e-08	0	-1.0696123615739e-06	5.7220458984375e-06
1	1	Manual Mode	376.07196749	0.0417492538690567	0.0417492538690567	-1.04898357386686e-08	1.04898357386686e-08	0	-1.0725262048055e-06	6.35720789432526e-06
1	1	Manual Mode	377.07196763	0.0418017581105232	0.0418017581105232	-1.04892319955408e-08	1.04892319955408e-08	0	-1.07543988076773e-06	-5.00492751598358e-06
1	1	Manual Mode	378.07196751	0.0418416410684586	0.0418416410684586	-1.04894214051495e-08	1.04894214051495e-08	0	-1.07835360858618e-06	-8.47876071929932e-06
1	1	Manual Mode	379.07196749	0.0418461039662361	0.0418461039662361	-1.048946368408e-08	1.048946368408e-08	0	-1.08126734844015e-06	1.52736902236938e-07
1	1	Manual Mode	380.07196749	0.0419142097234726	0.0419142097234726	-1.04899727224035e-08	1.04899727224035e-08	0	-1.08418122975193e-06	5.25638461112976e-06
1	1	Manual Mode	381.07196749	0.0419413596391678	0.0419413596391678	-1.04897647100653e-08	1.04897647100653e-08	0	-1.0870950532825e-06	-1.4137476682663e-06
1	1	Manual Mode	382.0719675	0.0419831573963165	0.0419831573963165	-1.04896683141037e-08	1.04896683141037e-08	0	-1.09000885006556e-06	-5.12227416038513e-06
1	1	Manual Mode	383.07196749	0.0420388951897621	0.0420388951897621	-1.04899067672718e-08	1.04899067672718e-08	0	-1.09292271302733e-06	-9.99867916107178e-06
1	1	Manual Mode	384.07196749	0.0420855432748795	0.0420855432748795	-1.04898120624675e-08	1.04898120624675e-08	0	-1.09583654971135e-06	-1.64080411195755e-05
1	1	Manual Mode	385.07196752	0.0421435758471489	0.0421435758471489	-1.04898002243669e-08	1.04898002243669e-08	0	-1.09875038319442e-06	-7.84732401371002e-06
1	1	Manual Mode	386.07196749	0.042183518409729	0.042183518409729	-1.04896818433615e-08	1.04896818433615e-08	0	-1.10166418361905e-06	-2.62241810560226e-05
1	1	Manual Mode	387.07196749	0.042214922606945	0.042214922606945	-1.04898594148697e-08	1.04898594148697e-08	0	-1.10457803345651e-06	-1.12038105726242e-05
1	1	Manual Mode	388.07196802	0.042274534702301	0.042274534702301	-1.0488973248486e-08	1.0488973248486e-08	0	-1.10749163868086e-06	-2.04034149646759e-05
1	1	Manual Mode	389.07196749	0.0423073023557663	0.0423073023557663	-1.04894011112628e-08	1.04894011112628e-08	0	-1.11040535966749e-06	-3.20188701152802e-06
1	1	Manual Mode	390.0719675	0.0423352792859077	0.0423352792859077	-1.04892911860435e-08	1.04892911860435e-08	0	-1.11331905169275e-06	8.94628465175629e-06
1	1	Manual Mode	391.07196783	0.0423590987920761	0.0423590987920761	-1.04896175793871e-08	1.04896175793871e-08	0	-1.11623283531524e-06	1.15986913442612e-05
1	1	Manual Mode	392.07196749	0.0424038469791412	0.0424038469791412	-1.04897511808075e-08	1.04897511808075e-08	0	-1.11914665409699e-06	4.94346022605896e-06
1	1	Manual Mode	393.07196763	0.0424525290727615	0.0424525290727615	-1.0489624344016e-08	1.0489624344016e-08	0	-1.12206043904492e-06	2.40840017795563e-06
1	1	Manual Mode	394.07196751	0.0424917489290237	0.0424917489290237	-1.04895854473999e-08	1.04895854473999e-08	0	-1.12497421243066e-06	6.8172812461853e-07
1	1	Manual Mode	395.07196749	0.0425261929631233	0.0425261929631233	-1.04896818433615e-08	1.04896818433615e-08	0	-1.12788801288443e-06	4.50387597084045e-06
1	1	Manual Mode	396.07196749	0.0425682812929153	0.0425682812929153	-1.0489578682771e-08	1.0489578682771e-08	0	-1.13080178474075e-06	-4.64729964733124e-06
1	1	Manual Mode	397.07196764	0.0426028743386269	0.0426028743386269	-1.04893368472885e-08	1.04893368472885e-08	0	-1.13371548985761e-06	-4.95836138725281e-06
1	1	Manual Mode	398.07196749	0.0426534116268158	0.0426534116268158	-1.04895905208716e-08	1.04895905208716e-08	0	-1.13662926456523e-06	2.80886888504028e-06
1	1	Manual Mode	399.07196749	0.0426517352461815	0.0426517352461815	-1.04892945683579e-08	1.04892945683579e-08	0	-1.13954295750089e-06	-1.41561031341553e-06
1	1	Manual Mode	400.0719675	0.0427066385746002	0.0427066385746002	-1.04889512634421e-08	1.04889512634421e-08	0	-1.1424565551032e-06	7.46920704841614e-07
1	1	Manual Mode	401.07196756	0.0427508801221848	0.0427508801221848	-1.04894400078789e-08	1.04894400078789e-08	0	-1.14537028861355e-06	-5.12786209583282e-06
1	1	Manual Mode	402.07196765	0.0427781641483307	0.0427781641483307	-1.0489264127528e-08	1.0489264127528e-08	0	-1.14828397335565e-06	-1.2250617146492e-05
1	1	Manual Mode	403.07196749	0.0428305268287659	0.0428305268287659	-1.04895397861549e-08	1.04895397861549e-08	0	-1.15119773394116e-06	-1.76150351762772e-05
1	1	Manual Mode	404.07196749	0.0428652539849281	0.0428652539849281	-1.04892505982702e-08	1.04892505982702e-08	0	-1.1541114146629e-06	-1.02724879980087e-05
1	1	Manual Mode	405.0719675	0.0428910627961159	0.0428910627961159	-1.04891119233781e-08	1.04891119233781e-08	0	-1.15702505689297e-06	-1.60485506057739e-05
1	1	Manual Mode	406.07196749	0.0429505109786987	0.0429505109786987	-1.04892201574402e-08	1.04892201574402e-08	0	-1.15993872912979e-06	3.07336449623108e-06
1	1	Manual Mode	407.07196749	0.0429663732647896	0.0429663732647896	-1.04888362647511e-08	1.04888362647511e-08	0	-1.16285229475889e-06	-1.05034559965134e-05
1	1	Manual Mode	408.07196749	0.0430150702595711	0.0430150702595711	-1.04889817042721e-08	1.04889817042721e-08	0	-1.16576590078785e-06	5.37559390068054e-06
1	1	Manual Mode	409.07196749	0.043073371052742	0.043073371052742	-1.048946368408e-08	1.048946368408e-08	0	-1.1686796407001e-06	1.2299045920372e-05
1	1	Manual Mode	410.07196749	0.0431102067232132	0.0431102067232132	-1.04894112582062e-08	1.04894112582062e-08	0	-1.1715933660496e-06	4.05870378017426e-06
1	1	Manual Mode	411.0719675	0.043184831738472	0.043184831738472	-1.04896226528588e-08	1.04896226528588e-08	0	-1.17450715014898e-06	-1.09132379293442e-05
1	1	Manual Mode	412.07196749	0.0432343780994415	0.0432343780994415	-1.04895161099539e-08	1.04895161099539e-08	0	-1.17742090459483e-06	9.01520252227783e-06
1	1	Manual Mode	413.07196749	0.0432573780417442	0.0432573780417442	-1.04899727224035e-08	1.04899727224035e-08	0	-1.1803347859066e-06	1.77621841430664e-05
1	1	Manual Mode	414.07196749	0.0433213487267494	0.0433213487267494	-1.04896277263304e-08	1.04896277263304e-08	0	-1.18324857138614e-06	-1.17160379886627e-06
1	1	Manual Mode	415.07196749	0.0433328598737717	0.0433328598737717	-1.0489769783537e-08	1.0489769783537e-08	0	-1.18616239632601e-06	2.0097941160202e-06
1	1	Manual Mode	416.07196756	0.0433952063322067	0.0433952063322067	-1.049014522044e-08	1.049014522044e-08	0	-1.18907632575789e-06	-1.10119581222534e-05
1	1	Manual Mode	417.07196785	0.043454684317112	0.043454684317112	-1.04902838953321e-08	1.04902838953321e-08	0	-1.19199029435164e-06	-3.19704413414001e-05
1	1	Manual Mode	418.07196749	0.0434804335236549	0.0434804335236549	-1.04899963986045e-08	1.04899963986045e-08	0	-1.19490418119114e-06	-3.17804515361786e-05
1	1	Manual Mode	419.07196749	0.0435226112604141	0.0435226112604141	-1.04897105930342e-08	1.04897105930342e-08	0	-1.19781798968921e-06	-8.18818807601929e-06
1	1	Manual Mode	420.07196749	0.0435520187020302	0.0435520187020302	-1.04899422815735e-08	1.04899422815735e-08	0	-1.2007318625452e-06	-7.81193375587463e-06
1	1	Manual Mode	421.07196749	0.0436066091060638	0.0436066091060638	-1.04899761047179e-08	1.04899761047179e-08	0	-1.20364574479651e-06	-9.78261232376099e-06
1	1	Manual Mode	422.07196749	0.0436449870467186	0.0436449870467186	-1.04900538979501e-08	1.04900538979501e-08	0	-1.20655964865705e-06	-9.79751348495483e-06
1	1	Manual Mode	423.0719675	0.043682336807251	0.043682336807251	-1.04899659577746e-08	1.04899659577746e-08	0	-1.20947352811891e-06	2.38046050071716e-06
1	1	Manual Mode	424.0719675	0.0437256619334221	0.0437256619334221	-1.04902568368165e-08	1.04902568368165e-08	0	-1.21238748835136e-06	-1.98930501937866e-06
1	1	Manual Mode	425.07196749	0.0437444821000099	0.0437444821000099	-1.04897985332097e-08	1.04897985332097e-08	0	-1.21530132124811e-06	1.53966248035431e-05
1	1	Manual Mode	426.07196749	0.0437955260276794	0.0437955260276794	-1.04900133101768e-08	1.04900133101768e-08	0	-1.21821521383427e-06	2.24821269512177e-05
1	1	Manual Mode	427.0719675	0.0438758954405785	0.0438758954405785	-1.04898357386686e-08	1.04898357386686e-08	0	-1.22112905712415e-06	0
1	1	Manual Mode	428.07196749	0.0438997149467468	0.0438997149467468	-1.04902433075588e-08	1.04902433075588e-08	0	-1.22404301356933e-06	-1.44466757774353e-05
1	1	Manual Mode	429.07196756	0.0439429581165314	0.0439429581165314	-1.04898864733852e-08	1.04898864733852e-08	0	-1.22695687112702e-06	2.42143869400024e-07
1	1	Manual Mode	430.07196749	0.0439798906445503	0.0439798906445503	-1.04896564760032e-08	1.04896564760032e-08	0	-1.22987066438861e-06	-3.64705920219421e-06
1	1	Manual Mode	431.07196749	0.044006310403347	0.044006310403347	-1.04895888297144e-08	1.04895888297144e-08	0	-1.23278443906353e-06	-1.54413282871246e-05
1	1	Manual Mode	432.07196749	0.0440414175391197	0.0440414175391197	-1.04896530936887e-08	1.04896530936887e-08	0	-1.23569823158955e-06	-1.57579779624939e-05
1	1	Manual Mode	433.07196749	0.0440720990300179	0.0440720990300179	-1.04897055195626e-08	1.04897055195626e-08	0	-1.23861203867832e-06	-2.75745987892151e-05
1	1	Manual Mode	434.07196749	0.0441256016492844	0.0441256016492844	-1.04896615494748e-08	1.04896615494748e-08	0	-1.24152583355318e-06	-8.58306884765625e-06
1	1	Manual Mode	435.07196749	0.0441327393054962	0.0441327393054962	-1.04898830910708e-08	1.04898830910708e-08	0	-1.24443968996736e-06	5.97164034843445e-06
1	1	Manual Mode	436.07196749	0.0442004948854446	0.0442004948854446	-1.04896209617015e-08	1.04896209617015e-08	0	-1.24735347356783e-06	-6.32926821708679e-06
1	1	Manual Mode	437.07196749	0.0442412048578262	0.0442412048578262	-1.04897342692353e-08	1.04897342692353e-08	0	-1.25026728864262e-06	-1.34781002998352e-05
1	1	Manual Mode	438.07196749	0.0442581474781036	0.0442581474781036	-1.04897782393231e-08	1.04897782393231e-08	0	-1.25318111593132e-06	-6.99236989021301e-06
1	1	Manual Mode	439.07196751	0.0442928448319435	0.0442928448319435	-1.04896023589721e-08	1.04896023589721e-08	0	-1.25609489442265e-06	-1.99638307094574e-05
1	1	Manual Mode	440.07196749	0.0443192049860954	0.0443192049860954	-1.04898881645424e-08	1.04898881645424e-08	0	-1.25900875218785e-06	-1.96918845176697e-05
1	1	Manual Mode	441.07196749	0.0444019958376884	0.0444019958376884	-1.04903041892187e-08	1.04903041892187e-08	0	-1.26192272557375e-06	-1.25095248222351e-05
1	1	Manual Mode	442.07196752	0.0444565638899803	0.0444565638899803	-1.04898069889958e-08	1.04898069889958e-08	0	-1.26483656093588e-06	-1.72778964042664e-05
1	1	Manual Mode	443.07196749	0.0445102602243423	0.0445102602243423	-1.04899710312462e-08	1.04899710312462e-08	0	-1.26775044169048e-06	-7.6591968536377e-06
1	1	Manual Mode	444.0719675	0.044486790895462	0.044486790895462	-1.04897207399776e-08	1.04897207399776e-08	0	-1.27066425303628e-06	7.7858567237854e-06
1	1	Manual Mode	445.07196811	0.0445639491081238	0.0445639491081238	-1.04896108147582e-08	1.04896108147582e-08	0	-1.27357803559556e-06	6.58631324768066e-06
1	1	Manual Mode	446.07196749	0.0446128696203232	0.0446128696203232	-1.04892725833141e-08	1.04892725833141e-08	0	-1.27649172061777e-06	-5.40167093276978e-07
1	1	Manual Mode	447.07196749	0.0446551740169525	0.0446551740169525	-1.04897748570086e-08	1.04897748570086e-08	0	-1.27940554696694e-06	-3.1590461730957e-06
1	1	Manual Mode	448.07196749	0.0447009354829788	0.0447009354829788	-1.04895989766577e-08	1.04895989766577e-08	0	-1.28231932446046e-06	-3.20002436637878e-06
1	1	Manual Mode	449.07196749	0.0447584539651871	0.0447584539651871	-1.04892979506724e-08	1.04892979506724e-08	0	-1.28523301833565e-06	3.62470746040344e-06
1	1	Manual Mode	450.07196749	0.0447987914085388	0.0447987914085388	-1.048952456574e-08	1.048952456574e-08	0	-1.28814677515946e-06	2.90572643280029e-07
1	1	Manual Mode	451.07196749	0.0448124930262566	0.0448124930262566	-1.04896361821165e-08	1.04896361821165e-08	0	-1.29106056298783e-06	4.50387597084045e-06
1	1	Manual Mode	452.07196751	0.0448704436421394	0.0448704436421394	-1.04898881645424e-08	1.04898881645424e-08	0	-1.29397442086959e-06	-4.70131635665894e-06
1	1	Manual Mode	453.07196749	0.0449161902070045	0.0449161902070045	-1.04890155274165e-08	1.04890155274165e-08	0	-1.2968880362356e-06	-3.7364661693573e-06
1	1	Manual Mode	454.07196749	0.0449575558304787	0.0449575558304787	-1.04891220703214e-08	1.04891220703214e-08	0	-1.29980168125513e-06	-8.71345400810242e-06
1	1	Manual Mode	455.07196749	0.0449678972363472	0.0449678972363472	-1.04890967029631e-08	1.04890967029631e-08	0	-1.30271531922818e-06	-1.52476131916046e-05
1	1	Manual Mode	456.0719675	0.0450220629572868	0.0450220629572868	-1.04891271437931e-08	1.04891271437931e-08	0	-1.30562896568615e-06	-9.46596264839172e-06
1	1	Manual Mode	457.07196763	0.0450830608606339	0.0450830608606339	-1.04896632406321e-08	1.04896632406321e-08	0	-1.30854276140956e-06	-3.87430191040039e-07
1	1	Manual Mode	458.07196749	0.0451119169592857	0.0451119169592857	-1.04898052978386e-08	1.04898052978386e-08	0	-1.31145659580658e-06	1.47894024848938e-05
1	1	Manual Mode	459.07196749	0.0451419800519943	0.0451419800519943	-1.04899084584291e-08	1.04899084584291e-08	0	-1.31437045926725e-06	8.29622149467468e-06
1	1	Manual Mode	460.07196749	0.04515390843153	0.04515390843153	-1.04896902991476e-08	1.04896902991476e-08	0	-1.31728426212813e-06	-3.49432229995728e-06
1	1	Manual Mode	461.07196749	0.0452178716659546	0.0452178716659546	-1.04897173576631e-08	1.04897173576631e-08	0	-1.32019807250526e-06	2.4847686290741e-06
1	1	Manual Mode	462.07196749	0.0452651008963585	0.0452651008963585	-1.04894366255645e-08	1.04894366255645e-08	0	-1.32311180490125e-06	-1.48601830005646e-05
1	1	Manual Mode	463.07196749	0.0453298017382622	0.0453298017382622	-1.04895414773122e-08	1.04895414773122e-08	0	-1.32602556642272e-06	-2.26125121116638e-06
1	1	Manual Mode	464.07196749	0.0453553721308708	0.0453553721308708	-1.04894349344073e-08	1.04894349344073e-08	0	-1.32893929834895e-06	-5.96046447753906e-07
1	1	Manual Mode	465.07196749	0.0454184338450432	0.0454184338450432	-1.04900183836484e-08	1.04900183836484e-08	0	-1.3318531923444e-06	3.38628888130188e-06
1	1	Manual Mode	466.07196749	0.0454628467559814	0.0454628467559814	-1.04892911860435e-08	1.04892911860435e-08	0	-1.33476688434053e-06	2.43633985519409e-06
1	1	Manual Mode	467.07196749	0.045522041618824	0.045522041618824	-1.04895008895389e-08	1.04895008895389e-08	0	-1.33768063458762e-06	2.75298953056335e-06
1	1	Manual Mode	468.0719675	0.0455751791596413	0.0455751791596413	-1.0489073026762e-08	1.0489073026762e-08	0	-1.34059426601308e-06	6.41867518424988e-06
1	1	Manual Mode	469.07196751	0.0456205457448959	0.0456205457448959	-1.04893605234896e-08	1.04893605234896e-08	0	-1.34350797729874e-06	-5.42774796485901e-06
1	1	Manual Mode	470.07196749	0.0456332713365555	0.0456332713365555	-1.04890594975043e-08	1.04890594975043e-08	0	-1.34642160487867e-06	-1.18464231491089e-06
1	1	Manual Mode	471.07196749	0.045698307454586	0.045698307454586	-1.04896141970727e-08	1.04896141970727e-08	0	-1.34933538660007e-06	1.6678124666214e-05
1	1	Manual Mode	472.07196749	0.0457353666424751	0.0457353666424751	-1.04894687575517e-08	1.04894687575517e-08	0	-1.35224912792162e-06	2.7783215045929e-05
1	1	Manual Mode	473.07196749	0.0457639768719673	0.0457639768719673	-1.04898306651969e-08	1.04898306651969e-08	0	-1.35516296977306e-06	1.54934823513031e-05
1	1	Manual Mode	474.0719675	0.0457970723509789	0.0457970723509789	-1.04891981723964e-08	1.04891981723964e-08	0	-1.3580766359612e-06	-6.13927841186523e-06
1	1	Manual Mode	475.07196751	0.0458303987979889	0.0458303987979889	-1.04900268394345e-08	1.04900268394345e-08	0	-1.36099053233462e-06	1.33849680423737e-05
1	1	Manual Mode	476.07196749	0.0458593443036079	0.0458593443036079	-1.04897477984931e-08	1.04897477984931e-08	0	-1.36390435110926e-06	1.24014914035797e-05
1	1	Manual Mode	477.07196749	0.0458816513419151	0.0458816513419151	-1.04901891905277e-08	1.04901891905277e-08	0	-1.36681829255107e-06	-1.88872218132019e-06
1	1	Manual Mode	478.07196749	0.0459667295217514	0.0459667295217514	-1.04898103713103e-08	1.04898103713103e-08	0	-1.36973212876533e-06	2.64868140220642e-06
1	1	Manual Mode	479.0719675	0.0460106953978539	0.0460106953978539	-1.04895583888844e-08	1.04895583888844e-08	0	-1.3726458950136e-06	-5.75929880142212e-06
1	1	Manual Mode	480.07196749	0.0460331663489342	0.0460331663489342	-1.04895617711988e-08	1.04895617711988e-08	0	-1.37555966214313e-06	1.72480940818787e-05
1	1	Manual Mode	481.07196749	0.0460866093635559	0.0460866093635559	-1.0489264127528e-08	1.0489264127528e-08	0	-1.378473346623e-06	1.05500221252441e-05
1	1	Manual Mode	482.07196762	0.0461238473653793	0.0461238473653793	-1.04889191314549e-08	1.04889191314549e-08	0	-1.38138693564939e-06	-2.68220901489258e-07
1	1	Manual Mode	483.07196784	0.0461801588535309	0.0461801588535309	-1.04889411164988e-08	1.04889411164988e-08	0	-1.38430053104496e-06	1.15297734737396e-05
1	1	Manual Mode	484.07196749	0.0462301075458527	0.0462301075458527	-1.04894552282939e-08	1.04894552282939e-08	0	-1.38721426758857e-06	4.15965914726257e-05
1	1	Manual Mode	485.07196749	0.0462667271494865	0.0462667271494865	-1.0489279347943e-08	1.0489279347943e-08	0	-1.39012795629633e-06	2.72057950496674e-05
1	1	Manual Mode	486.07196749	0.0463250875473022	0.0463250875473022	-1.04896530936887e-08	1.04896530936887e-08	0	-1.39304174882236e-06	3.82401049137115e-05
1	1	Manual Mode	487.07196749	0.0463913977146149	0.0463913977146149	-1.04892252309119e-08	1.04892252309119e-08	0	-1.39595542249761e-06	2.13533639907837e-05
1	1	Manual Mode	488.07196751	0.0463887155056	0.0463887155056	-1.04895702269849e-08	1.04895702269849e-08	0	-1.39886919206338e-06	2.18190252780914e-05
1	1	Manual Mode	489.07196749	0.0464294329285622	0.0464294329285622	-1.04891085410637e-08	1.04891085410637e-08	0	-1.40178283326651e-06	2.68369913101196e-05
1	1	Manual Mode	490.07196749	0.0464872345328331	0.0464872345328331	-1.04892455247985e-08	1.04892455247985e-08	0	-1.40469651257896e-06	2.78688967227936e-05
1	1	Manual Mode	491.07196751	0.0465440079569817	0.0465440079569817	-1.04894755221806e-08	1.04894755221806e-08	0	-1.40761025583784e-06	2.44081020355225e-05
1	1	Manual Mode	492.07196749	0.0465721935033798	0.0465721935033798	-1.04890476594037e-08	1.04890476594037e-08	0	-1.4105238801294e-06	2.14502215385437e-05
1	1	Manual Mode	493.07196749	0.0465914160013199	0.0465914160013199	-1.04891897166103e-08	1.04891897166103e-08	0	-1.41343754393957e-06	1.2911856174469e-05
1	1	Manual Mode	494.0719675	0.0466482490301132	0.0466482490301132	-1.04894805956522e-08	1.04894805956522e-08	0	-1.41635128857861e-06	2.43149697780609e-05
1	1	Manual Mode	495.07196749	0.0466996878385544	0.0466996878385544	-1.0489624344016e-08	1.0489624344016e-08	0	-1.41926507308948e-06	2.85506248474121e-05
1	1	Manual Mode	496.07196749	0.0467448458075523	0.0467448458075523	-1.04895042718533e-08	1.04895042718533e-08	0	-1.4221788242761e-06	1.68941915035248e-05
1	1	Manual Mode	497.07196749	0.0467932373285294	0.0467932373285294	-1.04895719181421e-08	1.04895719181421e-08	0	-1.42509259425337e-06	1.91740691661835e-05
1	1	Manual Mode	498.07196749	0.0468581840395927	0.0468581840395927	-1.04894163316778e-08	1.04894163316778e-08	0	-1.42800632101216e-06	9.81986522674561e-06
1	1	Manual Mode	499.07196753	0.0468779504299164	0.0468779504299164	-1.04890696444476e-08	1.04890696444476e-08	0	-1.4309199515855e-06	1.83731317520142e-05
1	1	Manual Mode	500.07196749	0.0468975380063057	0.0468975380063057	-1.04890713356048e-08	1.04890713356048e-08	0	-1.43383358239551e-06	2.9638409614563e-05
1	1	Manual Mode	501.07196751	0.0469344258308411	0.0469344258308411	-1.04892573628991e-08	1.04892573628991e-08	0	-1.43674726505459e-06	1.20997428894043e-05
1	1	Manual Mode	502.07196767	0.0470037087798119	0.0470037087798119	-1.04895110364822e-08	1.04895110364822e-08	0	-1.43966101858648e-06	1.28597021102905e-05
1	1	Manual Mode	503.07197086	0.0470398962497711	0.0470398962497711	-1.04897883862664e-08	1.04897883862664e-08	0	-1.4425748579889e-06	-3.20747494697571e-06
1	1	Manual Mode	504.07196749	0.0470951646566391	0.0470951646566391	-1.04894619929228e-08	1.04894619929228e-08	0	-1.44548858761207e-06	-4.63798642158508e-06
1	1	Manual Mode	505.07196749	0.0471052825450897	0.0471052825450897	-1.04894383167217e-08	1.04894383167217e-08	0	-1.44840232047783e-06	7.45058059692383e-08
1	1	Manual Mode	506.07196751	0.0471770986914635	0.0471770986914635	-1.04895330215261e-08	1.04895330215261e-08	0	-1.45131607970875e-06	-3.49432229995728e-06
1	1	Manual Mode	507.07196749	0.0472087413072586	0.0472087413072586	-1.04895144187966e-08	1.04895144187966e-08	0	-1.4542298336557e-06	-2.03773379325867e-05
1	1	Manual Mode	508.07196752	0.0472531020641327	0.0472531020641327	-1.04894180228351e-08	1.04894180228351e-08	0	-1.45714356097167e-06	-7.9721212387085e-07
1	1	Manual Mode	509.07196749	0.0473335385322571	0.0473335385322571	-1.04894011112628e-08	1.04894011112628e-08	0	-1.46005728341517e-06	-9.6932053565979e-06
1	1	Manual Mode	510.07196756	0.0474028438329697	0.0474028438329697	-1.04894247874639e-08	1.04894247874639e-08	0	-1.46297101272676e-06	-1.32434070110321e-05
1	1	Manual Mode	511.07196749	0.0474210157990456	0.0474210157990456	-1.04895736092994e-08	1.04895736092994e-08	0	-1.46588478296982e-06	-1.03861093521118e-05
1	1	Manual Mode	512.07196749	0.0474783778190613	0.0474783778190613	-1.04897004460909e-08	1.04897004460909e-08	0	-1.46879858864929e-06	-1.35451555252075e-05
1	1	Manual Mode	513.07196749	0.0475486144423485	0.0475486144423485	-1.04895820650855e-08	1.04895820650855e-08	0	-1.47171236144515e-06	-4.28780913352966e-06
1	1	Manual Mode	514.07196749	0.0476023778319359	0.0476023778319359	-1.04897173576631e-08	1.04897173576631e-08	0	-1.47462617182228e-06	-1.53519213199615e-05
1	1	Manual Mode	515.07196785	0.0476166978478432	0.0476166978478432	-1.04893774350618e-08	1.04893774350618e-08	0	-1.4775398888254e-06	2.18302011489868e-06
1	1	Manual Mode	516.07196749	0.0476734563708305	0.0476734563708305	-1.0489739342707e-08	1.0489739342707e-08	0	-1.48045370426051e-06	-2.24262475967407e-06
1	1	Manual Mode	517.07196749	0.0477234497666359	0.0477234497666359	-1.04896040501293e-08	1.04896040501293e-08	0	-1.48336748316332e-06	-7.03334808349609e-06
1	1	Manual Mode	518.07196759	0.0477656498551369	0.0477656498551369	-1.04895736092994e-08	1.04895736092994e-08	0	-1.48628125390173e-06	-1.74716114997864e-06
1	1	Manual Mode	519.07196749	0.0477876961231232	0.0477876961231232	-1.04897968420525e-08	1.04897968420525e-08	0	-1.48919508606647e-06	1.04866921901703e-05
1	1	Manual Mode	520.07196749	0.0478319674730301	0.0478319674730301	-1.04896750787326e-08	1.04896750787326e-08	0	-1.49210888469945e-06	-7.62939453125e-06
1	1	Manual Mode	521.07196749	0.0478744208812714	0.0478744208812714	-1.04898019155242e-08	1.04898019155242e-08	0	-1.49502271856488e-06	-1.00582838058472e-07
1	1	Manual Mode	522.07196752	0.0478971600532532	0.0478971600532532	-1.04899118407435e-08	1.04899118407435e-08	0	-1.4979365830525e-06	1.11833214759827e-05
1	1	Manual Mode	523.07196749	0.047953337430954	0.047953337430954	-1.04896750787326e-08	1.04896750787326e-08	0	-1.50085038159807e-06	-6.2696635723114e-06
1	1	Manual Mode	524.07196749	0.0479973182082176	0.0479973182082176	-1.0489409567049e-08	1.0489409567049e-08	0	-1.5037641064778e-06	-2.48700380325317e-05
1	1	Manual Mode	525.0719675	0.0480590686202049	0.0480590686202049	-1.04897021372481e-08	1.04897021372481e-08	0	-1.50667791265618e-06	-2.11186707019806e-05
1	1	Manual Mode	526.07196749	0.0481150299310684	0.0481150299310684	-1.04898323563541e-08	1.04898323563541e-08	0	-1.50959175494825e-06	-1.91256403923035e-05
1	1	Manual Mode	527.0719675	0.0481478869915009	0.0481478869915009	-1.04896598583176e-08	1.04896598583176e-08	0	-1.51250554938247e-06	-2.77571380138397e-05
1	1	Manual Mode	528.07196751	0.0481871515512466	0.0481871515512466	-1.0489409567049e-08	1.0489409567049e-08	0	-1.51541927429135e-06	-2.47620046138763e-05
1	1	Manual Mode	529.07196753	0.0482296422123909	0.0482296422123909	-1.04895431684694e-08	1.04895431684694e-08	0	-1.51833303634086e-06	-1.74753367900848e-05
1	1	Manual Mode	530.07196749	0.0482642501592636	0.0482642501592636	-1.0489693681462e-08	1.0489693681462e-08	0	-1.52124684002472e-06	-3.22349369525909e-05
1	1	Manual Mode	531.07196751	0.0483014360070229	0.0483014360070229	-1.04899304434729e-08	1.04899304434729e-08	0	-1.52416070965063e-06	-2.68369913101196e-05
1	1	Manual Mode	532.07196749	0.0483590364456177	0.0483590364456177	-1.04894011112628e-08	1.04894011112628e-08	0	-1.52707443212326e-06	-2.19494104385376e-05
1	1	Manual Mode	533.07196749	0.0484059229493141	0.0484059229493141	-1.04892894948863e-08	1.04892894948863e-08	0	-1.52998812364961e-06	-3.05473804473877e-05
1	1	Manual Mode	534.07196762	0.0484497174620628	0.0484497174620628	-1.04890442770893e-08	1.04890442770893e-08	0	-1.53290174743869e-06	-3.2033771276474e-05
1	1	Manual Mode	535.07196749	0.0484791547060013	0.0484791547060013	-1.04892218485975e-08	1.04892218485975e-08	0	-1.53581541979563e-06	-3.19033861160278e-05
1	1	Manual Mode	536.0719675	0.0485413745045662	0.0485413745045662	-1.04890831737054e-08	1.04890831737054e-08	0	-1.53872905403969e-06	-9.89064574241638e-06
1	1	Manual Mode	537.07196749	0.0485923439264297	0.0485923439264297	-1.04894281697784e-08	1.04894281697784e-08	0	-1.54164278405771e-06	-1.48303806781769e-05
1	1	Manual Mode	538.07196749	0.0486163794994354	0.0486163794994354	-1.048949412491e-08	1.048949412491e-08	0	-1.54455653242574e-06	-1.64173543453217e-05
1	1	Manual Mode	539.07196749	0.0486482456326485	0.0486482456326485	-1.04892759656285e-08	1.04892759656285e-08	0	-1.54747022019397e-06	-1.49942934513092e-05
1	1	Manual Mode	540.07196749	0.0487197712063789	0.0487197712063789	-1.04894772133378e-08	1.04894772133378e-08	0	-1.55038396386434e-06	-6.01634383201599e-06
1	1	Manual Mode	541.07196749	0.048731692135334	0.048731692135334	-1.04899270611585e-08	1.04899270611585e-08	0	-1.55329783249244e-06	-4.48897480964661e-06
1	1	Manual Mode	542.07196749	0.0488051325082779	0.0488051325082779	-1.04899456638879e-08	1.04899456638879e-08	0	-1.55621170628797e-06	1.85519456863403e-06
1	1	Manual Mode	543.07196749	0.0488334819674492	0.0488334819674492	-1.04900133101768e-08	1.04900133101768e-08	0	-1.55912559887413e-06	-5.49107789993286e-06
1	1	Manual Mode	544.07196749	0.0488764271140099	0.0488764271140099	-1.04898594148697e-08	1.04898594148697e-08	0	-1.56203944871159e-06	-8.73580574989319e-06
1	1	Manual Mode	545.07196749	0.0489034652709961	0.0489034652709961	-1.04904022763375e-08	1.04904022763375e-08	0	-1.56495344934391e-06	1.79186463356018e-06
1	1	Manual Mode	546.07196749	0.0489667877554893	0.0489667877554893	-1.04899980897618e-08	1.04899980897618e-08	0	-1.56786733770217e-06	6.37024641036987e-06
1	1	Manual Mode	547.0719675	0.0490003973245621	0.0490003973245621	-1.0490314336162e-08	1.0490314336162e-08	0	-1.5707813139358e-06	7.27549195289612e-06
1	1	Manual Mode	548.07196756	0.0490435808897018	0.0490435808897018	-1.04898154447819e-08	1.04898154447819e-08	0	-1.57369515173418e-06	1.60224735736847e-05
1	1	Manual Mode	549.07196749	0.0491107851266861	0.0491107851266861	-1.04897494896503e-08	1.04897494896503e-08	0	-1.5766089708329e-06	1.66334211826324e-05
1	1	Manual Mode	550.07196751	0.0491465628147125	0.0491465628147125	-1.0489938899259e-08	1.0489938899259e-08	0	-1.57952284280764e-06	3.85940074920654e-06
1	1	Manual Mode	551.07196749	0.0491941049695015	0.0491941049695015	-1.04898255917253e-08	1.04898255917253e-08	0	-1.5824366831915e-06	-2.91317701339722e-06
1	1	Manual Mode	552.07196751	0.0492422133684158	0.0492422133684158	-1.04900285305917e-08	1.04900285305917e-08	0	-1.58535058006384e-06	4.64543700218201e-06
1	1	Manual Mode	553.07196749	0.0492856130003929	0.0492856130003929	-1.04898594148697e-08	1.04898594148697e-08	0	-1.58826442984302e-06	-5.68851828575134e-06
1	1	Manual Mode	554.07196749	0.049269400537014	0.049269400537014	-1.0490015001334e-08	1.0490015001334e-08	0	-1.59117832289895e-06	-6.44475221633911e-06
1	1	Manual Mode	555.07196749	0.0493257343769073	0.0493257343769073	-1.04896175793871e-08	1.04896175793871e-08	0	-1.59409210555989e-06	-1.07288360595703e-06
1	1	Manual Mode	556.0719675	0.0494007095694542	0.0494007095694542	-1.04897291957637e-08	1.04897291957637e-08	0	-1.59700591925452e-06	1.41263008117676e-05
1	1	Manual Mode	557.0719675	0.049448199570179	0.049448199570179	-1.04895110364822e-08	1.04895110364822e-08	0	-1.59991967232021e-06	1.44056975841522e-05
1	1	Manual Mode	558.07196749	0.0495235547423363	0.0495235547423363	-1.04892505982702e-08	1.04892505982702e-08	0	-1.60283335301281e-06	2.48067080974579e-05
1	1	Manual Mode	559.07196749	0.0495727360248566	0.0495727360248566	-1.04891322172648e-08	1.04891322172648e-08	0	-1.60574700085094e-06	1.88127160072327e-05
1	1	Manual Mode	560.07196749	0.0496325492858887	0.0496325492858887	-1.04893013329868e-08	1.04893013329868e-08	0	-1.60866069566566e-06	-2.47731804847717e-06
1	1	Manual Mode	561.07196749	0.0496546849608421	0.0496546849608421	-1.04896277263304e-08	1.04896277263304e-08	0	-1.6115744811452e-06	1.02445483207703e-06
1	1	Manual Mode	562.07196749	0.0497244969010353	0.0497244969010353	-1.04895211834255e-08	1.04895211834255e-08	0	-1.61448823702948e-06	3.46079468727112e-06
1	1	Manual Mode	563.07196749	0.0497660487890244	0.0497660487890244	-1.04895820650855e-08	1.04895820650855e-08	0	-1.61740200982534e-06	1.99824571609497e-05
1	1	Manual Mode	564.07196749	0.0498277097940445	0.0498277097940445	-1.04891508199942e-08	1.04891508199942e-08	0	-1.62031566283089e-06	9.0375542640686e-06
1	1	Manual Mode	565.07196749	0.049871139228344	0.049871139228344	-1.04893841996906e-08	1.04893841996906e-08	0	-1.62322938066414e-06	1.77100300788879e-05
1	1	Manual Mode	566.0719675	0.0499210506677628	0.0499210506677628	-1.04891897166103e-08	1.04891897166103e-08	0	-1.62614304450345e-06	2.44230031967163e-05
1	1	Manual Mode	567.07196749	0.0499657019972801	0.0499657019972801	-1.04890764090765e-08	1.04890764090765e-08	0	-1.62905667681016e-06	2.49594449996948e-05
1	1	Manual Mode	568.07196749	0.0500026196241379	0.0500026196241379	-1.04891288349503e-08	1.04891288349503e-08	0	-1.63197032370876e-06	1.99563801288605e-05
1	1	Manual Mode	569.07196749	0.0500607192516327	0.0500607192516327	-1.048952456574e-08	1.048952456574e-08	0	-1.63488408053258e-06	2.00644135475159e-05
1	1	Manual Mode	570.0719675	0.0501144751906395	0.0501144751906395	-1.04896209617015e-08	1.04896209617015e-08	0	-1.63779786416219e-06	2.73473560810089e-05
1	1	Manual Mode	571.07196749	0.0501632168889046	0.0501632168889046	-1.04892590540563e-08	1.04892590540563e-08	0	-1.64071154720362e-06	2.8654932975769e-05
1	1	Manual Mode	572.07196749	0.0502240657806396	0.0502240657806396	-1.04894890514383e-08	1.04894890514383e-08	0	-1.64362529416235e-06	2.8807669878006e-05
1	1	Manual Mode	573.07196749	0.0502761900424957	0.0502761900424957	-1.04890662621331e-08	1.04890662621331e-08	0	-1.64653892367961e-06	4.46252524852753e-05
1	1	Manual Mode	574.07196749	0.0503077507019043	0.0503077507019043	-1.04898813999135e-08	1.04898813999135e-08	0	-1.64945277962403e-06	4.582479596138e-05
1	1	Manual Mode	575.07196749	0.0503570064902306	0.0503570064902306	-1.04900640448934e-08	1.04900640448934e-08	0	-1.65236668630317e-06	4.17307019233704e-05
1	1	Manual Mode	576.07196762	0.0503889918327332	0.0503889918327332	-1.04894603017656e-08	1.04894603017656e-08	0	-1.65528042565467e-06	4.04529273509979e-05
1	1	Manual Mode	577.07196749	0.0504437685012817	0.0504437685012817	-1.04895414773122e-08	1.04895414773122e-08	0	-1.65819418679736e-06	4.48226928710938e-05
1	1	Manual Mode	578.0719675	0.0505017265677452	0.0505017265677452	-1.04894822868094e-08	1.04894822868094e-08	0	-1.66110793190616e-06	4.92706894874573e-05
1	1	Manual Mode	579.07196749	0.0505363866686821	0.0505363866686821	-1.04892861125718e-08	1.04892861125718e-08	0	-1.66402162246385e-06	5.72763383388519e-05
1	1	Manual Mode	580.07196749	0.0505765154957771	0.0505765154957771	-1.04897866951092e-08	1.04897866951092e-08	0	-1.66693545210138e-06	4.32990491390228e-05
1	1	Manual Mode	581.0719675	0.050638310611248	0.050638310611248	-1.048949412491e-08	1.048949412491e-08	0	-1.66984920049855e-06	4.65773046016693e-05
1	1	Manual Mode	582.0719675	0.0506979003548622	0.0506979003548622	-1.04898323563541e-08	1.04898323563541e-08	0	-1.67276304281976e-06	3.90894711017609e-05
1	1	Manual Mode	583.0719675	0.0506974309682846	0.0506974309682846	-1.04896733875754e-08	1.04896733875754e-08	0	-1.67567684098298e-06	3.31811606884003e-05
1	1	Manual Mode	584.0719675	0.0507684499025345	0.0507684499025345	-1.04898611060269e-08	1.04898611060269e-08	0	-1.67859069129021e-06	1.52625143527985e-05
1	1	Manual Mode	585.07196756	0.0508122891187668	0.0508122891187668	-1.04900352952206e-08	1.04900352952206e-08	0	-1.68150459015816e-06	2.01612710952759e-05
1	1	Manual Mode	586.07196785	0.0508621409535408	0.0508621409535408	-1.04895972855005e-08	1.04895972855005e-08	0	-1.6844183680269e-06	2.81482934951782e-05
1	1	Manual Mode	587.07196798	0.0508991479873657	0.0508991479873657	-1.04893402296029e-08	1.04893402296029e-08	0	-1.68733207402502e-06	2.80886888504028e-05
1	1	Manual Mode	588.07196751	0.0509534850716591	0.0509534850716591	-1.04895042718533e-08	1.04895042718533e-08	0	-1.69024582384218e-06	2.6308000087738e-05
1	1	Manual Mode	589.07196798	0.0510331019759178	0.0510331019759178	-1.0489218466283e-08	1.0489218466283e-08	0	-1.6931594970078e-06	3.01674008369446e-05
1	1	Manual Mode	590.07196749	0.0510915964841843	0.0510915964841843	-1.04891694227236e-08	1.04891694227236e-08	0	-1.69607315375308e-06	2.16104090213776e-05
1	1	Manual Mode	591.07196749	0.0511215552687645	0.0511215552687645	-1.0489149128837e-08	1.0489149128837e-08	0	-1.69898680628887e-06	3.24547290802002e-05
1	1	Manual Mode	592.07196749	0.0511620417237282	0.0511620417237282	-1.04892150839686e-08	1.04892150839686e-08	0	-1.70190047714553e-06	2.92025506496429e-05
1	1	Manual Mode	593.07196749	0.0512266457080841	0.0512266457080841	-1.04887398687895e-08	1.04887398687895e-08	0	-1.70481401599797e-06	3.36505472660065e-05
1	1	Manual Mode	594.07196749	0.0513085797429085	0.0513085797429085	-1.0489264127528e-08	1.0489264127528e-08	0	-1.70772770047784e-06	3.11657786369324e-05
1	1	Manual Mode	595.07196749	0.0513174757361412	0.0513174757361412	-1.04888193531789e-08	1.04888193531789e-08	0	-1.71064126140928e-06	3.80128622055054e-05
1	1	Manual Mode	596.07196749	0.051357589662075	0.051357589662075	-1.04890696444476e-08	1.04890696444476e-08	0	-1.71355489186607e-06	4.28222119808197e-05
1	1	Manual Mode	597.07196749	0.0514088422060013	0.0514088422060013	-1.04895820650855e-08	1.04895820650855e-08	0	-1.71646866466192e-06	3.59192490577698e-05
1	1	Manual Mode	598.07196763	0.0514677762985229	0.0514677762985229	-1.04895922120288e-08	1.04895922120288e-08	0	-1.71938244068431e-06	4.30941581726074e-05
1	1	Manual Mode	599.07196749	0.0515215843915939	0.0515215843915939	-1.04898272828825e-08	1.04898272828825e-08	0	-1.72229628118828e-06	4.53181564807892e-05
1	1	Manual Mode	600.07196749	0.0515355691313744	0.0515355691313744	-1.04897714746942e-08	1.04897714746942e-08	0	-1.72521010659792e-06	4.32804226875305e-05
1	1	Manual Mode	601.07196749	0.051604650914669	0.051604650914669	-1.04899575019885e-08	1.04899575019885e-08	0	-1.7281239836818e-06	4.95351850986481e-05
1	1	Manual Mode	602.07196749	0.0516371801495552	0.0516371801495552	-1.04898205182536e-08	1.04898205182536e-08	0	-1.73103782271465e-06	3.65376472473145e-05
1	1	Manual Mode	603.0719675	0.0516951605677605	0.0516951605677605	-1.04897528719648e-08	1.04897528719648e-08	0	-1.733951642986e-06	2.5823712348938e-05
1	1	Manual Mode	604.07196749	0.0517561584711075	0.0517561584711075	-1.04895702269849e-08	1.04895702269849e-08	0	-1.73686541246436e-06	3.57367098331451e-05
1	1	Manual Mode	605.07196749	0.0518088638782501	0.0518088638782501	-1.04898458856119e-08	1.04898458856119e-08	0	-1.7397792585437e-06	3.65860760211945e-05
1	1	Manual Mode	606.07196749	0.0518538951873779	0.0518538951873779	-1.04894975072244e-08	1.04894975072244e-08	0	-1.74269300785126e-06	2.70120799541473e-05
1	1	Manual Mode	607.07196749	0.051877573132515	0.051877573132515	-1.04896514025315e-08	1.04896514025315e-08	0	-1.74560679990752e-06	3.18586826324463e-05
1	1	Manual Mode	608.07196763	0.0519208386540413	0.0519208386540413	-1.04895262568972e-08	1.04895262568972e-08	0	-1.74852055760903e-06	4.04641032218933e-05
1	1	Manual Mode	609.07196749	0.0519685447216034	0.0519685447216034	-1.04891119233781e-08	1.04891119233781e-08	0	-1.75143419940205e-06	1.72331929206848e-05
1	1	Manual Mode	610.07196749	0.0519857928156853	0.0519857928156853	-1.04890865560198e-08	1.04890865560198e-08	0	-1.7543478345565e-06	1.6380101442337e-05
1	1	Manual Mode	611.07196749	0.0520362555980682	0.0520362555980682	-1.04889225137694e-08	1.04889225137694e-08	0	-1.75726142414366e-06	2.24821269512177e-05
1	1	Manual Mode	612.07196749	0.0521251708269119	0.0521251708269119	-1.04889309695555e-08	1.04889309695555e-08	0	-1.76017501607965e-06	1.44802033901215e-05
1	1	Manual Mode	613.07196749	0.0521816611289978	0.0521816611289978	-1.04885639884386e-08	1.04885639884386e-08	0	-1.76308850607644e-06	1.2621283531189e-05
1	1	Manual Mode	614.0719675	0.0522231757640839	0.0522231757640839	-1.04883695053582e-08	1.04883695053582e-08	0	-1.76600194207928e-06	2.4992972612381e-05
1	1	Manual Mode	615.07196749	0.0522726029157639	0.0522726029157639	-1.04882003896361e-08	1.04882003896361e-08	0	-1.76891533104727e-06	1.1540949344635e-05
1	1	Manual Mode	616.07196751	0.0523107722401619	0.0523107722401619	-1.04886756048152e-08	1.04886756048152e-08	0	-1.77182885210688e-06	3.79495322704315e-05
1	1	Manual Mode	617.07196756	0.052387572824955	0.052387572824955	-1.04886011938974e-08	1.04886011938974e-08	0	-1.77474235258419e-06	2.60137021541595e-05
1	1	Manual Mode	618.07196749	0.0524105653166771	0.0524105653166771	-1.04884456074331e-08	1.04884456074331e-08	0	-1.77765580949343e-06	3.48314642906189e-05
1	1	Manual Mode	619.07196749	0.0524604767560959	0.0524604767560959	-1.04886789871296e-08	1.04886789871296e-08	0	-1.7805693314343e-06	2.53207981586456e-05
1	1	Manual Mode	620.07196748	0.052513986825943	0.052513986825943	-1.04884253135465e-08	1.04884253135465e-08	0	-1.78348278288115e-06	2.52313911914825e-05
1	1	Manual Mode	621.07196774	0.0525610372424126	0.0525610372424126	-1.04886468551424e-08	1.04886468551424e-08	0	-1.78639629665398e-06	5.39422035217285e-06
1	1	Manual Mode	622.07196749	0.0525827705860138	0.0525827705860138	-1.04885014156214e-08	1.04885014156214e-08	0	-1.78930976854106e-06	-1.44541263580322e-06
1	1	Manual Mode	623.07196749	0.0526056885719299	0.0526056885719299	-1.04888295001222e-08	1.04888295001222e-08	0	-1.79222333229109e-06	8.88481736183167e-06
1	1	Manual Mode	624.07196749	0.0526818856596947	0.0526818856596947	-1.04886688401863e-08	1.04886688401863e-08	0	-1.79513685141337e-06	1.25952064990997e-05
1	1	Manual Mode	625.07196749	0.0527651458978653	0.0527651458978653	-1.04888903817822e-08	1.04888903817822e-08	0	-1.79805043207497e-06	1.19954347610474e-05
1	1	Manual Mode	626.07196749	0.0528016984462738	0.0528016984462738	-1.04890307478315e-08	1.04890307478315e-08	0	-1.80096405172715e-06	2.63452529907227e-05
1	1	Manual Mode	627.07196749	0.0528069213032722	0.0528069213032722	-1.04887398687895e-08	1.04887398687895e-08	0	-1.80387759057959e-06	1.64546072483063e-05
1	1	Manual Mode	628.0719675	0.0528557151556015	0.0528557151556015	-1.04888717790528e-08	1.04888717790528e-08	0	-1.80679116610291e-06	1.52438879013062e-05
1	1	Manual Mode	629.07196749	0.0529250279068947	0.0529250279068947	-1.04896902991476e-08	1.04896902991476e-08	0	-1.80970496893464e-06	2.70605087280273e-05
1	1	Manual Mode	630.07196749	0.0530120208859444	0.0530120208859444	-1.04886840606013e-08	1.04886840606013e-08	0	-1.81261849228481e-06	1.98110938072205e-05
1	1	Manual Mode	631.07196749	0.0530265346169472	0.0530265346169472	-1.04882967855977e-08	1.04882967855977e-08	0	-1.81553190805859e-06	2.06045806407928e-05
1	1	Manual Mode	632.07196749	0.0530787333846092	0.0530787333846092	-1.04883441379999e-08	1.04883441379999e-08	0	-1.81844533698581e-06	2.30371952056885e-05
1	1	Manual Mode	633.07196749	0.0531091764569283	0.0531091764569283	-1.04880735528446e-08	1.04880735528446e-08	0	-1.82135869075049e-06	1.63577497005463e-05
1	1	Manual Mode	634.07196754	0.0531484708189964	0.0531484708189964	-1.04886840606013e-08	1.04886840606013e-08	0	-1.82427221424633e-06	1.90883874893188e-05
1	1	Manual Mode	635.07196749	0.0531918257474899	0.0531918257474899	-1.04890696444476e-08	1.04890696444476e-08	0	-1.82718584455744e-06	3.017857670784e-05
1	1	Manual Mode	636.07196751	0.0532600954174995	0.0532600954174995	-1.04891457465225e-08	1.04891457465225e-08	0	-1.83009949621197e-06	3.6340206861496e-05
1	1	Manual Mode	637.07196749	0.0532325059175491	0.0532325059175491	-1.04888836171533e-08	1.04888836171533e-08	0	-1.83301307493624e-06	2.91056931018829e-05
1	1	Manual Mode	638.07196749	0.0533190742135048	0.0533190742135048	-1.04886789871296e-08	1.04886789871296e-08	0	-1.83592659687711e-06	4.6074390411377e-05
1	1	Manual Mode	639.07196752	0.0533928945660591	0.0533928945660591	-1.04893655969612e-08	1.04893655969612e-08	0	-1.83884030963035e-06	3.77148389816284e-05
1	1	Manual Mode	640.07196749	0.0534329563379288	0.0534329563379288	-1.04893148622446e-08	1.04893148622446e-08	0	-1.84175400811578e-06	1.69910490512848e-05
1	1	Manual Mode	641.07196749	0.0534409657120705	0.0534409657120705	-1.04890408947748e-08	1.04890408947748e-08	0	-1.84466763058655e-06	6.72414898872375e-06
1	1	Manual Mode	642.07196754	0.0535122156143188	0.0535122156143188	-1.04889833954293e-08	1.04889833954293e-08	0	-1.84758123723096e-06	2.01128423213959e-05
1	1	Manual Mode	643.07196749	0.0535437017679214	0.0535437017679214	-1.04887263395318e-08	1.04887263395318e-08	0	-1.8504947721796e-06	3.65637242794037e-05
1	1	Manual Mode	644.07196749	0.0536007583141327	0.0536007583141327	-1.04888683967383e-08	1.04888683967383e-08	0	-1.85340834673425e-06	3.00034880638123e-05
1	1	Manual Mode	645.07196751	0.0536738932132721	0.0536738932132721	-1.04889225137694e-08	1.04889225137694e-08	0	-1.85632193637968e-06	1.96993350982666e-05
1	1	Manual Mode	646.07196749	0.0537037402391434	0.0537037402391434	-1.0488682369444e-08	1.0488682369444e-08	0	-1.85923545920181e-06	2.16662883758545e-05
1	1	Manual Mode	647.07196749	0.0537988841533661	0.0537988841533661	-1.04887753830912e-08	1.04887753830912e-08	0	-1.86214900791934e-06	2.90907919406891e-05
1	1	Manual Mode	648.07196749	0.0538388714194298	0.0538388714194298	-1.0489149128837e-08	1.0489149128837e-08	0	-1.86506266045512e-06	3.33040952682495e-05
1	1	Manual Mode	649.07196749	0.0538822561502457	0.0538822561502457	-1.04888768525244e-08	1.04888768525244e-08	0	-1.8679762373586e-06	2.07163393497467e-05
1	1	Manual Mode	650.07196749	0.0539281517267227	0.0539281517267227	-1.04887415599468e-08	1.04887415599468e-08	0	-1.87088977668081e-06	2.37524509429932e-05
1	1	Manual Mode	651.07196749	0.0539929792284966	0.0539929792284966	-1.04888092062356e-08	1.04888092062356e-08	0	-1.87380333479365e-06	2.46614217758179e-05
1	1	Manual Mode	652.071967559999	0.0540237277746201	0.0540237277746201	-1.0488758471519e-08	1.0488758471519e-08	0	-1.87671687901747e-06	2.40914523601532e-05
1	1	Manual Mode	653.07196749	0.0540610104799271	0.0540610104799271	-1.04887145014312e-08	1.04887145014312e-08	0	-1.87963041061947e-06	3.23392450809479e-05
1	1	Manual Mode	654.07196749	0.0540837198495865	0.0540837198495865	-1.04887043544879e-08	1.04887043544879e-08	0	-1.88254393960683e-06	2.54884362220764e-05
1	1	Manual Mode	655.07196749	0.0541583448648453	0.0541583448648453	-1.04883272264277e-08	1.04883272264277e-08	0	-1.88545736383639e-06	3.00332903862e-05
1	1	Manual Mode	656.07196752	0.0542001873254776	0.0542001873254776	-1.04888683967383e-08	1.04888683967383e-08	0	-1.88837093847845e-06	2.94260680675507e-05
1	1	Manual Mode	657.07196762	0.0542668625712395	0.0542668625712395	-1.04888954552539e-08	1.04888954552539e-08	0	-1.89128452084071e-06	3.20859253406525e-05
1	1	Manual Mode	658.07196749	0.0543205365538597	0.0543205365538597	-1.04887263395318e-08	1.04887263395318e-08	0	-1.89419805555627e-06	2.51419842243195e-05
1	1	Manual Mode	659.07196749	0.0543720424175262	0.0543720424175262	-1.04888650144239e-08	1.04888650144239e-08	0	-1.89711162917139e-06	3.98717820644379e-05
1	1	Manual Mode	660.07196749	0.0543975308537483	0.0543975308537483	-1.04886789871296e-08	1.04886789871296e-08	0	-1.90002515111226e-06	3.90186905860901e-05
1	1	Manual Mode	661.07196749	0.0544775426387787	0.0544775426387787	-1.0488643472828e-08	1.0488643472828e-08	0	-1.90293866318804e-06	3.5308301448822e-05
1	1	Manual Mode	662.07196749	0.0544593259692192	0.0544593259692192	-1.04890019981588e-08	1.04890019981588e-08	0	-1.9058522748542e-06	5.18038868904114e-05
1	1	Manual Mode	663.07196749	0.0544891282916069	0.0544891282916069	-1.04889343518699e-08	1.04889343518699e-08	0	-1.90876586772972e-06	3.80873680114746e-05
1	1	Manual Mode	664.071967559999	0.0545277521014214	0.0545277521014214	-1.04885656795958e-08	1.04885656795958e-08	0	-1.91167935840021e-06	3.32780182361603e-05
1	1	Manual Mode	665.07196749	0.0545882731676102	0.0545882731676102	-1.04885200183508e-08	1.04885200183508e-08	0	-1.91459283597915e-06	3.863126039505e-05
1	1	Manual Mode	666.07196749	0.0546315982937813	0.0546315982937813	-1.04882443597239e-08	1.04882443597239e-08	0	-1.91750623719018e-06	1.77882611751556e-05
1	1	Manual Mode	667.07196749	0.0546988472342491	0.0546988472342491	-1.04881564195484e-08	1.04881564195484e-08	0	-1.92041961397339e-06	1.38990581035614e-05
1	1	Manual Mode	668.07196749	0.0547855496406555	0.0547855496406555	-1.04886367081991e-08	1.04886367081991e-08	0	-1.92333312417011e-06	2.92770564556122e-05
1	1	Manual Mode	669.07196749	0.0547972694039345	0.0547972694039345	-1.04888379559083e-08	1.04888379559083e-08	0	-1.92624669026897e-06	2.99252569675446e-05
1	1	Manual Mode	670.07196749	0.0548387765884399	0.0548387765884399	-1.04886840606013e-08	1.04886840606013e-08	0	-1.92916021361914e-06	3.04058194160461e-05
1	1	Manual Mode	671.0719675	0.054883100092411	0.054883100092411	-1.04891440553653e-08	1.04891440553653e-08	0	-1.93207386477477e-06	2.56933271884918e-05
1	1	Manual Mode	672.07196749	0.0549938678741455	0.0549938678741455	-1.04891406730509e-08	1.04891406730509e-08	0	-1.93498751493259e-06	1.72406435012817e-05
1	1	Manual Mode	673.07196749	0.0549699813127518	0.0549699813127518	-1.04892117016541e-08	1.04892117016541e-08	0	-1.93790118484972e-06	2.16439366340637e-05
1	1	Manual Mode	674.07196749	0.0550903081893921	0.0550903081893921	-1.048887347021e-08	1.048887347021e-08	0	-1.94081476081366e-06	3.01003456115723e-05
1	1	Manual Mode	675.07196803	0.0551353767514229	0.0551353767514229	-1.04892911860435e-08	1.04892911860435e-08	0	-1.94372845438318e-06	2.92360782623291e-05
1	1	Manual Mode	676.07196749	0.0551589801907539	0.0551589801907539	-1.04891761873525e-08	1.04891761873525e-08	0	-1.94664211286185e-06	2.47247517108917e-05
1	1	Manual Mode	677.07196749	0.0551953613758087	0.0551953613758087	-1.04896158882299e-08	1.04896158882299e-08	0	-1.94955589505302e-06	3.64407896995544e-05
1	1	Manual Mode	678.07196749	0.0552360117435455	0.0552360117435455	-1.04890459682465e-08	1.04890459682465e-08	0	-1.95246951893309e-06	3.73311340808868e-05
1	1	Manual Mode	679.07196749	0.0553013607859612	0.0553013607859612	-1.04893216268735e-08	1.04893216268735e-08	0	-1.955383219385e-06	2.34022736549377e-05
1	1	Manual Mode	680.07196749	0.0553392916917801	0.0553392916917801	-1.04891677315664e-08	1.04891677315664e-08	0	-1.95829687708821e-06	2.42367386817932e-05
1	1	Manual Mode	681.07196749	0.0553841814398766	0.0553841814398766	-1.04888717790528e-08	1.04888717790528e-08	0	-1.96121045258239e-06	2.04071402549744e-05
1	1	Manual Mode	682.07196749	0.0553976446390152	0.0553976446390152	-1.04890933206487e-08	1.04890933206487e-08	0	-1.96412408961591e-06	9.02265310287476e-06
1	1	Manual Mode	683.07196749	0.0554697439074516	0.0554697439074516	-1.0489018909731e-08	1.0489018909731e-08	0	-1.96703770597972e-06	7.2084367275238e-06
1	1	Manual Mode	684.07196749	0.0555486604571342	0.0555486604571342	-1.04888700878955e-08	1.04888700878955e-08	0	-1.96995128100414e-06	-7.03707337379456e-06
1	1	Manual Mode	685.07196749	0.0556220635771751	0.0556220635771751	-1.04886113408408e-08	1.04886113408408e-08	0	-1.97286478415437e-06	9.73418354988098e-06
1	1	Manual Mode	686.07196749	0.0556127727031708	0.0556127727031708	-1.04890019981588e-08	1.04890019981588e-08	0	-1.97577839582052e-06	3.6235898733139e-05
1	1	Manual Mode	687.07196749	0.0556681528687477	0.0556681528687477	-1.04891153056925e-08	1.04891153056925e-08	0	-1.97869203896099e-06	3.10465693473816e-05
1	1	Manual Mode	688.07196749	0.055693693459034	0.055693693459034	-1.04892201574402e-08	1.04892201574402e-08	0	-1.98160571122695e-06	2.95974314212799e-05
1	1	Manual Mode	689.07196749	0.0557223483920097	0.0557223483920097	-1.04891474376797e-08	1.04891474376797e-08	0	-1.98451936329297e-06	2.78502702713013e-05
1	1	Manual Mode	690.07196749	0.0558160170912743	0.0558160170912743	-1.04893503765462e-08	1.04893503765462e-08	0	-1.9874330717309e-06	2.03102827072144e-05
1	1	Manual Mode	691.07196758	0.0557932630181313	0.0557932630181313	-1.04895059630105e-08	1.04895059630105e-08	0	-1.99034682364953e-06	1.50501728057861e-05
1	1	Manual Mode	692.071967979999	0.0558922439813614	0.0558922439813614	-1.04891609669375e-08	1.04891609669375e-08	0	-1.99326048063914e-06	7.48783349990845e-07
1	1	Manual Mode	693.0719675	0.0559172108769417	0.0559172108769417	-1.04892725833141e-08	1.04892725833141e-08	0	-1.99617416606927e-06	5.94556331634521e-06
1	1	Manual Mode	694.07196749	0.0560082569718361	0.0560082569718361	-1.04890747179192e-08	1.04890747179192e-08	0	-1.99908779790622e-06	9.31322574615479e-07
1	1	Manual Mode	695.07196749	0.0560572817921638	0.0560572817921638	-1.04893351561312e-08	1.04893351561312e-08	0	-2.00200150211626e-06	-3.05473804473877e-06
1	1	Manual Mode	696.07196749	0.0560637041926384	0.0560637041926384	-1.04885589149669e-08	1.04885589149669e-08	0	-2.00491499070375e-06	-1.19507312774658e-05
1	1	Manual Mode	697.07196748	0.0561172962188721	0.0561172962188721	-1.04885504591808e-08	1.04885504591808e-08	0	-2.00782847691328e-06	-1.23530626296997e-05
1	1	Manual Mode	698.07196749	0.0561659336090088	0.0561659336090088	-1.04886147231552e-08	1.04886147231552e-08	0	-2.01074198103218e-06	-2.40691006183624e-05
1	1	Manual Mode	699.07196749	0.0560106933116913	0.0560106933116913	-1.04890138362593e-08	1.04890138362593e-08	0	-2.01365559598669e-06	-2.1178275346756e-05
1	1	Manual Mode	700.07196749	0.0560948774218559	0.0560948774218559	-1.04887229572173e-08	1.04887229572173e-08	0	-2.01656913014148e-06	-1.70990824699402e-06
1	1	Manual Mode	701.07196783	0.0561672374606133	0.0561672374606133	-1.04888328824367e-08	1.04888328824367e-08	0	-2.01948269582165e-06	3.16649675369263e-07
1	1	Manual Mode	702.07196749	0.0561342164874077	0.0561342164874077	-1.04889157491405e-08	1.04889157491405e-08	0	-2.02239628253913e-06	-7.86036252975464e-07
1	1	Manual Mode	703.0719675	0.0560550317168236	0.0560550317168236	-1.04888768525244e-08	1.04888768525244e-08	0	-2.02530985947174e-06	-1.36755406856537e-05
1	1	Manual Mode	704.07196749	0.0559165850281715	0.0559165850281715	-1.04887381776323e-08	1.04887381776323e-08	0	-2.02822339782528e-06	-1.25877559185028e-05
1	1	Manual Mode	705.07196749	0.0555179566144943	0.0555179566144943	-1.04884388428043e-08	1.04884388428043e-08	0	-2.0311368530594e-06	-1.31502747535706e-05
1	1	Manual Mode	706.07196749	0.054902009665966	0.054902009665966	-1.04888058239212e-08	1.04888058239212e-08	0	-2.03405041023271e-06	-6.82473182678223e-06
1	1	Manual Mode	707.07196749	0.0541701838374138	0.0541701838374138	-1.0488513253722e-08	1.0488513253722e-08	0	-2.03696388613652e-06	2.3767352104187e-06
1	1	Manual Mode	708.07196749	0.0537207648158073	0.0537207648158073	-1.04889478811277e-08	1.04889478811277e-08	0	-2.03987748277017e-06	1.13882124423981e-05
1	1	Manual Mode	709.07196749	0.0536459013819695	0.0536459013819695	-1.04891169968498e-08	1.04891169968498e-08	0	-2.0427911263804e-06	-5.49852848052979e-06
1	1	Manual Mode	710.07196749	0.0537199676036835	0.0537199676036835	-1.0489018909731e-08	1.0489018909731e-08	0	-2.04570474274422e-06	-1.13584101200104e-05
1	1	Manual Mode	711.07196749	0.0537993609905243	0.0537993609905243	-1.04895025806961e-08	1.04895025806961e-08	0	-2.04861849346108e-06	-6.03124499320984e-06
1	1	Manual Mode	712.07196751	0.0537784844636917	0.0537784844636917	-1.04896260351732e-08	1.04896260351732e-08	0	-2.05153227852912e-06	8.41915607452393e-06
1	1	Manual Mode	713.07196749	0.0537109375	0.0537109375	-1.04894197139923e-08	1.04894197139923e-08	0	-2.05444600616918e-06	1.2960284948349e-05
1	1	Manual Mode	714.07196749	0.0538469702005386	0.0538469702005386	-1.04891119233781e-08	1.04891119233781e-08	0	-2.05735964837012e-06	2.02767550945282e-05
1	1	Manual Mode	715.0719675	0.0539086759090424	0.0539086759090424	-1.04896649317893e-08	1.04896649317893e-08	0	-2.06027344421364e-06	1.61565840244293e-05
1	1	Manual Mode	716.07196749	0.0538549423217773	0.0538549423217773	-1.04896429467454e-08	1.04896429467454e-08	0	-2.06318723389193e-06	2.10963189601898e-05
1	1	Manual Mode	717.07196749	0.0539482310414314	0.0539482310414314	-1.04895566977272e-08	1.04895566977272e-08	0	-2.0661009996413e-06	1.26548111438751e-05
1	1	Manual Mode	718.07196749	0.0540817156434059	0.0540817156434059	-1.04895583888844e-08	1.04895583888844e-08	0	-2.06901476586044e-06	1.32918357849121e-05
1	1	Manual Mode	719.07196749	0.0542285218834877	0.0542285218834877	-1.04898509590836e-08	1.04898509590836e-08	0	-2.07192861334907e-06	9.20146703720093e-06
1	1	Manual Mode	720.07196749	0.0543943643569946	0.0543943643569946	-1.04899913251329e-08	1.04899913251329e-08	0	-2.07484249982827e-06	9.16421413421631e-07
1	1	Manual Mode	721.07196749	0.0546987131237984	0.0546987131237984	-1.04896530936887e-08	1.04896530936887e-08	0	-2.0777562923543e-06	-2.73808836936951e-06
1	1	Manual Mode	722.07196751	0.0549602136015892	0.0549602136015892	-1.04897951508953e-08	1.04897951508953e-08	0	-2.08067012439893e-06	-1.49570405483246e-05
1	1	Manual Mode	723.07196754	0.0552807599306107	0.0552807599306107	-1.04895905208716e-08	1.04895905208716e-08	0	-2.08358389963103e-06	-1.45062804222107e-05
1	1	Manual Mode	724.07196749	0.0555272176861763	0.0555272176861763	-1.04896530936887e-08	1.04896530936887e-08	0	-2.08649769201137e-06	2.82749533653259e-06
1	1	Manual Mode	725.07196749	0.0558258816599846	0.0558258816599846	-1.04895871385571e-08	1.04895871385571e-08	0	-2.08941146621652e-06	-1.98706984519958e-05
1	1	Manual Mode	726.07196774	0.0560501366853714	0.0560501366853714	-1.04888481028517e-08	1.04888481028517e-08	0	-2.09232503586238e-06	-1.80825591087341e-05
1	1	Manual Mode	727.07196749	0.056242361664772	0.056242361664772	-1.04894890514383e-08	1.04894890514383e-08	0	-2.09523878209267e-06	-7.28294253349304e-06
1	1	Manual Mode	728.07196749	0.0563931912183762	0.0563931912183762	-1.04893858908479e-08	1.04893858908479e-08	0	-2.09815250039568e-06	-1.15260481834412e-05
1	1	Manual Mode	729.07196749	0.0565613433718681	0.0565613433718681	-1.048946368408e-08	1.048946368408e-08	0	-2.10106624030793e-06	-1.71884894371033e-05
1	1	Manual Mode	730.0719675	0.0566696673631668	0.0566696673631668	-1.04897376515498e-08	1.04897376515498e-08	0	-2.10398005635139e-06	-2.70828604698181e-05
1	1	Manual Mode	731.0719675	0.0568633452057838	0.0568633452057838	-1.04893892731623e-08	1.04893892731623e-08	0	-2.10689377559393e-06	-1.85668468475342e-05
1	1	Manual Mode	732.07196749	0.0573093444108963	0.0573093444108963	-1.04895431684694e-08	1.04895431684694e-08	0	-2.10980753755604e-06	-6.55278563499451e-06
1	1	Manual Mode	733.07196749	0.0576658248901367	0.0576658248901367	-1.04892387601697e-08	1.04892387601697e-08	0	-2.11272121498942e-06	-2.87219882011414e-06
1	1	Manual Mode	734.0719677	0.0578387007117271	0.0578387007117271	-1.04890476594037e-08	1.04890476594037e-08	0	-2.11563483995111e-06	-4.30643558502197e-06
1	1	Manual Mode	735.07196749	0.0579291507601738	0.0579291507601738	-1.04890865560198e-08	1.04890865560198e-08	0	-2.1185484744937e-06	-1.98930501937866e-05
1	1	Manual Mode	736.07196749	0.0580793768167496	0.0580793768167496	-1.0489785003952e-08	1.0489785003952e-08	0	-2.12146230366146e-06	-1.78925693035126e-05
1	1	Manual Mode	737.0719678	0.0581094399094582	0.0581094399094582	-1.04898052978386e-08	1.04898052978386e-08	0	-2.12437613936971e-06	-1.39698386192322e-05
1	1	Manual Mode	738.07196749	0.0581927895545959	0.0581927895545959	-1.04896852256759e-08	1.04896852256759e-08	0	-2.127289939918e-06	-3.01003456115723e-06
1	1	Manual Mode	739.0719676	0.0582718998193741	0.0582718998193741	-1.04891474376797e-08	1.04891474376797e-08	0	-2.13020359230453e-06	-3.38628888130188e-06
1	1	Manual Mode	740.07196749	0.0583202168345451	0.0583202168345451	-1.04898222094108e-08	1.04898222094108e-08	0	-2.13311743148662e-06	-1.55419111251831e-05
1	1	Manual Mode	741.0719675	0.0583721548318863	0.0583721548318863	-1.04899355169446e-08	1.04899355169446e-08	0	-2.13603130249269e-06	6.65709376335144e-06
1	1	Manual Mode	742.07196749	0.0583595484495163	0.0583595484495163	-1.04895668446705e-08	1.04895668446705e-08	0	-2.13894507103151e-06	-9.32812690734863e-06
1	1	Manual Mode	743.07196749	0.0584049969911575	0.0584049969911575	-1.04896852256759e-08	1.04896852256759e-08	0	-2.14185887248309e-06	-7.17863440513611e-06
1	1	Manual Mode	744.07196749	0.058471567928791	0.058471567928791	-1.04896480202171e-08	1.04896480202171e-08	0	-2.14477266359982e-06	1.42417848110199e-05
1	1	Manual Mode	745.071967559999	0.0584734007716179	0.0584734007716179	-1.0489854341398e-08	1.0489854341398e-08	0	-2.14768651223195e-06	1.29453837871552e-05
1	1	Manual Mode	746.07196749	0.0585401132702827	0.0585401132702827	-1.0489593903186e-08	1.0489593903186e-08	0	-2.15060028811221e-06	1.45807862281799e-05
1	1	Manual Mode	747.07196749	0.0586218535900116	0.0586218535900116	-1.0489678461047e-08	1.0489678461047e-08	0	-2.15351408768472e-06	1.61193311214447e-05
1	1	Manual Mode	748.07196749	0.0586343631148338	0.0586343631148338	-1.04896852256759e-08	1.04896852256759e-08	0	-2.1564278891363e-06	2.23666429519653e-05
1	1	Manual Mode	749.07196768	0.0587154775857925	0.0587154775857925	-1.04896074324438e-08	1.04896074324438e-08	0	-2.15934166953226e-06	2.68854200839996e-05
1	1	Manual Mode	750.0719676	0.058761440217495	0.058761440217495	-1.04892708921569e-08	1.04892708921569e-08	0	-2.1622553556581e-06	2.11186707019806e-05
1	1	Manual Mode	751.07196749	0.0587999597191811	0.0587999597191811	-1.04892962595152e-08	1.04892962595152e-08	0	-2.16516904874301e-06	9.46223735809326e-07
1	1	Manual Mode	752.07196749	0.0588052868843079	0.0588052868843079	-1.04896125059154e-08	1.04896125059154e-08	0	-2.16808282999466e-06	1.38208270072937e-05
1	1	Manual Mode	753.07196749	0.0588824078440666	0.0588824078440666	-1.04889597192282e-08	1.04889597192282e-08	0	-2.17099642991666e-06	1.06394290924072e-05
1	1	Manual Mode	754.07196749	0.0589422732591629	0.0589422732591629	-1.04891085410637e-08	1.04891085410637e-08	0	-2.17391007117807e-06	4.5187771320343e-06
1	1	Manual Mode	755.07196749	0.0590154975652695	0.0590154975652695	-1.04897105930342e-08	1.04897105930342e-08	0	-2.17682387967614e-06	6.4559280872345e-06
1	1	Manual Mode	756.07196749	0.0590293481945992	0.0590293481945992	-1.04895364038405e-08	1.04895364038405e-08	0	-2.17973763978831e-06	5.34206628799438e-06
1	1	Manual Mode	757.07196749	0.0591118037700653	0.0591118037700653	-1.04892015547108e-08	1.04892015547108e-08	0	-2.18265130688684e-06	5.96046447753906e-07
1	1	Manual Mode	758.07196749	0.0591375082731247	0.0591375082731247	-1.04890544240326e-08	1.04890544240326e-08	0	-2.18556493311574e-06	-3.76254320144653e-06
1	1	Manual Mode	759.07196749	0.0592018365859985	0.0592018365859985	-1.04887872211917e-08	1.04887872211917e-08	0	-2.18847848512163e-06	7.40215182304382e-06
1	1	Manual Mode	760.0719675	0.0592757910490036	0.0592757910490036	-1.04885656795958e-08	1.04885656795958e-08	0	-2.19139197561732e-06	1.04941427707672e-05
1	1	Manual Mode	761.07196752	0.0593102872371674	0.0593102872371674	-1.0488498033307e-08	1.0488498033307e-08	0	-2.19430544735151e-06	2.6017427444458e-05
1	1	Manual Mode	762.07196749	0.0593693554401398	0.0593693554401398	-1.04893875820051e-08	1.04893875820051e-08	0	-2.19721916603687e-06	2.19829380512238e-05
1	1	Manual Mode	763.07196749	0.0594194158911705	0.0594194158911705	-1.04890307478315e-08	1.04890307478315e-08	0	-2.20013278568905e-06	1.6581267118454e-05
1	1	Manual Mode	764.0719675	0.0595034211874008	0.0595034211874008	-1.0488988468901e-08	1.0488988468901e-08	0	-2.20304639362621e-06	1.91144645214081e-05
1	1	Manual Mode	765.07196749	0.0595266371965408	0.0595266371965408	-1.04889191314549e-08	1.04889191314549e-08	0	-2.2059599822447e-06	1.22189521789551e-05
1	1	Manual Mode	766.07196786	0.059567004442215	0.059567004442215	-1.04896480202171e-08	1.04896480202171e-08	0	-2.20887377443953e-06	2.01612710952759e-05
1	1	Manual Mode	767.071970999999	0.059602677822113	0.059602677822113	-1.0488927587241e-08	1.0488927587241e-08	0	-2.21178737458466e-06	4.20212745666504e-06
1	1	Manual Mode	768.07196749	0.0596157386898994	0.0596157386898994	-1.04892844214146e-08	1.04892844214146e-08	0	-2.21470105447467e-06	6.6906213760376e-06
1	1	Manual Mode	769.07196749	0.0596748888492584	0.0596748888492584	-1.04891068499064e-08	1.04891068499064e-08	0	-2.21761469526631e-06	1.42380595207214e-05
1	1	Manual Mode	770.07196749	0.0596647560596466	0.0596647560596466	-1.04892150839686e-08	1.04892150839686e-08	0	-2.22052836612297e-06	-2.49966979026794e-06
1	1	Manual Mode	771.07196749	0.0596853718161583	0.0596853718161583	-1.04890425859321e-08	1.04890425859321e-08	0	-2.22344198906351e-06	6.62356615066528e-06
1	1	Manual Mode	772.07196749	0.0597454756498337	0.0597454756498337	-1.04891829519814e-08	1.04891829519814e-08	0	-2.22635565099461e-06	1.19954347610474e-06
1	1	Manual Mode	773.071967559999	0.0597474649548531	0.0597474649548531	-1.04892607452135e-08	1.04892607452135e-08	0	-2.22926933473891e-06	1.01998448371887e-05
1	1	Manual Mode	774.07196749	0.0597974136471748	0.0597974136471748	-1.04896615494748e-08	1.04896615494748e-08	0	-2.2321831294098e-06	2.0831823348999e-05
1	1	Manual Mode	775.071967559999	0.0598356872797012	0.0598356872797012	-1.04892404513269e-08	1.04892404513269e-08	0	-2.2350968075169e-06	2.60025262832642e-05
1	1	Manual Mode	776.07196751	0.0598791241645813	0.0598791241645813	-1.04887720007767e-08	1.04887720007767e-08	0	-2.23801035514922e-06	2.28509306907654e-05
1	1	Manual Mode	777.07196763	0.0599133893847466	0.0599133893847466	-1.04896074324438e-08	1.04896074324438e-08	0	-2.24092413534122e-06	8.74325633049011e-06
1	1	Manual Mode	778.07196749	0.0599749162793159	0.0599749162793159	-1.04893892731623e-08	1.04893892731623e-08	0	-2.24383785417584e-06	5.58793544769287e-07
1	1	Manual Mode	779.07196749	0.0600003451108932	0.0600003451108932	-1.04893216268735e-08	1.04893216268735e-08	0	-2.24675155462775e-06	2.70083546638489e-06
1	1	Manual Mode	780.07196749	0.0600450411438942	0.0600450411438942	-1.04888599409522e-08	1.04888599409522e-08	0	-2.24966512683357e-06	-6.10947608947754e-07
1	1	Manual Mode	781.07196749	0.0601175352931023	0.0601175352931023	-1.04890290566743e-08	1.04890290566743e-08	0	-2.25257874601598e-06	7.15255737304688e-06
1	1	Manual Mode	782.07196749	0.0601215437054634	0.0601215437054634	-1.04890781002337e-08	1.04890781002337e-08	0	-2.2554923788216e-06	2.07200646400452e-05
1	1	Manual Mode	783.07196754	0.0601203516125679	0.0601203516125679	-1.04887922946634e-08	1.04887922946634e-08	0	-2.25840593238246e-06	1.89207494258881e-05
1	1	Manual Mode	784.07196751	0.0602317079901695	0.0602317079901695	-1.04891897166103e-08	1.04891897166103e-08	0	-2.26131959610522e-06	1.95056200027466e-05
1	1	Manual Mode	785.07196749	0.0602705329656601	0.0602705329656601	-1.04896429467454e-08	1.04896429467454e-08	0	-2.26423338575438e-06	3.98308038711548e-05
1	1	Manual Mode	786.07196749	0.0602708980441093	0.0602708980441093	-1.0489769783537e-08	1.0489769783537e-08	0	-2.26714721069425e-06	3.73609364032745e-05
1	1	Manual Mode	787.0719675	0.0603728592395782	0.0603728592395782	-1.04899135319007e-08	1.04899135319007e-08	0	-2.27006107559336e-06	4.62308526039124e-05
1	1	Manual Mode	788.07196749	0.0603893026709557	0.0603893026709557	-1.04895397861549e-08	1.04895397861549e-08	0	-2.27297483661593e-06	4.47370111942291e-05
1	1	Manual Mode	789.07196749	0.0604746788740158	0.0604746788740158	-1.0489578682771e-08	1.0489578682771e-08	0	-2.27588860847226e-06	4.27812337875366e-05
1	1	Manual Mode	790.07196749	0.0605088472366333	0.0605088472366333	-1.04892708921569e-08	1.04892708921569e-08	0	-2.27880229483119e-06	4.51505184173584e-05
1	1	Manual Mode	791.07196749	0.0604854971170425	0.0604854971170425	-1.04892539805846e-08	1.04892539805846e-08	0	-2.28171597649246e-06	3.89888882637024e-05
1	1	Manual Mode	792.07196749	0.0605726763606071	0.0605726763606071	-1.04891829519814e-08	1.04891829519814e-08	0	-2.28462963842357e-06	3.58372926712036e-05
1	1	Manual Mode	793.07196749	0.0605851635336876	0.0605851635336876	-1.04889089845116e-08	1.04889089845116e-08	0	-2.2875432242526e-06	3.79234552383423e-05
1	1	Manual Mode	794.07196749	0.0606419369578362	0.0606419369578362	-1.0489478904495e-08	1.0489478904495e-08	0	-2.29045696839274e-06	2.65017151832581e-05
1	1	Manual Mode	795.07196751	0.0606750249862671	0.0606750249862671	-1.04896446379026e-08	1.04896446379026e-08	0	-2.29337075862821e-06	9.91672277450562e-06
1	1	Manual Mode	796.07196749	0.0606988221406937	0.0606988221406937	-1.04895922120288e-08	1.04895922120288e-08	0	-2.29628453418438e-06	2.00271606445313e-05
1	1	Manual Mode	797.07196758	0.060741625726223	0.060741625726223	-1.04892404513269e-08	1.04892404513269e-08	0	-2.29919821234976e-06	1.86339020729065e-05
1	1	Manual Mode	798.07196752	0.0608435645699501	0.0608435645699501	-1.04887077368024e-08	1.04887077368024e-08	0	-2.30211174210184e-06	1.93528831005096e-05
1	1	Manual Mode	799.07196749	0.06084044277668	0.06084044277668	-1.04886079585263e-08	1.04886079585263e-08	0	-2.30502524422514e-06	6.33671879768372e-06
1	1	Manual Mode	800.0719675	0.0608473569154739	0.0608473569154739	-1.04886722225007e-08	1.04886722225007e-08	0	-2.30793876431608e-06	1.45956873893738e-05
1	1	Manual Mode	801.07196749	0.0609367862343788	0.0609367862343788	-1.04888311912795e-08	1.04888311912795e-08	0	-2.31085232850674e-06	4.64543700218201e-06
1	1	Manual Mode	802.07196749	0.0609506294131279	0.0609506294131279	-1.04885470768664e-08	1.04885470768664e-08	0	-2.31376581380587e-06	9.16421413421631e-07
1	1	Manual Mode	803.07196749	0.061019130051136	0.061019130051136	-1.04888531763233e-08	1.04888531763233e-08	0	-2.31667938413263e-06	4.34368848800659e-06
1	1	Manual Mode	804.07196749	0.0610490664839745	0.0610490664839745	-1.04889647926999e-08	1.04889647926999e-08	0	-2.31959298546393e-06	1.03376805782318e-05
1	1	Manual Mode	805.07196749	0.0610563531517982	0.0610563531517982	-1.04892083193397e-08	1.04892083193397e-08	0	-2.32250665444153e-06	1.45137310028076e-05
1	1	Manual Mode	806.071967559999	0.0610776022076607	0.0610776022076607	-1.04889901600582e-08	1.04889901600582e-08	0	-2.32542026302327e-06	1.18240714073181e-05
1	1	Manual Mode	807.07196749	0.0611019507050514	0.0611019507050514	-1.04888819259961e-08	1.04888819259961e-08	0	-2.3283338411321e-06	2.00159847736359e-05
1	1	Manual Mode	808.07196749	0.0612009391188622	0.0612009391188622	-1.04888024416067e-08	1.04888024416067e-08	0	-2.33124739736588e-06	1.26361846923828e-05
1	1	Manual Mode	809.07196749	0.0611765086650848	0.0611765086650848	-1.04889326607127e-08	1.04889326607127e-08	0	-2.33416098977163e-06	3.47942113876343e-06
1	1	Manual Mode	810.07196749	0.0612724423408508	0.0612724423408508	-1.04886942075446e-08	1.04886942075446e-08	0	-2.3370745159404e-06	2.14576721191406e-06
1	1	Manual Mode	811.07196749	0.0612492859363556	0.0612492859363556	-1.04886231789413e-08	1.04886231789413e-08	0	-2.33998802237899e-06	-1.11833214759827e-05
1	1	Manual Mode	812.07196751	0.0612053573131561	0.0612053573131561	-1.04890019981588e-08	1.04890019981588e-08	0	-2.34290163410342e-06	1.60560011863708e-06
1	1	Manual Mode	813.07196749	0.0612850487232208	0.0612850487232208	-1.048881258855e-08	1.048881258855e-08	0	-2.34581519309752e-06	8.14348459243774e-06
1	1	Manual Mode	814.07196749	0.0614471882581711	0.0614471882581711	-1.04889191314549e-08	1.04889191314549e-08	0	-2.34872878174515e-06	4.42564487457275e-06
1	1	Manual Mode	815.07196749	0.0614933297038078	0.0614933297038078	-1.04885369299231e-08	1.04885369299231e-08	0	-2.35164226422568e-06	8.02800059318542e-06
1	1	Manual Mode	816.07196749	0.0615006238222122	0.0615006238222122	-1.04887094279596e-08	1.04887094279596e-08	0	-2.35455579462234e-06	1.32471323013306e-05
1	1	Manual Mode	817.07196749	0.0615052282810211	0.0615052282810211	-1.04885234006653e-08	1.04885234006653e-08	0	-2.35746927334475e-06	-1.14031136035919e-05
1	1	Manual Mode	818.0719675	0.0615516752004623	0.0615516752004623	-1.04888142797073e-08	1.04888142797073e-08	0	-2.36038283289602e-06	-2.06269323825836e-05
1	1	Manual Mode	819.07196749	0.0615671947598457	0.0615671947598457	-1.0488528474137e-08	1.0488528474137e-08	0	-2.36329631299859e-06	-9.67085361480713e-06
1	1	Manual Mode	820.07196749	0.0615859925746918	0.0615859925746918	-1.04886553109285e-08	1.04886553109285e-08	0	-2.36620982836274e-06	-2.05300748348236e-05
1	1	Manual Mode	821.07196749	0.0616411119699478	0.0616411119699478	-1.04885775176964e-08	1.04885775176964e-08	0	-2.36912332211765e-06	-1.13807618618011e-05
1	1	Manual Mode	822.07196749	0.061667799949646	0.061667799949646	-1.04889546457566e-08	1.04889546457566e-08	0	-2.37203692063036e-06	2.9243528842926e-06
1	1	Manual Mode	823.07196749	0.0616864264011383	0.0616864264011383	-1.04886451639852e-08	1.04886451639852e-08	0	-2.37495043317592e-06	-1.05686485767365e-05
1	1	Manual Mode	824.07196749	0.0617382600903511	0.0617382600903511	-1.0488973248486e-08	1.0488973248486e-08	0	-2.37786403685605e-06	-1.09151005744934e-06
1	1	Manual Mode	825.07196754	0.0617573708295822	0.0617573708295822	-1.04891592757803e-08	1.04891592757803e-08	0	-2.38077769235612e-06	-1.3008713722229e-05
1	1	Manual Mode	826.07196749	0.0618038326501846	0.0618038326501846	-1.04888802348389e-08	1.04888802348389e-08	0	-2.38369127005345e-06	-4.03448939323425e-06
1	1	Manual Mode	827.07196749	0.0618462413549423	0.0618462413549423	-1.04891000852776e-08	1.04891000852776e-08	0	-2.38660490896603e-06	-2.82377004623413e-06
1	1	Manual Mode	828.07196749	0.0618668273091316	0.0618668273091316	-1.04887314130034e-08	1.04887314130034e-08	0	-2.38951844546964e-06	1.38841569423676e-05
1	1	Manual Mode	829.07196751	0.0619072020053864	0.0619072020053864	-1.04884439162759e-08	1.04884439162759e-08	0	-2.39243190217132e-06	1.07288360595703e-05
1	1	Manual Mode	830.07196749	0.0619575455784798	0.0619575455784798	-1.04886519286141e-08	1.04886519286141e-08	0	-2.39534541653766e-06	1.80639326572418e-05
1	1	Manual Mode	831.0719675	0.0620246976613998	0.0620246976613998	-1.04884625190053e-08	1.04884625190053e-08	0	-2.39825887837763e-06	1.15260481834412e-05
1	1	Manual Mode	832.07196767	0.062043160200119	0.062043160200119	-1.04887246483746e-08	1.04887246483746e-08	0	-2.40117241349748e-06	-5.5357813835144e-06
1	1	Manual Mode	833.07196763	0.0620781108736992	0.0620781108736992	-1.04887906035062e-08	1.04887906035062e-08	0	-2.40408596632635e-06	8.19563865661621e-08
1	1	Manual Mode	834.07196754	0.0620919466018677	0.0620919466018677	-1.04892725833141e-08	1.04892725833141e-08	0	-2.40699965289282e-06	6.57141208648682e-06
1	1	Manual Mode	835.0719675	0.0621347054839134	0.0621347054839134	-1.04889089845116e-08	1.04889089845116e-08	0	-2.40991323860531e-06	1.34631991386414e-05
1	1	Manual Mode	836.07196749	0.0621713474392891	0.0621713474392891	-1.04890628798187e-08	1.04890628798187e-08	0	-2.4128268671539e-06	1.37351453304291e-05
1	1	Manual Mode	837.07196751	0.0622068792581558	0.0622068792581558	-1.04889072933544e-08	1.04889072933544e-08	0	-2.41574045257144e-06	1.34669244289398e-05
1	1	Manual Mode	838.07196749	0.062242217361927	0.062242217361927	-1.0489088247177e-08	1.0489088247177e-08	0	-2.41865408813738e-06	2.30409204959869e-05
1	1	Manual Mode	839.07196749	0.0623017251491547	0.0623017251491547	-1.04892387601697e-08	1.04892387601697e-08	0	-2.42156776557076e-06	6.56768679618835e-06
1	1	Manual Mode	840.07196749	0.0623645037412643	0.0623645037412643	-1.04886214877841e-08	1.04886214877841e-08	0	-2.42448127153959e-06	2.56523489952087e-05
1	1	Manual Mode	841.07196749	0.0624020621180534	0.0624020621180534	-1.04888058239212e-08	1.04888058239212e-08	0	-2.4273948287129e-06	2.08541750907898e-05
1	1	Manual Mode	842.07196749	0.0624574348330498	0.0624574348330498	-1.04889005287255e-08	1.04889005287255e-08	0	-2.4303084121931e-06	1.28224492073059e-05
1	1	Manual Mode	843.07196749	0.0624834820628166	0.0624834820628166	-1.04891136145353e-08	1.04891136145353e-08	0	-2.43322205486381e-06	1.93975865840912e-05
1	1	Manual Mode	844.07196749	0.062506377696991	0.062506377696991	-1.04887331041607e-08	1.04887331041607e-08	0	-2.43613559183719e-06	2.17147171497345e-05
1	1	Manual Mode	845.07196749	0.0625632256269455	0.0625632256269455	-1.04889698661716e-08	1.04889698661716e-08	0	-2.43904919457779e-06	3.66829335689545e-05
1	1	Manual Mode	846.07196793	0.0626014098525047	0.0626014098525047	-1.04885707530675e-08	1.04885707530675e-08	0	-2.44196268773558e-06	3.05213034152985e-05
1	1	Manual Mode	847.07196749	0.0626526474952698	0.0626526474952698	-1.04890645709759e-08	1.04890645709759e-08	0	-2.44487631550107e-06	2.06232070922852e-05
1	1	Manual Mode	848.07196749	0.0627069845795631	0.0627069845795631	-1.04896141970727e-08	1.04896141970727e-08	0	-2.44779009722248e-06	1.72257423400879e-05
1	1	Manual Mode	849.07196749	0.0627506300806999	0.0627506300806999	-1.04896530936887e-08	1.04896530936887e-08	0	-2.45070388974851e-06	2.37040221691132e-05
1	1	Manual Mode	850.07196749	0.0627670809626579	0.0627670809626579	-1.04893368472885e-08	1.04893368472885e-08	0	-2.45361759442831e-06	2.72803008556366e-05
1	1	Manual Mode	851.07196749	0.0628244429826736	0.0628244429826736	-1.04891542023086e-08	1.04891542023086e-08	0	-2.4565312483734e-06	1.40070915222168e-05
1	1	Manual Mode	852.07196749	0.0628647729754448	0.0628647729754448	-1.04889326607127e-08	1.04889326607127e-08	0	-2.45944484077915e-06	2.33091413974762e-05
1	1	Manual Mode	853.07196749	0.0628865957260132	0.0628865957260132	-1.04893317738168e-08	1.04893317738168e-08	0	-2.46235854404965e-06	3.3404678106308e-05
1	1	Manual Mode	854.07196749	0.0629534497857094	0.0629534497857094	-1.04892759656285e-08	1.04892759656285e-08	0	-2.46527223181788e-06	3.09161841869354e-05
1	1	Manual Mode	855.07196749	0.0629809573292732	0.0629809573292732	-1.04889360430271e-08	1.04889360430271e-08	0	-2.46818582516317e-06	3.20523977279663e-05
1	1	Manual Mode	856.07196749	0.0630049332976341	0.0630049332976341	-1.04890070716304e-08	1.04890070716304e-08	0	-2.47109943823862e-06	4.47407364845276e-05
1	1	Manual Mode	857.07196749	0.0630928799510002	0.0630928799510002	-1.04888667055811e-08	1.04888667055811e-08	0	-2.47401301232351e-06	1.89319252967834e-05
1	1	Manual Mode	858.07196805	0.0631661340594292	0.0631661340594292	-1.04886958987018e-08	1.04886958987018e-08	0	-2.47692654059361e-06	3.68058681488037e-05
1	1	Manual Mode	859.07196749	0.0631794333457947	0.0631794333457947	-1.04891474376797e-08	1.04891474376797e-08	0	-2.47984019102799e-06	4.23863530158997e-05
1	1	Manual Mode	860.07196749	0.0632182285189629	0.0632182285189629	-1.04892269220691e-08	1.04892269220691e-08	0	-2.48275386517301e-06	3.51481139659882e-05
1	1	Manual Mode	861.07196748	0.0632657110691071	0.0632657110691071	-1.0488927587241e-08	1.0488927587241e-08	0	-2.48566745614033e-06	3.7800520658493e-05
1	1	Manual Mode	862.07196749	0.0632890239357948	0.0632890239357948	-1.04892438336413e-08	1.04892438336413e-08	0	-2.48858113501214e-06	3.72268259525299e-05
1	1	Manual Mode	863.07196749	0.0633191391825676	0.0633191391825676	-1.04888802348389e-08	1.04888802348389e-08	0	-2.49149471285515e-06	2.63489782810211e-05
1	1	Manual Mode	864.07196749	0.063367672264576	0.063367672264576	-1.04894569194511e-08	1.04894569194511e-08	0	-2.49440845088833e-06	3.18102538585663e-05
1	1	Manual Mode	865.07196749	0.0633961856365204	0.0633961856365204	-1.04895076541678e-08	1.04895076541678e-08	0	-2.49732220301449e-06	4.63016331195831e-05
1	1	Manual Mode	866.07196749	0.0634477138519287	0.0634477138519287	-1.04891000852776e-08	1.04891000852776e-08	0	-2.50023584192707e-06	5.345419049263e-05
1	1	Manual Mode	867.07196749	0.0634810253977776	0.0634810253977776	-1.04893080976157e-08	1.04893080976157e-08	0	-2.50314953862085e-06	3.34717333316803e-05
1	1	Manual Mode	868.07196759	0.0635603591799736	0.0635603591799736	-1.0489264127528e-08	1.0489264127528e-08	0	-2.50606322339209e-06	4.67821955680847e-05
1	1	Manual Mode	869.07196763	0.0635689720511436	0.0635689720511436	-1.04889242049266e-08	1.04889242049266e-08	0	-2.50897681356555e-06	2.90945172309875e-05
1	1	Manual Mode	870.07196751	0.0636121183633804	0.0636121183633804	-1.04888041327639e-08	1.04888041327639e-08	0	-2.51189036991947e-06	3.29427421092987e-05
1	1	Manual Mode	871.07196749	0.0636593401432037	0.0636593401432037	-1.04891728050381e-08	1.04891728050381e-08	0	-2.51480402897371e-06	3.3985823392868e-05
1	1	Manual Mode	872.07196749	0.0637060850858688	0.0637060850858688	-1.04889867777438e-08	1.04889867777438e-08	0	-2.51771763641197e-06	3.89404594898224e-05
1	1	Manual Mode	873.07196749	0.0637537464499474	0.0637537464499474	-1.04892742744713e-08	1.04892742744713e-08	0	-2.52063132371044e-06	3.13743948936462e-05
1	1	Manual Mode	874.07196749	0.0637737736105919	0.0637737736105919	-1.04894467725078e-08	1.04894467725078e-08	0	-2.52354505892502e-06	4.58694994449615e-05
1	1	Manual Mode	875.07196749	0.0637825727462769	0.0637825727462769	-1.0489379126219e-08	1.0489379126219e-08	0	-2.52645877534897e-06	4.03895974159241e-05
1	1	Manual Mode	876.07196749	0.0638157427310944	0.0638157427310944	-1.04889258960838e-08	1.04889258960838e-08	0	-2.52937236587566e-06	2.58311629295349e-05
1	1	Manual Mode	877.07196754	0.0638912841677666	0.0638912841677666	-1.04890087627876e-08	1.04890087627876e-08	0	-2.53228597956656e-06	2.90647149085999e-05
1	1	Manual Mode	878.071967979999	0.0639638751745224	0.0639638751745224	-1.04891863342958e-08	1.04891863342958e-08	0	-2.53519964371921e-06	9.85339283943176e-06
1	1	Manual Mode	879.07196749	0.0640234872698784	0.0640234872698784	-1.04891711138808e-08	1.04891711138808e-08	0	-2.53811330093426e-06	2.1275132894516e-05
1	1	Manual Mode	880.07196749	0.0640527158975601	0.0640527158975601	-1.04893875820051e-08	1.04893875820051e-08	0	-2.54102701970704e-06	1.85295939445496e-05
1	1	Manual Mode	881.07196749	0.0641206800937653	0.0641206800937653	-1.04892624363707e-08	1.04892624363707e-08	0	-2.54394070371714e-06	2.64085829257965e-05
1	1	Manual Mode	882.07196749	0.0641153603792191	0.0641153603792191	-1.04890155274165e-08	1.04890155274165e-08	0	-2.54685431914143e-06	2.58795917034149e-05
1	1	Manual Mode	883.07196749	0.0641613826155663	0.0641613826155663	-1.0489018909731e-08	1.0489018909731e-08	0	-2.54976793550524e-06	2.14241445064545e-05
1	1	Manual Mode	884.07196749	0.0642234832048416	0.0642234832048416	-1.04891254526359e-08	1.04891254526359e-08	0	-2.55268158146431e-06	2.38195061683655e-05
1	1	Manual Mode	885.0719675	0.0642564371228218	0.0642564371228218	-1.0489303024144e-08	1.0489303024144e-08	0	-2.55559527677793e-06	3.17133963108063e-05
1	1	Manual Mode	886.07196749	0.0643146559596062	0.0643146559596062	-1.04885200183508e-08	1.04885200183508e-08	0	-2.55850875453167e-06	4.2300671339035e-05
1	1	Manual Mode	887.07196749	0.06435377150774	0.06435377150774	-1.04886586932429e-08	1.04886586932429e-08	0	-2.56142227083535e-06	1.97738409042358e-05
1	1	Manual Mode	888.07196767	0.0644202455878258	0.0644202455878258	-1.04887922946634e-08	1.04887922946634e-08	0	-2.56433582477497e-06	2.38716602325439e-05
1	1	Manual Mode	889.07196752	0.0644515827298164	0.0644515827298164	-1.04889614103855e-08	1.04889614103855e-08	0	-2.5672494247297e-06	2.60770320892334e-05
1	1	Manual Mode	890.0719675	0.0644787102937698	0.0644787102937698	-1.04889225137694e-08	1.04889225137694e-08	0	-2.57016301425859e-06	3.73385846614838e-05
1	1	Manual Mode	891.07196749	0.0644987672567368	0.0644987672567368	-1.04886468551424e-08	1.04886468551424e-08	0	-2.57307652724477e-06	5.57638704776764e-05
1	1	Manual Mode	892.07196777	0.0645388811826706	0.0645388811826706	-1.04889157491405e-08	1.04889157491405e-08	0	-2.57599011576867e-06	4.2993575334549e-05
1	1	Manual Mode	893.07196753	0.0645969733595848	0.0645969733595848	-1.04894687575517e-08	1.04894687575517e-08	0	-2.57890385639092e-06	4.40478324890137e-05
1	1	Manual Mode	894.07196761	0.0646367371082306	0.0646367371082306	-1.04894264786212e-08	1.04894264786212e-08	0	-2.58181758620141e-06	4.20510768890381e-05
1	1	Manual Mode	895.07196749	0.0646907985210419	0.0646907985210419	-1.04891220703214e-08	1.04891220703214e-08	0	-2.58473123087131e-06	3.79644334316254e-05
1	1	Manual Mode	896.07196752	0.0647549629211426	0.0647549629211426	-1.04889546457566e-08	1.04889546457566e-08	0	-2.58764482947142e-06	2.61291861534119e-05
1	1	Manual Mode	897.0719675	0.0647901743650436	0.0647901743650436	-1.04892015547108e-08	1.04892015547108e-08	0	-2.59055849651168e-06	4.28259372711182e-05
1	1	Manual Mode	898.07196749	0.0648475661873817	0.0648475661873817	-1.04891372907364e-08	1.04891372907364e-08	0	-2.59347214572997e-06	3.99164855480194e-05
1	1	Manual Mode	899.07196749	0.064875915646553	0.064875915646553	-1.04891051587492e-08	1.04891051587492e-08	0	-2.59638578605185e-06	4.4848769903183e-05
1	1	Manual Mode	900.07196749	0.0648917332291603	0.0648917332291603	-1.04893351561312e-08	1.04893351561312e-08	0	-2.59929949026188e-06	4.75086271762848e-05
1	1	Manual Mode	901.07196749	0.0649332106113434	0.0649332106113434	-1.04891169968498e-08	1.04891169968498e-08	0	-2.60221313387212e-06	6.17429614067078e-05
1	1	Manual Mode	902.07196749	0.0649887770414352	0.0649887770414352	-1.04894146405206e-08	1.04894146405206e-08	0	-2.60512686016115e-06	6.60158693790436e-05
1	1	Manual Mode	903.07196751	0.0650195181369781	0.0650195181369781	-1.04893757439045e-08	1.04893757439045e-08	0	-2.60804057570384e-06	8.19116830825806e-05
1	1	Manual Mode	904.07196749	0.0650701895356178	0.0650701895356178	-1.04889783219577e-08	1.04889783219577e-08	0	-2.61095418073501e-06	6.46002590656281e-05
1	1	Manual Mode	905.07196749	0.0651131495833397	0.0651131495833397	-1.04897748570086e-08	1.04897748570086e-08	0	-2.61386800708417e-06	6.40787184238434e-05
1	1	Manual Mode	906.0719675	0.0651571750640869	0.0651571750640869	-1.04895262568972e-08	1.04895262568972e-08	0	-2.61678176440689e-06	7.77430832386017e-05
1	1	Manual Mode	907.07196749	0.0652087107300758	0.0652087107300758	-1.04895499330983e-08	1.04895499330983e-08	0	-2.61969552824806e-06	7.62641429901123e-05
1	1	Manual Mode	908.07196762	0.0652352869510651	0.0652352869510651	-1.04892878037291e-08	1.04892878037291e-08	0	-2.62260921968343e-06	7.75530934333801e-05
1	1	Manual Mode	909.07196749	0.0652661025524139	0.0652661025524139	-1.04897494896503e-08	1.04897494896503e-08	0	-2.62552303860732e-06	5.74961304664612e-05
1	1	Manual Mode	910.07196749	0.06532022356987	0.06532022356987	-1.04890764090765e-08	1.04890764090765e-08	0	-2.62843667094317e-06	5.56930899620056e-05
1	1	Manual Mode	911.07196749	0.0653343722224236	0.0653343722224236	-1.048887347021e-08	1.048887347021e-08	0	-2.63135024690712e-06	5.46835362911224e-05
1	1	Manual Mode	912.07196749	0.0653767809271812	0.0653767809271812	-1.04895922120288e-08	1.04895922120288e-08	0	-2.63426402252157e-06	4.58769500255585e-05
1	1	Manual Mode	913.07196749	0.0654250457882881	0.0654250457882881	-1.04894467725078e-08	1.04894467725078e-08	0	-2.63717775773616e-06	4.6905130147934e-05
1	1	Manual Mode	914.0719675	0.0654682666063309	0.0654682666063309	-1.04893605234896e-08	1.04893605234896e-08	0	-2.64009146902182e-06	6.59190118312836e-05
1	1	Manual Mode	915.07196794	0.0655327215790749	0.0655327215790749	-1.04894230963067e-08	1.04894230963067e-08	0	-2.64300519894172e-06	6.08526170253754e-05
1	1	Manual Mode	916.07196749	0.0655485317111015	0.0655485317111015	-1.04893114799302e-08	1.04893114799302e-08	0	-2.64591889526387e-06	4.62383031845093e-05
1	1	Manual Mode	917.0719675	0.0655911937355995	0.0655911937355995	-1.04889123668261e-08	1.04889123668261e-08	0	-2.64883248206157e-06	4.44352626800537e-05
1	1	Manual Mode	918.07196749	0.0656235069036484	0.0656235069036484	-1.04890561151898e-08	1.04890561151898e-08	0	-2.6517461087311e-06	3.24063003063202e-05
1	1	Manual Mode	919.07196749	0.0656827539205551	0.0656827539205551	-1.04888768525244e-08	1.04888768525244e-08	0	-2.65465968563458e-06	4.13917005062103e-05
1	1	Manual Mode	920.07196749	0.0657157450914383	0.0657157450914383	-1.04890256743598e-08	1.04890256743598e-08	0	-2.65757330387746e-06	4.42937016487122e-05
1	1	Manual Mode	921.07196749	0.0657587051391602	0.0657587051391602	-1.04888802348389e-08	1.04888802348389e-08	0	-2.66048688172047e-06	3.81842255592346e-05
1	1	Manual Mode	922.071967559999	0.0657870024442673	0.0657870024442673	-1.04890459682465e-08	1.04890459682465e-08	0	-2.66340050580449e-06	3.95774841308594e-05
1	1	Manual Mode	923.07196749	0.0658244490623474	0.0658244490623474	-1.04890696444476e-08	1.04890696444476e-08	0	-2.66631413605733e-06	5.94034790992737e-05
1	1	Manual Mode	924.07196749	0.0658674687147141	0.0658674687147141	-1.04894416990361e-08	1.04894416990361e-08	0	-2.66922786986261e-06	6.06104731559753e-05
1	1	Manual Mode	925.07196749	0.0659158974885941	0.0659158974885941	-1.04893080976157e-08	1.04893080976157e-08	0	-2.6721415665564e-06	6.31324946880341e-05
1	1	Manual Mode	926.07196749	0.0659447461366653	0.0659447461366653	-1.04894839779667e-08	1.04894839779667e-08	0	-2.67505531210583e-06	6.54086470603943e-05
1	1	Manual Mode	927.07196749	0.0659927576780319	0.0659927576780319	-1.04896886079904e-08	1.04896886079904e-08	0	-2.67796911449694e-06	6.50547444820404e-05
1	1	Manual Mode	928.07196749	0.0660218223929405	0.0660218223929405	-1.048952456574e-08	1.048952456574e-08	0	-2.68088287132076e-06	6.33858144283295e-05
1	1	Manual Mode	929.0719675	0.0660638436675072	0.0660638436675072	-1.048949412491e-08	1.048949412491e-08	0	-2.68379661971792e-06	7.63684511184692e-05
1	1	Manual Mode	930.07196749	0.0661442205309868	0.0661442205309868	-1.04893825085334e-08	1.04893825085334e-08	0	-2.68671033705227e-06	6.52745366096497e-05
1	1	Manual Mode	931.07196749	0.0662374123930931	0.0662374123930931	-1.04891643492519e-08	1.04891643492519e-08	0	-2.68962399381595e-06	6.45630061626434e-05
1	1	Manual Mode	932.07196749	0.0662923827767372	0.0662923827767372	-1.04895651535133e-08	1.04895651535133e-08	0	-2.69253776191415e-06	6.88470900058746e-05
1	1	Manual Mode	933.0719675	0.0663004815578461	0.0663004815578461	-1.04891406730509e-08	1.04891406730509e-08	0	-2.69545141213024e-06	6.05769455432892e-05
1	1	Manual Mode	934.0719675	0.0663046315312386	0.0663046315312386	-1.04894687575517e-08	1.04894687575517e-08	0	-2.69836515345178e-06	5.301833152771e-05
1	1	Manual Mode	935.07196749	0.066341795027256	0.066341795027256	-1.04895533154127e-08	1.04895533154127e-08	0	-2.70127891823248e-06	5.29550015926361e-05
1	1	Manual Mode	936.07196749	0.0664154291152954	0.0664154291152954	-1.04889935423727e-08	1.04889935423727e-08	0	-2.70419252754981e-06	4.93936240673065e-05
1	1	Manual Mode	937.0719675	0.0664438903331757	0.0664438903331757	-1.04895837562427e-08	1.04895837562427e-08	0	-2.70710630084457e-06	3.68393957614899e-05
1	1	Manual Mode	938.07196749	0.066440261900425	0.066440261900425	-1.0489693681462e-08	1.0489693681462e-08	0	-2.71002010461584e-06	4.21851873397827e-05
1	1	Manual Mode	939.07196749	0.0664544254541397	0.0664544254541397	-1.04895161099539e-08	1.04895161099539e-08	0	-2.71293385909083e-06	5.22136688232422e-05
1	1	Manual Mode	940.07196749	0.0664613097906113	0.0664613097906113	-1.04892252309119e-08	1.04892252309119e-08	0	-2.71584753276608e-06	5.45233488082886e-05
1	1	Manual Mode	941.0719677	0.066498264670372	0.066498264670372	-1.0489478904495e-08	1.0489478904495e-08	0	-2.7187612775181e-06	4.52101230621338e-05
1	1	Manual Mode	942.07196768	0.0665004029870033	0.0665004029870033	-1.04891897166103e-08	1.04891897166103e-08	0	-2.72167494127e-06	5.93774020671844e-05
1	1	Manual Mode	943.07196749	0.0665284171700478	0.0665284171700478	-1.04893672881184e-08	1.04893672881184e-08	0	-2.72458865385198e-06	7.44052231311798e-05
1	1	Manual Mode	944.07196749	0.0665767565369606	0.0665767565369606	-1.04894298609356e-08	1.04894298609356e-08	0	-2.72750238436891e-06	7.8149139881134e-05
1	1	Manual Mode	945.07196749	0.0665969923138618	0.0665969923138618	-1.04892049370252e-08	1.04892049370252e-08	0	-2.73041605240697e-06	6.53676688671112e-05
1	1	Manual Mode	946.07196749	0.0666207671165466	0.0666207671165466	-1.0489203245868e-08	1.0489203245868e-08	0	-2.73332971997527e-06	4.96543943881989e-05
1	1	Manual Mode	947.07196749	0.0666362792253494	0.0666362792253494	-1.04891372907364e-08	1.04891372907364e-08	0	-2.73624336922269e-06	4.67374920845032e-05
1	1	Manual Mode	948.07196748	0.0666412487626076	0.0666412487626076	-1.04892624363707e-08	1.04892624363707e-08	0	-2.73915705320366e-06	5.21615147590637e-05
1	1	Manual Mode	949.0719675	0.0666786134243011	0.0666786134243011	-1.04892556717419e-08	1.04892556717419e-08	0	-2.74207073539297e-06	5.2325427532196e-05
1	1	Manual Mode	950.07196749	0.0667102932929993	0.0667102932929993	-1.04899507373596e-08	1.04899507373596e-08	0	-2.74498461056866e-06	3.04467976093292e-05
1	1	Manual Mode	951.07196749	0.0667322874069214	0.0667322874069214	-1.04891051587492e-08	1.04891051587492e-08	0	-2.74789825089053e-06	3.35201621055603e-05
1	1	Manual Mode	952.07196748	0.0667814463376999	0.0667814463376999	-1.04896311086449e-08	1.04896311086449e-08	0	-2.75081203728046e-06	3.67723405361176e-05
1	1	Manual Mode	953.07196761	0.0668068379163742	0.0668068379163742	-1.04902737483887e-08	1.04902737483887e-08	0	-2.75372600258938e-06	4.19691205024719e-05
1	1	Manual Mode	954.07196749	0.0668443143367767	0.0668443143367767	-1.04897173576631e-08	1.04897173576631e-08	0	-2.75663981261686e-06	4.9099326133728e-05
1	1	Manual Mode	955.07196749	0.0668696165084839	0.0668696165084839	-1.04898492679263e-08	1.04898492679263e-08	0	-2.75955365963573e-06	4.68529760837555e-05
1	1	Manual Mode	956.0719675	0.0668692886829376	0.0668692886829376	-1.04900708095223e-08	1.04900708095223e-08	0	-2.76246756822307e-06	5.6043267250061e-05
1	1	Manual Mode	957.07196749	0.0669343173503876	0.0669343173503876	-1.04894264786212e-08	1.04894264786212e-08	0	-2.76538129777132e-06	4.48524951934814e-05
1	1	Manual Mode	958.07196748	0.0669847056269646	0.0669847056269646	-1.04895600800416e-08	1.04895600800416e-08	0	-2.76829506443109e-06	3.22684645652771e-05
1	1	Manual Mode	959.07196748	0.0670060664415359	0.0670060664415359	-1.0489724122292e-08	1.0489724122292e-08	0	-2.77120887668728e-06	2.40877270698547e-05
1	1	Manual Mode	960.07196749	0.0670455694198608	0.0670455694198608	-1.04896970637765e-08	1.04896970637765e-08	0	-2.77412268145635e-06	2.7146190404892e-05
1	1	Manual Mode	961.07196749	0.0670810267329216	0.0670810267329216	-1.04901435292827e-08	1.04901435292827e-08	0	-2.77703661021449e-06	3.59639525413513e-05
1	1	Manual Mode	962.07196753	0.0670842155814171	0.0670842155814171	-1.04899473550451e-08	1.04899473550451e-08	0	-2.77995048459633e-06	4.52436506748199e-05
1	1	Manual Mode	963.07196749	0.0671184286475182	0.0671184286475182	-1.04898898556996e-08	1.04898898556996e-08	0	-2.78286434277303e-06	5.42104244232178e-05
1	1	Manual Mode	964.0719675	0.0671572685241699	0.0671572685241699	-1.0489264127528e-08	1.0489264127528e-08	0	-2.78577802728203e-06	4.60334122180939e-05
1	1	Manual Mode	965.07196749	0.067201167345047	0.067201167345047	-1.0489693681462e-08	1.0489693681462e-08	0	-2.7886918310533e-06	2.93217599391937e-05
1	1	Manual Mode	966.07196749	0.0672609657049179	0.0672609657049179	-1.04893080976157e-08	1.04893080976157e-08	0	-2.79160552774708e-06	4.70951199531555e-05
1	1	Manual Mode	967.07196749	0.0672882348299026	0.0672882348299026	-1.04891203791642e-08	1.04891203791642e-08	0	-2.79451917229685e-06	2.80924141407013e-05
1	1	Manual Mode	968.07196751	0.0673330873250961	0.0673330873250961	-1.04889157491405e-08	1.04889157491405e-08	0	-2.79743276006322e-06	2.13682651519775e-05
1	1	Manual Mode	969.07196749	0.0673719421029091	0.0673719421029091	-1.04893368472885e-08	1.04893368472885e-08	0	-2.80034646468475e-06	6.67199492454529e-06
1	1	Manual Mode	970.07196749	0.0673976168036461	0.0673976168036461	-1.04891609669375e-08	1.04891609669375e-08	0	-2.8032601205089e-06	2.29440629482269e-05
1	1	Manual Mode	971.0719675	0.0674523636698723	0.0674523636698723	-1.04892438336413e-08	1.04892438336413e-08	0	-2.80617379938071e-06	2.60509550571442e-05
1	1	Manual Mode	972.07196749	0.0674885287880898	0.0674885287880898	-1.04896175793871e-08	1.04896175793871e-08	0	-2.80908758201251e-06	2.05338001251221e-05
1	1	Manual Mode	973.07196749	0.0675063207745552	0.0675063207745552	-1.04893892731623e-08	1.04893892731623e-08	0	-2.81200130125506e-06	3.07448208332062e-05
1	1	Manual Mode	974.07196753	0.0675334334373474	0.0675334334373474	-1.04892049370252e-08	1.04892049370252e-08	0	-2.81491496940967e-06	3.37213277816772e-05
1	1	Manual Mode	975.07196749	0.0676017180085182	0.0676017180085182	-1.04892911860435e-08	1.04892911860435e-08	0	-2.81782866128924e-06	2.63452529907227e-05
1	1	Manual Mode	976.07196749	0.0676768571138382	0.0676768571138382	-1.04894230963067e-08	1.04894230963067e-08	0	-2.82074238992711e-06	2.84239649772644e-05
1	1	Manual Mode	977.07196748	0.0676971599459648	0.0676971599459648	-1.04892117016541e-08	1.04892117016541e-08	0	-2.8236560598151e-06	3.67611646652222e-05
1	1	Manual Mode	978.071967559999	0.0677582696080208	0.0677582696080208	-1.04892083193397e-08	1.04892083193397e-08	0	-2.82656972902578e-06	1.98855996131897e-05
1	1	Manual Mode	979.071967559999	0.0677989274263382	0.0677989274263382	-1.0489264127528e-08	1.0489264127528e-08	0	-2.82948341350565e-06	2.57007777690887e-05
1	1	Manual Mode	980.07196749	0.0678280666470528	0.0678280666470528	-1.04890256743598e-08	1.04890256743598e-08	0	-2.83239703154458e-06	3.1646341085434e-05
1	1	Manual Mode	981.07196749	0.0678651630878448	0.0678651630878448	-1.04891254526359e-08	1.04891254526359e-08	0	-2.83531067750364e-06	1.17570161819458e-05
1	1	Manual Mode	982.07196749	0.0679102018475533	0.0679102018475533	-1.04886942075446e-08	1.04886942075446e-08	0	-2.83822420367241e-06	1.00173056125641e-05
1	1	Manual Mode	983.07196749	0.0679363533854485	0.0679363533854485	-1.04891457465225e-08	1.04891457465225e-08	0	-2.84113785526866e-06	2.17556953430176e-05
1	1	Manual Mode	984.071967809999	0.0679666846990585	0.0679666846990585	-1.04891914077675e-08	1.04891914077675e-08	0	-2.84405152048097e-06	2.04741954803467e-05
1	1	Manual Mode	985.07196749	0.0680015161633492	0.0680015161633492	-1.04894180228351e-08	1.04894180228351e-08	0	-2.84696524677714e-06	1.14999711513519e-05
1	1	Manual Mode	986.07196754	0.0680326297879219	0.0680326297879219	-1.04895228745827e-08	1.04895228745827e-08	0	-2.84987900327688e-06	-3.91155481338501e-06
1	1	Manual Mode	987.07196749	0.0680774450302124	0.0680774450302124	-1.04895736092994e-08	1.04895736092994e-08	0	-2.85279277357822e-06	-9.43988561630249e-06
1	1	Manual Mode	988.07196749	0.0681057199835777	0.0681057199835777	-1.04894856691239e-08	1.04894856691239e-08	0	-2.85570651959742e-06	5.23030757904053e-06
1	1	Manual Mode	989.07196749	0.0681446492671967	0.0681446492671967	-1.04897258134492e-08	1.04897258134492e-08	0	-2.85862033232338e-06	1.68122351169586e-05
1	1	Manual Mode	990.07196749	0.068160854279995	0.068160854279995	-1.0489333464974e-08	1.0489333464974e-08	0	-2.86153403606365e-06	6.60121440887451e-06
1	1	Manual Mode	991.07196749	0.0682182163000107	0.0682182163000107	-1.04893571411751e-08	1.04893571411751e-08	0	-2.86444774638064e-06	6.2696635723114e-06
1	1	Manual Mode	992.07196804	0.0682396367192268	0.0682396367192268	-1.04899930162901e-08	1.04899930162901e-08	0	-2.86736163493225e-06	-3.23355197906494e-06
1	1	Manual Mode	993.07196749	0.0682898536324501	0.0682898536324501	-1.04903498504637e-08	1.04903498504637e-08	0	-2.87027561939913e-06	1.19954347610474e-06
1	1	Manual Mode	994.071967899999	0.0683107152581215	0.0683107152581215	-1.0489854341398e-08	1.0489854341398e-08	0	-2.87318946902197e-06	-1.0807067155838e-05
1	1	Manual Mode	995.07196749	0.0683654174208641	0.0683654174208641	-1.04900775741511e-08	1.04900775741511e-08	0	-2.87610337826454e-06	-1.49831175804138e-05
1	1	Manual Mode	996.07196763	0.068391926586628	0.068391926586628	-1.04896615494748e-08	1.04896615494748e-08	0	-2.87901717354732e-06	-2.55927443504333e-06
1	1	Manual Mode	997.07196779	0.0684325322508812	0.0684325322508812	-1.04897934597381e-08	1.04897934597381e-08	0	-2.88193100553013e-06	-5.82635402679443e-06
1	1	Manual Mode	998.07196749	0.0684753507375717	0.0684753507375717	-1.04894687575517e-08	1.04894687575517e-08	0	-2.88484474597755e-06	-2.33650207519531e-05
1	1	Manual Mode	999.07196754	0.0685109943151474	0.0685109943151474	-1.04896733875754e-08	1.04896733875754e-08	0	-2.88775854428645e-06	-8.60542058944702e-06
1	1	Manual Mode	1000.07196755	0.0685440450906754	0.0685440450906754	-1.0489869561813e-08	1.0489869561813e-08	0	-2.89067239697165e-06	-2.15694308280945e-05
1	1	Manual Mode	1001.07196752	0.0685970857739449	0.0685970857739449	-1.04898746352847e-08	1.04898746352847e-08	0	-2.89358625094959e-06	-3.32929193973541e-05
1	1	Manual Mode	1002.07196759	0.0686152949929237	0.0686152949929237	-1.0489969340089e-08	1.0489969340089e-08	0	-2.89650013152581e-06	-1.65998935699463e-05
1	1	Manual Mode	1003.07196749	0.0686397925019264	0.0686397925019264	-1.04896835345187e-08	1.04896835345187e-08	0	-2.89941393221624e-06	-2.55294144153595e-05
1	1	Manual Mode	1004.07196749	0.0686717703938484	0.0686717703938484	-1.04900099278623e-08	1.04900099278623e-08	0	-2.90232782386287e-06	-1.74418091773987e-05
1	1	Manual Mode	1005.07196748	0.0687100812792778	0.0687100812792778	-1.04900741918367e-08	1.04900741918367e-08	0	-2.90524173333146e-06	-8.51228833198547e-06
1	1	Manual Mode	1006.07196749	0.0687543526291847	0.0687543526291847	-1.04900877210945e-08	1.04900877210945e-08	0	-2.90815564661646e-06	-5.42402267456055e-06
1	1	Manual Mode	1007.07196763	0.0687800571322441	0.0687800571322441	-1.04899270611585e-08	1.04899270611585e-08	0	-2.9110695156525e-06	-3.71858477592468e-05
1	1	Manual Mode	1008.07196756	0.0688250958919525	0.0688250958919525	-1.0489578682771e-08	1.0489578682771e-08	0	-2.91398328730486e-06	-2.48439610004425e-05
1	1	Manual Mode	1009.07196749	0.0688481405377388	0.0688481405377388	-1.04897714746942e-08	1.04897714746942e-08	0	-2.91689711251053e-06	-2.30930745601654e-05
1	1	Manual Mode	1010.07196748	0.068876251578331	0.068876251578331	-1.0489754563122e-08	1.0489754563122e-08	0	-2.91981093319337e-06	-2.06641852855682e-05
1	1	Manual Mode	1011.07196749	0.0689010098576546	0.0689010098576546	-1.04896294174876e-08	1.04896294174876e-08	0	-2.92272471917181e-06	-1.96769833564758e-05
1	1	Manual Mode	1012.07196762	0.0689474046230316	0.0689474046230316	-1.04896327998021e-08	1.04896327998021e-08	0	-2.92563850643944e-06	-2.01128423213959e-05
1	1	Manual Mode	1013.07196754	0.0689846202731133	0.0689846202731133	-1.04895617711988e-08	1.04895617711988e-08	0	-2.928552273365e-06	-2.22101807594299e-05
1	1	Manual Mode	1014.07196749	0.0690435469150543	0.0690435469150543	-1.04896530936887e-08	1.04896530936887e-08	0	-2.93146606574534e-06	-2.52574682235718e-05
1	1	Manual Mode	1015.07196749	0.069103829562664	0.069103829562664	-1.04897816216375e-08	1.04897816216375e-08	0	-2.93437989397357e-06	-2.45384871959686e-05
1	1	Manual Mode	1016.07196749	0.0691502168774605	0.0691502168774605	-1.04898222094108e-08	1.04898222094108e-08	0	-2.93729373347619e-06	-2.7243047952652e-05
1	1	Manual Mode	1017.07196749	0.0691761672496796	0.0691761672496796	-1.04895651535133e-08	1.04895651535133e-08	0	-2.94020750157439e-06	-2.40020453929901e-05
1	1	Manual Mode	1018.07196749	0.0692301988601685	0.0692301988601685	-1.04893537588607e-08	1.04893537588607e-08	0	-2.94312121095185e-06	-1.90101563930511e-05
1	1	Manual Mode	1019.07196749	0.0692397281527519	0.0692397281527519	-1.04897224311348e-08	1.04897224311348e-08	0	-2.94603502273827e-06	-1.08852982521057e-05
1	1	Manual Mode	1020.07196749	0.0692978799343109	0.0692978799343109	-1.04896463290599e-08	1.04896463290599e-08	0	-2.94894881338523e-06	-1.3299286365509e-05
1	1	Manual Mode	1021.07196749	0.0693127885460854	0.0693127885460854	-1.04899067672718e-08	1.04899067672718e-08	0	-2.95186267637614e-06	-1.12205743789673e-05
1	1	Manual Mode	1022.07196749	0.0693546310067177	0.0693546310067177	-1.04892556717419e-08	1.04892556717419e-08	0	-2.95477635850718e-06	-2.0097941160202e-05
1	1	Manual Mode	1023.07196749	0.0693885907530785	0.0693885907530785	-1.04887821477201e-08	1.04887821477201e-08	0	-2.95768990910377e-06	-2.45384871959686e-05
1	1	Manual Mode	1024.07196749	0.069421723484993	0.069421723484993	-1.04891440553653e-08	1.04891440553653e-08	0	-2.96060356023026e-06	-3.82140278816223e-05
1	1	Manual Mode	1025.07196749	0.0694600865244865	0.0694600865244865	-1.04893199357163e-08	1.04893199357163e-08	0	-2.96351726021241e-06	-2.70046293735504e-05
1	1	Manual Mode	1026.07196752	0.0694897845387459	0.0694897845387459	-1.04893858908479e-08	1.04893858908479e-08	0	-2.96643097860283e-06	-2.31079757213593e-05
1	1	Manual Mode	1027.07196749	0.0695310458540916	0.0695310458540916	-1.04889106756688e-08	1.04889106756688e-08	0	-2.96934456481422e-06	-8.8326632976532e-06
1	1	Manual Mode	1028.07196749	0.069554515182972	0.069554515182972	-1.04895059630105e-08	1.04895059630105e-08	0	-2.97225831647061e-06	-1.56238675117493e-05
1	1	Manual Mode	1029.07196766	0.0695902109146118	0.0695902109146118	-1.04892979506724e-08	1.04892979506724e-08	0	-2.97517201084113e-06	-1.06021761894226e-05
1	1	Manual Mode	1030.07196751	0.0696306377649307	0.0696306377649307	-1.04890544240326e-08	1.04890544240326e-08	0	-2.97808563663298e-06	-2.03773379325867e-05
1	1	Manual Mode	1031.07197009	0.0696727856993675	0.0696727856993675	-1.04893300826596e-08	1.04893300826596e-08	0	-2.98099934695107e-06	-2.93254852294922e-05
1	1	Manual Mode	1032.07196749	0.0697064995765686	0.0697064995765686	-1.04891017764348e-08	1.04891017764348e-08	0	-2.98391297875795e-06	-3.10167670249939e-05
1	1	Manual Mode	1033.07196749	0.0697203576564789	0.0697203576564789	-1.04899186053724e-08	1.04899186053724e-08	0	-2.98682684503722e-06	-2.97650694847107e-05
1	1	Manual Mode	1034.07196749	0.0697539076209068	0.0697539076209068	-1.04900031632334e-08	1.04900031632334e-08	0	-2.98974073480479e-06	-2.64085829257965e-05
1	1	Manual Mode	1035.07196749	0.0698065012693405	0.0698065012693405	-1.04896649317893e-08	1.04896649317893e-08	0	-2.99265453061917e-06	-2.87890434265137e-05
1	1	Manual Mode	1036.07196752	0.0698269754648209	0.0698269754648209	-1.04896023589721e-08	1.04896023589721e-08	0	-2.99556830913963e-06	-2.10888683795929e-05
1	1	Manual Mode	1037.07196751	0.0698574632406235	0.0698574632406235	-1.04894416990361e-08	1.04894416990361e-08	0	-2.99848204291578e-06	-1.18352472782135e-05
1	1	Manual Mode	1038.07196749	0.0698854401707649	0.0698854401707649	-1.04894975072244e-08	1.04894975072244e-08	0	-3.00139579216507e-06	-2.41771340370178e-06
1	1	Manual Mode	1039.07196749	0.0699180588126183	0.0699180588126183	-1.0489409567049e-08	1.0489409567049e-08	0	-3.00430951704481e-06	-9.68575477600098e-06
1	1	Manual Mode	1040.07196749	0.0699435994029045	0.0699435994029045	-1.04889986158443e-08	1.04889986158443e-08	0	-3.00722312777143e-06	-3.68431210517883e-06
1	1	Manual Mode	1041.07196749	0.0699807703495026	0.0699807703495026	-1.04892827302574e-08	1.04892827302574e-08	0	-3.01013681741873e-06	1.07213854789734e-05
1	1	Manual Mode	1042.07196773	0.0700081214308739	0.0700081214308739	-1.04891829519814e-08	1.04891829519814e-08	0	-3.01305048004911e-06	2.75671482086182e-06
1	1	Manual Mode	1043.07196749	0.0700706839561462	0.0700706839561462	-1.04890662621331e-08	1.04890662621331e-08	0	-3.0159641088671e-06	1.75498425960541e-05
1	1	Manual Mode	1044.07196749	0.070177860558033	0.070177860558033	-1.04888396470656e-08	1.04888396470656e-08	0	-3.01887767543573e-06	1.11758708953857e-08
1	1	Manual Mode	1045.07196749	0.0702022835612297	0.0702022835612297	-1.04890155274165e-08	1.04890155274165e-08	0	-3.02179129086001e-06	-6.96629285812378e-06
1	1	Manual Mode	1046.07196749	0.0702683851122856	0.0702683851122856	-1.04888176620217e-08	1.04888176620217e-08	0	-3.02470485132168e-06	5.55068254470825e-07
1	1	Manual Mode	1047.07196749	0.0703158602118492	0.0703158602118492	-1.04891677315664e-08	1.04891677315664e-08	0	-3.0276185090249e-06	1.48266553878784e-05
1	1	Manual Mode	1048.0719675	0.0703558996319771	0.0703558996319771	-1.04892878037291e-08	1.04892878037291e-08	0	-3.03053220011062e-06	6.0349702835083e-07
1	1	Manual Mode	1049.07196798	0.0703687369823456	0.0703687369823456	-1.04897427250214e-08	1.04897427250214e-08	0	-3.03344601893287e-06	-1.87493860721588e-05
1	1	Manual Mode	1050.0719675	0.0703908801078796	0.0703908801078796	-1.04895364038405e-08	1.04895364038405e-08	0	-3.03635977764645e-06	-1.35228037834167e-06
1	1	Manual Mode	1051.07196756	0.070438951253891	0.070438951253891	-1.04891423642081e-08	1.04891423642081e-08	0	-3.03927342847799e-06	-3.46079468727112e-06
1	1	Manual Mode	1052.07196749	0.0704727917909622	0.0704727917909622	-1.04891136145353e-08	1.04891136145353e-08	0	-3.04218707094474e-06	-5.86733222007751e-06
1	1	Manual Mode	1053.07196749	0.0705242678523064	0.0705242678523064	-1.0489018909731e-08	1.0489018909731e-08	0	-3.04510068730855e-06	-1.69835984706879e-05
1	1	Manual Mode	1054.07196749	0.0705229416489601	0.0705229416489601	-1.04890916294915e-08	1.04890916294915e-08	0	-3.0480143238723e-06	-1.9557774066925e-05
1	1	Manual Mode	1055.07196749	0.0705496594309807	0.0705496594309807	-1.04887533980473e-08	1.04887533980473e-08	0	-3.05092786648287e-06	-1.31241977214813e-05
1	1	Manual Mode	1056.07196749	0.070578470826149	0.070578470826149	-1.04884845040492e-08	1.04884845040492e-08	0	-3.05384133440066e-06	-2.67550349235535e-05
1	1	Manual Mode	1057.07196749	0.0706071853637695	0.0706071853637695	-1.04890831737054e-08	1.04890831737054e-08	0	-3.05675496861558e-06	-1.54897570610046e-05
1	1	Manual Mode	1058.07196749	0.0706501081585884	0.0706501081585884	-1.04895330215261e-08	1.04895330215261e-08	0	-3.05966872778823e-06	-2.51010060310364e-05
1	1	Manual Mode	1059.07196752	0.0706768557429314	0.0706768557429314	-1.04891051587492e-08	1.04891051587492e-08	0	-3.06258236819751e-06	-2.1863728761673e-05
1	1	Manual Mode	1060.07196753	0.0706966370344162	0.0706966370344162	-1.04891102322209e-08	1.04891102322209e-08	0	-3.06549600995782e-06	-1.54785811901093e-05
1	1	Manual Mode	1061.07196749	0.070731595158577	0.070731595158577	-1.04891863342958e-08	1.04891863342958e-08	0	-3.06840967271191e-06	8.38190317153931e-07
1	1	Manual Mode	1062.07196749	0.0707325786352158	0.0707325786352158	-1.048881258855e-08	1.048881258855e-08	0	-3.07132323176428e-06	-1.50501728057861e-05
1	1	Manual Mode	1063.0719675	0.0707777589559555	0.0707777589559555	-1.04889766308004e-08	1.04889766308004e-08	0	-3.07423683641309e-06	-2.63340771198273e-05
1	1	Manual Mode	1064.07196749	0.0708078071475029	0.0708078071475029	-1.04891169968498e-08	1.04891169968498e-08	0	-3.07715047999419e-06	-1.81645154953003e-05
1	1	Manual Mode	1065.07196749	0.0708224177360535	0.0708224177360535	-1.04890273655171e-08	1.04890273655171e-08	0	-3.08006409870683e-06	-3.38442623615265e-05
1	1	Manual Mode	1066.07196749	0.0708514153957367	0.0708514153957367	-1.04889800131149e-08	1.04889800131149e-08	0	-3.08297770426603e-06	-3.11620533466339e-05
1	1	Manual Mode	1067.07196749	0.0708722844719887	0.0708722844719887	-1.04890713356048e-08	1.04890713356048e-08	0	-3.08589133519259e-06	-3.92459332942963e-05
1	1	Manual Mode	1068.0719675	0.0709393918514252	0.0709393918514252	-1.048946368408e-08	1.048946368408e-08	0	-3.08880507513397e-06	-5.26830554008484e-05
1	1	Manual Mode	1069.07196756	0.0709753036499023	0.0709753036499023	-1.04889343518699e-08	1.04889343518699e-08	0	-3.0917186681843e-06	-4.45619225502014e-05
1	1	Manual Mode	1070.07196749	0.071040466427803	0.071040466427803	-1.04890933206487e-08	1.04890933206487e-08	0	-3.09463230501386e-06	-3.83444130420685e-05
1	1	Manual Mode	1071.07196749	0.0711083337664604	0.0711083337664604	-1.04889343518699e-08	1.04889343518699e-08	0	-3.09754589788938e-06	-3.70107591152191e-05
1	1	Manual Mode	1072.07196749	0.071111761033535	0.071111761033535	-1.04890003070015e-08	1.04890003070015e-08	0	-3.10045950908577e-06	4.77954745292664e-06
1	1	Manual Mode	1073.0719675	0.0711468607187271	0.0711468607187271	-1.04894180228351e-08	1.04894180228351e-08	0	-3.10337323634347e-06	-1.74157321453094e-05
1	1	Manual Mode	1074.0719675	0.0712001472711563	0.0712001472711563	-1.04890899383342e-08	1.04890899383342e-08	0	-3.10628687243745e-06	-1.61156058311462e-05
1	1	Manual Mode	1075.07196749	0.071238785982132	0.071238785982132	-1.04891981723964e-08	1.04891981723964e-08	0	-3.10920053856732e-06	-1.39288604259491e-05
1	1	Manual Mode	1076.07196749	0.0712692141532898	0.0712692141532898	-1.0489057806347e-08	1.0489057806347e-08	0	-3.11211416573575e-06	-2.25864350795746e-05
1	1	Manual Mode	1077.07196751	0.0712987184524536	0.0712987184524536	-1.04894028024201e-08	1.04894028024201e-08	0	-3.11502788879469e-06	-5.21540641784668e-08
1	1	Manual Mode	1078.07196749	0.071347676217556	0.071347676217556	-1.04893436119173e-08	1.04893436119173e-08	0	-3.11794159529529e-06	-1.59814953804016e-06
1	1	Manual Mode	1079.07196751	0.0713986754417419	0.0713986754417419	-1.04888481028517e-08	1.04888481028517e-08	0	-3.12085516427101e-06	-1.6726553440094e-06
1	1	Manual Mode	1080.07196749	0.0714273378252983	0.0714273378252983	-1.04887263395318e-08	1.04887263395318e-08	0	-3.12376869930706e-06	1.45547091960907e-05
1	1	Manual Mode	1081.07196749	0.0714298412203789	0.0714298412203789	-1.04886705313435e-08	1.04886705313435e-08	0	-3.1266822188991e-06	1.66222453117371e-05
1	1	Manual Mode	1082.07196749	0.0714780315756798	0.0714780315756798	-1.048890391104e-08	1.048890391104e-08	0	-3.12959580331883e-06	7.72625207901001e-06
1	1	Manual Mode	1083.07196749	0.0715031027793884	0.0715031027793884	-1.04886772959724e-08	1.04886772959724e-08	0	-3.13250932478994e-06	5.07757067680359e-06
1	1	Manual Mode	1084.07196749	0.07154231518507	0.07154231518507	-1.04886756048152e-08	1.04886756048152e-08	0	-3.13542284579127e-06	1.35637819766998e-05
1	1	Manual Mode	1085.07196749	0.0715830773115158	0.0715830773115158	-1.04888531763233e-08	1.04888531763233e-08	0	-3.13833641611803e-06	9.0375542640686e-06
1	1	Manual Mode	1086.07196749	0.0716432258486748	0.0716432258486748	-1.04886011938974e-08	1.04886011938974e-08	0	-3.14124991644967e-06	4.09036874771118e-06
1	1	Manual Mode	1087.07196781	0.0717153176665306	0.0717153176665306	-1.04892759656285e-08	1.04892759656285e-08	0	-3.14416360515028e-06	8.29249620437622e-06
1	1	Manual Mode	1088.07196749	0.071733832359314	0.071733832359314	-1.0489233686698e-08	1.0489233686698e-08	0	-3.14707728024198e-06	1.98632478713989e-05
1	1	Manual Mode	1089.07196749	0.0717817470431328	0.0717817470431328	-1.04892810391002e-08	1.04892810391002e-08	0	-3.14999096941951e-06	1.77919864654541e-05
1	1	Manual Mode	1090.07196749	0.0718233734369278	0.0718233734369278	-1.0489133908422e-08	1.0489133908422e-08	0	-3.15290461772741e-06	1.41188502311707e-05
1	1	Manual Mode	1091.07196752	0.0718605741858482	0.0718605741858482	-1.04896463290599e-08	1.04896463290599e-08	0	-3.15581840846178e-06	8.57189297676086e-06
1	1	Manual Mode	1092.0719675	0.0718829408288002	0.0718829408288002	-1.04893250091879e-08	1.04893250091879e-08	0	-3.15873210979495e-06	6.21005892753601e-06
1	1	Manual Mode	1093.07196749	0.0719170197844505	0.0719170197844505	-1.04889292783983e-08	1.04889292783983e-08	0	-3.16164570123204e-06	1.18538737297058e-05
1	1	Manual Mode	1094.0719675	0.0719525814056396	0.0719525814056396	-1.04892861125718e-08	1.04892861125718e-08	0	-3.164559391848e-06	-6.83590769767761e-06
1	1	Manual Mode	1095.07196749	0.0719611421227455	0.0719611421227455	-1.04891237614786e-08	1.04891237614786e-08	0	-3.16747303730816e-06	-1.70096755027771e-05
1	1	Manual Mode	1096.07196749	0.0719955787062645	0.0719955787062645	-1.04888751613672e-08	1.04888751613672e-08	0	-3.17038661374187e-06	-1.71363353729248e-06
1	1	Manual Mode	1097.07196749	0.0720269381999969	0.0720269381999969	-1.04886333258846e-08	1.04886333258846e-08	0	-3.17330012299907e-06	-3.82959842681885e-06
1	1	Manual Mode	1098.07196754	0.0720595270395279	0.0720595270395279	-1.04885622972814e-08	1.04885622972814e-08	0	-3.17621361267176e-06	-7.5995922088623e-06
1	1	Manual Mode	1099.07196749	0.0720787420868874	0.0720787420868874	-1.0488743251104e-08	1.0488743251104e-08	0	-3.17912715231806e-06	-1.88127160072327e-06
1	1	Manual Mode	1100.0719675	0.0721275880932808	0.0721275880932808	-1.04887838388773e-08	1.04887838388773e-08	0	-3.18204070341355e-06	-7.25314021110535e-06
1	1	Manual Mode	1101.07196749	0.072168156504631	0.072168156504631	-1.04886891340729e-08	1.04886891340729e-08	0	-3.18495422814388e-06	-6.25476241111755e-06
1	1	Manual Mode	1102.07196749	0.0721782073378563	0.0721782073378563	-1.04893537588607e-08	1.04893537588607e-08	0	-3.18786793752134e-06	-1.64322555065155e-05
1	1	Manual Mode	1103.0719675	0.0722156837582588	0.0722156837582588	-1.04896074324438e-08	1.04896074324438e-08	0	-3.19078171739282e-06	-1.15148723125458e-05
1	1	Manual Mode	1104.07196752	0.0722398608922958	0.0722398608922958	-1.04895178011111e-08	1.04895178011111e-08	0	-3.19369547239585e-06	-1.81011855602264e-05
1	1	Manual Mode	1105.07196756	0.0722838938236237	0.0722838938236237	-1.04897799304803e-08	1.04897799304803e-08	0	-3.19660930027087e-06	-1.51805579662323e-05
1	1	Manual Mode	1106.07196749	0.0723175704479218	0.0723175704479218	-1.04896852256759e-08	1.04896852256759e-08	0	-3.19952310151848e-06	-2.35103070735931e-05
1	1	Manual Mode	1107.07196749	0.0723506808280945	0.0723506808280945	-1.04897325780781e-08	1.04897325780781e-08	0	-3.2024369161235e-06	-3.33972275257111e-05
1	1	Manual Mode	1108.07196749	0.0724082142114639	0.0724082142114639	-1.04900572802645e-08	1.04900572802645e-08	0	-3.20535082092358e-06	-2.8703361749649e-05
1	1	Manual Mode	1109.07196749	0.0724202692508698	0.0724202692508698	-1.04897883862664e-08	1.04897883862664e-08	0	-3.20826465103087e-06	-1.27144157886505e-05
1	1	Manual Mode	1110.07196749	0.0724509656429291	0.0724509656429291	-1.04897359603926e-08	1.04897359603926e-08	0	-3.21117846657543e-06	-1.27069652080536e-05
1	1	Manual Mode	1111.07196749	0.0724944695830345	0.0724944695830345	-1.04897156665059e-08	1.04897156665059e-08	0	-3.21409227648279e-06	4.63426113128662e-06
1	1	Manual Mode	1112.07196749	0.0725209265947342	0.0725209265947342	-1.04895296392116e-08	1.04895296392116e-08	0	-3.2170060347159e-06	-4.597008228302e-06
1	1	Manual Mode	1113.0719675	0.0725527256727219	0.0725527256727219	-1.04895651535133e-08	1.04895651535133e-08	0	-3.21991980284324e-06	-2.06939876079559e-05
1	1	Manual Mode	1114.07196749	0.0726024135947227	0.0726024135947227	-1.04891677315664e-08	1.04891677315664e-08	0	-3.22283346051732e-06	-2.0001083612442e-05
1	1	Manual Mode	1115.0719678	0.0726310685276985	0.0726310685276985	-1.04895161099539e-08	1.04895161099539e-08	0	-3.22574721589557e-06	-2.10925936698914e-05
1	1	Manual Mode	1116.07196749	0.0726450979709625	0.0726450979709625	-1.04891085410637e-08	1.04891085410637e-08	0	-3.22866085625374e-06	-1.93081796169281e-05
1	1	Manual Mode	1117.07196749	0.0726828426122665	0.0726828426122665	-1.04895262568972e-08	1.04895262568972e-08	0	-3.23157461354733e-06	-1.07735395431519e-05
1	1	Manual Mode	1118.07196761	0.0727323219180107	0.0727323219180107	-1.0489348685389e-08	1.0489348685389e-08	0	-3.23448832186513e-06	-6.52298331260681e-06
1	1	Manual Mode	1119.07196756	0.0727577731013298	0.0727577731013298	-1.04899507373596e-08	1.04899507373596e-08	0	-3.23740219692426e-06	-8.47131013870239e-06
1	1	Manual Mode	1120.07196749	0.072814904153347	0.072814904153347	-1.04898830910708e-08	1.04898830910708e-08	0	-3.24031605313448e-06	-7.86036252975464e-06
1	1	Manual Mode	1121.0719675	0.0728497356176376	0.0728497356176376	-1.04897647100653e-08	1.04897647100653e-08	0	-3.24322987669419e-06	-4.39584255218506e-07
1	1	Manual Mode	1122.07196748	0.0728646293282509	0.0728646293282509	-1.04897021372481e-08	1.04897021372481e-08	0	-3.24614368278515e-06	-5.28991222381592e-07
1	1	Manual Mode	1123.07196749	0.0728766024112701	0.0728766024112701	-1.04895854473999e-08	1.04895854473999e-08	0	-3.24905745654968e-06	-1.28783285617828e-05
1	1	Manual Mode	1124.07196749	0.0729251131415367	0.0729251131415367	-1.04895194922683e-08	1.04895194922683e-08	0	-3.2519712119642e-06	-2.79024243354797e-06
1	1	Manual Mode	1125.07196749	0.0729735866189003	0.0729735866189003	-1.04893774350618e-08	1.04893774350618e-08	0	-3.25488492791838e-06	-3.93390655517578e-06
1	1	Manual Mode	1126.07196749	0.0730147585272789	0.0730147585272789	-1.04891203791642e-08	1.04891203791642e-08	0	-3.25779857246815e-06	-1.71922147274017e-05
1	1	Manual Mode	1127.07196749	0.0729971528053284	0.0729971528053284	-1.04891694227236e-08	1.04891694227236e-08	0	-3.26071223064113e-06	-1.33365392684937e-05
1	1	Manual Mode	1128.07196752	0.0729907527565956	0.0729907527565956	-1.04893385384457e-08	1.04893385384457e-08	0	-3.26362593587811e-06	-2.13980674743652e-05
1	1	Manual Mode	1129.0719675	0.0730521678924561	0.0730521678924561	-1.04891355995792e-08	1.04891355995792e-08	0	-3.26653958459749e-06	-1.81980431079865e-05
1	1	Manual Mode	1130.07196749	0.0730914250016212	0.0730914250016212	-1.04889664838571e-08	1.04889664838571e-08	0	-3.26945318636943e-06	-1.15372240543365e-05
1	1	Manual Mode	1131.07196749	0.0731317847967148	0.0731317847967148	-1.04892015547108e-08	1.04892015547108e-08	0	-3.27236685346796e-06	-1.71512365341187e-05
1	1	Manual Mode	1132.07196749	0.0731672719120979	0.0731672719120979	-1.04890510417182e-08	1.04890510417182e-08	0	-3.27528047875733e-06	-1.9516795873642e-05
1	1	Manual Mode	1133.07196749	0.0731855928897858	0.0731855928897858	-1.04888599409522e-08	1.04888599409522e-08	0	-3.27819405096315e-06	-1.49980187416077e-05
1	1	Manual Mode	1134.0719675	0.073191836476326	0.073191836476326	-1.04892979506724e-08	1.04892979506724e-08	0	-3.28110774486747e-06	-8.14720988273621e-06
1	1	Manual Mode	1135.07196749	0.0732242614030838	0.0732242614030838	-1.04888362647511e-08	1.04888362647511e-08	0	-3.28402131046743e-06	-8.15093517303467e-06
1	1	Manual Mode	1136.07196749	0.0732797607779503	0.0732797607779503	-1.04894011112628e-08	1.04894011112628e-08	0	-3.28693503299834e-06	-8.16583633422852e-06
1	1	Manual Mode	1137.07196749	0.0732881054282188	0.0732881054282188	-1.04889766308004e-08	1.04889766308004e-08	0	-3.28984863761801e-06	-8.85501503944397e-06
1	1	Manual Mode	1138.07196756	0.0733364894986153	0.0733364894986153	-1.04891203791642e-08	1.04891203791642e-08	0	-3.29276228237173e-06	-1.59591436386108e-05
1	1	Manual Mode	1139.0719675	0.0733653679490089	0.0733653679490089	-1.04888802348389e-08	1.04888802348389e-08	0	-3.29567586003993e-06	-3.79309058189392e-05
1	1	Manual Mode	1140.07196749	0.0733909532427788	0.0733909532427788	-1.04893419207601e-08	1.04893419207601e-08	0	-3.29858956609989e-06	-4.39658761024475e-05
1	1	Manual Mode	1141.07196749	0.0734381154179573	0.0734381154179573	-1.04895516242555e-08	1.04895516242555e-08	0	-3.30150333043996e-06	-4.95575368404388e-05
1	1	Manual Mode	1142.07196749	0.0734511241316795	0.0734511241316795	-1.04894603017656e-08	1.04894603017656e-08	0	-3.30441706941267e-06	-3.14377248287201e-05
1	1	Manual Mode	1143.07196749	0.0735003873705864	0.0735003873705864	-1.04892319955408e-08	1.04892319955408e-08	0	-3.30733074496699e-06	-4.17940318584442e-05
1	1	Manual Mode	1144.07196749	0.0735327899456024	0.0735327899456024	-1.04895144187966e-08	1.04895144187966e-08	0	-3.31024449897221e-06	-1.91256403923035e-05
1	1	Manual Mode	1145.0719675	0.073561780154705	0.073561780154705	-1.04887618538334e-08	1.04887618538334e-08	0	-3.31315804396074e-06	-2.14129686355591e-05
1	1	Manual Mode	1146.0719675	0.0735872015357018	0.0735872015357018	-1.04889969246871e-08	1.04889969246871e-08	0	-3.3160716542176e-06	-2.97427177429199e-05
1	1	Manual Mode	1147.07196749	0.073615774512291	0.073615774512291	-1.04893402296029e-08	1.04893402296029e-08	0	-3.3189853598078e-06	-2.68667936325073e-05
1	1	Manual Mode	1148.07196749	0.0736384466290474	0.0736384466290474	-1.04894180228351e-08	1.04894180228351e-08	0	-3.32189908703636e-06	-1.39400362968445e-05
1	1	Manual Mode	1149.07196749	0.0736882239580154	0.0736882239580154	-1.04891322172648e-08	1.04891322172648e-08	0	-3.32481273487449e-06	-2.92398035526276e-05
1	1	Manual Mode	1150.07196749	0.0737068355083466	0.0737068355083466	-1.04888159708645e-08	1.04888159708645e-08	0	-3.3277262948664e-06	-2.07088887691498e-05
1	1	Manual Mode	1151.07196749	0.0737143233418465	0.0737143233418465	-1.04889191314549e-08	1.04889191314549e-08	0	-3.33063988351403e-06	-1.92970037460327e-05
1	1	Manual Mode	1152.07196749	0.0737609267234802	0.0737609267234802	-1.04889242049266e-08	1.04889242049266e-08	0	-3.33355347357095e-06	-5.59911131858826e-06
1	1	Manual Mode	1153.07196749	0.0738216489553452	0.0738216489553452	-1.04892235397547e-08	1.04892235397547e-08	0	-3.33646714677644e-06	-1.46478414535522e-05
1	1	Manual Mode	1154.07196749	0.0738482624292374	0.0738482624292374	-1.0489448463665e-08	1.0489448463665e-08	0	-3.33938088246079e-06	-1.73114240169525e-05
1	1	Manual Mode	1155.07196749	0.0738951414823532	0.0738951414823532	-1.0489624344016e-08	1.0489624344016e-08	0	-3.34229466700079e-06	-2.96942889690399e-05
1	1	Manual Mode	1156.07196749	0.0739360824227333	0.0739360824227333	-1.0489379126219e-08	1.0489379126219e-08	0	-3.34520838342474e-06	-2.66022980213165e-05
1	1	Manual Mode	1157.0719675	0.0739640146493912	0.0739640146493912	-1.04893605234896e-08	1.04893605234896e-08	0	-3.3481220947104e-06	-8.86619091033936e-06
1	1	Manual Mode	1158.07196751	0.0739691331982613	0.0739691331982613	-1.04894501548223e-08	1.04894501548223e-08	0	-3.35103583089366e-06	-3.32668423652649e-06
1	1	Manual Mode	1159.07196749	0.07400743663311	0.07400743663311	-1.0489509345325e-08	1.0489509345325e-08	0	-3.35394958343131e-06	-1.50017440319061e-05
1	1	Manual Mode	1160.07196749	0.0740480795502663	0.0740480795502663	-1.04892776567857e-08	1.04892776567857e-08	0	-3.3568632716693e-06	-1.00657343864441e-05
1	1	Manual Mode	1161.07196749	0.0740618482232094	0.0740618482232094	-1.04892928772007e-08	1.04892928772007e-08	0	-3.35977696413519e-06	-6.8172812461853e-06
1	1	Manual Mode	1162.0719675	0.0740897282958031	0.0740897282958031	-1.0489118688007e-08	1.0489118688007e-08	0	-3.36269060824433e-06	-1.00843608379364e-05
1	1	Manual Mode	1163.07196748	0.0741255134344101	0.0741255134344101	-1.0489003689316e-08	1.0489003689316e-08	0	-3.36560422032198e-06	2.250075340271e-06
1	1	Manual Mode	1164.07196748	0.0741892978549004	0.0741892978549004	-1.04886874429157e-08	1.04886874429157e-08	0	-3.36851774461168e-06	8.08760523796082e-06
1	1	Manual Mode	1165.07196749	0.0742257386445999	0.0742257386445999	-1.048890391104e-08	1.048890391104e-08	0	-3.37143132906055e-06	2.76416540145874e-06
1	1	Manual Mode	1166.07196749	0.0742622390389442	0.0742622390389442	-1.04886840606013e-08	1.04886840606013e-08	0	-3.37434485241071e-06	-8.66129994392395e-06
1	1	Manual Mode	1167.07196749	0.0742982104420662	0.0742982104420662	-1.04886485462996e-08	1.04886485462996e-08	0	-3.3772583658958e-06	-3.25664877891541e-05
1	1	Manual Mode	1168.07196749	0.0743201076984406	0.0743201076984406	-1.04885047979359e-08	1.04885047979359e-08	0	-3.38017183945078e-06	-3.13185155391693e-05
1	1	Manual Mode	1169.0719675	0.0743333622813225	0.0743333622813225	-1.04886553109285e-08	1.04886553109285e-08	0	-3.38308535484406e-06	-3.71113419532776e-05
1	1	Manual Mode	1170.07196749	0.0743700340390205	0.0743700340390205	-1.04889461899705e-08	1.04889461899705e-08	0	-3.38599895097881e-06	-4.33139503002167e-05
1	1	Manual Mode	1171.07196749	0.0744215697050095	0.0744215697050095	-1.04893148622446e-08	1.04893148622446e-08	0	-3.38891264955165e-06	-4.79407608509064e-05
1	1	Manual Mode	1172.07196748	0.0745551139116287	0.0745551139116287	-1.04887347953179e-08	1.04887347953179e-08	0	-3.39182618696566e-06	-3.61762940883636e-05
1	1	Manual Mode	1173.07196749	0.0746577456593513	0.0746577456593513	-1.04886603844002e-08	1.04886603844002e-08	0	-3.39473970376824e-06	-2.91317701339722e-05
1	1	Manual Mode	1174.07196749	0.0747006013989449	0.0747006013989449	-1.04890510417182e-08	1.04890510417182e-08	0	-3.39765332905761e-06	-1.87009572982788e-05
1	1	Manual Mode	1175.07196749	0.0747743844985962	0.0747743844985962	-1.0489218466283e-08	1.0489218466283e-08	0	-3.4005670008538e-06	9.20146703720093e-06
1	1	Manual Mode	1176.07196748	0.0747908800840378	0.0747908800840378	-1.04891203791642e-08	1.04891203791642e-08	0	-3.40348064537443e-06	-4.84287738800049e-06
1	1	Manual Mode	1177.07196749	0.0748382955789566	0.0748382955789566	-1.04891254526359e-08	1.04891254526359e-08	0	-3.40639429136263e-06	-7.82310962677002e-07
1	1	Manual Mode	1178.07196749	0.0747925713658333	0.0747925713658333	-1.04889647926999e-08	1.04889647926999e-08	0	-3.40930789269393e-06	-1.9371509552002e-06
1	1	Manual Mode	1179.07196749	0.0747596472501755	0.0747596472501755	-1.04887466334184e-08	1.04887466334184e-08	0	-3.41222143342544e-06	-1.50203704833984e-05
1	1	Manual Mode	1180.07196749	0.0746837109327316	0.0746837109327316	-1.04886451639852e-08	1.04886451639852e-08	0	-3.41513494597099e-06	-1.33439898490906e-05
1	1	Manual Mode	1181.07196756	0.0747161358594894	0.0747161358594894	-1.04890324389887e-08	1.04890324389887e-08	0	-3.41804856629688e-06	-1.31130218505859e-05
1	1	Manual Mode	1182.0719675	0.0747498199343681	0.0747498199343681	-1.04888785436816e-08	1.04888785436816e-08	0	-3.42096214349532e-06	-1.73598527908325e-05
1	1	Manual Mode	1183.07196749	0.0747739598155022	0.0747739598155022	-1.04890392036176e-08	1.04890392036176e-08	0	-3.42387576546718e-06	-1.39251351356506e-05
1	1	Manual Mode	1184.07196749	0.0748071596026421	0.0748071596026421	-1.04894569194511e-08	1.04894569194511e-08	0	-3.42678950350037e-06	-2.43484973907471e-05
1	1	Manual Mode	1185.07196749	0.0748392790555954	0.0748392790555954	-1.04896801522043e-08	1.04896801522043e-08	0	-3.42970330354264e-06	-7.83801078796387e-06
1	1	Manual Mode	1186.07196749	0.0748492851853371	0.0748492851853371	-1.048949412491e-08	1.048949412491e-08	0	-3.43261705191068e-06	-1.28224492073059e-05
1	1	Manual Mode	1187.07196749	0.074877642095089	0.074877642095089	-1.04892404513269e-08	1.04892404513269e-08	0	-3.43553072981382e-06	-1.65998935699463e-05
1	1	Manual Mode	1188.07196749	0.0749001279473305	0.0749001279473305	-1.04894755221806e-08	1.04894755221806e-08	0	-3.43844447301443e-06	-1.67638063430786e-06
1	1	Manual Mode	1189.07196805	0.074943408370018	0.074943408370018	-1.04894146405206e-08	1.04894146405206e-08	0	-3.44135820093515e-06	-7.36862421035767e-06
1	1	Manual Mode	1190.0719675	0.0749830454587936	0.0749830454587936	-1.04891981723964e-08	1.04891981723964e-08	0	-3.44427186549163e-06	-2.21878290176392e-05
1	1	Manual Mode	1191.07196749	0.0750095248222351	0.0750095248222351	-1.04887821477201e-08	1.04887821477201e-08	0	-3.44718541605908e-06	-2.84165143966675e-05
1	1	Manual Mode	1192.07196752	0.0750273242592812	0.0750273242592812	-1.04891119233781e-08	1.04891119233781e-08	0	-3.45009905834743e-06	-1.66371464729309e-05
1	1	Manual Mode	1193.07196749	0.0750769823789597	0.0750769823789597	-1.0489478904495e-08	1.0489478904495e-08	0	-3.45301280240016e-06	-1.18166208267212e-05
1	1	Manual Mode	1194.07196749	0.0751230120658875	0.0751230120658875	-1.0489739342707e-08	1.0489739342707e-08	0	-3.45592661888424e-06	-8.15093517303467e-06
1	1	Manual Mode	1195.07196749	0.075124591588974	0.075124591588974	-1.04895617711988e-08	1.04895617711988e-08	0	-3.45884038604291e-06	-2.10180878639221e-05
1	1	Manual Mode	1196.07196749	0.075139231979847	0.075139231979847	-1.04895330215261e-08	1.04895330215261e-08	0	-3.46175414521555e-06	-2.36034393310547e-05
1	1	Manual Mode	1197.07196749	0.0751811340451241	0.0751811340451241	-1.04895397861549e-08	1.04895397861549e-08	0	-3.46466790626726e-06	1.60932540893555e-06
1	1	Manual Mode	1198.07196749	0.0752308145165443	0.0752308145165443	-1.04902077932571e-08	1.04902077932571e-08	0	-3.4675818528765e-06	-4.61935997009277e-06
1	1	Manual Mode	1199.07196749	0.0752470567822456	0.0752470567822456	-1.04898830910708e-08	1.04898830910708e-08	0	-3.47049570929069e-06	-1.99005007743835e-05
1	1	Manual Mode	1200.0719675	0.0752803161740303	0.0752803161740303	-1.04902247048293e-08	1.04902247048293e-08	0	-3.47340966062672e-06	-2.46167182922363e-05
1	1	Manual Mode	1201.07196749	0.0752926245331764	0.0752926245331764	-1.04901130884528e-08	1.04901130884528e-08	0	-3.47632358089993e-06	-3.39597463607788e-05
1	1	Manual Mode	1202.07196751	0.0753081366419792	0.0753081366419792	-1.04894129493634e-08	1.04894129493634e-08	0	-3.47923730677748e-06	-2.99066305160522e-05
1	1	Manual Mode	1203.07196749	0.0753277093172073	0.0753277093172073	-1.04892370690124e-08	1.04892370690124e-08	0	-3.48215098368282e-06	-4.66033816337585e-05
1	1	Manual Mode	1204.0719675	0.0753526985645294	0.0753526985645294	-1.04895905208716e-08	1.04895905208716e-08	0	-3.48506475885664e-06	-4.10676002502441e-05
1	1	Manual Mode	1205.07196749	0.075386680662632	0.075386680662632	-1.04895144187966e-08	1.04895144187966e-08	0	-3.48797851283272e-06	-3.34158539772034e-05
1	1	Manual Mode	1206.07196749	0.075421154499054	0.075421154499054	-1.04896361821165e-08	1.04896361821165e-08	0	-3.49089230066109e-06	-3.022700548172e-05
1	1	Manual Mode	1207.07196749	0.0754386857151985	0.0754386857151985	-1.04896294174876e-08	1.04896294174876e-08	0	-3.49380608661039e-06	-2.60770320892334e-05
1	1	Manual Mode	1208.0719675	0.0754481554031372	0.0754481554031372	-1.0489739342707e-08	1.0489739342707e-08	0	-3.49671990312362e-06	-2.37524509429932e-05
1	1	Manual Mode	1209.07196749	0.0754842460155487	0.0754842460155487	-1.04895566977272e-08	1.04895566977272e-08	0	-3.49963366884385e-06	-1.45062804222107e-05
1	1	Manual Mode	1210.07196749	0.0755072236061096	0.0755072236061096	-1.04891254526359e-08	1.04891254526359e-08	0	-3.50254731480291e-06	-1.38357281684875e-05
1	1	Manual Mode	1211.0719675	0.0755419954657555	0.0755419954657555	-1.04895566977272e-08	1.04895566977272e-08	0	-3.50546108058142e-06	-2.30297446250916e-05
1	1	Manual Mode	1212.07196749	0.0755875110626221	0.0755875110626221	-1.04896327998021e-08	1.04896327998021e-08	0	-3.50837486744112e-06	-2.47806310653687e-05
1	1	Manual Mode	1213.07196775	0.0756239593029022	0.0756239593029022	-1.0489839120983e-08	1.0489839120983e-08	0	-3.51128871239899e-06	-1.49756669998169e-05
1	1	Manual Mode	1214.07196749	0.0756463184952736	0.0756463184952736	-1.04891660404092e-08	1.04891660404092e-08	0	-3.51420236887488e-06	-1.71586871147156e-05
1	1	Manual Mode	1215.07196749	0.0756536945700645	0.0756536945700645	-1.04897528719648e-08	1.04897528719648e-08	0	-3.5171161891171e-06	-2.26646661758423e-05
1	1	Manual Mode	1216.07196749	0.0756661221385002	0.0756661221385002	-1.04894552282939e-08	1.04894552282939e-08	0	-3.52002992668051e-06	-1.92970037460327e-05
1	1	Manual Mode	1217.07196749	0.0756855905056	0.0756855905056	-1.04896192705443e-08	1.04896192705443e-08	0	-3.52294370981122e-06	-1.49384140968323e-05
1	1	Manual Mode	1218.07196749	0.0757083743810654	0.0757083743810654	-1.04895465507838e-08	1.04895465507838e-08	0	-3.52585747274199e-06	-2.29105353355408e-05
1	1	Manual Mode	1219.07196749	0.0757436826825142	0.0757436826825142	-1.04890290566743e-08	1.04890290566743e-08	0	-3.5287710919244e-06	-8.89599323272705e-06
1	1	Manual Mode	1220.07196751	0.0757983773946762	0.0757983773946762	-1.04894991983817e-08	1.04894991983817e-08	0	-3.53168484176e-06	-1.67042016983032e-05
1	1	Manual Mode	1221.0719675	0.0758408308029175	0.0758408308029175	-1.04895651535133e-08	1.04895651535133e-08	0	-3.53459860982906e-06	-8.50856304168701e-06
1	1	Manual Mode	1222.07196749	0.0758930593729019	0.0758930593729019	-1.04894146405206e-08	1.04894146405206e-08	0	-3.53751233608896e-06	-9.90927219390869e-07
1	1	Manual Mode	1223.07196749	0.0759085714817047	0.0759085714817047	-1.048952456574e-08	1.048952456574e-08	0	-3.54042609291278e-06	1.30012631416321e-05
1	1	Manual Mode	1224.0719675	0.0759452953934669	0.0759452953934669	-1.04894400078789e-08	1.04894400078789e-08	0	-3.54333982627744e-06	-2.49966979026794e-05
1	1	Manual Mode	1225.07196749	0.0759689286351204	0.0759689286351204	-1.04893047153013e-08	1.04893047153013e-08	0	-3.54625352200255e-06	-3.82140278816223e-05
1	1	Manual Mode	1226.07196798	0.07600087672472	0.07600087672472	-1.04892370690124e-08	1.04892370690124e-08	0	-3.54916720039386e-06	-2.66954302787781e-05
1	1	Manual Mode	1227.07196749	0.0760439038276672	0.0760439038276672	-1.04893537588607e-08	1.04893537588607e-08	0	-3.55208090834361e-06	-1.01774930953979e-05
1	1	Manual Mode	1228.07196749	0.0760310590267181	0.0760310590267181	-1.04892725833141e-08	1.04892725833141e-08	0	-3.55499459517231e-06	-5.26756048202515e-06
1	1	Manual Mode	1229.07196749	0.0760633870959282	0.0760633870959282	-1.04894129493634e-08	1.04894129493634e-08	0	-3.55790832099158e-06	-8.53836536407471e-06
1	1	Manual Mode	1230.07196749	0.0761061981320381	0.0761061981320381	-1.04897664012225e-08	1.04897664012225e-08	0	-3.56082214499192e-06	-1.22934579849243e-05
1	1	Manual Mode	1231.07196749	0.0761551484465599	0.0761551484465599	-1.04896953726193e-08	1.04896953726193e-08	0	-3.56373594926209e-06	-6.80983066558838e-06
1	1	Manual Mode	1232.0719675	0.0761759206652641	0.0761759206652641	-1.04897613277509e-08	1.04897613277509e-08	0	-3.56664977188227e-06	-1.45360827445984e-05
1	1	Manual Mode	1233.07196749	0.0761980786919594	0.0761980786919594	-1.04895364038405e-08	1.04895364038405e-08	0	-3.56956353196531e-06	-9.32812690734863e-06
1	1	Manual Mode	1234.07196749	0.0762258768081665	0.0762258768081665	-1.04893385384457e-08	1.04893385384457e-08	0	-3.57247723711488e-06	4.69386577606201e-06
1	1	Manual Mode	1235.07196749	0.0762415528297424	0.0762415528297424	-1.0490260219131e-08	1.0490260219131e-08	0	-3.57539119828686e-06	3.8444995880127e-06
1	1	Manual Mode	1236.07196762	0.0762672647833824	0.0762672647833824	-1.04904394817964e-08	1.04904394817964e-08	0	-3.57830520963284e-06	5.52833080291748e-06
1	1	Manual Mode	1237.07196749	0.0762933939695358	0.0762933939695358	-1.04903819824509e-08	1.04903819824509e-08	0	-3.58121920424915e-06	7.3164701461792e-06
1	1	Manual Mode	1238.07196749	0.0763225704431534	0.0763225704431534	-1.04901469115972e-08	1.04901469115972e-08	0	-3.58413313394682e-06	1.80602073669434e-05
1	1	Manual Mode	1239.07196749	0.0763672739267349	0.0763672739267349	-1.04901266177105e-08	1.04901266177105e-08	0	-3.58704705800729e-06	1.10417604446411e-05
1	1	Manual Mode	1240.07196792	0.0764006376266479	0.0764006376266479	-1.04897325780781e-08	1.04897325780781e-08	0	-3.58996087386525e-06	8.37445259094238e-06
1	1	Manual Mode	1241.07196749	0.0764089748263359	0.0764089748263359	-1.04895719181421e-08	1.04895719181421e-08	0	-3.59287464258959e-06	1.71363353729248e-06
1	1	Manual Mode	1242.07196749	0.0764373019337654	0.0764373019337654	-1.04899338257874e-08	1.04899338257874e-08	0	-3.59578851309676e-06	-2.22772359848022e-06
1	1	Manual Mode	1243.07196749	0.0764830783009529	0.0764830783009529	-1.04895042718533e-08	1.04895042718533e-08	0	-3.59870226428338e-06	4.35113906860352e-06
1	1	Manual Mode	1244.07196752	0.0765234753489494	0.0765234753489494	-1.04895972855005e-08	1.04895972855005e-08	0	-3.60161604139454e-06	1.05127692222595e-05
1	1	Manual Mode	1245.07196749	0.0765692889690399	0.0765692889690399	-1.0489133908422e-08	1.0489133908422e-08	0	-3.60452968961503e-06	3.27825546264648e-07
1	1	Manual Mode	1246.07196767	0.0765893682837486	0.0765893682837486	-1.04893469942318e-08	1.04893469942318e-08	0	-3.6074433976379e-06	1.92001461982727e-05
1	1	Manual Mode	1247.0719675	0.0766150653362274	0.0766150653362274	-1.04893436119173e-08	1.04893436119173e-08	0	-3.61035710370143e-06	6.30319118499756e-06
1	1	Manual Mode	1248.07196749	0.0766478106379509	0.0766478106379509	-1.04894603017656e-08	1.04894603017656e-08	0	-3.61327084264501e-06	-1.22934579849243e-06
1	1	Manual Mode	1249.07196749	0.0766752809286118	0.0766752809286118	-1.04892319955408e-08	1.04892319955408e-08	0	-3.61618451819932e-06	2.05636024475098e-06
1	1	Manual Mode	1250.07196749	0.0767148807644844	0.0767148807644844	-1.04894214051495e-08	1.04894214051495e-08	0	-3.61909824636742e-06	1.04382634162903e-05
1	1	Manual Mode	1251.07196811	0.0766856893897057	0.0766856893897057	-1.04891643492519e-08	1.04891643492519e-08	0	-3.62201190493757e-06	7.88271427154541e-06
1	1	Manual Mode	1252.07196749	0.0767194107174873	0.0767194107174873	-1.04890628798187e-08	1.04890628798187e-08	0	-3.62492553170885e-06	1.0266900062561e-05
1	1	Manual Mode	1253.07196756	0.0767760276794434	0.0767760276794434	-1.04894805956522e-08	1.04894805956522e-08	0	-3.62783927652271e-06	-4.64916229248047e-06
1	1	Manual Mode	1254.07196749	0.0768030062317848	0.0768030062317848	-1.04896158882299e-08	1.04896158882299e-08	0	-3.63075305850992e-06	-1.71735882759094e-05
1	1	Manual Mode	1255.07196749	0.0768124908208847	0.0768124908208847	-1.04897477984931e-08	1.04897477984931e-08	0	-3.63366687734284e-06	4.46289777755737e-06
1	1	Manual Mode	1256.07196749	0.0768387317657471	0.0768387317657471	-1.04895110364822e-08	1.04895110364822e-08	0	-3.63658063040853e-06	-1.23754143714905e-05
1	1	Manual Mode	1257.07196749	0.0768707394599915	0.0768707394599915	-1.04900775741511e-08	1.04900775741511e-08	0	-3.63949454084579e-06	3.62098217010498e-06
1	1	Manual Mode	1258.07196752	0.0768947303295135	0.0768947303295135	-1.04897799304803e-08	1.04897799304803e-08	0	-3.64240836869167e-06	1.28820538520813e-05
1	1	Manual Mode	1259.07196749	0.0769214183092117	0.0769214183092117	-1.04898983114857e-08	1.04898983114857e-08	0	-3.64532222924634e-06	2.29775905609131e-05
1	1	Manual Mode	1260.07196749	0.0769737139344215	0.0769737139344215	-1.0489624344016e-08	1.0489624344016e-08	0	-3.64823601378634e-06	2.35065817832947e-05
1	1	Manual Mode	1261.07196749	0.0769894123077393	0.0769894123077393	-1.04899608843029e-08	1.04899608843029e-08	0	-3.65114989180976e-06	-2.0936131477356e-06
1	1	Manual Mode	1262.07196756	0.0770041346549988	0.0770041346549988	-1.04895144187966e-08	1.04895144187966e-08	0	-3.65406364601894e-06	3.55392694473267e-06
1	1	Manual Mode	1263.07196752	0.0770467072725296	0.0770467072725296	-1.04893216268735e-08	1.04893216268735e-08	0	-3.6569773463543e-06	9.41008329391479e-06
1	1	Manual Mode	1264.07196749	0.0770885050296783	0.0770885050296783	-1.04891542023086e-08	1.04891542023086e-08	0	-3.65989100021198e-06	1.31875276565552e-05
1	1	Manual Mode	1265.07196772	0.0771336928009987	0.0771336928009987	-1.04890476594037e-08	1.04890476594037e-08	0	-3.66280462523195e-06	1.26883387565613e-05
1	1	Manual Mode	1266.07196749	0.0771597847342491	0.0771597847342491	-1.0489057806347e-08	1.0489057806347e-08	0	-3.66571825173024e-06	2.28062272071838e-05
1	1	Manual Mode	1267.07196751	0.0771948769688606	0.0771948769688606	-1.04893148622446e-08	1.04893148622446e-08	0	-3.66863195036136e-06	1.97440385818481e-05
1	1	Manual Mode	1268.07196763	0.0772026777267456	0.0772026777267456	-1.04896074324438e-08	1.04896074324438e-08	0	-3.67154573055336e-06	3.16053628921509e-05
1	1	Manual Mode	1269.07196754	0.0772464647889137	0.0772464647889137	-1.04898577237124e-08	1.04898577237124e-08	0	-3.67445957965881e-06	2.43112444877625e-05
1	1	Manual Mode	1270.07196749	0.0772643610835075	0.0772643610835075	-1.04893825085334e-08	1.04893825085334e-08	0	-3.67737329687661e-06	2.86698341369629e-05
1	1	Manual Mode	1271.07196749	0.0772801786661148	0.0772801786661148	-1.04893723615901e-08	1.04893723615901e-08	0	-3.6802870114215e-06	1.63018703460693e-05
1	1	Manual Mode	1272.07196749	0.0773059204220772	0.0773059204220772	-1.04897613277509e-08	1.04897613277509e-08	0	-3.68320083401254e-06	3.71038913726807e-06
1	1	Manual Mode	1273.07196749	0.0773172527551651	0.0773172527551651	-1.04894653752372e-08	1.04894653752372e-08	0	-3.68611457439455e-06	2.46614217758179e-05
1	1	Manual Mode	1274.07196749	0.0773288533091545	0.0773288533091545	-1.0489785003952e-08	1.0489785003952e-08	0	-3.68902840356231e-06	3.28570604324341e-05
1	1	Manual Mode	1275.07196749	0.0773307755589485	0.0773307755589485	-1.04892133928113e-08	1.04892133928113e-08	0	-3.6919420739492e-06	3.65898013114929e-05
1	1	Manual Mode	1276.07196749	0.0773790702223778	0.0773790702223778	-1.04895516242555e-08	1.04895516242555e-08	0	-3.69485583828927e-06	3.36915254592896e-05
1	1	Manual Mode	1277.07196749	0.0774074271321297	0.0774074271321297	-1.04896108147582e-08	1.04896108147582e-08	0	-3.69776961907115e-06	3.91006469726563e-05
1	1	Manual Mode	1278.0719675	0.0774505883455276	0.0774505883455276	-1.04895989766577e-08	1.04895989766577e-08	0	-3.70068339659381e-06	3.92794609069824e-05
1	1	Manual Mode	1279.07196749	0.0774921029806137	0.0774921029806137	-1.04900099278623e-08	1.04900099278623e-08	0	-3.7035972882113e-06	4.12091612815857e-05
1	1	Manual Mode	1280.07196751	0.077515609562397	0.077515609562397	-1.04897224311348e-08	1.04897224311348e-08	0	-3.706511100056e-06	3.49134206771851e-05
1	1	Manual Mode	1281.07196749	0.0775349587202072	0.0775349587202072	-1.04897680923797e-08	1.04897680923797e-08	0	-3.70942492446783e-06	4.9881637096405e-05
1	1	Manual Mode	1282.07196749	0.0776005461812019	0.0776005461812019	-1.04899067672718e-08	1.04899067672718e-08	0	-3.71233878745874e-06	4.82276082038879e-05
1	1	Manual Mode	1283.07196749	0.0776326432824135	0.0776326432824135	-1.04898983114857e-08	1.04898983114857e-08	0	-3.71525264810082e-06	4.16785478591919e-05
1	1	Manual Mode	1284.07196749	0.0776346251368523	0.0776346251368523	-1.04895262568972e-08	1.04895262568972e-08	0	-3.7181664053944e-06	4.17754054069519e-05
1	1	Manual Mode	1285.07196749	0.0776860266923904	0.0776860266923904	-1.04898780175991e-08	1.04898780175991e-08	0	-3.72108026039929e-06	4.73186373710632e-05
1	1	Manual Mode	1286.07196749	0.0777251273393631	0.0777251273393631	-1.04902027197855e-08	1.04902027197855e-08	0	-3.72399420559923e-06	3.41832637786865e-05
1	1	Manual Mode	1287.07196749	0.0777440369129181	0.0777440369129181	-1.0489984560504e-08	1.0489984560504e-08	0	-3.72690809019937e-06	4.07099723815918e-05
1	1	Manual Mode	1288.07196751	0.077772818505764	0.077772818505764	-1.0489724122292e-08	1.0489724122292e-08	0	-3.72982190251384e-06	5.15058636665344e-05
1	1	Manual Mode	1289.07196749	0.0778130516409874	0.0778130516409874	-1.04895211834255e-08	1.04895211834255e-08	0	-3.73273565833985e-06	4.95314598083496e-05
1	1	Manual Mode	1290.07196749	0.0778361260890961	0.0778361260890961	-1.04895499330983e-08	1.04895499330983e-08	0	-3.73564942221015e-06	4.47332859039307e-05
1	1	Manual Mode	1291.07196748	0.0778639540076256	0.0778639540076256	-1.0489088247177e-08	1.0489088247177e-08	0	-3.73856305780523e-06	5.15803694725037e-05
1	1	Manual Mode	1292.07196759	0.0778746083378792	0.0778746083378792	-1.04891812608242e-08	1.04891812608242e-08	0	-3.74147671958707e-06	3.834068775177e-05
1	1	Manual Mode	1293.07196749	0.0779237151145935	0.0779237151145935	-1.04894619929228e-08	1.04894619929228e-08	0	-3.74439045873818e-06	3.62396240234375e-05
1	1	Manual Mode	1294.07196759	0.0779951736330986	0.0779951736330986	-1.04893892731623e-08	1.04893892731623e-08	0	-3.74730417827209e-06	4.26843762397766e-05
1	1	Manual Mode	1295.07197042	0.0780026614665985	0.0780026614665985	-1.0489203245868e-08	1.0489203245868e-08	0	-3.75021785408607e-06	4.61190938949585e-05
1	1	Manual Mode	1296.07196749	0.0780173540115356	0.0780173540115356	-1.04890797913909e-08	1.04890797913909e-08	0	-3.75313147882451e-06	4.90918755531311e-05
1	1	Manual Mode	1297.07196749	0.0780607983469963	0.0780607983469963	-1.04895296392116e-08	1.04895296392116e-08	0	-3.75604523705763e-06	5.87925314903259e-05
1	1	Manual Mode	1298.07196754	0.0781029388308525	0.0781029388308525	-1.04894028024201e-08	1.04894028024201e-08	0	-3.75895896020398e-06	4.64767217636108e-05
1	1	Manual Mode	1299.07196749	0.0781190618872643	0.0781190618872643	-1.04892759656285e-08	1.04892759656285e-08	0	-3.76187264782653e-06	5.01126050949097e-05
1	1	Manual Mode	1300.07196749	0.0781546905636787	0.0781546905636787	-1.04891575846231e-08	1.04891575846231e-08	0	-3.76478630271115e-06	4.87640500068665e-05
1	1	Manual Mode	1301.07196749	0.0782003700733185	0.0782003700733185	-1.04898864733852e-08	1.04898864733852e-08	0	-3.76770016006487e-06	3.97786498069763e-05
1	1	Manual Mode	1302.07196749	0.0782323628664017	0.0782323628664017	-1.04898019155242e-08	1.04898019155242e-08	0	-3.77061399393029e-06	3.82587313652039e-05
1	1	Manual Mode	1303.07196749	0.0782597959041595	0.0782597959041595	-1.04898002243669e-08	1.04898002243669e-08	0	-3.77352782732595e-06	5.31375408172607e-05
1	1	Manual Mode	1304.07196749	0.0781726688146591	0.0781726688146591	-1.04898374298258e-08	1.04898374298258e-08	0	-3.77644167105645e-06	4.64841723442078e-05
1	1	Manual Mode	1305.07196749	0.0781283751130104	0.0781283751130104	-1.04897985332097e-08	1.04897985332097e-08	0	-3.77935550398235e-06	3.38628888130188e-05
1	1	Manual Mode	1306.07196749	0.0781501531600952	0.0781501531600952	-1.04898425032975e-08	1.04898425032975e-08	0	-3.78226934912215e-06	3.65599989891052e-05
1	1	Manual Mode	1307.07196749	0.0781944766640663	0.0781944766640663	-1.04898898556996e-08	1.04898898556996e-08	0	-3.7851832074154e-06	3.22833657264709e-05
1	1	Manual Mode	1308.07196751	0.0782950967550278	0.0782950967550278	-1.04891643492519e-08	1.04891643492519e-08	0	-3.78809686423735e-06	4.94271516799927e-05
1	1	Manual Mode	1309.07196749	0.078623078763485	0.078623078763485	-1.04893841996906e-08	1.04893841996906e-08	0	-3.79101058201233e-06	4.47705388069153e-05
1	1	Manual Mode	1310.07196749	0.0787003412842751	0.0787003412842751	-1.04893537588607e-08	1.04893537588607e-08	0	-3.79392429138979e-06	5.34132122993469e-05
1	1	Manual Mode	1311.07196749	0.0787278264760971	0.0787278264760971	-1.04889901600582e-08	1.04889901600582e-08	0	-3.79683789976758e-06	4.30867075920105e-05
1	1	Manual Mode	1312.0719675	0.0787716433405876	0.0787716433405876	-1.04891575846231e-08	1.04891575846231e-08	0	-3.79975155468134e-06	3.97637486457825e-05
1	1	Manual Mode	1313.07196754	0.078813225030899	0.078813225030899	-1.04890510417182e-08	1.04890510417182e-08	0	-3.80266518008725e-06	4.76539134979248e-05
1	1	Manual Mode	1314.0719675	0.0788566693663597	0.0788566693663597	-1.04890358213032e-08	1.04890358213032e-08	0	-3.80557880103218e-06	5.31673431396484e-05
1	1	Manual Mode	1315.07196749	0.0789154917001724	0.0789154917001724	-1.04891677315664e-08	1.04891677315664e-08	0	-3.80849245870625e-06	4.6946108341217e-05
1	1	Manual Mode	1316.07196749	0.0789602696895599	0.0789602696895599	-1.04889512634421e-08	1.04889512634421e-08	0	-3.81140605627943e-06	4.68865036964417e-05
1	1	Manual Mode	1317.0719675	0.0790008157491684	0.0790008157491684	-1.04890561151898e-08	1.04890561151898e-08	0	-3.81431968300723e-06	4.5381486415863e-05
1	1	Manual Mode	1318.07196754	0.0790578052401543	0.0790578052401543	-1.04888210443361e-08	1.04888210443361e-08	0	-3.81723324452498e-06	4.21628355979919e-05
1	1	Manual Mode	1319.07196756	0.0791261717677116	0.0791261717677116	-1.04891981723964e-08	1.04891981723964e-08	0	-3.82014691074225e-06	5.04404306411743e-05
1	1	Manual Mode	1320.07196749	0.0791844949126244	0.0791844949126244	-1.04892675098424e-08	1.04892675098424e-08	0	-3.82306059595769e-06	6.67423009872437e-05
1	1	Manual Mode	1321.07196749	0.0792202204465866	0.0792202204465866	-1.04898374298258e-08	1.04898374298258e-08	0	-3.8259744396882e-06	6.28605484962463e-05
1	1	Manual Mode	1322.07196749	0.0792569369077682	0.0792569369077682	-1.04895008895389e-08	1.04895008895389e-08	0	-3.82888818993529e-06	6.3575804233551e-05
1	1	Manual Mode	1323.07196756	0.0793157443404198	0.0793157443404198	-1.048952456574e-08	1.048952456574e-08	0	-3.83180194696307e-06	5.82635402679443e-05
1	1	Manual Mode	1324.07196749	0.0793586000800133	0.0793586000800133	-1.04895178011111e-08	1.04895178011111e-08	0	-3.83471570170386e-06	6.53713941574097e-05
1	1	Manual Mode	1325.0719675	0.0793555155396461	0.0793555155396461	-1.0489333464974e-08	1.0489333464974e-08	0	-3.83762940547327e-06	6.70701265335083e-05
1	1	Manual Mode	1326.07196774	0.0793885588645935	0.0793885588645935	-1.04893622146468e-08	1.04893622146468e-08	0	-3.84054311789885e-06	4.90546226501465e-05
1	1	Manual Mode	1327.0719675	0.079444408416748	0.079444408416748	-1.04896463290599e-08	1.04896463290599e-08	0	-3.8434569078465e-06	4.83244657516479e-05
1	1	Manual Mode	1328.07196792	0.0794557556509972	0.0794557556509972	-1.04895313303688e-08	1.04895313303688e-08	0	-3.84637066777316e-06	6.0640275478363e-05
1	1	Manual Mode	1329.07196748	0.0794820860028267	0.0794820860028267	-1.04898932380141e-08	1.04898932380141e-08	0	-3.84928452572385e-06	3.81544232368469e-05
1	1	Manual Mode	1330.07196749	0.0795054733753204	0.0795054733753204	-1.04895144187966e-08	1.04895144187966e-08	0	-3.85219827975821e-06	3.07634472846985e-05
1	1	Manual Mode	1331.07196749	0.0795285031199455	0.0795285031199455	-1.04894129493634e-08	1.04894129493634e-08	0	-3.85511200557747e-06	5.41508197784424e-05
1	1	Manual Mode	1332.07196749	0.0795578807592392	0.0795578807592392	-1.04892319955408e-08	1.04892319955408e-08	0	-3.85802568113179e-06	7.62343406677246e-05
1	1	Manual Mode	1333.07196774	0.0796063840389252	0.0796063840389252	-1.04895397861549e-08	1.04895397861549e-08	0	-3.86093944291194e-06	7.16745853424072e-05
1	1	Manual Mode	1334.07196749	0.0796303898096085	0.0796303898096085	-1.04894586106084e-08	1.04894586106084e-08	0	-3.86385318068645e-06	5.75482845306396e-05
1	1	Manual Mode	1335.07196749	0.0796485766768456	0.0796485766768456	-1.04893520677034e-08	1.04893520677034e-08	0	-3.86676688959415e-06	6.12810254096985e-05
1	1	Manual Mode	1336.07196749	0.0796815603971481	0.0796815603971481	-1.0489303024144e-08	1.0489303024144e-08	0	-3.86968058487863e-06	4.30867075920105e-05
1	1	Manual Mode	1337.07196767	0.0797336250543594	0.0797336250543594	-1.04892100104969e-08	1.04892100104969e-08	0	-3.87259425485045e-06	5.16623258590698e-05
1	1	Manual Mode	1338.07196749	0.0797251313924789	0.0797251313924789	-1.04891017764348e-08	1.04891017764348e-08	0	-3.87550789370834e-06	4.73856925964355e-05
1	1	Manual Mode	1339.07196749	0.0797408074140549	0.0797408074140549	-1.0489409567049e-08	1.0489409567049e-08	0	-3.87842161858808e-06	4.2349100112915e-05
1	1	Manual Mode	1340.07196751	0.0797852426767349	0.0797852426767349	-1.04897562542792e-08	1.04897562542792e-08	0	-3.8813354398281e-06	4.99263405799866e-05
1	1	Manual Mode	1341.07196749	0.079817607998848	0.079817607998848	-1.04896294174876e-08	1.04896294174876e-08	0	-3.88424922571912e-06	4.48748469352722e-05
1	1	Manual Mode	1342.07196749	0.0798522233963013	0.0798522233963013	-1.04891626580947e-08	1.04891626580947e-08	0	-3.88716288201304e-06	5.89489936828613e-05
1	1	Manual Mode	1343.07196756	0.0799030140042305	0.0799030140042305	-1.04895296392116e-08	1.04895296392116e-08	0	-3.89007664045011e-06	5.88223338127136e-05
1	1	Manual Mode	1344.07196749	0.0799309313297272	0.0799309313297272	-1.04890256743598e-08	1.04890256743598e-08	0	-3.89299025848904e-06	4.78550791740417e-05
1	1	Manual Mode	1345.07196759	0.0799418315291405	0.0799418315291405	-1.0489133908422e-08	1.0489133908422e-08	0	-3.8959039070883e-06	4.55677509307861e-05
1	1	Manual Mode	1346.07196792	0.0799551084637642	0.0799551084637642	-1.04891998635536e-08	1.04891998635536e-08	0	-3.89881757467858e-06	4.89205121994019e-05
1	1	Manual Mode	1347.07196749	0.0799691379070282	0.0799691379070282	-1.04892759656285e-08	1.04892759656285e-08	0	-3.90173126119392e-06	5.57377934455872e-05
1	1	Manual Mode	1348.07196752	0.0799880772829056	0.0799880772829056	-1.04894400078789e-08	1.04894400078789e-08	0	-3.90464499461685e-06	4.01511788368225e-05
1	1	Manual Mode	1349.07196749	0.0800277143716812	0.0800277143716812	-1.04893165534018e-08	1.04893165534018e-08	0	-3.90755869357206e-06	5.27650117874146e-05
1	1	Manual Mode	1350.07196749	0.0800699591636658	0.0800699591636658	-1.04894501548223e-08	1.04894501548223e-08	0	-3.91047242972617e-06	4.06354665756226e-05
1	1	Manual Mode	1351.07196749	0.0800584927201271	0.0800584927201271	-1.04893216268735e-08	1.04893216268735e-08	0	-3.91338613017808e-06	4.29004430770874e-05
1	1	Manual Mode	1352.07196749	0.0797214210033417	0.0797214210033417	-1.04898864733852e-08	1.04898864733852e-08	0	-3.9162999875318e-06	4.2349100112915e-05
1	1	Manual Mode	1353.07196749	0.0795986726880074	0.0795986726880074	-1.04899710312462e-08	1.04899710312462e-08	0	-3.91921386837381e-06	4.80934977531433e-05
1	1	Manual Mode	1354.07196773	0.0796427205204964	0.0796427205204964	-1.04899287523157e-08	1.04899287523157e-08	0	-3.922127738171e-06	5.16921281814575e-05
1	1	Manual Mode	1355.07196749	0.0796763077378273	0.0796763077378273	-1.04901824258988e-08	1.04901824258988e-08	0	-3.92504167703441e-06	5.0082802772522e-05
1	1	Manual Mode	1356.07196763	0.0796999782323837	0.0796999782323837	-1.04899169142152e-08	1.04899169142152e-08	0	-3.92795554325185e-06	5.47617673873901e-05
1	1	Manual Mode	1357.07196749	0.079709880053997	0.079709880053997	-1.04898898556996e-08	1.04898898556996e-08	0	-3.93086940113717e-06	5.94332814216614e-05
1	1	Manual Mode	1358.07196756	0.0797418653964996	0.0797418653964996	-1.04898797087563e-08	1.04898797087563e-08	0	-3.93378325681579e-06	6.63474202156067e-05
1	1	Manual Mode	1359.0719675	0.0797529444098473	0.0797529444098473	-1.04896361821165e-08	1.04896361821165e-08	0	-3.93669704446933e-06	5.52535057067871e-05
1	1	Manual Mode	1360.07196749	0.0797746852040291	0.0797746852040291	-1.04893926554767e-08	1.04893926554767e-08	0	-3.93961076462227e-06	6.7293643951416e-05
1	1	Manual Mode	1361.0719675	0.0797804445028305	0.0797804445028305	-1.0489739342707e-08	1.0489739342707e-08	0	-3.94252458113549e-06	6.21378421783447e-05
1	1	Manual Mode	1362.07196774	0.0798098295927048	0.0798098295927048	-1.04901672054838e-08	1.04901672054838e-08	0	-3.94543851716969e-06	7.11530447006226e-05
1	1	Manual Mode	1363.0719675	0.0798386856913567	0.0798386856913567	-1.04896902991476e-08	1.04896902991476e-08	0	-3.94835231933125e-06	7.13691115379333e-05
1	1	Manual Mode	1364.07196749	0.0798632651567459	0.0798632651567459	-1.04895330215261e-08	1.04895330215261e-08	0	-3.95126607847476e-06	7.24047422409058e-05
1	1	Manual Mode	1365.07196753	0.0798872336745262	0.0798872336745262	-1.04893131710874e-08	1.04893131710874e-08	0	-3.95417977669439e-06	8.23438167572021e-05
1	1	Manual Mode	1366.07196749	0.0798854678869247	0.0798854678869247	-1.04892015547108e-08	1.04892015547108e-08	0	-3.95709344367637e-06	6.49318099021912e-05
1	1	Manual Mode	1367.0719675	0.0798784866929054	0.0798784866929054	-1.04893571411751e-08	1.04893571411751e-08	0	-3.9600071540225e-06	4.28333878517151e-05
1	1	Manual Mode	1368.07196805	0.0799094960093498	0.0799094960093498	-1.04893689792757e-08	1.04893689792757e-08	0	-3.9629208692304e-06	4.05013561248779e-05
1	1	Manual Mode	1369.07196749	0.0799548327922821	0.0799548327922821	-1.04890611886615e-08	1.04890611886615e-08	0	-3.96583449570673e-06	5.23552298545837e-05
1	1	Manual Mode	1370.07196749	0.0799800679087639	0.0799800679087639	-1.04894129493634e-08	1.04894129493634e-08	0	-3.968748221526e-06	4.78774309158325e-05
1	1	Manual Mode	1371.07196749	0.0800048485398293	0.0800048485398293	-1.04892117016541e-08	1.04892117016541e-08	0	-3.97166189144312e-06	3.16053628921509e-05
1	1	Manual Mode	1372.07196749	0.0800381004810333	0.0800381004810333	-1.0488973248486e-08	1.0488973248486e-08	0	-3.97457549512326e-06	5.10886311531067e-05
1	1	Manual Mode	1373.07196749	0.0802375674247742	0.0802375674247742	-1.04887347953179e-08	1.04887347953179e-08	0	-3.9774890325664e-06	5.97834587097168e-05
1	1	Manual Mode	1374.07196749	0.0802912786602974	0.0802912786602974	-1.04888193531789e-08	1.04888193531789e-08	0	-3.98040259349784e-06	5.10886311531067e-05
1	1	Manual Mode	1375.07196749	0.0803980529308319	0.0803980529308319	-1.04891406730509e-08	1.04891406730509e-08	0	-3.9833162436848e-06	5.56260347366333e-05
1	1	Manual Mode	1376.0719675	0.0804412141442299	0.0804412141442299	-1.04894247874639e-08	1.04894247874639e-08	0	-3.98622997282157e-06	6.49169087409973e-05
1	1	Manual Mode	1377.07196754	0.0804946720600128	0.0804946720600128	-1.04888058239212e-08	1.04888058239212e-08	0	-3.98914353011142e-06	7.1302056312561e-05
1	1	Manual Mode	1378.07196749	0.0805394053459167	0.0805394053459167	-1.04888024416067e-08	1.04888024416067e-08	0	-3.99205708619952e-06	7.2181224822998e-05
1	1	Manual Mode	1379.07196749	0.0805343985557556	0.0805343985557556	-1.04886383993563e-08	1.04886383993563e-08	0	-3.99497059686601e-06	6.92605972290039e-05
1	1	Manual Mode	1380.07196749	0.0805922374129295	0.0805922374129295	-1.04892167751258e-08	1.04892167751258e-08	0	-3.99788426819243e-06	6.03124499320984e-05
1	1	Manual Mode	1381.0719675	0.0806151926517487	0.0806151926517487	-1.04893114799302e-08	1.04893114799302e-08	0	-4.00079796585488e-06	6.04912638664246e-05
1	1	Manual Mode	1382.07196749	0.0806061029434204	0.0806061029434204	-1.04890053804732e-08	1.04890053804732e-08	0	-4.00371157843144e-06	5.13792037963867e-05
1	1	Manual Mode	1383.07196751	0.0806252136826515	0.0806252136826515	-1.04893368472885e-08	1.04893368472885e-08	0	-4.00662528316951e-06	5.98132610321045e-05
1	1	Manual Mode	1384.07196749	0.0806204825639725	0.0806204825639725	-1.04898492679263e-08	1.04898492679263e-08	0	-4.0095391301301e-06	4.97624278068542e-05
1	1	Manual Mode	1385.0719675	0.0806568413972855	0.0806568413972855	-1.04892539805846e-08	1.04892539805846e-08	0	-4.01245281182051e-06	5.22807240486145e-05
1	1	Manual Mode	1386.07196749	0.0806992575526237	0.0806992575526237	-1.0489379126219e-08	1.0489379126219e-08	0	-4.01536652821533e-06	4.86895442008972e-05
1	1	Manual Mode	1387.07196749	0.0807056948542595	0.0807056948542595	-1.0488958028071e-08	1.0488958028071e-08	0	-4.01828012766757e-06	5.47915697097778e-05
1	1	Manual Mode	1388.07196749	0.0807475447654724	0.0807475447654724	-1.04888295001222e-08	1.04888295001222e-08	0	-4.0211936914176e-06	4.80189919471741e-05
1	1	Manual Mode	1389.0719675	0.0807700380682945	0.0807700380682945	-1.04892319955408e-08	1.04892319955408e-08	0	-4.02410736700106e-06	4.7050416469574e-05
1	1	Manual Mode	1390.07196749	0.080768384039402	0.080768384039402	-1.04894264786212e-08	1.04894264786212e-08	0	-4.02702109654931e-06	3.39299440383911e-05
1	1	Manual Mode	1391.07196749	0.0808182880282402	0.0808182880282402	-1.04896429467454e-08	1.04896429467454e-08	0	-4.02993488625674e-06	4.10377979278564e-05
1	1	Manual Mode	1392.07196749	0.0808353647589684	0.0808353647589684	-1.0489409567049e-08	1.0489409567049e-08	0	-4.03284861113648e-06	4.53293323516846e-05
1	1	Manual Mode	1393.07196754	0.0806008726358414	0.0806008726358414	-1.04891575846231e-08	1.04891575846231e-08	0	-4.03576226616678e-06	6.35385513305664e-05
1	1	Manual Mode	1394.07196754	0.0806111246347427	0.0806111246347427	-1.04893926554767e-08	1.04893926554767e-08	0	-4.03867598634886e-06	5.15878200531006e-05
1	1	Manual Mode	1395.07196752	0.0806330963969231	0.0806330963969231	-1.04897680923797e-08	1.04897680923797e-08	0	-4.04158981076069e-06	4.82127070426941e-05
1	1	Manual Mode	1396.07196749	0.0806967616081238	0.0806967616081238	-1.04894822868094e-08	1.04894822868094e-08	0	-4.04450355575294e-06	4.16338443756104e-05
1	1	Manual Mode	1397.07196754	0.0806994959712029	0.0806994959712029	-1.04889681750143e-08	1.04889681750143e-08	0	-4.04741715816946e-06	3.29688191413879e-05
1	1	Manual Mode	1398.07196749	0.0807364732027054	0.0807364732027054	-1.04889326607127e-08	1.04889326607127e-08	0	-4.05033075042953e-06	1.74567103385925e-05
1	1	Manual Mode	1399.07196749	0.0807572156190872	0.0807572156190872	-1.04890865560198e-08	1.04890865560198e-08	0	-4.05324438558398e-06	3.1396746635437e-05
1	1	Manual Mode	1400.07196749	0.0807771533727646	0.0807771533727646	-1.04893233180307e-08	1.04893233180307e-08	0	-4.05615808650566e-06	2.54660844802856e-05
1	1	Manual Mode	1401.07196749	0.080802209675312	0.080802209675312	-1.04893300826596e-08	1.04893300826596e-08	0	-4.0590717893064e-06	2.63899564743042e-05
1	1	Manual Mode	1402.07196749	0.0808400884270668	0.0808400884270668	-1.04890239832026e-08	1.04890239832026e-08	0	-4.06198540707951e-06	2.37897038459778e-05
1	1	Manual Mode	1403.07196749	0.0808847844600677	0.0808847844600677	-1.04894214051495e-08	1.04894214051495e-08	0	-4.06489913524761e-06	2.48700380325317e-05
1	1	Manual Mode	1404.07196749	0.0809312239289284	0.0809312239289284	-1.04895144187966e-08	1.04895144187966e-08	0	-4.06781288925283e-06	3.65078449249268e-05
1	1	Manual Mode	1405.07196749	0.0809618607163429	0.0809618607163429	-1.04892607452135e-08	1.04892607452135e-08	0	-4.07072657279317e-06	2.67922878265381e-05
1	1	Manual Mode	1406.07196759	0.0809899196028709	0.0809899196028709	-1.04890764090765e-08	1.04890764090765e-08	0	-4.07364020542038e-06	3.18363308906555e-05
1	1	Manual Mode	1407.0719675	0.0810060128569603	0.0810060128569603	-1.04891474376797e-08	1.04891474376797e-08	0	-4.07655385722418e-06	2.30595469474792e-05
1	1	Manual Mode	1408.07196749	0.0810322612524033	0.0810322612524033	-1.04892252309119e-08	1.04892252309119e-08	0	-4.07946753087029e-06	2.92882323265076e-05
1	1	Manual Mode	1409.07196749	0.0810506343841553	0.0810506343841553	-1.04894975072244e-08	1.04894975072244e-08	0	-4.08238128017786e-06	2.78502702713013e-05
1	1	Manual Mode	1410.07196749	0.0810241103172302	0.0810241103172302	-1.04888514851661e-08	1.04888514851661e-08	0	-4.08529485003485e-06	1.92001461982727e-05
1	1	Manual Mode	1411.0719675	0.0810619592666626	0.0810619592666626	-1.0489103467592e-08	1.0489103467592e-08	0	-4.08820848991609e-06	3.16649675369263e-05
1	1	Manual Mode	1412.07196749	0.0810813456773758	0.0810813456773758	-1.04896108147582e-08	1.04896108147582e-08	0	-4.09112227066883e-06	4.08515334129333e-05
1	1	Manual Mode	1413.07196749	0.0811330080032349	0.0811330080032349	-1.04895194922683e-08	1.04895194922683e-08	0	-4.09403602608335e-06	3.86461615562439e-05
1	1	Manual Mode	1414.0719675	0.0811553820967674	0.0811553820967674	-1.04894028024201e-08	1.04894028024201e-08	0	-4.09694974911316e-06	3.87206673622131e-05
1	1	Manual Mode	1415.07196749	0.0811793282628059	0.0811793282628059	-1.0489303024144e-08	1.0489303024144e-08	0	-4.09986344436851e-06	3.41013073921204e-05
1	1	Manual Mode	1416.07196749	0.0812039077281952	0.0812039077281952	-1.04892928772007e-08	1.04892928772007e-08	0	-4.1027771368344e-06	1.60261988639832e-05
1	1	Manual Mode	1417.07196756	0.0812532678246498	0.0812532678246498	-1.04889461899705e-08	1.04889461899705e-08	0	-4.10569073320223e-06	3.28272581100464e-05
1	1	Manual Mode	1418.07196759	0.0812792181968689	0.0812792181968689	-1.04894653752372e-08	1.04894653752372e-08	0	-4.10860447367165e-06	3.56286764144897e-05
1	1	Manual Mode	1419.07196749	0.0812925919890404	0.0812925919890404	-1.04892590540563e-08	1.04892590540563e-08	0	-4.11151815645085e-06	2.43857502937317e-05
1	1	Manual Mode	1420.07196749	0.0812962576746941	0.0812962576746941	-1.04892928772007e-08	1.04892928772007e-08	0	-4.11443184891674e-06	2.53692269325256e-05
1	1	Manual Mode	1421.07196749	0.0813349485397339	0.0813349485397339	-1.04888244266506e-08	1.04888244266506e-08	0	-4.11734541125748e-06	2.7090311050415e-05
1	1	Manual Mode	1422.07196749	0.0814040005207062	0.0814040005207062	-1.04890967029631e-08	1.04890967029631e-08	0	-4.12025904923052e-06	1.58026814460754e-05
1	1	Manual Mode	1423.07196752	0.0813776254653931	0.0813776254653931	-1.04888971464111e-08	1.04888971464111e-08	0	-4.1231726318586e-06	2.27764248847961e-05
1	1	Manual Mode	1424.0719675	0.0814210996031761	0.0814210996031761	-1.04890865560198e-08	1.04890865560198e-08	0	-4.12608626695478e-06	5.17815351486206e-06
1	1	Manual Mode	1425.07196749	0.0814770758152008	0.0814770758152008	-1.04889292783983e-08	1.04889292783983e-08	0	-4.12899985839187e-06	2.13533639907837e-05
1	1	Manual Mode	1426.07196749	0.081506721675396	0.081506721675396	-1.04890155274165e-08	1.04890155274165e-08	0	-4.13191347381615e-06	2.74702906608582e-05
1	1	Manual Mode	1427.07196749	0.0815313532948494	0.0815313532948494	-1.04889512634421e-08	1.04889512634421e-08	0	-4.13482707138933e-06	2.73361802101135e-05
1	1	Manual Mode	1428.07196749	0.081509567797184	0.081509567797184	-1.04890831737054e-08	1.04890831737054e-08	0	-4.13774070560424e-06	3.32146883010864e-05
1	1	Manual Mode	1429.07196749	0.0815237611532211	0.0815237611532211	-1.04888024416067e-08	1.04888024416067e-08	0	-4.14065426183802e-06	4.39882278442383e-05
1	1	Manual Mode	1430.07196749	0.0815490856766701	0.0815490856766701	-1.04889056021972e-08	1.04889056021972e-08	0	-4.14356784672752e-06	5.51491975784302e-05
1	1	Manual Mode	1431.07196749	0.081553690135479	0.081553690135479	-1.04888007504495e-08	1.04888007504495e-08	0	-4.14648140249154e-06	4.61116433143616e-05
1	1	Manual Mode	1432.07196749	0.08159139752388	0.08159139752388	-1.04891626580947e-08	1.04891626580947e-08	0	-4.14939505878545e-06	4.14624810218811e-05
1	1	Manual Mode	1433.07196749	0.081623487174511	0.081623487174511	-1.04891897166103e-08	1.04891897166103e-08	0	-4.15230872259562e-06	3.00407409667969e-05
1	1	Manual Mode	1434.07196749	0.0816497281193733	0.0816497281193733	-1.04890408947748e-08	1.04890408947748e-08	0	-4.15522234506639e-06	3.79607081413269e-05
1	1	Manual Mode	1435.07196767	0.0816981419920921	0.0816981419920921	-1.04893571411751e-08	1.04893571411751e-08	0	-4.15813605590785e-06	9.81986522674561e-06
1	1	Manual Mode	1436.0719675	0.0820214301347733	0.0820214301347733	-1.04890831737054e-08	1.04890831737054e-08	0	-4.16104968962745e-06	1.10715627670288e-05
1	1	Manual Mode	1437.07196749	0.082069918513298	0.082069918513298	-1.04887297218462e-08	1.04887297218462e-08	0	-4.16396322563217e-06	4.91738319396973e-06
1	1	Manual Mode	1438.07196749	0.0820939391851425	0.0820939391851425	-1.04888751613672e-08	1.04888751613672e-08	0	-4.16687680206588e-06	3.20374965667725e-06
1	1	Manual Mode	1439.07196749	0.0821204110980034	0.0821204110980034	-1.04887111191168e-08	1.04887111191168e-08	0	-4.1697903329323e-06	-6.13927841186523e-06
1	1	Manual Mode	1440.07196749	0.0821607783436775	0.0821607783436775	-1.0488682369444e-08	1.0488682369444e-08	0	-4.1727038558127e-06	1.04531645774841e-05
1	1	Manual Mode	1441.07196749	0.0822049751877785	0.0822049751877785	-1.04888903817822e-08	1.04888903817822e-08	0	-4.17561743647431e-06	1.14515423774719e-05
1	1	Manual Mode	1442.07196749	0.0822205320000648	0.0822205320000648	-1.04893723615901e-08	1.04893723615901e-08	0	-4.17853115101919e-06	1.8484890460968e-05
1	1	Manual Mode	1443.07196749	0.082259900867939	0.082259900867939	-1.04885335476086e-08	1.04885335476086e-08	0	-4.1814446325602e-06	4.21702861785889e-06
1	1	Manual Mode	1444.07196756	0.0822495147585869	0.0822495147585869	-1.04885775176964e-08	1.04885775176964e-08	0	-4.18435812651905e-06	1.34110450744629e-05
1	1	Manual Mode	1445.07196749	0.082191027700901	0.082191027700901	-1.0488467592477e-08	1.0488467592477e-08	0	-4.18727158953525e-06	2.28509306907654e-05
1	1	Manual Mode	1446.07196749	0.0823040157556534	0.0823040157556534	-1.048884302938e-08	1.048884302938e-08	0	-4.19018515704341e-06	2.55629420280457e-05
1	1	Manual Mode	1447.07196749	0.0822122618556023	0.0822122618556023	-1.04888548674806e-08	1.04888548674806e-08	0	-4.19309872783993e-06	3.23653221130371e-05
1	1	Manual Mode	1448.07196762	0.0822957158088684	0.0822957158088684	-1.04890696444476e-08	1.04890696444476e-08	0	-4.19601235867549e-06	3.38628888130188e-05
1	1	Manual Mode	1449.07196754	0.0823748037219048	0.0823748037219048	-1.0489118688007e-08	1.0489118688007e-08	0	-4.1989260025224e-06	3.04505228996277e-05
1	1	Manual Mode	1450.07196749	0.0822978466749191	0.0822978466749191	-1.04889698661716e-08	1.04889698661716e-08	0	-4.20183960511733e-06	2.02134251594543e-05
1	1	Manual Mode	1451.07196749	0.08246710896492	0.08246710896492	-1.04893114799302e-08	1.04893114799302e-08	0	-4.20475330275064e-06	1.9460916519165e-05
1	1	Manual Mode	1452.07196749	0.0824248343706131	0.0824248343706131	-1.04892404513269e-08	1.04892404513269e-08	0	-4.20766698065379e-06	2.45273113250732e-05
1	1	Manual Mode	1453.07196752	0.0825411826372147	0.0825411826372147	-1.04890831737054e-08	1.04890831737054e-08	0	-4.21058061495611e-06	2.30148434638977e-05
1	1	Manual Mode	1454.07196749	0.0825095847249031	0.0825095847249031	-1.04891542023086e-08	1.04891542023086e-08	0	-4.21349426881379e-06	1.59218907356262e-05
1	1	Manual Mode	1455.07196749	0.082410991191864	0.082410991191864	-1.0488958028071e-08	1.0488958028071e-08	0	-4.21640786826603e-06	5.23775815963745e-06
1	1	Manual Mode	1456.07196749	0.0825629904866219	0.0825629904866219	-1.04885453857092e-08	1.04885453857092e-08	0	-4.2193213530954e-06	1.58250331878662e-05
1	1	Manual Mode	1457.07196749	0.0825628712773323	0.0825628712773323	-1.04886772959724e-08	1.04886772959724e-08	0	-4.2222348745665e-06	2.1710991859436e-05
1	1	Manual Mode	1458.07196749	0.0825724229216576	0.0825724229216576	-1.04888599409522e-08	1.04888599409522e-08	0	-4.22514844677232e-06	2.59280204772949e-05
1	1	Manual Mode	1459.07196748	0.0826965272426605	0.0826965272426605	-1.04887178837457e-08	1.04887178837457e-08	0	-4.22806197948867e-06	1.38357281684875e-05
1	1	Manual Mode	1460.07196749	0.0827536880970001	0.0827536880970001	-1.048884302938e-08	1.048884302938e-08	0	-4.23097554702597e-06	1.90213322639465e-05
1	1	Manual Mode	1461.07196749	0.082801841199398	0.082801841199398	-1.04888548674806e-08	1.04888548674806e-08	0	-4.23388911782249e-06	1.27777457237244e-05
1	1	Manual Mode	1462.07196749	0.0828254967927933	0.0828254967927933	-1.04887094279596e-08	1.04887094279596e-08	0	-4.23680264821914e-06	1.30236148834229e-05
1	1	Manual Mode	1463.07196752	0.0828688442707062	0.0828688442707062	-1.04890239832026e-08	1.04890239832026e-08	0	-4.23971626607966e-06	2.14576721191406e-05
1	1	Manual Mode	1464.07196749	0.0829012244939804	0.0829012244939804	-1.04890375124604e-08	1.04890375124604e-08	0	-4.24262988752349e-06	2.29403376579285e-05
1	1	Manual Mode	1465.07196749	0.0829524099826813	0.0829524099826813	-1.04888362647511e-08	1.04888362647511e-08	0	-4.24554345315259e-06	3.28794121742249e-05
1	1	Manual Mode	1466.07196749	0.0829669162631035	0.0829669162631035	-1.04890696444476e-08	1.04890696444476e-08	0	-4.24845708360938e-06	3.23653221130371e-05
1	1	Manual Mode	1467.07196749	0.0829353258013725	0.0829353258013725	-1.04887872211917e-08	1.04887872211917e-08	0	-4.25137063561527e-06	5.51789999008179e-05
1	1	Manual Mode	1468.0719675	0.0828402265906334	0.0828402265906334	-1.04888971464111e-08	1.04888971464111e-08	0	-4.25428421818507e-06	5.81368803977966e-05
1	1	Manual Mode	1469.07196749	0.08286202698946	0.08286202698946	-1.04887347953179e-08	1.04887347953179e-08	0	-4.25719775559908e-06	3.08677554130554e-05
1	1	Manual Mode	1470.07196749	0.0829461961984634	0.0829461961984634	-1.04886772959724e-08	1.04886772959724e-08	0	-4.26011127707019e-06	3.74317169189453e-05
1	1	Manual Mode	1471.07196749	0.0831204503774643	0.0831204503774643	-1.0488467592477e-08	1.0488467592477e-08	0	-4.26302474029032e-06	3.72305512428284e-05
1	1	Manual Mode	1472.0719675	0.0831910595297813	0.0831910595297813	-1.04888481028517e-08	1.04888481028517e-08	0	-4.26593830923691e-06	3.05846333503723e-05
1	1	Manual Mode	1473.07196749	0.0832386687397957	0.0832386687397957	-1.04887500157329e-08	1.04887500157329e-08	0	-4.26885185087882e-06	2.63527035713196e-05
1	1	Manual Mode	1474.07196749	0.0834556147456169	0.0834556147456169	-1.04889360430271e-08	1.04889360430271e-08	0	-4.2717654442241e-06	1.65179371833801e-05
1	1	Manual Mode	1475.07196749	0.0835520699620247	0.0835520699620247	-1.04889106756688e-08	1.04889106756688e-08	0	-4.2746790305229e-06	2.01836228370667e-05
1	1	Manual Mode	1476.07196749	0.083574466407299	0.083574466407299	-1.04886958987018e-08	1.04886958987018e-08	0	-4.27759255716143e-06	3.13445925712585e-05
1	1	Manual Mode	1477.07196749	0.0834115371108055	0.0834115371108055	-1.04891829519814e-08	1.04891829519814e-08	0	-4.28050621909253e-06	2.30446457862854e-05
1	1	Manual Mode	1478.07196749	0.0834061950445175	0.0834061950445175	-1.04891440553653e-08	1.04891440553653e-08	0	-4.28341987021902e-06	3.27154994010925e-05
1	1	Manual Mode	1479.07196749	0.0832416564226151	0.0832416564226151	-1.04894264786212e-08	1.04894264786212e-08	0	-4.28633359979642e-06	1.53034925460815e-05
1	1	Manual Mode	1480.07196762	0.0832827836275101	0.0832827836275101	-1.04894383167217e-08	1.04894383167217e-08	0	-4.28924733304096e-06	1.28075480461121e-05
1	1	Manual Mode	1481.07196753	0.0831276103854179	0.0831276103854179	-1.0489593903186e-08	1.0489593903186e-08	0	-4.29216110886294e-06	2.09808349609375e-05
1	1	Manual Mode	1482.07196749	0.0835212990641594	0.0835212990641594	-1.04897866951092e-08	1.04897866951092e-08	0	-4.29507493838391e-06	2.3670494556427e-05
1	1	Manual Mode	1483.07196749	0.0835659354925156	0.0835659354925156	-1.04894991983817e-08	1.04894991983817e-08	0	-4.29798868816124e-06	1.91479921340942e-05
1	1	Manual Mode	1484.07196749	0.0835821181535721	0.0835821181535721	-1.04893672881184e-08	1.04893672881184e-08	0	-4.30090240129683e-06	3.03015112876892e-05
1	1	Manual Mode	1485.07196749	0.0834841951727867	0.0834841951727867	-1.04891372907364e-08	1.04891372907364e-08	0	-4.30381605054426e-06	3.14563512802124e-05
1	1	Manual Mode	1486.07196749	0.0836656093597412	0.0836656093597412	-1.04889546457566e-08	1.04889546457566e-08	0	-4.30672964905697e-06	2.82451510429382e-05
1	1	Manual Mode	1487.07196801	0.0837026908993721	0.0837026908993721	-1.04892438336413e-08	1.04892438336413e-08	0	-4.30964332941476e-06	1.78441405296326e-05
1	1	Manual Mode	1488.07196749	0.0837128460407257	0.0837128460407257	-1.04891440553653e-08	1.04891440553653e-08	0	-4.31255697902615e-06	1.93342566490173e-05
1	1	Manual Mode	1489.07196751	0.0837362483143806	0.0837362483143806	-1.04889444988133e-08	1.04889444988133e-08	0	-4.31547057477854e-06	1.2323260307312e-05
1	1	Manual Mode	1490.07196749	0.08377306163311	0.08377306163311	-1.04890358213032e-08	1.04890358213032e-08	0	-4.31838419578174e-06	-2.23517417907715e-06
1	1	Manual Mode	1491.0719675	0.0837947353720665	0.0837947353720665	-1.04888836171533e-08	1.04888836171533e-08	0	-4.32129777459342e-06	1.04531645774841e-05
1	1	Manual Mode	1492.07196749	0.083843432366848	0.083843432366848	-1.04890053804732e-08	1.04890053804732e-08	0	-4.32421138716997e-06	9.16421413421631e-06
1	1	Manual Mode	1493.07196749	0.0838954001665115	0.0838954001665115	-1.04887161925885e-08	1.04887161925885e-08	0	-4.32712491944569e-06	1.15633010864258e-05
1	1	Manual Mode	1494.07196749	0.0838916599750519	0.0838916599750519	-1.04889969246871e-08	1.04889969246871e-08	0	-4.33003852970254e-06	-1.9371509552002e-07
1	1	Manual Mode	1495.07196749	0.083842396736145	0.083842396736145	-1.04892759656285e-08	1.04892759656285e-08	0	-4.33295221747077e-06	-4.69386577606201e-07
1	1	Manual Mode	1496.07196749	0.0836272686719894	0.0836272686719894	-1.04889935423727e-08	1.04889935423727e-08	0	-4.3358658267881e-06	4.84287738800049e-06
1	1	Manual Mode	1497.07196753	0.0836019814014435	0.0836019814014435	-1.04890831737054e-08	1.04890831737054e-08	0	-4.33877946111956e-06	1.12950801849365e-05
1	1	Manual Mode	1498.07196749	0.0839309692382813	0.0839309692382813	-1.0489563462356e-08	1.0489563462356e-08	0	-4.34169322863145e-06	2.41994857788086e-05
1	1	Manual Mode	1499.07196749	0.0840194895863533	0.0840194895863533	-1.04889174402977e-08	1.04889174402977e-08	0	-4.34460681680931e-06	2.61068344116211e-05
1	1	Manual Mode	1500.07196749	0.0840495899319649	0.0840495899319649	-1.048887347021e-08	1.048887347021e-08	0	-4.34752039277325e-06	1.80229544639587e-05
1	1	Manual Mode	1501.07196754	0.0840743631124496	0.0840743631124496	-1.04890053804732e-08	1.04890053804732e-08	0	-4.35043400552462e-06	7.22706317901611e-06
1	1	Manual Mode	1502.07196749	0.084074966609478	0.084074966609478	-1.04890764090765e-08	1.04890764090765e-08	0	-4.35334763771479e-06	8.38935375213623e-06
1	1	Manual Mode	1503.07196749	0.084067165851593	0.084067165851593	-1.048890391104e-08	1.048890391104e-08	0	-4.35626122213453e-06	-7.89761543273926e-07
1	1	Manual Mode	1504.07196749	0.0841151177883148	0.0841151177883148	-1.04888616321094e-08	1.04888616321094e-08	0	-4.35917479481011e-06	-1.71884894371033e-05
1	1	Manual Mode	1505.07196749	0.084107831120491	0.084107831120491	-1.04888971464111e-08	1.04888971464111e-08	0	-4.36208837735078e-06	-1.08852982521057e-05
1	1	Manual Mode	1506.07196749	0.0841406434774399	0.0841406434774399	-1.04888971464111e-08	1.04888971464111e-08	0	-4.36500195989145e-06	7.67409801483154e-06
1	1	Manual Mode	1507.07196749	0.0839615613222122	0.0839615613222122	-1.04886502374568e-08	1.04886502374568e-08	0	-4.3679154738463e-06	4.23192977905273e-06
1	1	Manual Mode	1508.07196749	0.0838390439748764	0.0838390439748764	-1.04885064890931e-08	1.04885064890931e-08	0	-4.37082894787105e-06	1.24946236610413e-05
1	1	Manual Mode	1509.07196749	0.0838485211133957	0.0838485211133957	-1.04893706704329e-08	1.04893706704329e-08	0	-4.37374266194617e-06	2.25454568862915e-05
1	1	Manual Mode	1510.0719679	0.0838745608925819	0.0838745608925819	-1.04890764090765e-08	1.04890764090765e-08	0	-4.37665629547661e-06	1.53854489326477e-05
1	1	Manual Mode	1511.07196749	0.0839011147618294	0.0839011147618294	-1.04889698661716e-08	1.04889698661716e-08	0	-4.37956989702264e-06	1.72257423400879e-05
1	1	Manual Mode	1512.07196749	0.0842443704605103	0.0842443704605103	-1.04890172185737e-08	1.04890172185737e-08	0	-4.38248351291669e-06	4.70206141471863e-05
1	1	Manual Mode	1513.07196749	0.0842911303043365	0.0842911303043365	-1.0488797368135e-08	1.0488797368135e-08	0	-4.38539706774117e-06	3.84896993637085e-05
1	1	Manual Mode	1514.07196749	0.0843452140688896	0.0843452140688896	-1.04894298609356e-08	1.04894298609356e-08	0	-4.38831079825809e-06	4.51505184173584e-05
1	1	Manual Mode	1515.07196749	0.0843652039766312	0.0843652039766312	-1.04890764090765e-08	1.04890764090765e-08	0	-4.39122443059395e-06	3.47495079040527e-05
1	1	Manual Mode	1516.07196754	0.0843284949660301	0.0843284949660301	-1.04894670663945e-08	1.04894670663945e-08	0	-4.39413817159141e-06	4.09036874771118e-05
1	1	Manual Mode	1517.07196767	0.084372341632843	0.084372341632843	-1.04897105930342e-08	1.04897105930342e-08	0	-4.39705198046827e-06	3.27378511428833e-05
1	1	Manual Mode	1518.07196749	0.0843490734696388	0.0843490734696388	-1.0489279347943e-08	1.0489279347943e-08	0	-4.39996566865157e-06	3.38852405548096e-05
1	1	Manual Mode	1519.07196749	0.0843169987201691	0.0843169987201691	-1.04887922946634e-08	1.04887922946634e-08	0	-4.40287922206675e-06	4.1179358959198e-05
1	1	Manual Mode	1520.07196749	0.0841463804244995	0.0841463804244995	-1.04893740527473e-08	1.04893740527473e-08	0	-4.40579293708141e-06	2.04518437385559e-05
1	1	Manual Mode	1521.07196749	0.0841644257307053	0.0841644257307053	-1.04898171359391e-08	1.04898171359391e-08	0	-4.40870677517472e-06	1.16974115371704e-05
1	1	Manual Mode	1522.07196756	0.0843362361192703	0.0843362361192703	-1.04898002243669e-08	1.04898002243669e-08	0	-4.41162060877435e-06	2.80290842056274e-05
1	1	Manual Mode	1523.07196749	0.0845291763544083	0.0845291763544083	-1.04897325780781e-08	1.04897325780781e-08	0	-4.4145344231754e-06	2.36257910728455e-05
1	1	Manual Mode	1524.07196749	0.0844853147864342	0.0844853147864342	-1.04899777958751e-08	1.04899777958751e-08	0	-4.41744830589648e-06	3.14638018608093e-05
1	1	Manual Mode	1525.07196749	0.084439791738987	0.084439791738987	-1.04898002243669e-08	1.04898002243669e-08	0	-4.42036213929214e-06	2.81855463981628e-05
1	1	Manual Mode	1526.07196749	0.0844511315226555	0.0844511315226555	-1.04895144187966e-08	1.04895144187966e-08	0	-4.42327589329736e-06	3.37213277816772e-05
1	1	Manual Mode	1527.07196749	0.0843184292316437	0.0843184292316437	-1.04894163316778e-08	1.04894163316778e-08	0	-4.42618962005616e-06	3.63588333129883e-05
1	1	Manual Mode	1528.07196755	0.084647960960865	0.084647960960865	-1.04894552282939e-08	1.04894552282939e-08	0	-4.4291033577944e-06	4.33102250099182e-05
1	1	Manual Mode	1529.07196749	0.0847024321556091	0.0847024321556091	-1.04891930989247e-08	1.04891930989247e-08	0	-4.43201702236928e-06	5.28022646903992e-05
1	1	Manual Mode	1530.07196749	0.0847445428371429	0.0847445428371429	-1.04891372907364e-08	1.04891372907364e-08	0	-4.43493067161671e-06	3.80426645278931e-05
1	1	Manual Mode	1531.07196749	0.0847673043608665	0.0847673043608665	-1.0488927587241e-08	1.0488927587241e-08	0	-4.43784426261316e-06	2.54809856414795e-05
1	1	Manual Mode	1532.07196749	0.0848106369376183	0.0848106369376183	-1.04889411164988e-08	1.04889411164988e-08	0	-4.44075785736775e-06	3.78042459487915e-05
1	1	Manual Mode	1533.07196752	0.0845911577343941	0.0845911577343941	-1.04889715573288e-08	1.04889715573288e-08	0	-4.44367146066552e-06	3.13743948936462e-05
1	1	Manual Mode	1534.07196749	0.0845025405287743	0.0845025405287743	-1.04893368472885e-08	1.04893368472885e-08	0	-4.44658516525791e-06	3.20300459861755e-05
1	1	Manual Mode	1535.07196749	0.0844913572072983	0.0844913572072983	-1.04890290566743e-08	1.04890290566743e-08	0	-4.44949878444032e-06	4.13656234741211e-05
1	1	Manual Mode	1536.07196749	0.0845325440168381	0.0845325440168381	-1.04892945683579e-08	1.04892945683579e-08	0	-4.45241247737598e-06	4.4018030166626e-05
1	1	Manual Mode	1537.07196774	0.0845706313848495	0.0845706313848495	-1.04892810391002e-08	1.04892810391002e-08	0	-4.45532616728193e-06	3.34903597831726e-05
1	1	Manual Mode	1538.07196749	0.0846055373549461	0.0846055373549461	-1.04886367081991e-08	1.04886367081991e-08	0	-4.45823967675027e-06	2.50041484832764e-05
1	1	Manual Mode	1539.07196749	0.0848517715930939	0.0848517715930939	-1.04892725833141e-08	1.04892725833141e-08	0	-4.46115336357897e-06	2.51010060310364e-05
1	1	Manual Mode	1540.07196763	0.0849681124091148	0.0849681124091148	-1.04892776567857e-08	1.04892776567857e-08	0	-4.46406705222488e-06	4.08589839935303e-05
1	1	Manual Mode	1541.07196749	0.085028201341629	0.085028201341629	-1.04894501548223e-08	1.04894501548223e-08	0	-4.46698078797108e-06	4.68119978904724e-05
1	1	Manual Mode	1542.07196749	0.0850759074091911	0.0850759074091911	-1.04891643492519e-08	1.04891643492519e-08	0	-4.46989444473476e-06	4.76837158203125e-05
1	1	Manual Mode	1543.07196749	0.0850777477025986	0.0850777477025986	-1.04893436119173e-08	1.04893436119173e-08	0	-4.47280815129363e-06	2.98917293548584e-05
1	1	Manual Mode	1544.0719675	0.0851659402251244	0.0851659402251244	-1.04888903817822e-08	1.04888903817822e-08	0	-4.47572173198437e-06	4.33251261711121e-05
1	1	Manual Mode	1545.0719675	0.0852354690432549	0.0852354690432549	-1.04883847257732e-08	1.04883847257732e-08	0	-4.47863517218597e-06	4.44278120994568e-05
1	1	Manual Mode	1546.07196752	0.0852290689945221	0.0852290689945221	-1.0488773691934e-08	1.0488773691934e-08	0	-4.481548720492e-06	3.84226441383362e-05
1	1	Manual Mode	1547.07196803	0.0852331966161728	0.0852331966161728	-1.0488958028071e-08	1.0488958028071e-08	0	-4.48446232143018e-06	4.00915741920471e-05
1	1	Manual Mode	1548.07196754	0.0851866155862808	0.0851866155862808	-1.04884422251187e-08	1.04884422251187e-08	0	-4.48737577617623e-06	4.36380505561829e-05
1	1	Manual Mode	1549.07196755	0.0852530002593994	0.0852530002593994	-1.04887906035062e-08	1.04887906035062e-08	0	-4.49028932915078e-06	4.37423586845398e-05
1	1	Manual Mode	1550.07196749	0.0852660611271858	0.0852660611271858	-1.04887601626762e-08	1.04887601626762e-08	0	-4.4932028734656e-06	2.97725200653076e-05
1	1	Manual Mode	1551.07196749	0.0853096395730972	0.0853096395730972	-1.04881614930201e-08	1.04881614930201e-08	0	-4.49611625165811e-06	2.94521450996399e-05
1	1	Manual Mode	1552.07196749	0.0852052271366119	0.0852052271366119	-1.04886942075446e-08	1.04886942075446e-08	0	-4.49902977782687e-06	3.59341502189636e-05
1	1	Manual Mode	1553.07196749	0.0850480794906616	0.0850480794906616	-1.04886451639852e-08	1.04886451639852e-08	0	-4.50194329037242e-06	4.04343008995056e-05
1	1	Manual Mode	1554.07196749	0.0850814282894135	0.0850814282894135	-1.04888311912795e-08	1.04888311912795e-08	0	-4.50485685459222e-06	5.62369823455811e-05
1	1	Manual Mode	1555.07196749	0.0850955694913864	0.0850955694913864	-1.04887855300345e-08	1.04887855300345e-08	0	-4.50777040612834e-06	5.42104244232178e-05
1	1	Manual Mode	1556.07196749	0.0851316377520561	0.0851316377520561	-1.04888971464111e-08	1.04888971464111e-08	0	-4.51068398866901e-06	4.09558415412903e-05
1	1	Manual Mode	1557.07196749	0.0851122364401817	0.0851122364401817	-1.04887550892045e-08	1.04887550892045e-08	0	-4.51359753174935e-06	2.96756625175476e-05
1	1	Manual Mode	1558.07196749	0.0850962698459625	0.0850962698459625	-1.04886789871296e-08	1.04886789871296e-08	0	-4.51651105369022e-06	3.98680567741394e-05
1	1	Manual Mode	1559.0719675	0.0851098671555519	0.0851098671555519	-1.04884236223893e-08	1.04884236223893e-08	0	-4.51942450472557e-06	4.39733266830444e-05
1	1	Manual Mode	1560.07196749	0.0851500779390335	0.0851500779390335	-1.0488712810274e-08	1.0488712810274e-08	0	-4.52233803603262e-06	5.05968928337097e-05
1	1	Manual Mode	1561.07196897	0.0851593688130379	0.0851593688130379	-1.04885369299231e-08	1.04885369299231e-08	0	-4.52525152282511e-06	3.52784991264343e-05
1	1	Manual Mode	1562.07196751	0.0851834192872047	0.0851834192872047	-1.04882054631078e-08	1.04882054631078e-08	0	-4.52816490897798e-06	2.72840261459351e-05
1	1	Manual Mode	1563.07196749	0.0854290351271629	0.0854290351271629	-1.04886722225007e-08	1.04886722225007e-08	0	-4.53107842898152e-06	3.00332903862e-05
1	1	Manual Mode	1564.07196749	0.0856027826666832	0.0856027826666832	-1.04889800131149e-08	1.04889800131149e-08	0	-4.53399203454071e-06	1.23009085655212e-05
1	1	Manual Mode	1565.07196749	0.0855733826756477	0.0855733826756477	-1.04893402296029e-08	1.04893402296029e-08	0	-4.53690574016005e-06	2.67773866653442e-05
1	1	Manual Mode	1566.07196749	0.085327722132206	0.085327722132206	-1.04890358213032e-08	1.04890358213032e-08	0	-4.53981936122152e-06	1.39772891998291e-05
1	1	Manual Mode	1567.07196749	0.0853485390543938	0.0853485390543938	-1.04889546457566e-08	1.04889546457566e-08	0	-4.54273295973423e-06	3.37287783622742e-05
1	1	Manual Mode	1568.07196756	0.0853222087025642	0.0853222087025642	-1.04891626580947e-08	1.04891626580947e-08	0	-4.5456466162321e-06	1.76280736923218e-05
1	1	Manual Mode	1569.07196759	0.0852876901626587	0.0852876901626587	-1.04890967029631e-08	1.04890967029631e-08	0	-4.54856025429256e-06	3.91602516174316e-05
1	1	Manual Mode	1570.07196749	0.0853273421525955	0.0853273421525955	-1.04888362647511e-08	1.04888362647511e-08	0	-4.5514738196303e-06	4.08291816711426e-05
1	1	Manual Mode	1571.07196749	0.085648350417614	0.085648350417614	-1.04889394253416e-08	1.04889394253416e-08	0	-4.55438741391511e-06	5.27426600456238e-05
1	1	Manual Mode	1572.07196754	0.0857247412204742	0.0857247412204742	-1.04887652361479e-08	1.04887652361479e-08	0	-4.55730095995972e-06	4.82723116874695e-05
1	1	Manual Mode	1573.07196749	0.0857640653848648	0.0857640653848648	-1.04887703096195e-08	1.04887703096195e-08	0	-4.56021450712227e-06	3.58298420906067e-05
1	1	Manual Mode	1574.07196749	0.08577661216259	0.08577661216259	-1.0489264127528e-08	1.0489264127528e-08	0	-4.56312819160214e-06	2.46986746788025e-05
1	1	Manual Mode	1575.07196749	0.0857485756278038	0.0857485756278038	-1.04887906035062e-08	1.04887906035062e-08	0	-4.56604174454756e-06	2.74479389190674e-05
1	1	Manual Mode	1576.0719675	0.0857632830739021	0.0857632830739021	-1.0489118688007e-08	1.0489118688007e-08	0	-4.5689553886567e-06	2.52649188041687e-05
1	1	Manual Mode	1577.07196749	0.0855941325426102	0.0855941325426102	-1.04889952335299e-08	1.04889952335299e-08	0	-4.57186899841465e-06	3.91975045204163e-05
1	1	Manual Mode	1578.07196749	0.0854712277650833	0.0854712277650833	-1.0488643472828e-08	1.0488643472828e-08	0	-4.57478251049044e-06	4.39807772636414e-05
1	1	Manual Mode	1579.07196749	0.0854979231953621	0.0854979231953621	-1.04891254526359e-08	1.04891254526359e-08	0	-4.5776961564495e-06	4.22820448875427e-05
1	1	Manual Mode	1580.0719675	0.0855233520269394	0.0855233520269394	-1.04887161925885e-08	1.04887161925885e-08	0	-4.58060968875436e-06	3.43769788742065e-05
1	1	Manual Mode	1581.0719675	0.0855733603239059	0.0855733603239059	-1.04887449422612e-08	1.04887449422612e-08	0	-4.5835232290161e-06	4.96804714202881e-05
1	1	Manual Mode	1582.07196749	0.0855943784117699	0.0855943784117699	-1.04891085410637e-08	1.04891085410637e-08	0	-4.58643687024837e-06	4.52324748039246e-05
1	1	Manual Mode	1583.07196749	0.0856126099824905	0.0856126099824905	-1.04891051587492e-08	1.04891051587492e-08	0	-4.58935051057024e-06	4.558265209198e-05
1	1	Manual Mode	1584.07196749	0.0856311693787575	0.0856311693787575	-1.0489133908422e-08	1.0489133908422e-08	0	-4.59226415887814e-06	3.66047024726868e-05
1	1	Manual Mode	1585.07196752	0.0856805220246315	0.0856805220246315	-1.04887145014312e-08	1.04887145014312e-08	0	-4.5951776907715e-06	4.6849250793457e-05
1	1	Manual Mode	1586.07196752	0.0856870114803314	0.0856870114803314	-1.04892150839686e-08	1.04892150839686e-08	0	-4.59809136162815e-06	5.26905059814453e-05
1	1	Manual Mode	1587.07196749	0.0856989920139313	0.0856989920139313	-1.04892607452135e-08	1.04892607452135e-08	0	-4.60100504508108e-06	4.70653176307678e-05
1	1	Manual Mode	1588.07196749	0.0857123807072639	0.0857123807072639	-1.04888481028517e-08	1.04888481028517e-08	0	-4.60391861399854e-06	4.21032309532166e-05
1	1	Manual Mode	1589.07196749	0.0857437402009964	0.0857437402009964	-1.04885656795958e-08	1.04885656795958e-08	0	-4.60683210446509e-06	3.71932983398438e-05
1	1	Manual Mode	1590.07196748	0.0857713297009468	0.0857713297009468	-1.0488927587241e-08	1.0488927587241e-08	0	-4.60974569543241e-06	3.02344560623169e-05
1	1	Manual Mode	1591.07196793	0.0857902318239212	0.0857902318239212	-1.04889258960838e-08	1.04889258960838e-08	0	-4.61265928727022e-06	6.56917691230774e-05
1	1	Manual Mode	1592.07196749	0.085810199379921	0.085810199379921	-1.04890222920454e-08	1.04890222920454e-08	0	-4.61557290329157e-06	6.84261322021484e-05
1	1	Manual Mode	1593.07196749	0.0858561620116234	0.0858561620116234	-1.04893013329868e-08	1.04893013329868e-08	0	-4.61848659810629e-06	4.83915209770203e-05
1	1	Manual Mode	1594.07196749	0.0857460647821426	0.0857460647821426	-1.04888937640966e-08	1.04888937640966e-08	0	-4.62140017970743e-06	4.55677509307861e-05
1	1	Manual Mode	1595.07196748	0.0857755169272423	0.0857755169272423	-1.04887381776323e-08	1.04887381776323e-08	0	-4.62431371806097e-06	5.82709908485413e-05
1	1	Manual Mode	1596.07196808	0.085786484181881	0.085786484181881	-1.04885639884386e-08	1.04885639884386e-08	0	-4.62722720980585e-06	5.2429735660553e-05
1	1	Manual Mode	1597.07196749	0.0858296528458595	0.0858296528458595	-1.04886400905135e-08	1.04886400905135e-08	0	-4.63014071922314e-06	4.45470213890076e-05
1	1	Manual Mode	1598.07196751	0.0858637392520905	0.0858637392520905	-1.04885876646397e-08	1.04885876646397e-08	0	-4.63305421585492e-06	4.44278120994568e-05
1	1	Manual Mode	1599.07196749	0.0858758613467216	0.0858758613467216	-1.04886840606013e-08	1.04886840606013e-08	0	-4.63596773914681e-06	4.53740358352661e-05
1	1	Manual Mode	1600.07196756	0.0859263613820076	0.0859263613820076	-1.04885622972814e-08	1.04885622972814e-08	0	-4.63888122887778e-06	4.48599457740784e-05
1	1	Manual Mode	1601.07196749	0.0859408229589462	0.0859408229589462	-1.04886367081991e-08	1.04886367081991e-08	0	-4.64179473887056e-06	5.63040375709534e-05
1	1	Manual Mode	1602.07196749	0.0859580710530281	0.0859580710530281	-1.04882003896361e-08	1.04882003896361e-08	0	-4.64470812786768e-06	3.83481383323669e-05
1	1	Manual Mode	1603.07196749	0.0859776586294174	0.0859776586294174	-1.04885893557969e-08	1.04885893557969e-08	0	-4.64762162491096e-06	5.15654683113098e-05
1	1	Manual Mode	1604.07196749	0.0859809070825577	0.0859809070825577	-1.04885335476086e-08	1.04885335476086e-08	0	-4.65053510645196e-06	6.27189874649048e-05
1	1	Manual Mode	1605.07196749	0.0860337540507317	0.0860337540507317	-1.04891000852776e-08	1.04891000852776e-08	0	-4.65344874536454e-06	7.0132315158844e-05
1	1	Manual Mode	1606.0719675	0.0860732346773148	0.0860732346773148	-1.04886367081991e-08	1.04886367081991e-08	0	-4.65636225559039e-06	5.88595867156982e-05
1	1	Manual Mode	1607.07196756	0.0860837697982788	0.0860837697982788	-1.04891947900819e-08	1.04891947900819e-08	0	-4.65927592098468e-06	5.73024153709412e-05
1	1	Manual Mode	1608.07196749	0.0861103683710098	0.0861103683710098	-1.04884286958609e-08	1.04884286958609e-08	0	-4.66218937319625e-06	6.37471675872803e-05
1	1	Manual Mode	1609.07196749	0.08615493029356	0.08615493029356	-1.04891660404092e-08	1.04891660404092e-08	0	-4.6651030304297e-06	4.12315130233765e-05
1	1	Manual Mode	1610.0719675	0.0861658155918121	0.0861658155918121	-1.04891609669375e-08	1.04891609669375e-08	0	-4.66801668628299e-06	3.11881303787231e-05
1	1	Manual Mode	1611.07196749	0.0862059742212296	0.0862059742212296	-1.0489593903186e-08	1.0489593903186e-08	0	-4.67093046233807e-06	2.9146671295166e-05
1	1	Manual Mode	1612.07196756	0.0862334072589874	0.0862334072589874	-1.0489318244559e-08	1.0489318244559e-08	0	-4.6738441620544e-06	2.85282731056213e-05
1	1	Manual Mode	1613.07196749	0.0862673744559288	0.0862673744559288	-1.04893148622446e-08	1.04893148622446e-08	0	-4.67675786042329e-06	1.29416584968567e-05
1	1	Manual Mode	1614.07196749	0.0862820371985435	0.0862820371985435	-1.04889444988133e-08	1.04889444988133e-08	0	-4.67967145611741e-06	2.08988785743713e-05
1	1	Manual Mode	1615.0719675	0.0862866118550301	0.0862866118550301	-1.04890358213032e-08	1.04890358213032e-08	0	-4.68258507720802e-06	2.1129846572876e-05
1	1	Manual Mode	1616.07196784	0.086322970688343	0.086322970688343	-1.04885487680236e-08	1.04885487680236e-08	0	-4.6854985639675e-06	4.14997339248657e-05
1	1	Manual Mode	1617.07196749	0.0863136798143387	0.0863136798143387	-1.04886857517585e-08	1.04886857517585e-08	0	-4.6884120867677e-06	4.05758619308472e-05
1	1	Manual Mode	1618.07196763	0.0863305553793907	0.0863305553793907	-1.04887770742484e-08	1.04887770742484e-08	0	-4.69132563636288e-06	4.26247715950012e-05
1	1	Manual Mode	1619.07196749	0.0863564684987068	0.0863564684987068	-1.0488958028071e-08	1.0488958028071e-08	0	-4.69423923540722e-06	4.31537628173828e-05
1	1	Manual Mode	1620.07196749	0.0863952934741974	0.0863952934741974	-1.04888193531789e-08	1.04888193531789e-08	0	-4.69715279633866e-06	4.6364963054657e-05
1	1	Manual Mode	1621.07196766	0.0863923504948616	0.0863923504948616	-1.04887364864751e-08	1.04887364864751e-08	0	-4.70006633474687e-06	3.24621796607971e-05
1	1	Manual Mode	1622.07196749	0.0865698531270027	0.0865698531270027	-1.04885995027402e-08	1.04885995027402e-08	0	-4.70297983411345e-06	2.93925404548645e-05
1	1	Manual Mode	1623.07196749	0.0866798236966133	0.0866798236966133	-1.04889258960838e-08	1.04889258960838e-08	0	-4.70589342464014e-06	2.90349125862122e-05
1	1	Manual Mode	1624.07196749	0.0866699144244194	0.0866699144244194	-1.04887364864751e-08	1.04887364864751e-08	0	-4.70880696255305e-06	3.54647636413574e-05
1	1	Manual Mode	1625.07196749	0.0869713500142097	0.0869713500142097	-1.04888650144239e-08	1.04888650144239e-08	0	-4.71172053616817e-06	2.91615724563599e-05
1	1	Manual Mode	1626.07196749	0.087060771882534	0.087060771882534	-1.04887297218462e-08	1.04887297218462e-08	0	-4.71463407220201e-06	1.81645154953003e-05
1	1	Manual Mode	1627.07196749	0.0870803743600845	0.0870803743600845	-1.04888362647511e-08	1.04888362647511e-08	0	-4.71754763783111e-06	1.87903642654419e-05
1	1	Manual Mode	1628.0719675	0.0870468690991402	0.0870468690991402	-1.04892421424841e-08	1.04892421424841e-08	0	-4.72046131623316e-06	1.57579779624939e-05
1	1	Manual Mode	1629.07196749	0.0870844721794128	0.0870844721794128	-1.04888159708645e-08	1.04888159708645e-08	0	-4.72337487619593e-06	1.77547335624695e-05
1	1	Manual Mode	1630.0719675	0.0870837047696114	0.0870837047696114	-1.04888261178078e-08	1.04888261178078e-08	0	-4.72628843903557e-06	3.27453017234802e-05
1	1	Manual Mode	1631.07196749	0.0867828652262688	0.0867828652262688	-1.04887314130034e-08	1.04887314130034e-08	0	-4.72920197551005e-06	4.40403819084167e-05
1	1	Manual Mode	1632.07196749	0.0866835936903954	0.0866835936903954	-1.04892725833141e-08	1.04892725833141e-08	0	-4.73211566233874e-06	3.21269035339355e-05
1	1	Manual Mode	1633.07196749	0.0867123082280159	0.0867123082280159	-1.04894586106084e-08	1.04894586106084e-08	0	-4.73502940084169e-06	2.44379043579102e-05
1	1	Manual Mode	1634.07196749	0.086716428399086	0.086716428399086	-1.04891406730509e-08	1.04891406730509e-08	0	-4.73794305102865e-06	1.08107924461365e-05
1	1	Manual Mode	1635.07196756	0.0867176428437233	0.0867176428437233	-1.0489073026762e-08	1.0489073026762e-08	0	-4.74085668262893e-06	2.77906656265259e-06
1	1	Manual Mode	1636.07196749	0.0867241472005844	0.0867241472005844	-1.04890510417182e-08	1.04890510417182e-08	0	-4.74377030771434e-06	2.91243195533752e-05
1	1	Manual Mode	1637.07196749	0.0867212414741516	0.0867212414741516	-1.04893013329868e-08	1.04893013329868e-08	0	-4.74668400252906e-06	2.88859009742737e-05
1	1	Manual Mode	1638.07196749	0.0867367312312126	0.0867367312312126	-1.04889191314549e-08	1.04889191314549e-08	0	-4.74959759117668e-06	1.53705477714539e-05
1	1	Manual Mode	1639.07196749	0.0867777764797211	0.0867777764797211	-1.04887855300345e-08	1.04887855300345e-08	0	-4.75251114271281e-06	-5.64754009246826e-06
1	1	Manual Mode	1640.07196749	0.0868070796132088	0.0868070796132088	-1.04883509026288e-08	1.04883509026288e-08	0	-4.75542457351909e-06	-3.06963920593262e-06
1	1	Manual Mode	1641.07196749	0.0868447795510292	0.0868447795510292	-1.04889326607127e-08	1.04889326607127e-08	0	-4.75833816592484e-06	-1.47819519042969e-05
1	1	Manual Mode	1642.07196749	0.0868566110730171	0.0868566110730171	-1.04888345735939e-08	1.04888345735939e-08	0	-4.76125173108418e-06	5.55813312530518e-06
1	1	Manual Mode	1643.07196749	0.0868799388408661	0.0868799388408661	-1.04889106756688e-08	1.04889106756688e-08	0	-4.76416531738297e-06	1.2032687664032e-05
1	1	Manual Mode	1644.07196751	0.0868910476565361	0.0868910476565361	-1.04886231789413e-08	1.04886231789413e-08	0	-4.76707882387984e-06	1.45956873893738e-05
1	1	Manual Mode	1645.07196749	0.0869046971201897	0.0869046971201897	-1.04887297218462e-08	1.04887297218462e-08	0	-4.76999235985541e-06	2.0541250705719e-05
1	1	Manual Mode	1646.07196749	0.0869196355342865	0.0869196355342865	-1.04884743571059e-08	1.04884743571059e-08	0	-4.77290582495461e-06	9.57399606704712e-06
1	1	Manual Mode	1647.07196749	0.0869400352239609	0.0869400352239609	-1.04886011938974e-08	1.04886011938974e-08	0	-4.77581932528625e-06	9.07480716705322e-06
1	1	Manual Mode	1648.07196749	0.0872271284461021	0.0872271284461021	-1.04886265612558e-08	1.04886265612558e-08	0	-4.77873283266438e-06	-2.80141830444336e-06
1	1	Manual Mode	1649.0719677	0.0873115658760071	0.0873115658760071	-1.04883559761004e-08	1.04883559761004e-08	0	-4.78164626549178e-06	-5.36441802978516e-07
1	1	Manual Mode	1650.07196749	0.0871551558375359	0.0871551558375359	-1.04883864169304e-08	1.04883864169304e-08	0	-4.78455970555133e-06	-4.35858964920044e-06
1	1	Manual Mode	1651.07196749	0.0875471234321594	0.0875471234321594	-1.0488728030689e-08	1.0488728030689e-08	0	-4.78747324111541e-06	-8.34465026855469e-06
1	1	Manual Mode	1652.07196749	0.0872229263186455	0.0872229263186455	-1.04883339910566e-08	1.04883339910566e-08	0	-4.79038666722403e-06	1.00806355476379e-05
1	1	Manual Mode	1653.07196751	0.0871086865663528	0.0871086865663528	-1.04880735528446e-08	1.04880735528446e-08	0	-4.79330002104698e-06	7.60704278945923e-06
1	1	Manual Mode	1654.07196749	0.0871322527527809	0.0871322527527809	-1.04886553109285e-08	1.04886553109285e-08	0	-4.79621353635286e-06	-1.05351209640503e-05
1	1	Manual Mode	1655.07196749	0.0871256962418556	0.0871256962418556	-1.0488958028071e-08	1.0488958028071e-08	0	-4.7991271358051e-06	-1.30012631416321e-05
1	1	Manual Mode	1656.07196749	0.087161086499691	0.087161086499691	-1.04882950944405e-08	1.04882950944405e-08	0	-4.80204055110911e-06	-7.03334808349609e-06
1	1	Manual Mode	1657.07196751	0.0871868208050728	0.0871868208050728	-1.04886874429157e-08	1.04886874429157e-08	0	-4.80495407545708e-06	4.35858964920044e-06
1	1	Manual Mode	1658.07196749	0.0871714428067207	0.0871714428067207	-1.04876051022944e-08	1.04876051022944e-08	0	-4.80786729903834e-06	1.09970569610596e-05
1	1	Manual Mode	1659.07196749	0.0871782600879669	0.0871782600879669	-1.04878892167075e-08	1.04878892167075e-08	0	-4.81078060159854e-06	1.25765800476074e-05
1	1	Manual Mode	1660.07196749	0.0872035771608353	0.0872035771608353	-1.04880684793729e-08	1.04880684793729e-08	0	-4.81369395395392e-06	1.1250376701355e-05
1	1	Manual Mode	1661.07196749	0.0872214138507843	0.0872214138507843	-1.04887550892045e-08	1.04887550892045e-08	0	-4.81660749703425e-06	2.19196081161499e-05
1	1	Manual Mode	1662.07196749	0.0872288718819618	0.0872288718819618	-1.04885217095081e-08	1.04885217095081e-08	0	-4.8195209752869e-06	1.16601586341858e-05
1	1	Manual Mode	1663.07196749	0.0872567519545555	0.0872567519545555	-1.04881868603784e-08	1.04881868603784e-08	0	-4.82243436052589e-06	2.01240181922913e-05
1	1	Manual Mode	1664.07196749	0.0872907117009163	0.0872907117009163	-1.04882578889816e-08	1.04882578889816e-08	0	-4.82534776549505e-06	3.60533595085144e-05
1	1	Manual Mode	1665.07196749	0.0873156040906906	0.0873156040906906	-1.04880904644168e-08	1.04880904644168e-08	0	-4.82826112395739e-06	3.14265489578247e-05
1	1	Manual Mode	1666.07196749	0.0873251035809517	0.0873251035809517	-1.04885115625647e-08	1.04885115625647e-08	0	-4.83117459939143e-06	7.29411840438843e-06
1	1	Manual Mode	1667.07196749	0.0873405858874321	0.0873405858874321	-1.04886079585263e-08	1.04886079585263e-08	0	-4.83408810160214e-06	1.29565596580505e-05
1	1	Manual Mode	1668.07196749	0.0873728170990944	0.0873728170990944	-1.0488322152956e-08	1.0488322152956e-08	0	-4.8370015244224e-06	1.72704458236694e-05
1	1	Manual Mode	1669.07196753	0.0873710736632347	0.0873710736632347	-1.04884100931315e-08	1.04884100931315e-08	0	-4.83991497178703e-06	3.16798686981201e-05
1	1	Manual Mode	1670.07196752	0.0873828902840614	0.0873828902840614	-1.04884591366909e-08	1.04884591366909e-08	0	-4.8428284326292e-06	2.24635004997253e-05
1	1	Manual Mode	1671.07196751	0.0873885005712509	0.0873885005712509	-1.04884151666032e-08	1.04884151666032e-08	0	-4.84574188125745e-06	2.58162617683411e-05
1	1	Manual Mode	1672.07196749	0.0874206572771072	0.0874206572771072	-1.04885792088536e-08	1.04885792088536e-08	0	-4.84865537542387e-06	9.98377799987793e-06
1	1	Manual Mode	1673.07196749	0.0874578952789307	0.0874578952789307	-1.04884439162759e-08	1.04884439162759e-08	0	-4.85156883206728e-06	1.38357281684875e-05
1	1	Manual Mode	1674.0719675	0.0874704718589783	0.0874704718589783	-1.04883086236983e-08	1.04883086236983e-08	0	-4.85448225115855e-06	5.87105751037598e-06
1	1	Manual Mode	1675.07196754	0.0874911099672318	0.0874911099672318	-1.04886992810162e-08	1.04886992810162e-08	0	-4.85739577885315e-06	7.45058059692383e-07
1	1	Manual Mode	1676.07196749	0.0875293463468552	0.0875293463468552	-1.04887821477201e-08	1.04887821477201e-08	0	-4.86030932930406e-06	2.67475843429565e-06
1	1	Manual Mode	1677.07196749	0.0875493213534355	0.0875493213534355	-1.04882477420383e-08	1.04882477420383e-08	0	-4.86322273145463e-06	1.15483999252319e-05
1	1	Manual Mode	1678.0719675	0.0875470787286758	0.0875470787286758	-1.04882088454222e-08	1.04882088454222e-08	0	-4.86613612282971e-06	8.29249620437622e-06
1	1	Manual Mode	1679.07196749	0.0875743255019188	0.0875743255019188	-1.04880836997879e-08	1.04880836997879e-08	0	-4.86904947938385e-06	2.250075340271e-06
1	1	Manual Mode	1680.07196749	0.0876019820570946	0.0876019820570946	-1.04886333258846e-08	1.04886333258846e-08	0	-4.87196298864104e-06	-1.23530626296997e-05
1	1	Manual Mode	1681.07196751	0.0876190587878227	0.0876190587878227	-1.04888937640966e-08	1.04888937640966e-08	0	-4.87487657030045e-06	-2.09957361221313e-05
1	1	Manual Mode	1682.07196749	0.0876779481768608	0.0876779481768608	-1.04887567803618e-08	1.04887567803618e-08	0	-4.87779011379228e-06	-2.54362821578979e-05
1	1	Manual Mode	1683.07196749	0.0876784473657608	0.0876784473657608	-1.0488797368135e-08	1.0488797368135e-08	0	-4.88070366861676e-06	-3.88398766517639e-05
1	1	Manual Mode	1684.07196762	0.0876377001404762	0.0876377001404762	-1.04886451639852e-08	1.04886451639852e-08	0	-4.88361718154107e-06	-2.76640057563782e-05
1	1	Manual Mode	1685.0719675	0.0876760557293892	0.0876760557293892	-1.04886756048152e-08	1.04886756048152e-08	0	-4.88653070219279e-06	-1.96918845176697e-05
1	1	Manual Mode	1686.07196748	0.0877137929201126	0.0877137929201126	-1.04890358213032e-08	1.04890358213032e-08	0	-4.88944432319599e-06	-2.00271606445313e-05
1	1	Manual Mode	1687.07196749	0.0877897068858147	0.0877897068858147	-1.04886654578718e-08	1.04886654578718e-08	0	-4.89235784140787e-06	-5.96791505813599e-06
1	1	Manual Mode	1688.07196767	0.0878546237945557	0.0878546237945557	-1.04891153056925e-08	1.04891153056925e-08	0	-4.89527148507279e-06	-3.6582350730896e-06
1	1	Manual Mode	1689.0719675	0.0878118500113487	0.0878118500113487	-1.04888328824367e-08	1.04888328824367e-08	0	-4.89818504926705e-06	1.08107924461365e-05
1	1	Manual Mode	1690.07196749	0.0877890661358833	0.0877890661358833	-1.04889529545994e-08	1.04889529545994e-08	0	-4.90109864728086e-06	1.72853469848633e-05
1	1	Manual Mode	1691.07196749	0.0877996310591698	0.0877996310591698	-1.04886316347274e-08	1.04886316347274e-08	0	-4.90401215606828e-06	1.10194087028503e-05
1	1	Manual Mode	1692.07196749	0.0878124907612801	0.0878124907612801	-1.04891643492519e-08	1.04891643492519e-08	0	-4.90692581283197e-06	3.11434268951416e-06
1	1	Manual Mode	1693.07196749	0.0877829641103745	0.0877829641103745	-1.04897613277509e-08	1.04897613277509e-08	0	-4.90983963542301e-06	6.96629285812378e-06
1	1	Manual Mode	1694.07196751	0.0877676904201508	0.0877676904201508	-1.04892979506724e-08	1.04892979506724e-08	0	-4.91275332935647e-06	5.7518482208252e-06
1	1	Manual Mode	1695.07196752	0.087801530957222	0.087801530957222	-1.04887770742484e-08	1.04887770742484e-08	0	-4.91566687857289e-06	2.94297933578491e-06
1	1	Manual Mode	1696.07196749	0.0881016626954079	0.0881016626954079	-1.04886925163874e-08	1.04886925163874e-08	0	-4.91858040418449e-06	9.5367431640625e-07
1	1	Manual Mode	1697.07196749	0.0879278630018234	0.0879278630018234	-1.04890290566743e-08	1.04890290566743e-08	0	-4.9214940233669e-06	1.59591436386108e-05
1	1	Manual Mode	1698.07196749	0.0878109410405159	0.0878109410405159	-1.04891000852776e-08	1.04891000852776e-08	0	-4.92440766227947e-06	2.81110405921936e-05
1	1	Manual Mode	1699.07196749	0.0878305658698082	0.0878305658698082	-1.04889512634421e-08	1.04889512634421e-08	0	-4.92732125985265e-06	3.51369380950928e-05
1	1	Manual Mode	1700.07196749	0.0878699123859406	0.0878699123859406	-1.04885775176964e-08	1.04885775176964e-08	0	-4.93023475360757e-06	2.28658318519592e-05
1	1	Manual Mode	1701.07196749	0.087958887219429	0.087958887219429	-1.0488712810274e-08	1.0488712810274e-08	0	-4.93314828494375e-06	1.94460153579712e-05
1	1	Manual Mode	1702.07196751	0.0880685150623322	0.0880685150623322	-1.04886519286141e-08	1.04886519286141e-08	0	-4.93606179942664e-06	2.47806310653687e-05
1	1	Manual Mode	1703.07196749	0.0880794301629066	0.0880794301629066	-1.04885589149669e-08	1.04885589149669e-08	0	-4.93897528795586e-06	2.77161598205566e-05
1	1	Manual Mode	1704.07196749	0.0879630744457245	0.0879630744457245	-1.04882950944405e-08	1.04882950944405e-08	0	-4.94188870325987e-06	2.89753079414368e-05
1	1	Manual Mode	1705.07196749	0.0879199281334877	0.0879199281334877	-1.04882883298116e-08	1.04882883298116e-08	0	-4.94480211668482e-06	2.58609652519226e-05
1	1	Manual Mode	1706.0719675	0.0879401490092278	0.0879401490092278	-1.04880059065557e-08	1.04880059065557e-08	0	-4.947715451688e-06	2.80886888504028e-05
1	1	Manual Mode	1707.07196752	0.0879612118005753	0.0879612118005753	-1.04877962030604e-08	1.04877962030604e-08	0	-4.95062872846933e-06	2.47880816459656e-05
1	1	Manual Mode	1708.07196749	0.0879986435174942	0.0879986435174942	-1.04878604670348e-08	1.04878604670348e-08	0	-4.95354202295611e-06	2.39238142967224e-05
1	1	Manual Mode	1709.07196749	0.0880208536982536	0.0880208536982536	-1.0488383034616e-08	1.0488383034616e-08	0	-4.95645546268795e-06	3.41087579727173e-05
1	1	Manual Mode	1710.07196756	0.0880270376801491	0.0880270376801491	-1.04880380385429e-08	1.04880380385429e-08	0	-4.95936880679148e-06	1.58920884132385e-05
1	1	Manual Mode	1711.07196749	0.088026374578476	0.088026374578476	-1.04884659013198e-08	1.04884659013198e-08	0	-4.9622822693379e-06	2.43932008743286e-05
1	1	Manual Mode	1712.07196749	0.0880782455205917	0.0880782455205917	-1.04887229572173e-08	1.04887229572173e-08	0	-4.96519580349268e-06	4.28333878517151e-05
1	1	Manual Mode	1713.07196749	0.0882476270198822	0.0882476270198822	-1.04881039936745e-08	1.04881039936745e-08	0	-4.96810916571315e-06	1.39400362968445e-05
1	1	Manual Mode	1714.07196749	0.0882681608200073	0.0882681608200073	-1.04880989202029e-08	1.04880989202029e-08	0	-4.97102252652432e-06	9.21636819839478e-06
1	1	Manual Mode	1715.07196749	0.0882802978157997	0.0882802978157997	-1.04880363473857e-08	1.04880363473857e-08	0	-4.97393586995415e-06	1.98259949684143e-05
1	1	Manual Mode	1716.07196798	0.0883113592863083	0.0883113592863083	-1.04879974507696e-08	1.04879974507696e-08	0	-4.97684920400689e-06	2.48104333877563e-05
1	1	Manual Mode	1717.07196749	0.0882828682661057	0.0882828682661057	-1.04883881080876e-08	1.04883881080876e-08	0	-4.97976264372044e-06	2.15992331504822e-05
1	1	Manual Mode	1718.07196749	0.0882377848029137	0.0882377848029137	-1.04880126711846e-08	1.04880126711846e-08	0	-4.98267598057355e-06	1.98781490325928e-05
1	1	Manual Mode	1719.07196749	0.0882528945803642	0.0882528945803642	-1.0488237595095e-08	1.0488237595095e-08	0	-4.98558937990552e-06	3.5412609577179e-05
1	1	Manual Mode	1720.07196749	0.0882542729377747	0.0882542729377747	-1.04884557543765e-08	1.04884557543765e-08	0	-4.98850283983729e-06	3.86908650398254e-05
1	1	Manual Mode	1721.07196756	0.0882731601595879	0.0882731601595879	-1.04885403122375e-08	1.04885403122375e-08	0	-4.9914163234613e-06	2.20686197280884e-05
1	1	Manual Mode	1722.07196756	0.0882790759205818	0.0882790759205818	-1.04880701705301e-08	1.04880701705301e-08	0	-4.99432967628645e-06	5.23775815963745e-06
1	1	Manual Mode	1723.07196749	0.088297113776207	0.088297113776207	-1.04882764917111e-08	1.04882764917111e-08	0	-4.9972430862191e-06	7.83056020736694e-06
1	1	Manual Mode	1724.07196749	0.088321290910244	0.088321290910244	-1.04881970073217e-08	1.04881970073217e-08	0	-5.00015647427669e-06	3.41981649398804e-06
1	1	Manual Mode	1725.07196749	0.0883288457989693	0.0883288457989693	-1.04880634059013e-08	1.04880634059013e-08	0	-5.00306982522277e-06	-7.69644975662231e-06
1	1	Manual Mode	1726.0719675	0.0883297026157379	0.0883297026157379	-1.04879247310092e-08	1.04879247310092e-08	0	-5.00598313767718e-06	-1.58697366714478e-06
1	1	Manual Mode	1727.07196753	0.0883309990167618	0.0883309990167618	-1.04883018590694e-08	1.04883018590694e-08	0	-5.00889655494766e-06	7.07060098648071e-06
1	1	Manual Mode	1728.07196749	0.0883240327239037	0.0883240327239037	-1.04883458291571e-08	1.04883458291571e-08	0	-5.01180998422811e-06	2.49817967414856e-05
1	1	Manual Mode	1729.07196756	0.0883675441145897	0.0883675441145897	-1.04885504591808e-08	1.04885504591808e-08	0	-5.01472347067071e-06	1.08405947685242e-05
1	1	Manual Mode	1730.07196754	0.0883713588118553	0.0883713588118553	-1.048825281551e-08	1.048825281551e-08	0	-5.01763687417231e-06	9.66340303421021e-06
1	1	Manual Mode	1731.07196762	0.0884135663509369	0.0884135663509369	-1.04884946509925e-08	1.04884946509925e-08	0	-5.02055034514178e-06	1.06990337371826e-05
1	1	Manual Mode	1732.0719675	0.0884165167808533	0.0884165167808533	-1.04884270047037e-08	1.04884270047037e-08	0	-5.02346379673791e-06	-3.28570604324341e-06
1	1	Manual Mode	1733.07196756	0.0884337052702904	0.0884337052702904	-1.04886654578718e-08	1.04886654578718e-08	0	-5.02637731509547e-06	1.02370977401733e-05
1	1	Manual Mode	1734.07196749	0.0884699299931526	0.0884699299931526	-1.04885166360364e-08	1.04885166360364e-08	0	-5.02929079173487e-06	-1.84699892997742e-05
1	1	Manual Mode	1735.0719675	0.0885154530405998	0.0885154530405998	-1.04887500157329e-08	1.04887500157329e-08	0	-5.03220433343504e-06	-1.16154551506042e-05
1	1	Manual Mode	1736.0719675	0.0885133445262909	0.0885133445262909	-1.04883593584149e-08	1.04883593584149e-08	0	-5.03511776659015e-06	-3.11434268951416e-06
1	1	Manual Mode	1737.07196749	0.0885485783219337	0.0885485783219337	-1.04883593584149e-08	1.04883593584149e-08	0	-5.03803119971614e-06	8.98540019989014e-06
1	1	Manual Mode	1738.07196749	0.0885455831885338	0.0885455831885338	-1.04881631841773e-08	1.04881631841773e-08	0	-5.04094457837841e-06	1.28298997879028e-05
1	1	Manual Mode	1739.0719675	0.0885657072067261	0.0885657072067261	-1.04882139188939e-08	1.04882139188939e-08	0	-5.04385797116279e-06	1.92224979400635e-05
1	1	Manual Mode	1740.07196759	0.0885782241821289	0.0885782241821289	-1.04883120060127e-08	1.04883120060127e-08	0	-5.04677139142667e-06	1.97738409042358e-05
1	1	Manual Mode	1741.0719678	0.0886766761541367	0.0886766761541367	-1.04884405339615e-08	1.04884405339615e-08	0	-5.04968484774237e-06	6.92903995513916e-07
1	1	Manual Mode	1742.07196749	0.0885995104908943	0.0885995104908943	-1.04877133363566e-08	1.04877133363566e-08	0	-5.05259810054381e-06	1.22636556625366e-05
1	1	Manual Mode	1743.07196749	0.0886125043034554	0.0886125043034554	-1.04875898818794e-08	1.04875898818794e-08	0	-5.05551131995544e-06	1.68755650520325e-05
1	1	Manual Mode	1744.07196749	0.0886358693242073	0.0886358693242073	-1.04879416425814e-08	1.04879416425814e-08	0	-5.05842463707838e-06	3.82214784622192e-06
1	1	Manual Mode	1745.07196752	0.0886576175689697	0.0886576175689697	-1.04881090671462e-08	1.04881090671462e-08	0	-5.06133800079554e-06	8.05407762527466e-06
1	1	Manual Mode	1746.07196749	0.0886820331215858	0.0886820331215858	-1.04883339910566e-08	1.04883339910566e-08	0	-5.06425142681677e-06	-1.38580799102783e-06
1	1	Manual Mode	1747.07196749	0.088743157684803	0.088743157684803	-1.04874055457424e-08	1.04874055457424e-08	0	-5.06716459502392e-06	7.54743814468384e-06
1	1	Manual Mode	1748.07196755	0.0888010710477829	0.0888010710477829	-1.04874342954151e-08	1.04874342954151e-08	0	-5.07007777139188e-06	-8.49366188049316e-07
1	1	Manual Mode	1749.07196749	0.0888319164514542	0.0888319164514542	-1.04879484072102e-08	1.04879484072102e-08	0	-5.07299109021908e-06	1.29640102386475e-05
1	1	Manual Mode	1750.07196749	0.0889826044440269	0.0889826044440269	-1.04877928207459e-08	1.04877928207459e-08	0	-5.07590436600262e-06	1.24648213386536e-05
1	1	Manual Mode	1751.0719675	0.0889977142214775	0.0889977142214775	-1.04877217921427e-08	1.04877217921427e-08	0	-5.07881762208513e-06	5.19305467605591e-06
1	1	Manual Mode	1752.07196749	0.0890176892280579	0.0890176892280579	-1.04879839215119e-08	1.04879839215119e-08	0	-5.08173095092308e-06	8.55326652526855e-06
1	1	Manual Mode	1753.07196749	0.0890662893652916	0.0890662893652916	-1.04880870821023e-08	1.04880870821023e-08	0	-5.08464430844589e-06	1.47521495819092e-06
1	1	Manual Mode	1754.07196749	0.0890910848975182	0.0890910848975182	-1.04879585541536e-08	1.04879585541536e-08	0	-5.08755763026649e-06	7.13765621185303e-06
1	1	Manual Mode	1755.07196749	0.0891147926449776	0.0891147926449776	-1.04882900209688e-08	1.04882900209688e-08	0	-5.0904710441612e-06	4.66406345367432e-06
1	1	Manual Mode	1756.07196749	0.089030958712101	0.089030958712101	-1.04875425294773e-08	1.04875425294773e-08	0	-5.09338425041939e-06	-1.63465738296509e-05
1	1	Manual Mode	1757.07196749	0.0889934822916985	0.0889934822916985	-1.04882308304661e-08	1.04882308304661e-08	0	-5.0962976478723e-06	-1.82688236236572e-05
1	1	Manual Mode	1758.07196752	0.0889932513237	0.0889932513237	-1.04879974507696e-08	1.04879974507696e-08	0	-5.09921098058491e-06	-1.87084078788757e-05
1	1	Manual Mode	1759.07196751	0.0889286175370216	0.0889286175370216	-1.04882054631078e-08	1.04882054631078e-08	0	-5.10212437096219e-06	-1.16899609565735e-05
1	1	Manual Mode	1760.07196755	0.0888608172535896	0.0888608172535896	-1.04882764917111e-08	1.04882764917111e-08	0	-5.10503778121532e-06	-1.81272625923157e-05
1	1	Manual Mode	1761.07196762	0.0888596400618553	0.0888596400618553	-1.04884202400748e-08	1.04884202400748e-08	0	-5.10795123148595e-06	-5.76674938201904e-06
1	1	Manual Mode	1762.07196749	0.0888523980975151	0.0888523980975151	-1.04883695053582e-08	1.04883695053582e-08	0	-5.11086466708091e-06	-4.24683094024658e-06
1	1	Manual Mode	1763.07196749	0.0888884291052818	0.0888884291052818	-1.04883728876726e-08	1.04883728876726e-08	0	-5.11377810399415e-06	3.17394733428955e-06
1	1	Manual Mode	1764.0719675	0.0889089107513428	0.0889089107513428	-1.04884625190053e-08	1.04884625190053e-08	0	-5.11669156583412e-06	-1.32694840431213e-05
1	1	Manual Mode	1765.07196798	0.0889867395162582	0.0889867395162582	-1.04883559761004e-08	1.04883559761004e-08	0	-5.11960499944815e-06	-1.6331672668457e-05
1	1	Manual Mode	1766.07196749	0.0890400037169456	0.0890400037169456	-1.04878063500037e-08	1.04878063500037e-08	0	-5.12251827756231e-06	-7.74860382080078e-06
1	1	Manual Mode	1767.07196749	0.0890733376145363	0.0890733376145363	-1.04881276698756e-08	1.04881276698756e-08	0	-5.1254316463595e-06	5.38676977157593e-06
1	1	Manual Mode	1768.07196749	0.0891574546694756	0.0891574546694756	-1.04881209052468e-08	1.04881209052468e-08	0	-5.12834501327763e-06	2.43932008743286e-05
1	1	Manual Mode	1769.0719675	0.0892167910933495	0.0892167910933495	-1.04882798740255e-08	1.04882798740255e-08	0	-5.13125842438288e-06	3.20523977279663e-05
1	1	Manual Mode	1770.07196749	0.0891471430659294	0.0891471430659294	-1.04881242875612e-08	1.04881242875612e-08	0	-5.1341717922114e-06	2.81929969787598e-05
1	1	Manual Mode	1771.07196798	0.0891136974096298	0.0891136974096298	-1.04884709747914e-08	1.04884709747914e-08	0	-5.13708525779866e-06	1.82539224624634e-05
1	1	Manual Mode	1772.07196749	0.089124009013176	0.089124009013176	-1.04879585541536e-08	1.04879585541536e-08	0	-5.13999857819173e-06	9.57399606704712e-06
1	1	Manual Mode	1773.07196749	0.0891821756958961	0.0891821756958961	-1.04882054631078e-08	1.04882054631078e-08	0	-5.14291196859815e-06	1.05574727058411e-05
1	1	Manual Mode	1774.07196749	0.0891979485750198	0.0891979485750198	-1.04882883298116e-08	1.04882883298116e-08	0	-5.1458253820231e-06	2.14055180549622e-05
1	1	Manual Mode	1775.07196749	0.0892419219017029	0.0892419219017029	-1.04882409774094e-08	1.04882409774094e-08	0	-5.1487387822946e-06	2.47210264205933e-05
1	1	Manual Mode	1776.07196749	0.0892812311649323	0.0892812311649323	-1.04885420033947e-08	1.04885420033947e-08	0	-5.15165226618444e-06	1.94311141967773e-05
1	1	Manual Mode	1777.07196756	0.089288093149662	0.089288093149662	-1.04887161925885e-08	1.04887161925885e-08	0	-5.1545657986641e-06	2.06083059310913e-05
1	1	Manual Mode	1778.07196749	0.0893146768212318	0.0893146768212318	-1.04887855300345e-08	1.04887855300345e-08	0	-5.15747934999627e-06	1.10268592834473e-05
1	1	Manual Mode	1779.07196749	0.089296281337738	0.089296281337738	-1.0488176713435e-08	1.0488176713435e-08	0	-5.16039273241667e-06	1.24648213386536e-05
1	1	Manual Mode	1780.07196749	0.0893071740865707	0.0893071740865707	-1.04879500983675e-08	1.04879500983675e-08	0	-5.16330605188844e-06	1.34184956550598e-05
1	1	Manual Mode	1781.07196749	0.0893672704696655	0.0893672704696655	-1.04879128929086e-08	1.04879128929086e-08	0	-5.16621936102536e-06	3.06889414787292e-05
1	1	Manual Mode	1782.0719679	0.0893898904323578	0.0893898904323578	-1.0488092155574e-08	1.0488092155574e-08	0	-5.16913272115194e-06	3.36691737174988e-05
1	1	Manual Mode	1783.07196753	0.0893715918064117	0.0893715918064117	-1.04883306087421e-08	1.04883306087421e-08	0	-5.17204614524307e-06	6.92903995513916e-06
1	1	Manual Mode	1784.07196749	0.0893948748707771	0.0893948748707771	-1.04880143623419e-08	1.04880143623419e-08	0	-5.17495948244941e-06	2.78204679489136e-05
1	1	Manual Mode	1785.07196749	0.0894537791609764	0.0894537791609764	-1.04880143623419e-08	1.04880143623419e-08	0	-5.17787281977228e-06	2.53021717071533e-05
1	1	Manual Mode	1786.07196749	0.0894810110330582	0.0894810110330582	-1.04880904644168e-08	1.04880904644168e-08	0	-5.18078617823462e-06	1.75237655639648e-05
1	1	Manual Mode	1787.07196749	0.0894713848829269	0.0894713848829269	-1.04883661230438e-08	1.04883661230438e-08	0	-5.1836996132688e-06	1.35526061058044e-05
1	1	Manual Mode	1788.07196749	0.0894925892353058	0.0894925892353058	-1.0488452372062e-08	1.0488452372062e-08	0	-5.18661307226104e-06	1.90660357475281e-05
1	1	Manual Mode	1789.07196762	0.089508481323719	0.089508481323719	-1.0488022818128e-08	1.0488022818128e-08	0	-5.18952641231147e-06	2.85282731056213e-05
1	1	Manual Mode	1790.07196752	0.089542493224144	0.089542493224144	-1.04885690619102e-08	1.04885690619102e-08	0	-5.19243990342621e-06	2.75000929832458e-05
1	1	Manual Mode	1791.0719678	0.0895294025540352	0.0895294025540352	-1.04883424468427e-08	1.04883424468427e-08	0	-5.19535333269942e-06	2.75373458862305e-05
1	1	Manual Mode	1792.07196759	0.0895666107535362	0.0895666107535362	-1.04883390645282e-08	1.04883390645282e-08	0	-5.19826675960553e-06	3.31774353981018e-05
1	1	Manual Mode	1793.0719675	0.0896008685231209	0.0896008685231209	-1.04885809000108e-08	1.04885809000108e-08	0	-5.20118025403776e-06	2.337247133255e-05
1	1	Manual Mode	1794.07196754	0.0896234288811684	0.0896234288811684	-1.04881276698756e-08	1.04881276698756e-08	0	-5.20409362295148e-06	2.67699360847473e-05
1	1	Manual Mode	1795.07196749	0.0896319374442101	0.0896319374442101	-1.04886806782868e-08	1.04886806782868e-08	0	-5.20700714521645e-06	1.61007046699524e-05
1	1	Manual Mode	1796.07196749	0.0896420925855637	0.0896420925855637	-1.04885927381113e-08	1.04885927381113e-08	0	-5.20992064319925e-06	1.97365880012512e-05
1	1	Manual Mode	1797.07196749	0.0896538272500038	0.0896538272500038	-1.04883931815593e-08	1.04883931815593e-08	0	-5.21283408574969e-06	2.12043523788452e-05
1	1	Manual Mode	1798.07196749	0.0896851047873497	0.0896851047873497	-1.04880735528446e-08	1.04880735528446e-08	0	-5.21574743951437e-06	2.40430235862732e-05
1	1	Manual Mode	1799.07196749	0.0897151082754135	0.0897151082754135	-1.04881513460767e-08	1.04881513460767e-08	0	-5.21866081488828e-06	2.03847885131836e-05
1	1	Manual Mode	1800.07196759	0.0897891968488693	0.0897891968488693	-1.04883948727165e-08	1.04883948727165e-08	0	-5.22157425819982e-06	3.37809324264526e-05
1	1	Manual Mode	1801.07196751	0.0897961407899857	0.0897961407899857	-1.04881242875612e-08	1.04881242875612e-08	0	-5.22448762582441e-06	2.97576189041138e-05
1	1	Manual Mode	1802.07196748	0.0898253247141838	0.0898253247141838	-1.04877387037149e-08	1.04877387037149e-08	0	-5.22740088648804e-06	1.04159116744995e-05
1	1	Manual Mode	1803.07196748	0.0898321494460106	0.0898321494460106	-1.0487946716053e-08	1.0487946716053e-08	0	-5.23031420502028e-06	1.94385647773743e-05
1	1	Manual Mode	1804.07196751	0.0898263156414032	0.0898263156414032	-1.04878367908337e-08	1.04878367908337e-08	0	-5.23322749310513e-06	2.99364328384399e-05
1	1	Manual Mode	1805.07196749	0.0898198038339615	0.0898198038339615	-1.04881209052468e-08	1.04881209052468e-08	0	-5.23614085996499e-06	2.00942158699036e-05
1	1	Manual Mode	1806.0719676	0.0898191854357719	0.0898191854357719	-1.04880989202029e-08	1.04880989202029e-08	0	-5.23905422109662e-06	1.91852450370789e-05
1	1	Manual Mode	1807.07196749	0.0898015052080154	0.0898015052080154	-1.04881445814478e-08	1.04881445814478e-08	0	-5.241967594271e-06	3.43471765518188e-06
1	1	Manual Mode	1808.07196749	0.0897944495081902	0.0897944495081902	-1.04882731093966e-08	1.04882731093966e-08	0	-5.24488100346806e-06	1.28895044326782e-06
1	1	Manual Mode	1809.07196749	0.0898248702287674	0.0898248702287674	-1.04881141406179e-08	1.04881141406179e-08	0	-5.24779436850712e-06	-9.62615013122559e-06
1	1	Manual Mode	1810.07196749	0.0898288190364838	0.0898288190364838	-1.04880008330841e-08	1.04880008330841e-08	0	-5.25070770207186e-06	-8.0987811088562e-06
1	1	Manual Mode	1811.07196749	0.0898569673299789	0.0898569673299789	-1.0487992377298e-08	1.0487992377298e-08	0	-5.25362103328778e-06	-8.27014446258545e-07
1	1	Manual Mode	1812.07196749	0.0898876413702965	0.0898876413702965	-1.04879991419269e-08	1.04879991419269e-08	0	-5.25653436638276e-06	-4.66406345367432e-06
1	1	Manual Mode	1813.07196767	0.0898949503898621	0.0898949503898621	-1.04878080411609e-08	1.04878080411609e-08	0	-5.25944764691858e-06	1.03041529655457e-05
1	1	Manual Mode	1814.07196757	0.0899400934576988	0.0899400934576988	-1.0487616940395e-08	1.0487616940395e-08	0	-5.26236087355515e-06	8.85128974914551e-06
1	1	Manual Mode	1815.07196749	0.0899939239025116	0.0899939239025116	-1.04879991419269e-08	1.04879991419269e-08	0	-5.26527420641706e-06	4.40329313278198e-06
1	1	Manual Mode	1816.07196749	0.0901260301470757	0.0901260301470757	-1.04876693662688e-08	1.04876693662688e-08	0	-5.26818744790769e-06	2.10106372833252e-06
1	1	Manual Mode	1817.07196749	0.0902868956327438	0.0902868956327438	-1.04879889949835e-08	1.04879889949835e-08	0	-5.27110077818407e-06	4.74601984024048e-06
1	1	Manual Mode	1818.07196749	0.0902056321501732	0.0902056321501732	-1.04876135580805e-08	1.04876135580805e-08	0	-5.27401400417243e-06	9.57399606704712e-06
1	1	Manual Mode	1819.0719675	0.0901718363165855	0.0901718363165855	-1.04880532589579e-08	1.04880532589579e-08	0	-5.27692735232905e-06	2.0146369934082e-05
1	1	Manual Mode	1820.0719675	0.0901846215128899	0.0901846215128899	-1.04884591366909e-08	1.04884591366909e-08	0	-5.27984081320035e-06	2.5428831577301e-05
1	1	Manual Mode	1821.07196753	0.0902259200811386	0.0902259200811386	-1.048819193385e-08	1.048819193385e-08	0	-5.28275419993605e-06	2.9735267162323e-05
1	1	Manual Mode	1822.07196749	0.0902440696954727	0.0902440696954727	-1.04879991419269e-08	1.04879991419269e-08	0	-5.28566753291449e-06	2.46614217758179e-05
1	1	Manual Mode	1823.07196749	0.0903105735778809	0.0903105735778809	-1.04880414208574e-08	1.04880414208574e-08	0	-5.28858087775362e-06	3.49730253219604e-05
1	1	Manual Mode	1824.07196749	0.0902811884880066	0.0902811884880066	-1.04882426685666e-08	1.04882426685666e-08	0	-5.29149427849489e-06	2.67550349235535e-05
1	1	Manual Mode	1825.07196752	0.0902808606624603	0.0902808606624603	-1.04882917121261e-08	1.04882917121261e-08	0	-5.29440769294677e-06	8.84383916854858e-06
1	1	Manual Mode	1826.07196749	0.0903575420379639	0.0903575420379639	-1.04883001679122e-08	1.04883001679122e-08	0	-5.29732110957268e-06	1.03116035461426e-05
1	1	Manual Mode	1827.07196749	0.0904504954814911	0.0904504954814911	-1.04877877472743e-08	1.04877877472743e-08	0	-5.30023438394692e-06	1.75908207893372e-05
1	1	Manual Mode	1828.07196749	0.0905022025108337	0.0905022025108337	-1.04878875255503e-08	1.04878875255503e-08	0	-5.30314768603735e-06	1.48341059684753e-05
1	1	Manual Mode	1829.07196749	0.0905182585120201	0.0905182585120201	-1.0487831717362e-08	1.0487831717362e-08	0	-5.30606097262551e-06	2.78875231742859e-05
1	1	Manual Mode	1830.07196749	0.0905515402555466	0.0905515402555466	-1.04880059065557e-08	1.04880059065557e-08	0	-5.30897430759955e-06	1.77696347236633e-05
1	1	Manual Mode	1831.07196749	0.0905750840902328	0.0905750840902328	-1.04881479637623e-08	1.04881479637623e-08	0	-5.31188768203393e-06	1.5847384929657e-05
1	1	Manual Mode	1832.07196749	0.0905440971255302	0.0905440971255302	-1.04879754657258e-08	1.04879754657258e-08	0	-5.31480100855219e-06	1.56238675117493e-05
1	1	Manual Mode	1833.07196831	0.090584933757782	0.090584933757782	-1.04877522329726e-08	1.04877522329726e-08	0	-5.31771427545022e-06	2.33948230743408e-05
1	1	Manual Mode	1834.07196752	0.0906234905123711	0.0906234905123711	-1.04877437771865e-08	1.04877437771865e-08	0	-5.32062753530907e-06	3.13892960548401e-05
1	1	Manual Mode	1835.07196749	0.0906509831547737	0.0906509831547737	-1.04877843649598e-08	1.04877843649598e-08	0	-5.32354080865639e-06	2.01165676116943e-05
1	1	Manual Mode	1836.07196749	0.090679720044136	0.090679720044136	-1.04877201009854e-08	1.04877201009854e-08	0	-5.32645406424e-06	2.44379043579102e-05
1	1	Manual Mode	1837.07196749	0.0907181650400162	0.0907181650400162	-1.04879991419269e-08	1.04879991419269e-08	0	-5.32936739733498e-06	3.29464673995972e-05
1	1	Manual Mode	1838.07196749	0.0907406806945801	0.0907406806945801	-1.04881936250072e-08	1.04881936250072e-08	0	-5.33228078445303e-06	3.89814376831055e-05
1	1	Manual Mode	1839.07196749	0.0907735228538513	0.0907735228538513	-1.04884963421498e-08	1.04884963421498e-08	0	-5.33519425565919e-06	3.28198075294495e-05
1	1	Manual Mode	1840.07196748	0.0907793492078781	0.0907793492078781	-1.04883762699871e-08	1.04883762699871e-08	0	-5.33810769348283e-06	2.80439853668213e-05
1	1	Manual Mode	1841.07196749	0.090755820274353	0.090755820274353	-1.04884168577604e-08	1.04884168577604e-08	0	-5.34102114263912e-06	3.17171216011047e-05
1	1	Manual Mode	1842.0719675	0.0907763615250587	0.0907763615250587	-1.04884625190053e-08	1.04884625190053e-08	0	-5.34393460447908e-06	1.52140855789185e-05
1	1	Manual Mode	1843.07196765	0.0907715782523155	0.0907715782523155	-1.04885589149669e-08	1.04885589149669e-08	0	-5.3468480935036e-06	2.60546803474426e-05
1	1	Manual Mode	1844.07196748	0.0907826572656631	0.0907826572656631	-1.04888108973928e-08	1.04888108973928e-08	0	-5.3497616515909e-06	1.49905681610107e-05
1	1	Manual Mode	1845.07196749	0.0908075869083405	0.0908075869083405	-1.04885369299231e-08	1.04885369299231e-08	0	-5.35267513410057e-06	2.29105353355408e-05
1	1	Manual Mode	1846.07196749	0.0907403528690338	0.0907403528690338	-1.04888396470656e-08	1.04888396470656e-08	0	-5.3555887006692e-06	4.41893935203552e-05
1	1	Manual Mode	1847.07196749	0.0906874984502792	0.0906874984502792	-1.04881479637623e-08	1.04881479637623e-08	0	-5.35850207510358e-06	4.72515821456909e-05
1	1	Manual Mode	1848.07196749	0.0907100588083267	0.0907100588083267	-1.04892252309119e-08	1.04892252309119e-08	0	-5.36141574877883e-06	3.13296914100647e-05
1	1	Manual Mode	1849.07196749	0.0906929671764374	0.0906929671764374	-1.04890087627876e-08	1.04890087627876e-08	0	-5.36432936232405e-06	2.65464186668396e-05
1	1	Manual Mode	1850.07196749	0.0904874876141548	0.0904874876141548	-1.04887939858206e-08	1.04887939858206e-08	0	-5.367242916209e-06	2.55182385444641e-05
1	1	Manual Mode	1851.07196749	0.0905166417360306	0.0905166417360306	-1.04892083193397e-08	1.04892083193397e-08	0	-5.3701565851866e-06	3.07932496070862e-05
1	1	Manual Mode	1852.07196763	0.0905125066637993	0.0905125066637993	-1.04894298609356e-08	1.04894298609356e-08	0	-5.37307031611144e-06	2.64570116996765e-05
1	1	Manual Mode	1853.07196749	0.0905155315995216	0.0905155315995216	-1.0489103467592e-08	1.0489103467592e-08	0	-5.37598395555564e-06	3.45930457115173e-05
1	1	Manual Mode	1854.0719675	0.0905966907739639	0.0905966907739639	-1.04887906035062e-08	1.04887906035062e-08	0	-5.3788975085302e-06	2.60919332504272e-05
1	1	Manual Mode	1855.07196749	0.0906325802206993	0.0906325802206993	-1.04888785436816e-08	1.04888785436816e-08	0	-5.38181108587431e-06	2.8267502784729e-05
1	1	Manual Mode	1856.07196749	0.0907323062419891	0.0907323062419891	-1.04890916294915e-08	1.04890916294915e-08	0	-5.38472472243805e-06	2.13608145713806e-05
1	1	Manual Mode	1857.07196749	0.0908390730619431	0.0908390730619431	-1.04887669273051e-08	1.04887669273051e-08	0	-5.38763826880675e-06	2.02059745788574e-05
1	1	Manual Mode	1858.07196749	0.0908621996641159	0.0908621996641159	-1.04889766308004e-08	1.04889766308004e-08	0	-5.39055187342642e-06	2.29328870773315e-05
1	1	Manual Mode	1859.07196748	0.0908664464950562	0.0908664464950562	-1.04886908252301e-08	1.04886908252301e-08	0	-5.39346539862651e-06	1.91554427146912e-05
1	1	Manual Mode	1860.07196748	0.0909188911318779	0.0909188911318779	-1.04886620755574e-08	1.04886620755574e-08	0	-5.39637891586972e-06	1.79111957550049e-05
1	1	Manual Mode	1861.07196749	0.0909858047962189	0.0909858047962189	-1.04887009721735e-08	1.04887009721735e-08	0	-5.39929244394668e-06	1.36494636535645e-05
1	1	Manual Mode	1862.07196749	0.0910486876964569	0.0910486876964569	-1.04886197966269e-08	1.04886197966269e-08	0	-5.40220594944575e-06	9.37283039093018e-06
1	1	Manual Mode	1863.07196751	0.0910849347710609	0.0910849347710609	-1.04888413382228e-08	1.04888413382228e-08	0	-5.40511951654241e-06	1.4476478099823e-05
1	1	Manual Mode	1864.0719675	0.091112494468689	0.091112494468689	-1.04887415599468e-08	1.04887415599468e-08	0	-5.40803305583549e-06	1.58771872520447e-05
1	1	Manual Mode	1865.07196749	0.0911389887332916	0.0911389887332916	-1.0488437151647e-08	1.0488437151647e-08	0	-5.4109465105707e-06	2.10106372833252e-06
1	1	Manual Mode	1866.07196748	0.0911533683538437	0.0911533683538437	-1.04885504591808e-08	1.04885504591808e-08	0	-5.41385999678023e-06	-7.80075788497925e-06
1	1	Manual Mode	1867.07196749	0.0912240445613861	0.0912240445613861	-1.04887821477201e-08	1.04887821477201e-08	0	-5.41677354740595e-06	5.26756048202515e-06
1	1	Manual Mode	1868.07196749	0.0912629514932632	0.0912629514932632	-1.0488176713435e-08	1.0488176713435e-08	0	-5.41968692982635e-06	-9.01520252227783e-07
1	1	Manual Mode	1869.07196749	0.0912719443440437	0.0912719443440437	-1.04882409774094e-08	1.04882409774094e-08	0	-5.42260033009785e-06	-7.86781311035156e-06
1	1	Manual Mode	1870.07196781	0.0913091972470284	0.0913091972470284	-1.04882206835228e-08	1.04882206835228e-08	0	-5.42551372566445e-06	-7.79330730438232e-06
1	1	Manual Mode	1871.07196749	0.0913404151797295	0.0913404151797295	-1.04887398687895e-08	1.04887398687895e-08	0	-5.42842726358456e-06	-2.91317701339722e-06
1	1	Manual Mode	1872.07196749	0.0913796126842499	0.0913796126842499	-1.04888599409522e-08	1.04888599409522e-08	0	-5.43134083579038e-06	-4.11272048950195e-06
1	1	Manual Mode	1873.07196749	0.0914073064923286	0.0914073064923286	-1.04886519286141e-08	1.04886519286141e-08	0	-5.43425435021499e-06	1.4379620552063e-06
1	1	Manual Mode	1874.07196751	0.091406375169754	0.091406375169754	-1.04881564195484e-08	1.04881564195484e-08	0	-5.43716772705647e-06	1.14217400550842e-05
1	1	Manual Mode	1875.07196749	0.0914165675640106	0.0914165675640106	-1.04885335476086e-08	1.04885335476086e-08	0	-5.4400812085392e-06	9.08970832824707e-06
1	1	Manual Mode	1876.07196749	0.0914564207196236	0.0914564207196236	-1.048881258855e-08	1.048881258855e-08	0	-5.44299476759158e-06	1.36569142341614e-05
1	1	Manual Mode	1877.07196749	0.0914899036288261	0.0914899036288261	-1.04886113408408e-08	1.04886113408408e-08	0	-5.44590827074181e-06	2.1815299987793e-05
1	1	Manual Mode	1878.07196749	0.0915624052286148	0.0915624052286148	-1.04885690619102e-08	1.04885690619102e-08	0	-5.4488217621479e-06	1.37239694595337e-05
1	1	Manual Mode	1879.0719678	0.0916684716939926	0.0916684716939926	-1.04890561151898e-08	1.04890561151898e-08	0	-5.45173538974978e-06	1.41486525535583e-05
1	1	Manual Mode	1880.07196763	0.0917199552059174	0.0917199552059174	-1.04884642101626e-08	1.04884642101626e-08	0	-5.45464885153509e-06	-8.41915607452393e-06
1	1	Manual Mode	1881.07196749	0.0917758867144585	0.0917758867144585	-1.04883542849432e-08	1.04883542849432e-08	0	-5.45756228287303e-06	-1.19879841804504e-05
1	1	Manual Mode	1882.07196749	0.0918023437261581	0.0918023437261581	-1.04886045762119e-08	1.04886045762119e-08	0	-5.4604757841442e-06	-6.70552253723145e-06
1	1	Manual Mode	1883.07196749	0.0918251648545265	0.0918251648545265	-1.04884202400748e-08	1.04884202400748e-08	0	-5.46338923421089e-06	8.03917646408081e-06
1	1	Manual Mode	1884.07196749	0.0918691381812096	0.0918691381812096	-1.04888447205372e-08	1.04888447205372e-08	0	-5.46630280218882e-06	1.64583325386047e-05
1	1	Manual Mode	1885.07196756	0.0919009447097778	0.0919009447097778	-1.04888920729394e-08	1.04888920729394e-08	0	-5.46921638352414e-06	5.11109828948975e-06
1	1	Manual Mode	1886.07196749	0.091918371617794	0.091918371617794	-1.04891153056925e-08	1.04891153056925e-08	0	-5.47213002646066e-06	6.32554292678833e-06
1	1	Manual Mode	1887.07196749	0.0919568687677383	0.0919568687677383	-1.04889022198827e-08	1.04889022198827e-08	0	-5.47504361041062e-06	-2.90572643280029e-07
1	1	Manual Mode	1888.07196749	0.0919794961810112	0.0919794961810112	-1.04884574455337e-08	1.04884574455337e-08	0	-5.47795707081216e-06	2.05188989639282e-05
1	1	Manual Mode	1889.0719675	0.0920415669679642	0.0920415669679642	-1.04887483245756e-08	1.04887483245756e-08	0	-5.48087061204257e-06	2.97650694847107e-05
1	1	Manual Mode	1890.07196749	0.0921117812395096	0.0921117812395096	-1.04892911860435e-08	1.04892911860435e-08	0	-5.48378430400955e-06	1.30459666252136e-05
1	1	Manual Mode	1891.07196763	0.0921894088387489	0.0921894088387489	-1.04890358213032e-08	1.04890358213032e-08	0	-5.48669792547893e-06	1.01625919342041e-05
1	1	Manual Mode	1892.07196749	0.092210166156292	0.092210166156292	-1.04886806782868e-08	1.04886806782868e-08	0	-5.48961144748168e-06	1.17719173431396e-06
1	1	Manual Mode	1893.07196749	0.0922317504882813	0.0922317504882813	-1.04889343518699e-08	1.04889343518699e-08	0	-5.49252504035719e-06	2.0638108253479e-06
1	1	Manual Mode	1894.07196749	0.0922349169850349	0.0922349169850349	-1.048890391104e-08	1.048890391104e-08	0	-5.49543862477693e-06	1.22934579849243e-05
1	1	Manual Mode	1895.07196751	0.0922520756721497	0.0922520756721497	-1.04890831737054e-08	1.04890831737054e-08	0	-5.49835225905012e-06	-2.85357236862183e-06
1	1	Manual Mode	1896.07196749	0.0922488644719124	0.0922488644719124	-1.04884337693326e-08	1.04884337693326e-08	0	-5.50126571281666e-06	2.30222940444946e-06
1	1	Manual Mode	1897.0719675	0.0922279059886932	0.0922279059886932	-1.04882477420383e-08	1.04882477420383e-08	0	-5.50417911499636e-06	3.44216823577881e-06
1	1	Manual Mode	1898.07196749	0.092227965593338	0.092227965593338	-1.0488513253722e-08	1.0488513253722e-08	0	-5.50709259087104e-06	1.08480453491211e-05
1	1	Manual Mode	1899.07196749	0.0922912582755089	0.0922912582755089	-1.04891897166103e-08	1.04891897166103e-08	0	-5.51000625468121e-06	-1.30385160446167e-06
1	1	Manual Mode	1900.07196749	0.0924124419689178	0.0924124419689178	-1.04887669273051e-08	1.04887669273051e-08	0	-5.51291980104991e-06	-4.32133674621582e-07
1	1	Manual Mode	1901.07196763	0.0924721881747246	0.0924721881747246	-1.04889867777438e-08	1.04889867777438e-08	0	-5.51583340889607e-06	6.35534524917603e-06
1	1	Manual Mode	1902.07196763	0.0924980714917183	0.0924980714917183	-1.04886468551424e-08	1.04886468551424e-08	0	-5.51874692191139e-06	-5.49852848052979e-06
1	1	Manual Mode	1903.07196749	0.0925196185708046	0.0925196185708046	-1.04886789871296e-08	1.04886789871296e-08	0	-5.52166044344437e-06	-1.52960419654846e-05
1	1	Manual Mode	1904.07196749	0.0925682336091995	0.0925682336091995	-1.04887939858206e-08	1.04887939858206e-08	0	-5.52457399732932e-06	-2.70456075668335e-06
1	1	Manual Mode	1905.07196749	0.0925180912017822	0.0925180912017822	-1.04887263395318e-08	1.04887263395318e-08	0	-5.52748753242363e-06	9.86456871032715e-06
1	1	Manual Mode	1906.0719675	0.0923816338181496	0.0923816338181496	-1.04886062673691e-08	1.04886062673691e-08	0	-5.5304010341937e-06	2.7194619178772e-06
1	1	Manual Mode	1907.07196749	0.0923164263367653	0.0923164263367653	-1.04888667055811e-08	1.04888667055811e-08	0	-5.53331460824945e-06	-1.7210841178894e-06
1	1	Manual Mode	1908.07196749	0.0923240929841995	0.0923240929841995	-1.04886045762119e-08	1.04886045762119e-08	0	-5.53622810952062e-06	-3.15159559249878e-06
1	1	Manual Mode	1909.0719675	0.0923359096050262	0.0923359096050262	-1.04888869994677e-08	1.04888869994677e-08	0	-5.53914168927183e-06	8.27014446258545e-06
1	1	Manual Mode	1910.07196749	0.092317707836628	0.092317707836628	-1.04884489897476e-08	1.04884489897476e-08	0	-5.54205514729541e-06	1.95354223251343e-05
1	1	Manual Mode	1911.07196749	0.0923447832465172	0.0923447832465172	-1.0488552150338e-08	1.0488552150338e-08	0	-5.54496863400383e-06	2.41473317146301e-05
1	1	Manual Mode	1912.07196749	0.0924020484089851	0.0924020484089851	-1.04882883298116e-08	1.04882883298116e-08	0	-5.54788204742878e-06	2.00420618057251e-05
1	1	Manual Mode	1913.0719675	0.0925621315836906	0.0925621315836906	-1.04884337693326e-08	1.04884337693326e-08	0	-5.55079550128273e-06	2.35289335250854e-05
1	1	Manual Mode	1914.07196749	0.0926145613193512	0.0926145613193512	-1.04885453857092e-08	1.04885453857092e-08	0	-5.55370898608296e-06	3.59788537025452e-05
1	1	Manual Mode	1915.07196749	0.0926274284720421	0.0926274284720421	-1.0488398255031e-08	1.0488398255031e-08	0	-5.55662243004269e-06	2.88262963294983e-05
1	1	Manual Mode	1916.07196749	0.0926384329795837	0.0926384329795837	-1.048825281551e-08	1.048825281551e-08	0	-5.55953583360255e-06	2.56747007369995e-05
1	1	Manual Mode	1917.07196749	0.0926555469632149	0.0926555469632149	-1.04885014156214e-08	1.04885014156214e-08	0	-5.562449306218e-06	1.82390213012695e-05
1	1	Manual Mode	1918.07196749	0.0926764830946922	0.0926764830946922	-1.04883711965154e-08	1.04883711965154e-08	0	-5.56536274266148e-06	2.8856098651886e-05
1	1	Manual Mode	1919.07196749	0.092715784907341	0.092715784907341	-1.04886181054697e-08	1.04886181054697e-08	0	-5.56827624769078e-06	2.90721654891968e-05
1	1	Manual Mode	1920.07196749	0.0927019491791725	0.0927019491791725	-1.04883306087421e-08	1.04883306087421e-08	0	-5.57118967285987e-06	2.84016132354736e-05
1	1	Manual Mode	1921.07196749	0.0926902815699577	0.0926902815699577	-1.04887094279596e-08	1.04887094279596e-08	0	-5.57410320325653e-06	3.27154994010925e-05
1	1	Manual Mode	1922.07196749	0.0926800072193146	0.0926800072193146	-1.04888667055811e-08	1.04888667055811e-08	0	-5.57701677734141e-06	2.88709998130798e-05
1	1	Manual Mode	1923.07196749	0.092610239982605	0.092610239982605	-1.04888447205372e-08	1.04888447205372e-08	0	-5.57993034531934e-06	1.49011611938477e-05
1	1	Manual Mode	1924.07196749	0.0926120653748512	0.0926120653748512	-1.04887178837457e-08	1.04887178837457e-08	0	-5.58284387806482e-06	7.24196434020996e-06
1	1	Manual Mode	1925.07196749	0.0926553755998611	0.0926553755998611	-1.04887889123489e-08	1.04887889123489e-08	0	-5.58575743054048e-06	7.95722007751465e-06
1	1	Manual Mode	1926.07196751	0.0926924124360085	0.0926924124360085	-1.04885031067786e-08	1.04885031067786e-08	0	-5.58867090368396e-06	1.51172280311584e-05
1	1	Manual Mode	1927.07196749	0.0927304700016975	0.0927304700016975	-1.0488528474137e-08	1.0488528474137e-08	0	-5.5915843837574e-06	1.95950269699097e-05
1	1	Manual Mode	1928.07196749	0.0927723795175552	0.0927723795175552	-1.04887398687895e-08	1.04887398687895e-08	0	-5.59449792260984e-06	2.10627913475037e-05
1	1	Manual Mode	1929.0719675	0.0929616242647171	0.0929616242647171	-1.04890679532904e-08	1.04890679532904e-08	0	-5.597411552626e-06	1.6435980796814e-05
1	1	Manual Mode	1930.0719675	0.0931887626647949	0.0931887626647949	-1.04890459682465e-08	1.04890459682465e-08	0	-5.60032517650607e-06	2.70754098892212e-05
1	1	Manual Mode	1931.0719675	0.0928527936339378	0.0928527936339378	-1.04888328824367e-08	1.04888328824367e-08	0	-5.60323874119563e-06	3.50251793861389e-05
1	1	Manual Mode	1932.07196749	0.0928797945380211	0.0928797945380211	-1.04887821477201e-08	1.04887821477201e-08	0	-5.60615229176309e-06	2.90125608444214e-05
1	1	Manual Mode	1933.07196749	0.0928887128829956	0.0928887128829956	-1.04887415599468e-08	1.04887415599468e-08	0	-5.60906583108529e-06	2.298504114151e-05
1	1	Manual Mode	1934.07196749	0.0929308980703354	0.0929308980703354	-1.04882934032833e-08	1.04882934032833e-08	0	-5.61197924591954e-06	2.15917825698853e-05
1	1	Manual Mode	1935.07196749	0.0930274128913879	0.0930274128913879	-1.04886011938974e-08	1.04886011938974e-08	0	-5.61489274625118e-06	1.72331929206848e-05
1	1	Manual Mode	1936.07196752	0.0930413231253624	0.0930413231253624	-1.04887500157329e-08	1.04887500157329e-08	0	-5.61780628800962e-06	1.52587890625e-05
1	1	Manual Mode	1937.07196749	0.0930930972099304	0.0930930972099304	-1.0488773691934e-08	1.0488773691934e-08	0	-5.62071983616997e-06	2.20611691474915e-05
1	1	Manual Mode	1938.0719675	0.0931050926446915	0.0931050926446915	-1.04885910469541e-08	1.04885910469541e-08	0	-5.62363333371215e-06	2.50637531280518e-05
1	1	Manual Mode	1939.07196749	0.0930871963500977	0.0930871963500977	-1.04885386210803e-08	1.04885386210803e-08	0	-5.62654681663332e-06	3.30060720443726e-05
1	1	Manual Mode	1940.07196749	0.0931312888860703	0.0931312888860703	-1.04883052413838e-08	1.04883052413838e-08	0	-5.62946023475592e-06	2.95042991638184e-05
1	1	Manual Mode	1941.07196749	0.0931307077407837	0.0931307077407837	-1.0488513253722e-08	1.0488513253722e-08	0	-5.63237371065973e-06	2.73063778877258e-05
1	1	Manual Mode	1942.0719675	0.0931511670351028	0.0931511670351028	-1.04886367081991e-08	1.04886367081991e-08	0	-5.63528722088559e-06	3.36766242980957e-05
1	1	Manual Mode	1943.07196749	0.0931741744279861	0.0931741744279861	-1.04890019981588e-08	1.04890019981588e-08	0	-5.63820083252261e-06	3.38628888130188e-05
1	1	Manual Mode	1944.07196749	0.0931964069604874	0.0931964069604874	-1.04887669273051e-08	1.04887669273051e-08	0	-5.64111437889131e-06	3.7267804145813e-05
1	1	Manual Mode	1945.07196749	0.0932213962078094	0.0932213962078094	-1.04890172185737e-08	1.04890172185737e-08	0	-5.64402799478535e-06	3.0219554901123e-05
1	1	Manual Mode	1946.07196748	0.0932850018143654	0.0932850018143654	-1.04885267829797e-08	1.04885267829797e-08	0	-5.64694147441816e-06	4.05684113502502e-05
1	1	Manual Mode	1947.07196749	0.0933041423559189	0.0933041423559189	-1.04886705313435e-08	1.04886705313435e-08	0	-5.64985499403933e-06	4.87938523292542e-05
1	1	Manual Mode	1948.07196749	0.0933447927236557	0.0933447927236557	-1.04886756048152e-08	1.04886756048152e-08	0	-5.65276851504067e-06	3.99574637413025e-05
1	1	Manual Mode	1949.07196749	0.0933669209480286	0.0933669209480286	-1.04886383993563e-08	1.04886383993563e-08	0	-5.65568202570716e-06	3.34382057189941e-05
1	1	Manual Mode	1950.07196749	0.0933960750699043	0.0933960750699043	-1.04888599409522e-08	1.04888599409522e-08	0	-5.65859559791298e-06	2.45645642280579e-05
1	1	Manual Mode	1951.07196749	0.0934377834200859	0.0934377834200859	-1.04889411164988e-08	1.04889411164988e-08	0	-5.66150919266756e-06	4.68865036964417e-05
1	1	Manual Mode	1952.07196749	0.0934640988707542	0.0934640988707542	-1.04888937640966e-08	1.04888937640966e-08	0	-5.6644227742687e-06	4.09185886383057e-05
1	1	Manual Mode	1953.07196749	0.09349574893713	0.09349574893713	-1.04883509026288e-08	1.04883509026288e-08	0	-5.66733620507499e-06	4.62308526039124e-05
1	1	Manual Mode	1954.07196749	0.0935355499386787	0.0935355499386787	-1.04892844214146e-08	1.04892844214146e-08	0	-5.67024989519205e-06	5.68181276321411e-05
1	1	Manual Mode	1955.07196749	0.0935509279370308	0.0935509279370308	-1.04887195749029e-08	1.04887195749029e-08	0	-5.6731634284073e-06	7.01770186424255e-05
1	1	Manual Mode	1956.07196749	0.0935404002666473	0.0935404002666473	-1.04893537588607e-08	1.04893537588607e-08	0	-5.67607713778476e-06	5.5067241191864e-05
1	1	Manual Mode	1957.07196749	0.0935615673661232	0.0935615673661232	-1.04896311086449e-08	1.04896311086449e-08	0	-5.67899092420383e-06	6.07892870903015e-05
1	1	Manual Mode	1958.07196763	0.0935823619365692	0.0935823619365692	-1.04891355995792e-08	1.04891355995792e-08	0	-5.6819045733894e-06	5.17517328262329e-05
1	1	Manual Mode	1959.07196749	0.0936224535107613	0.0936224535107613	-1.04894129493634e-08	1.04894129493634e-08	0	-5.68481829880074e-06	5.15654683113098e-05
1	1	Manual Mode	1960.07196749	0.0936460047960281	0.0936460047960281	-1.0489333464974e-08	1.0489333464974e-08	0	-5.68773200254101e-06	4.27886843681335e-05
1	1	Manual Mode	1961.07196749	0.0936553403735161	0.0936553403735161	-1.04893114799302e-08	1.04893114799302e-08	0	-5.69064570017433e-06	4.9397349357605e-05
1	1	Manual Mode	1962.07196751	0.0936904177069664	0.0936904177069664	-1.04890476594037e-08	1.04890476594037e-08	0	-5.69355932458243e-06	6.2204897403717e-05
1	1	Manual Mode	1963.07196749	0.0937216728925705	0.0937216728925705	-1.04888007504495e-08	1.04888007504495e-08	0	-5.69647288028818e-06	5.75482845306396e-05
1	1	Manual Mode	1964.07196749	0.0937615260481834	0.0937615260481834	-1.04894281697784e-08	1.04894281697784e-08	0	-5.69938661033534e-06	6.65187835693359e-05
1	1	Manual Mode	1965.07196749	0.0937552079558372	0.0937552079558372	-1.04894535371367e-08	1.04894535371367e-08	0	-5.70230034742899e-06	5.00082969665527e-05
1	1	Manual Mode	1966.07196749	0.0937729105353355	0.0937729105353355	-1.04897325780781e-08	1.04897325780781e-08	0	-5.70521416203401e-06	4.44352626800537e-05
1	1	Manual Mode	1967.07196749	0.0938176959753036	0.0938176959753036	-1.04891000852776e-08	1.04891000852776e-08	0	-5.70812780094659e-06	5.10066747665405e-05
1	1	Manual Mode	1968.07196749	0.093793973326683	0.093793973326683	-1.04888328824367e-08	1.04888328824367e-08	0	-5.71104136563615e-06	3.99798154830933e-05
1	1	Manual Mode	1969.07196749	0.0938919261097908	0.0938919261097908	-1.048890391104e-08	1.048890391104e-08	0	-5.71395495005589e-06	4.97996807098389e-05
1	1	Manual Mode	1970.07196749	0.0939726904034615	0.0939726904034615	-1.04888548674806e-08	1.04888548674806e-08	0	-5.71686852085241e-06	5.45606017112732e-05
1	1	Manual Mode	1971.07196749	0.094002977013588	0.094002977013588	-1.04889089845116e-08	1.04889089845116e-08	0	-5.71978210668144e-06	5.41359186172485e-05
1	1	Manual Mode	1972.07196749	0.0940386578440666	0.0940386578440666	-1.04888650144239e-08	1.04888650144239e-08	0	-5.72269568029656e-06	6.58035278320313e-05
1	1	Manual Mode	1973.07196749	0.0940525382757187	0.0940525382757187	-1.0488597811583e-08	1.0488597811583e-08	0	-5.72560917968866e-06	6.86049461364746e-05
1	1	Manual Mode	1974.07196749	0.0940649136900902	0.0940649136900902	-1.04888768525244e-08	1.04888768525244e-08	0	-5.72852275659214e-06	5.76004385948181e-05
1	1	Manual Mode	1975.07196749	0.0940183028578758	0.0940183028578758	-1.04887043544879e-08	1.04887043544879e-08	0	-5.7314362855795e-06	6.36205077171326e-05
1	1	Manual Mode	1976.07196755	0.0942067578434944	0.0942067578434944	-1.04886637667146e-08	1.04886637667146e-08	0	-5.73434980346729e-06	6.11767172813416e-05
1	1	Manual Mode	1977.07196749	0.0943003818392754	0.0943003818392754	-1.04887398687895e-08	1.04887398687895e-08	0	-5.73726334214492e-06	5.06043434143066e-05
1	1	Manual Mode	1978.07196748	0.0942651256918907	0.0942651256918907	-1.04887246483746e-08	1.04887246483746e-08	0	-5.74017687674033e-06	4.28631901741028e-05
1	1	Manual Mode	1979.07196749	0.0941458866000175	0.0941458866000175	-1.04887331041607e-08	1.04887331041607e-08	0	-5.74309041374284e-06	6.0543417930603e-05
1	1	Manual Mode	1980.07196749	0.0941594913601875	0.0941594913601875	-1.04885047979359e-08	1.04885047979359e-08	0	-5.74600388729782e-06	6.96480274200439e-05
1	1	Manual Mode	1981.07196749	0.094185546040535	0.094185546040535	-1.04883153883271e-08	1.04883153883271e-08	0	-5.74891730823903e-06	6.113201379776e-05
1	1	Manual Mode	1982.07196751	0.094328798353672	0.094328798353672	-1.04886553109285e-08	1.04886553109285e-08	0	-5.75183082366144e-06	5.45382499694824e-05
1	1	Manual Mode	1983.07196749	0.0942525118589401	0.0942525118589401	-1.048887347021e-08	1.048887347021e-08	0	-5.75474439956712e-06	5.30630350112915e-05
1	1	Manual Mode	1984.07196749	0.0942882522940636	0.0942882522940636	-1.04884253135465e-08	1.04884253135465e-08	0	-5.75765785104311e-06	5.82039356231689e-05
1	1	Manual Mode	1985.07196751	0.0943117365241051	0.0943117365241051	-1.04886231789413e-08	1.04886231789413e-08	0	-5.76057135753997e-06	5.42253255844116e-05
1	1	Manual Mode	1986.07196753	0.0943408384919167	0.0943408384919167	-1.04891169968498e-08	1.04891169968498e-08	0	-5.76348500120848e-06	5.23403286933899e-05
1	1	Manual Mode	1987.07196752	0.0943745076656342	0.0943745076656342	-1.04890104539449e-08	1.04890104539449e-08	0	-5.76639861519433e-06	3.91528010368347e-05
1	1	Manual Mode	1988.07196749	0.0944102853536606	0.0944102853536606	-1.0489073026762e-08	1.0489073026762e-08	0	-5.76931224650324e-06	4.22894954681396e-05
1	1	Manual Mode	1989.0719675	0.0944292470812798	0.0944292470812798	-1.04890933206487e-08	1.04890933206487e-08	0	-5.77222588356589e-06	6.83143734931946e-05
1	1	Manual Mode	1990.07196749	0.0944261252880096	0.0944261252880096	-1.04894586106084e-08	1.04894586106084e-08	0	-5.7751396220397e-06	5.48362731933594e-05
1	1	Manual Mode	1991.07196749	0.0944594517350197	0.0944594517350197	-1.04890831737054e-08	1.04890831737054e-08	0	-5.77805325625462e-06	5.15133142471313e-05
1	1	Manual Mode	1992.07196749	0.0944552049040794	0.0944552049040794	-1.04895499330983e-08	1.04895499330983e-08	0	-5.78096702012492e-06	3.8832426071167e-05
1	1	Manual Mode	1993.07196749	0.0944933667778969	0.0944933667778969	-1.04893013329868e-08	1.04893013329868e-08	0	-5.78388071493964e-06	4.50536608695984e-05
1	1	Manual Mode	1994.07196804	0.0945343375205994	0.0945343375205994	-1.04890307478315e-08	1.04890307478315e-08	0	-5.78679433619431e-06	5.09768724441528e-05
1	1	Manual Mode	1995.0719675	0.0945503711700439	0.0945503711700439	-1.04889461899705e-08	1.04889461899705e-08	0	-5.78970793078485e-06	6.25178217887878e-05
1	1	Manual Mode	1996.07196761	0.0946058705449104	0.0946058705449104	-1.04888396470656e-08	1.04888396470656e-08	0	-5.79262149767397e-06	4.79668378829956e-05
1	1	Manual Mode	1997.07196762	0.094563364982605	0.094563364982605	-1.04884472985904e-08	1.04884472985904e-08	0	-5.79553495528605e-06	5.58048486709595e-05
1	1	Manual Mode	1998.0719677	0.09456817060709	0.09456817060709	-1.0489034130146e-08	1.0489034130146e-08	0	-5.79844857611084e-06	6.11916184425354e-05
1	1	Manual Mode	1999.07196749	0.0945885926485062	0.0945885926485062	-1.04885555326525e-08	1.04885555326525e-08	0	-5.80136206314697e-06	5.75631856918335e-05
[truncated: 43,824 more rows]
