# Supplementary material for: Carbon Reduction Powered by Natural Electrochemical Gradients under Submarine Hydrothermal Vent Conditions
Source: J Am Chem Soc. 2025 Jul 29;147(32):28674–83. doi: 10.1021/jacs.5c01948 (PMC12356197; doi:10.1021/jacs.5c01948)
Supplement: Supplementary file 3 [file ja5c01948_si_003.zip › Potentiostat SI/Manual Experiment(2024-04-29 21_01_25).csv]

Step number	Repeats	Step name	Elapsed Time (s)	Working Electrode (V)	Working Electrode vs. NHE (V)	Current (A)	|Current| (A)	Current Density (A/m^2)	Cumulative Charge (mAh)	Counter Electrode (V)
1	1	Manual Mode	1.02113241000006	0.207011148333549	0.207011148333549	0	0	0	0	-1.38431787490845e-05
1	1	Manual Mode	2.0211324400002	0.207000777125359	0.207000777125359	0	0	0	0	-9.2238187789917e-06
1	1	Manual Mode	3.02113241000006	0.206655934453011	0.206655934453011	0	0	0	0	-1.0952353477478e-05
1	1	Manual Mode	4.02113241000006	0.206519141793251	0.206519141793251	0	0	0	0	-1.33663415908813e-05
1	1	Manual Mode	5.02113241000006	0.206242471933365	0.206242471933365	0	0	0	0	-7.19726085662842e-06
1	1	Manual Mode	6.02113250000002	0.206460952758789	0.206460952758789	0	0	0	0	-8.95559787750244e-06
1	1	Manual Mode	7.02113241000006	0.206670731306076	0.206670731306076	0	0	0	0	-8.58306884765625e-06
1	1	Manual Mode	8.02113258000008	0.206397667527199	0.206397667527199	0	0	0	0	1.06841325759888e-05
1	1	Manual Mode	9.02113241000006	0.20640142261982	0.20640142261982	0	0	0	0	-1.60634517669678e-05
1	1	Manual Mode	10.0211324000002	0.206502050161362	0.206502050161362	0	0	0	0	-5.67734241485596e-06
1	1	Manual Mode	11.0211324100001	0.20627473294735	0.20627473294735	0	0	0	0	6.22868537902832e-06
1	1	Manual Mode	12.1671403600003	-10.2584047317505	-10.2584047317505	-0.00151957300009541	0.00151957300009541	0	-0.000483734094087515	-0.00174236297607422
1	1	Manual Mode	13.1671403600003	-10.2584047317505	-10.2584047317505	-0.00188194047922786	0.00188194047922786	0	-0.00100649533831747	-0.00174140930175781
1	1	Manual Mode	14.1671403800001	-10.2582712173462	-10.2582712173462	-0.00200380725109335	0.00200380725109335	0	-0.00156310847475333	-0.00172519683837891
1	1	Manual Mode	15.1671403500004	-10.2584047317505	-10.2584047317505	-0.00233069353199978	0.00233069353199978	0	-0.00221052332533103	-0.001739501953125
1	1	Manual Mode	16.1671403600003	-10.2583990097046	-10.2583990097046	-0.00254042099906822	0.00254042099906822	0	-0.00291619583212885	-0.00173187255859375
1	1	Manual Mode	17.1671403400001	-10.2583847045898	-10.2583847045898	-0.00232140693566582	0.00232140693566582	0	-0.00356103107913916	-0.00173759460449219
1	1	Manual Mode	18.1671403500004	-10.2584047317505	-10.2584047317505	-0.00246911416752391	0.00246911416752391	0	-0.00424689613253247	-0.00174236297607422
1	1	Manual Mode	19.1671405000002	-10.2584047317505	-10.2584047317505	-0.00255397138872202	0.00255397138872202	0	-0.00495633273581501	-0.00174140930175781
1	1	Manual Mode	20.1671403700002	-10.2584047317505	-10.2584047317505	-0.00282431160396456	0.00282431160396456	0	-0.00574086363492726	-0.00172805786132813
1	1	Manual Mode	21.1671404900003	-10.2584047317505	-10.2584047317505	-0.0028247637533039	0.0028247637533039	0	-0.0065255203272261	-0.00172996520996094
1	1	Manual Mode	22.1671403600003	-10.2584047317505	-10.2584047317505	-0.00256731793542574	0.00256731793542574	0	-0.007238664105469	-0.00173091888427734
1	1	Manual Mode	23.1671403600003	-10.2584047317505	-10.2584047317505	-0.00304009298746434	0.00304009298746434	0	-0.00808313437976465	-0.00173473358154297
1	1	Manual Mode	24.1671403400001	-10.2584047317505	-10.2584047317505	-0.00283263096393479	0.00283263096393479	0	-0.00886997629845395	-0.0017242431640625
1	1	Manual Mode	25.1671403600003	-10.2584047317505	-10.2584047317505	-0.00287160943083886	0.00287160943083886	0	-0.00966764560075165	-0.00172042846679688
1	1	Manual Mode	26.1671403600003	-10.2584047317505	-10.2584047317505	-0.0027620418098737	0.0027620418098737	0	-0.0104348794368277	-0.00174236297607422
1	1	Manual Mode	27.1671403500004	-10.2584047317505	-10.2584047317505	-0.00304601758417467	0.00304601758417467	0	-0.0112809954239707	-0.00174236297607422
1	1	Manual Mode	28.16714039	-10.2584047317505	-10.2584047317505	-0.00312804511452816	0.00312804511452816	0	-0.0121498968794286	-0.00173759460449219
1	1	Manual Mode	29.1671403600003	-10.2584047317505	-10.2584047317505	-0.00319541442672189	0.00319541442672189	0	-0.0130375119713343	-0.00173854827880859
1	1	Manual Mode	30.1671403500004	-10.2584047317505	-10.2584047317505	-0.00280931270818624	0.00280931270818624	0	-0.0138178766046936	-0.00173377990722656
1	1	Manual Mode	31.1671404200001	-10.2584047317505	-10.2584047317505	-0.0028563403100745	0.0028563403100745	0	-0.0146113045241429	-0.00174236297607422
1	1	Manual Mode	32.1671407200001	-10.2584047317505	-10.2584047317505	-0.0029597106043608	0.0029597106043608	0	-0.0154334466053301	-0.00174236297607422
1	1	Manual Mode	33.1671403400001	-10.2584047317505	-10.2584047317505	-0.00349588864194392	0.00349588864194392	0	-0.0164045264146374	-0.00172996520996094
1	1	Manual Mode	34.1671403600003	-10.2584047317505	-10.2584047317505	-0.00349862095159427	0.00349862095159427	0	-0.017376365587295	-0.00174236297607422
1	1	Manual Mode	35.1671403500004	-10.2584047317505	-10.2584047317505	-0.00326237292178735	0.00326237292178735	0	-0.0182825802787294	-0.00174236297607422
1	1	Manual Mode	36.1671403600003	-10.2584047317505	-10.2584047317505	-0.00332623463225025	0.00332623463225025	0	-0.0192065343524828	-0.00174236297607422
1	1	Manual Mode	37.1671403600003	-10.2584047317505	-10.2584047317505	-0.00319292102977646	0.00319292102977646	0	-0.0200934568607541	-0.00174236297607422
1	1	Manual Mode	38.1671403500004	-10.2584047317505	-10.2584047317505	-0.00328525311872306	0.00328525311872306	0	-0.0210060271623849	-0.00174236297607422
1	1	Manual Mode	39.1671403500004	-10.2584047317505	-10.2584047317505	-0.00327269845960881	0.00327269845960881	0	-0.0219151100678318	-0.00174236297607422
1	1	Manual Mode	40.1671403600003	-10.2584047317505	-10.2584047317505	-0.00341757600062227	0.00341757600062227	0	-0.0228644367441645	-0.00174236297607422
1	1	Manual Mode	41.1671403500004	-10.2584047317505	-10.2584047317505	-0.0033747016597015	0.0033747016597015	0	-0.0238018538624852	-0.00174236297607422
1	1	Manual Mode	42.1671403600003	-10.2584047317505	-10.2584047317505	-0.00341674841703232	0.00341674841703232	0	-0.0247509506544851	-0.00173664093017578
1	1	Manual Mode	43.1671403500004	-10.2584047317505	-10.2584047317505	-0.00346671561587193	0.00346671561587193	0	-0.0257139272048199	-0.00174236297607422
1	1	Manual Mode	44.1671403600003	-10.2584047317505	-10.2584047317505	-0.0035722527200116	0.0035722527200116	0	-0.0267062196369681	-0.00174236297607422
1	1	Manual Mode	45.1671403600003	-10.2584047317505	-10.2584047317505	-0.00358408563104607	0.00358408563104607	0	-0.0277017989789254	-0.00174236297607422
1	1	Manual Mode	46.1671404900003	-10.2584047317505	-10.2584047317505	-0.00362122074396073	0.00362122074396073	0	-0.0287076937607919	-0.00174236297607422
1	1	Manual Mode	47.1671409700002	-10.2584047317505	-10.2584047317505	-0.00359832050716511	0.00359832050716511	0	-0.0297072277147804	-0.00174236297607422
1	1	Manual Mode	48.1671403500004	-10.2584047317505	-10.2584047317505	-0.00347104735684179	0.00347104735684179	0	-0.030671406938334	-0.00174140930175781
1	1	Manual Mode	49.1671403700002	-10.2584047317505	-10.2584047317505	-0.00333396970505482	0.00333396970505482	0	-0.0315975096527044	-0.00174236297607422
1	1	Manual Mode	50.1671404900003	-10.2584047317505	-10.2584047317505	-0.0033440716731891	0.0033440716731891	0	-0.0325264185622817	-0.00174236297607422
1	1	Manual Mode	51.1671403600003	-10.2584047317505	-10.2584047317505	-0.00319244758808596	0.00319244758808596	0	-0.0334132094436894	-0.00174140930175781
1	1	Manual Mode	52.1671406300002	-10.2584047317505	-10.2584047317505	-0.00316938891114788	0.00316938891114788	0	-0.0342935954900456	-0.00174236297607422
1	1	Manual Mode	53.1671403600003	-10.2584047317505	-10.2584047317505	-0.00321150392925154	0.00321150392925154	0	-0.0351856796739751	-0.00174236297607422
1	1	Manual Mode	54.1671403600003	-10.2584047317505	-10.2584047317505	-0.00321597250488989	0.00321597250488989	0	-0.0360790053697778	-0.00174236297607422
1	1	Manual Mode	55.1671403600003	-10.2584047317505	-10.2584047317505	-0.00326711641925391	0.00326711641925391	0	-0.0369865377084594	-0.00174236297607422
1	1	Manual Mode	56.1671403600003	-10.2584047317505	-10.2584047317505	-0.00333047149700832	0.00333047149700832	0	-0.0379116686798506	-0.00174236297607422
1	1	Manual Mode	57.1671409700002	-10.2584047317505	-10.2584047317505	-0.00332245430055088	0.00332245430055088	0	-0.0388345732151972	-0.00174236297607422
1	1	Manual Mode	58.1671403600003	-10.2584047317505	-10.2584047317505	-0.00328264355321469	0.00328264355321469	0	-0.0397464180904201	-0.00174236297607422
1	1	Manual Mode	59.1671404200001	-10.2584047317505	-10.2584047317505	-0.00325704576340075	0.00325704576340075	0	-0.040651153078982	-0.00174236297607422
1	1	Manual Mode	60.16714039	-10.2584047317505	-10.2584047317505	-0.0030805722520024	0.0030805722520024	0	-0.0415068675677556	-0.00174140930175781
1	1	Manual Mode	61.1671403600003	-10.2584047317505	-10.2584047317505	-0.00301417174178646	0.00301417174178646	0	-0.0423441374709118	-0.00174236297607422
1	1	Manual Mode	62.1671403400001	-10.2584047317505	-10.2584047317505	-0.00318385612439281	0.00318385612439281	0	-0.0432285419322215	-0.00174236297607422
1	1	Manual Mode	63.1671403500004	-10.2584047317505	-10.2584047317505	-0.00310579304195168	0.00310579304195168	0	-0.04409126223028	-0.00174236297607422
1	1	Manual Mode	64.1671403600003	-10.2584047317505	-10.2584047317505	-0.00304200209724411	0.00304200209724411	0	-0.0449362628212977	-0.00174236297607422
1	1	Manual Mode	65.1671403800001	-10.2584047317505	-10.2584047317505	-0.00300957134144461	0.00300957134144461	0	-0.0457722548773076	-0.00174236297607422
1	1	Manual Mode	66.1671403600003	-10.2584047317505	-10.2584047317505	-0.00303905874281902	0.00303905874281902	0	-0.0466164378445405	-0.00174236297607422
1	1	Manual Mode	67.1671403500004	-10.2584047317505	-10.2584047317505	-0.00303160109682515	0.00303160109682515	0	-0.0474585492519042	-0.00174236297607422
1	1	Manual Mode	68.1671403600003	-10.2584047317505	-10.2584047317505	-0.00298951363352887	0.00298951363352887	0	-0.0482889697139663	-0.00174236297607422
1	1	Manual Mode	69.1671403500004	-10.2584047317505	-10.2584047317505	-0.00299388670670981	0.00299388670670981	0	-0.0491206049019584	-0.00174236297607422
1	1	Manual Mode	70.1671403500004	-10.2584047317505	-10.2584047317505	-0.00298474790434272	0.00298474790434272	0	-0.0499497015420536	-0.00174236297607422
1	1	Manual Mode	71.1671403500004	-10.2584047317505	-10.2584047317505	-0.00292314600120811	0.00292314600120811	0	-0.0507616865423891	-0.00174236297607422
1	1	Manual Mode	72.1671403600003	-10.2584047317505	-10.2584047317505	-0.00278941250104453	0.00278941250104453	0	-0.0515365233559831	-0.00174236297607422
1	1	Manual Mode	73.1671403500004	-10.2584047317505	-10.2584047317505	-0.00272446331505841	0.00272446331505841	0	-0.0522933187137093	-0.00174236297607422
1	1	Manual Mode	74.1671403600003	-10.2584047317505	-10.2584047317505	-0.00271460526959404	0.00271460526959404	0	-0.0530473757405814	-0.00174236297607422
1	1	Manual Mode	75.1671403600003	-10.2584047317505	-10.2584047317505	-0.00263283011622637	0.00263283011622637	0	-0.0537787174395332	-0.00174236297607422
1	1	Manual Mode	76.1671424900001	-10.2584047317505	-10.2584047317505	-0.00268058103180845	0.00268058103180845	0	-0.0545233248677125	-0.00174236297607422
1	1	Manual Mode	77.1671404000003	-10.2584047317505	-10.2584047317505	-0.00269897668384244	0.00269897668384244	0	-0.0552730390463186	-0.00174236297607422
1	1	Manual Mode	78.1671403500004	-10.2584047317505	-10.2584047317505	-0.00270240256051956	0.00270240256051956	0	-0.0560237063867074	-0.00174236297607422
1	1	Manual Mode	79.1671403500004	-10.2584047317505	-10.2584047317505	-0.00267769403948937	0.00267769403948937	0	-0.0567675102865655	-0.00174236297607422
1	1	Manual Mode	80.1671403600003	-10.2584047317505	-10.2584047317505	-0.00267099884754073	0.00267099884754073	0	-0.0575094544183017	-0.00174236297607422
1	1	Manual Mode	81.16714039	-10.2584047317505	-10.2584047317505	-0.002612508132658	0.002612508132658	0	-0.0582351511435885	-0.00174236297607422
1	1	Manual Mode	82.1671403500004	-10.2584047317505	-10.2584047317505	-0.00255218878055798	0.00255218878055798	0	-0.0589440924431639	-0.00174236297607422
1	1	Manual Mode	83.1671403500004	-10.2584047317505	-10.2584047317505	-0.00263467722768952	0.00263467722768952	0	-0.0596759472286333	-0.00174236297607422
1	1	Manual Mode	84.1671403800001	-10.2584047317505	-10.2584047317505	-0.00229223719738335	0.00229223719738335	0	-0.0603126798025637	-0.00174236297607422
1	1	Manual Mode	85.1671403600003	-10.2584047317505	-10.2584047317505	-0.00235406940234559	0.00235406940234559	0	-0.0609665879568039	-0.00174236297607422
1	1	Manual Mode	86.1671403400001	-10.2584047317505	-10.2584047317505	-0.00239950273944072	0.00239950273944072	0	-0.0616331164822067	-0.00174236297607422
1	1	Manual Mode	87.1671403500004	-10.2584047317505	-10.2584047317505	-0.00253794811166693	0.00253794811166693	0	-0.062338102075831	-0.00174236297607422
1	1	Manual Mode	88.16714039	-10.2584047317505	-10.2584047317505	-0.00246793901761355	0.00246793901761355	0	-0.063023640719256	-0.00174236297607422
1	1	Manual Mode	89.1671403700002	-10.2584047317505	-10.2584047317505	-0.00242876375302265	0.00242876375302265	0	-0.0636982973038249	-0.00174236297607422
1	1	Manual Mode	90.16714039	-10.2584047317505	-10.2584047317505	-0.00248291020202308	0.00248291020202308	0	-0.0643879945959584	-0.00174236297607422
1	1	Manual Mode	91.1671403500004	-10.2584047317505	-10.2584047317505	-0.00246261827824458	0.00246261827824458	0	-0.065072055201442	-0.00174236297607422
1	1	Manual Mode	92.1671403600003	-10.2584047317505	-10.2584047317505	-0.00252137921811336	0.00252137921811336	0	-0.0657724383245883	-0.00174236297607422
1	1	Manual Mode	93.1671405500001	-10.2584047317505	-10.2584047317505	-0.00241639430605121	0.00241639430605121	0	-0.0664436590926899	-0.00174236297607422
1	1	Manual Mode	94.1671403600003	-10.2584047317505	-10.2584047317505	-0.00242242677357	0.00242242677357	0	-0.0671165552908314	-0.00174236297607422
1	1	Manual Mode	95.1671403600003	-10.2584047317505	-10.2584047317505	-0.00246562284817925	0.00246562284817925	0	-0.0678014505264368	-0.00174236297607422
1	1	Manual Mode	96.1671403500004	-10.2584047317505	-10.2584047317505	-0.00243444019990512	0.00243444019990512	0	-0.068477683908537	-0.00174236297607422
1	1	Manual Mode	97.1671403600003	-10.2584047317505	-10.2584047317505	-0.00239961624645978	0.00239961624645978	0	-0.0691442439836636	-0.00174236297607422
1	1	Manual Mode	98.1671403500004	-10.2584047317505	-10.2584047317505	-0.00242403371983697	0.00242403371983697	0	-0.069817586676885	-0.00174236297607422
1	1	Manual Mode	99.1671405000002	-10.2584047317505	-10.2584047317505	-0.00252762194759985	0.00252762194759985	0	-0.070519703989869	-0.00174236297607422
1	1	Manual Mode	100.16714037	-10.2584047317505	-10.2584047317505	-0.00247807026273067	0.00247807026273067	0	-0.0712080567511417	-0.00174236297607422
1	1	Manual Mode	101.16714042	-10.2584047317505	-10.2584047317505	-0.00225756808316814	0.00225756808316814	0	-0.0718351590278212	-0.00174236297607422
1	1	Manual Mode	102.1671404	-10.2584047317505	-10.2584047317505	-0.002354831543268	0.002354831543268	0	-0.072489278887869	-0.00174236297607422
1	1	Manual Mode	103.16714043	-10.2584047317505	-10.2584047317505	-0.00235870127152996	0.00235870127152996	0	-0.0731444737051718	-0.00174236297607422
1	1	Manual Mode	104.16714036	-10.2584047317505	-10.2584047317505	-0.00233875378284376	0.00233875378284376	0	-0.0737941274882639	-0.00174236297607422
1	1	Manual Mode	105.16714036	-10.2584047317505	-10.2584047317505	-0.00238124705330333	0.00238124705330333	0	-0.0744555850030704	-0.00174236297607422
1	1	Manual Mode	106.16714036	-10.2584047317505	-10.2584047317505	-0.00239064825258619	0.00239064825258619	0	-0.0751196539621221	-0.00174236297607422
1	1	Manual Mode	107.16714035	-10.2584047317505	-10.2584047317505	-0.00256345321712876	0.00256345321712876	0	-0.0758317242930928	-0.00174236297607422
1	1	Manual Mode	108.16714036	-10.2584047317505	-10.2584047317505	-0.00266598575133374	0.00266598575133374	0	-0.076572275898091	-0.00174236297607422
1	1	Manual Mode	109.16714034	-10.2584047317505	-10.2584047317505	-0.00253860285146511	0.00253860285146511	0	-0.0772774433427278	-0.00174236297607422
1	1	Manual Mode	110.16714035	-10.2584047317505	-10.2584047317505	-0.00278180893982066	0.00278180893982066	0	-0.078050168055961	-0.00174236297607422
1	1	Manual Mode	111.16714036	-10.2584047317505	-10.2584047317505	-0.00285658141463911	0.00285658141463911	0	-0.0788436629012956	-0.00174236297607422
1	1	Manual Mode	112.16714036	-10.2584047317505	-10.2584047317505	-0.00274010630445932	0.00274010630445932	0	-0.0796048035414232	-0.00174236297607422
1	1	Manual Mode	113.16714035	-10.2584047317505	-10.2584047317505	-0.00272504040039941	0.00272504040039941	0	-0.0803617592006313	-0.00174236297607422
1	1	Manual Mode	114.16714035	-10.2584047317505	-10.2584047317505	-0.00266652682755146	0.00266652682755146	0	-0.0811024610971734	-0.00174236297607422
1	1	Manual Mode	115.16714035	-10.2584047317505	-10.2584047317505	-0.00249231641127091	0.00249231641127091	0	-0.0817947712114153	-0.00174236297607422
1	1	Manual Mode	116.16714037	-10.2584047317505	-10.2584047317505	-0.00241294572797029	0.00241294572797029	0	-0.0824650339270344	-0.00174236297607422
1	1	Manual Mode	117.16714035	-10.2584047317505	-10.2584047317505	-0.00236080639618952	0.00236080639618952	0	-0.0831208134684161	-0.00174236297607422
1	1	Manual Mode	118.16714082	-10.2584047317505	-10.2584047317505	-0.00240666542374646	0.00240666542374646	0	-0.0837893319558822	-0.00174236297607422
1	1	Manual Mode	119.16714035	-10.2584047317505	-10.2584047317505	-0.00253974606284872	0.00253974606284872	0	-0.0844948166417625	-0.00174236297607422
1	1	Manual Mode	120.16714036	-10.2584047317505	-10.2584047317505	-0.0026807701579864	0.0026807701579864	0	-0.0852394750264275	-0.00174236297607422
1	1	Manual Mode	121.16714055	-10.2584047317505	-10.2584047317505	-0.00254038170215542	0.00254038170215542	0	-0.0859451367444351	-0.00174236297607422
1	1	Manual Mode	122.16714035	-10.2584047317505	-10.2584047317505	-0.00252133522435839	0.00252133522435839	0	-0.0866455075000162	-0.00174236297607422
1	1	Manual Mode	123.16714036	-10.2584047317505	-10.2584047317505	-0.00255545465147858	0.00255545465147858	0	-0.0873553560214143	-0.00174236297607422
1	1	Manual Mode	124.16714035	-10.2584047317505	-10.2584047317505	-0.00251823264698382	0.00251823264698382	0	-0.0880548650830259	-0.00174236297607422
1	1	Manual Mode	125.16714082	-10.2584047317505	-10.2584047317505	-0.00245791814828737	0.00245791814828737	0	-0.0887376204451114	-0.00174236297607422
1	1	Manual Mode	126.16714035	-10.2584047317505	-10.2584047317505	-0.00252080667305312	0.00252080667305312	0	-0.0894378441918545	-0.00174236297607422
1	1	Manual Mode	127.16714036	-10.2584047317505	-10.2584047317505	-0.00270326176951343	0.00270326176951343	0	-0.0901887502464505	-0.00174140930175781
1	1	Manual Mode	128.16714036	-10.2584047317505	-10.2584047317505	-0.0028536039298276	0.0028536039298276	0	-0.090981418004736	-0.00174236297607422
1	1	Manual Mode	129.16714036	-10.2584047317505	-10.2584047317505	-0.00261116796702615	0.00261116796702615	0	-0.091706742440021	-0.00174236297607422
1	1	Manual Mode	130.16714036	-10.2584047317505	-10.2584047317505	-0.00270359461906172	0.00270359461906172	0	-0.0924577409453159	-0.00174236297607422
1	1	Manual Mode	131.16714036	-10.2584047317505	-10.2584047317505	-0.00272049604904076	0.00272049604904076	0	-0.0932134342922717	-0.00174236297607422
1	1	Manual Mode	132.16714036	-10.2584047317505	-10.2584047317505	-0.00282712876989674	0.00282712876989674	0	-0.0939987478394652	-0.00174236297607422
1	1	Manual Mode	133.16714036	-10.2584047317505	-10.2584047317505	-0.0028333286015581	0.0028333286015581	0	-0.0947857835621203	-0.00174236297607422
1	1	Manual Mode	134.16714036	-10.2584047317505	-10.2584047317505	-0.00280998247787935	0.00280998247787935	0	-0.0955663342504201	-0.00174236297607422
1	1	Manual Mode	135.16714035	-10.2584047317505	-10.2584047317505	-0.0027995282465825	0.0027995282465825	0	-0.0963439809778055	-0.00174236297607422
1	1	Manual Mode	136.16714036	-10.2584047317505	-10.2584047317505	-0.00273050220159482	0.00273050220159482	0	-0.0971024538191665	-0.00174236297607422
1	1	Manual Mode	137.16714036	-10.2584047317505	-10.2584047317505	-0.00262710403937832	0.00262710403937832	0	-0.097832204941216	-0.00174236297607422
1	1	Manual Mode	138.16714036	-10.2584047317505	-10.2584047317505	-0.0026859319875287	0.0026859319875287	0	-0.098578297159974	-0.00174236297607422
1	1	Manual Mode	139.16714039	-10.2584047317505	-10.2584047317505	-0.00241538338905532	0.00241538338905532	0	-0.0992492370103951	-0.00174236297607422
1	1	Manual Mode	140.16714036	-10.2584047317505	-10.2584047317505	-0.00244517921639874	0.00244517921639874	0	-0.0999284534390185	-0.00174236297607422
1	1	Manual Mode	141.16714036	-10.2584047317505	-10.2584047317505	-0.00230823276306965	0.00230823276306965	0	-0.100569629206538	-0.00174236297607422
1	1	Manual Mode	142.16714035	-10.2584047317505	-10.2584047317505	-0.00256176376300104	0.00256176376300104	0	-0.1012812302447	-0.00174236297607422
1	1	Manual Mode	143.16714035	-10.2584047317505	-10.2584047317505	-0.00231583303650401	0.00231583303650401	0	-0.101924517199284	-0.00174236297607422
1	1	Manual Mode	144.16714039	-10.2584047317505	-10.2584047317505	-0.00222015335158309	0.00222015335158309	0	-0.102541226488281	-0.00174236297607422
1	1	Manual Mode	145.16714035	-10.2584047317505	-10.2584047317505	-0.00226665146279765	0.00226665146279765	0	-0.103170851869429	-0.00174236297607422
1	1	Manual Mode	146.16714036	-10.2584047317505	-10.2584047317505	-0.00217990235357439	0.00217990235357439	0	-0.103776380307033	-0.00174236297607422
1	1	Manual Mode	147.16714051	-10.2584047317505	-10.2584047317505	-0.00250514207817824	0.00250514207817824	0	-0.104472253210907	-0.00174236297607422
1	1	Manual Mode	148.16714049	-10.2584047317505	-10.2584047317505	-0.0022834356282839	0.0022834356282839	0	-0.105106540872745	-0.00174236297607422
1	1	Manual Mode	149.16714036	-10.2584047317505	-10.2584047317505	-0.00228921791067655	0.00228921791067655	0	-0.105742434654156	-0.00174236297607422
1	1	Manual Mode	150.16714036	-10.2584047317505	-10.2584047317505	-0.00220987619123596	0.00220987619123596	0	-0.106356289151721	-0.00174236297607422
1	1	Manual Mode	151.16714035	-10.2584047317505	-10.2584047317505	-0.00244135442126018	0.00244135442126018	0	-0.107034443150845	-0.00174236297607422
1	1	Manual Mode	152.16714036	-10.2584047317505	-10.2584047317505	-0.0022374150293564	0.0022374150293564	0	-0.107655947331882	-0.00174236297607422
1	1	Manual Mode	153.16714035	-10.2584047317505	-10.2584047317505	-0.00254965686950678	0.00254965686950678	0	-0.108364185344107	-0.00174236297607422
1	1	Manual Mode	154.16714036	-10.2584047317505	-10.2584047317505	-0.00249812374348846	0.00249812374348846	0	-0.109058108613126	-0.00174236297607422
1	1	Manual Mode	155.16714035	-10.2584047317505	-10.2584047317505	-0.00230260516334573	0.00230260516334573	0	-0.109697721152104	-0.00174236297607422
1	1	Manual Mode	156.16714036	-10.2584047317505	-10.2584047317505	-0.00231285163765736	0.00231285163765736	0	-0.110340179946767	-0.00174236297607422
1	1	Manual Mode	157.16714035	-10.2584047317505	-10.2584047317505	-0.00219114862902212	0.00219114862902212	0	-0.110948832337631	-0.00174236297607422
1	1	Manual Mode	158.16714037	-10.2584047317505	-10.2584047317505	-0.00239878349634344	0.00239878349634344	0	-0.111615161099941	-0.00174236297607422
1	1	Manual Mode	159.16714036	-10.2584047317505	-10.2584047317505	-0.00243047950946651	0.00243047950946651	0	-0.112290294290264	-0.00174236297607422
1	1	Manual Mode	160.16714035	-10.2584047317505	-10.2584047317505	-0.00238209295457773	0.00238209295457773	0	-0.11295198677103	-0.00174236297607422
1	1	Manual Mode	161.16714036	-10.2584047317505	-10.2584047317505	-0.00240931913957121	0.00240931913957121	0	-0.11362124209427	-0.00174236297607422
1	1	Manual Mode	162.16714035	-10.2584047317505	-10.2584047317505	-0.0023170623566607	0.0023170623566607	0	-0.11426487052024	-0.00174236297607422
1	1	Manual Mode	163.16714082	-10.2584047317505	-10.2584047317505	-0.00239351645753659	0.00239351645753659	0	-0.114929736515375	-0.00174236297607422
1	1	Manual Mode	164.16714036	-10.2584047317505	-10.2584047317505	-0.00249365454160449	0.00249365454160449	0	-0.115622418013854	-0.00174236297607422
1	1	Manual Mode	165.16714067	-10.2584047317505	-10.2584047317505	-0.00242326296803725	0.00242326296803725	0	-0.116295546824757	-0.00174236297607422
1	1	Manual Mode	166.16714037	-10.2584047317505	-10.2584047317505	-0.00235298928520842	0.00235298928520842	0	-0.116949154763454	-0.00174236297607422
1	1	Manual Mode	167.16714035	-10.2584047317505	-10.2584047317505	-0.0023326600998154	0.0023326600998154	0	-0.117597115889333	-0.00174236297607422
1	1	Manual Mode	168.16714039	-10.2584047317505	-10.2584047317505	-0.00218376190534499	0.00218376190534499	0	-0.118203716442859	-0.00174236297607422
1	1	Manual Mode	169.16714036	-10.2584047317505	-10.2584047317505	-0.00236113658419391	0.00236113658419391	0	-0.11885958769657	-0.00174236297607422
1	1	Manual Mode	170.16714035	-10.2584047317505	-10.2584047317505	-0.0023256553859679	0.0023256553859679	0	-0.119505603075101	-0.00174236297607422
1	1	Manual Mode	171.16714055	-10.2584047317505	-10.2584047317505	-0.0022069448920391	0.0022069448920391	0	-0.120118643445498	-0.00174236297607422
1	1	Manual Mode	172.16714035	-10.2584047317505	-10.2584047317505	-0.00225806500906948	0.00225806500906948	0	-0.120745883600347	-0.00174236297607422
1	1	Manual Mode	173.16714037	-10.2584047317505	-10.2584047317505	-0.00226901851468876	0.00226901851468876	0	-0.121376166533699	-0.00174236297607422
1	1	Manual Mode	174.16714035	-10.2584047317505	-10.2584047317505	-0.00238199275527815	0.00238199275527815	0	-0.12203783117471	-0.00174236297607422
1	1	Manual Mode	175.16714042	-10.2584047317505	-10.2584047317505	-0.00227205721500985	0.00227205721500985	0	-0.122668958223058	-0.00174236297607422
1	1	Manual Mode	176.16714036	-10.2584047317505	-10.2584047317505	-0.00233915990312986	0.00233915990312986	0	-0.123318724823831	-0.00174236297607422
1	1	Manual Mode	177.16714035	-10.2584047317505	-10.2584047317505	-0.00194800829645692	0.00194800829645692	0	-0.123859838234102	-0.00174236297607422
1	1	Manual Mode	178.16714049	-10.2584047317505	-10.2584047317505	-0.00217284957537538	0.00217284957537538	0	-0.124463407645095	-0.00174236297607422
1	1	Manual Mode	179.16714036	-10.2584047317505	-10.2584047317505	-0.00155887883689857	0.00155887883689857	0	-0.124896429487941	-0.00174236297607422
1	1	Manual Mode	180.16714035	-10.2584047317505	-10.2584047317505	-0.00176375117821826	0.00176375117821826	0	-0.12538636036588	-0.00174236297607422
1	1	Manual Mode	181.16714036	-10.2584047317505	-10.2584047317505	-0.00229042265069257	0.00229042265069257	0	-0.126022588886323	-0.00174236297607422
1	1	Manual Mode	182.16714035	-10.2584047317505	-10.2584047317505	-0.00233089690526564	0.00233089690526564	0	-0.126670060242422	-0.00174236297607422
1	1	Manual Mode	183.16714041	-10.2584047317505	-10.2584047317505	-0.00238721079036506	0.00238721079036506	0	-0.127333174390644	-0.00174236297607422
1	1	Manual Mode	184.16714037	-10.2584047317505	-10.2584047317505	-0.00230189359175732	0.00230189359175732	0	-0.127972589251666	-0.00174236297607422
1	1	Manual Mode	185.16714036	-10.2584047317505	-10.2584047317505	-0.00220891834855656	0.00220891834855656	0	-0.128586177675685	-0.00174236297607422
1	1	Manual Mode	186.16714035	-10.2584047317505	-10.2584047317505	-0.00221522229355264	0.00221522229355264	0	-0.129201517195519	-0.00174236297607422
1	1	Manual Mode	187.16714043	-10.2584047317505	-10.2584047317505	-0.00212118509433776	0.00212118509433776	0	-0.129790735324416	-0.00174236297607422
1	1	Manual Mode	188.16714035	-10.2584047317505	-10.2584047317505	-0.00230207770797029	0.00230207770797029	0	-0.130430201303251	-0.00174236297607422
1	1	Manual Mode	189.16714036	-10.2584047317505	-10.2584047317505	-0.00221974550912153	0.00221974550912153	0	-0.131046797284173	-0.00174236297607422
1	1	Manual Mode	190.16714035	-10.2584047317505	-10.2584047317505	-0.00168487648145055	0.00168487648145055	0	-0.13151481852434	-0.00174236297607422
1	1	Manual Mode	191.16714036	-5.91035747528076	-5.91035747528076	-0.00599016765432642	0.00599016765432642	0	-0.133178754000514	-0.000796794891357422
1	1	Manual Mode	192.16714036	-1.61283874511719	-1.61283874511719	-0.0100447579877997	0.0100447579877997	0	-0.135968964552681	0.000111579895019531
1	1	Manual Mode	193.16714042	-1.45760822296143	-1.45760822296143	-0.0100447510990979	0.0100447510990979	0	-0.138759173358731	0.000104904174804688
1	1	Manual Mode	194.16714035	-1.56477570533752	-1.56477570533752	-0.0100448506721519	0.0100448506721519	0	-0.141549409461236	0.000116586685180664
1	1	Manual Mode	195.16714036	-1.53204953670502	-1.53204953670502	-0.0100448988930648	0.0100448988930648	0	-0.144339659181656	0.000110149383544922
1	1	Manual Mode	196.16714036	-1.54081690311432	-1.54081690311432	-0.010044915175451	0.010044915175451	0	-0.147129913397059	0.000114917755126953
1	1	Manual Mode	197.16714036	-1.55914092063904	-1.55914092063904	-0.0100448750957311	0.0100448750957311	0	-0.149920156479206	0.000107169151306152
1	1	Manual Mode	198.16714066	-1.58179581165314	-1.58179581165314	-0.0100447993200108	0.0100447993200108	0	-0.152710379349609	0.000115633010864258
1	1	Manual Mode	199.16714037	-1.60216593742371	-1.60216593742371	-0.0100448249960813	0.0100448249960813	0	-0.155500607706021	0.000108718872070313
1	1	Manual Mode	200.16714036	-1.60760879516602	-1.60760879516602	-0.0100448350160113	0.0100448350160113	0	-0.158290839627011	0.000104069709777832
1	1	Manual Mode	201.16714036	-1.61063838005066	-1.61063838005066	-0.0100448863681523	0.0100448863681523	0	-0.161081085840386	0.000113725662231445
1	1	Manual Mode	202.16714055	-1.6048389673233	-1.6048389673233	-0.0100449771737676	0.0100449771737676	0	-0.163871357807695	0.000103950500488281
1	1	Manual Mode	203.16714034	-1.61722362041473	-1.61722362041473	-0.0100448901256261	0.0100448901256261	0	-0.166661604478861	9.77516174316406e-05
1	1	Manual Mode	204.16714036	-1.62358379364014	-1.62358379364014	-0.0100449652751007	0.0100449652751007	0	-0.16945187266664	0.000128388404846191
1	1	Manual Mode	205.16714036	-1.63268947601318	-1.63268947601318	-0.0100449114179772	0.0100449114179772	0	-0.1722421258383	0.000101923942565918
1	1	Manual Mode	206.16714036	-1.63927829265594	-1.63927829265594	-0.0100449251953809	0.0100449251953809	0	-0.175032382837017	0.000108003616333008
1	1	Manual Mode	207.16714039	-1.6244044303894	-1.6244044303894	-0.0100447911788177	0.0100447911788177	0	-0.177822602692617	9.76324081420898e-05
1	1	Manual Mode	208.16714042	-1.64196848869324	-1.64196848869324	-0.0100447147768518	0.0100447147768518	0	-0.180612801325448	9.05990600585938e-05
1	1	Manual Mode	209.16714036	-1.65339052677155	-1.65339052677155	-0.0100447686339753	0.0100447686339753	0	-0.183403014667474	9.47713851928711e-05
1	1	Manual Mode	210.16714042	-1.64702880382538	-1.64702880382538	-0.0100448187336251	0.0100448187336251	0	-0.186193242260894	9.10758972167969e-05
1	1	Manual Mode	211.16714036	-1.67058026790619	-1.67058026790619	-0.0100448450359413	0.0100448450359413	0	-0.188983476825686	9.73939895629883e-05
1	1	Manual Mode	212.16714096	-1.68318355083466	-1.68318355083466	-0.0100449095392404	0.0100449095392404	0	-0.191773731149627	0.000119447708129883
1	1	Manual Mode	213.16714036	-1.6853551864624	-1.6853551864624	-0.0100448594395906	0.0100448594395906	0	-0.194563968208703	0.000113487243652344
1	1	Manual Mode	214.16714036	-1.6802020072937	-1.6802020072937	-0.01004483376352	0.01004483376352	0	-0.197354199809681	9.65595245361328e-05
1	1	Manual Mode	215.16714035	-1.67009472846985	-1.67009472846985	-0.0100447899263265	0.0100447899263265	0	-0.200144419205759	0.000103950500488281
1	1	Manual Mode	216.16714036	-1.67598950862885	-1.67598950862885	-0.0100448506721519	0.0100448506721519	0	-0.202934655531481	0.000122666358947754
1	1	Manual Mode	217.16714036	-1.68468379974365	-1.68468379974365	-0.0100448776007136	0.0100448776007136	0	-0.205724899309457	8.97645950317383e-05
1	1	Manual Mode	218.16714037	-1.69883620738983	-1.69883620738983	-0.0100448531771343	0.0100448531771343	0	-0.208515136331007	9.31024551391602e-05
1	1	Manual Mode	219.16714035	-1.71561563014984	-1.71561563014984	-0.0100449201854159	0.0100449201854159	0	-0.211305391882263	0.000110745429992676
1	1	Manual Mode	220.16714039	-1.7242351770401	-1.7242351770401	-0.0100449013980473	0.0100449013980473	0	-0.214095642382218	0.000111937522888184
1	1	Manual Mode	221.16714035	-1.73443686962128	-1.73443686962128	-0.0100448801056961	0.0100448801056961	0	-0.216885886744414	0.000101804733276367
1	1	Manual Mode	222.16714036	-1.74240458011627	-1.74240458011627	-0.0100448832369242	0.0100448832369242	0	-0.219676132115906	9.6440315246582e-05
1	1	Manual Mode	223.16714096	-1.74699580669403	-1.74699580669403	-0.0100448982668192	0.0100448982668192	0	-0.222466383308617	9.39369201660156e-05
1	1	Manual Mode	224.16714036	-1.74864161014557	-1.74864161014557	-0.0100449258216265	0.0100449258216265	0	-0.225256638807136	8.90493392944336e-05
1	1	Manual Mode	225.16714035	-1.77435076236725	-1.77435076236725	-0.0100448675807837	0.0100448675807837	0	-0.228046879773896	0.000103950500488281
1	1	Manual Mode	226.16714039	-1.79326057434082	-1.79326057434082	-0.0100448362685025	0.0100448362685025	0	-0.230837112182311	9.56058502197266e-05
1	1	Manual Mode	227.16714036	-1.77329838275909	-1.77329838275909	-0.0100447961887827	0.0100447961887827	0	-0.233627333262156	9.65595245361328e-05
1	1	Manual Mode	228.16714076	-1.76960420608521	-1.76960420608521	-0.0100448062087127	0.0100448062087127	0	-0.23641755832511	0.000105977058410645
1	1	Manual Mode	229.16714036	-1.76998591423035	-1.76998591423035	-0.0100447686339753	0.0100447686339753	0	-0.239207770718462	0.000115394592285156
1	1	Manual Mode	230.16714036	-1.74866342544556	-1.74866342544556	-0.0100448249960813	0.0100448249960813	0	-0.24199799988404	0.000106215476989746
1	1	Manual Mode	231.16714036	-1.75538218021393	-1.75538218021393	-0.0100448932568542	0.0100448932568542	0	-0.244788248010944	9.79900360107422e-05
1	1	Manual Mode	232.16714096	-1.76758205890656	-1.76758205890656	-0.0100449070342579	0.0100449070342579	0	-0.247578501639056	9.83476638793945e-05
1	1	Manual Mode	233.16714039	-1.78422427177429	-1.78422427177429	-0.010044871964503	0.010044871964503	0	-0.250368742260979	9.6440315246582e-05
1	1	Manual Mode	234.16714036	-1.78448641300201	-1.78448641300201	-0.0100449521239427	0.0100449521239427	0	-0.253159006656145	0.000100374221801758
1	1	Manual Mode	235.16714034	-1.79216504096985	-1.79216504096985	-0.0100449201854159	0.0100449201854159	0	-0.255949262207399	0.000107407569885254
1	1	Manual Mode	236.16714042	-1.74486184120178	-1.74486184120178	-0.0100448957618367	0.0100448957618367	0	-0.258739511253351	9.75131988525391e-05
1	1	Manual Mode	237.16714036	-1.77439522743225	-1.77439522743225	-0.0100448832369242	0.0100448832369242	0	-0.261529756429527	9.32216644287109e-05
1	1	Manual Mode	238.16714036	-1.77897536754608	-1.77897536754608	-0.0100449095392404	0.0100449095392404	0	-0.264320009079316	9.58442687988281e-05
1	1	Manual Mode	239.16714044	-1.79321885108948	-1.79321885108948	-0.0100449439827496	0.0100449439827496	0	-0.267110271519968	9.95397567749023e-05
1	1	Manual Mode	240.16714035	-1.80626285076141	-1.80626285076141	-0.0100449389727846	0.0100449389727846	0	-0.269900532094618	9.58442687988281e-05
1	1	Manual Mode	241.16714035	-1.82795000076294	-1.82795000076294	-0.0100449352153109	0.0100449352153109	0	-0.272690791876649	9.65595245361328e-05
1	1	Manual Mode	242.16714036	-1.82357656955719	-1.82357656955719	-0.0100449514976971	0.0100449514976971	0	-0.275481056209467	8.91685485839844e-05
1	1	Manual Mode	243.16714035	-1.83293914794922	-1.83293914794922	-0.0100449496189602	0.0100449496189602	0	-0.278271319964609	9.45329666137695e-05
1	1	Manual Mode	244.16714038	-1.8110978603363	-1.8110978603363	-0.0100449139229597	0.0100449139229597	0	-0.281061573915805	0.000106096267700195
1	1	Manual Mode	245.16714039	-1.79487490653992	-1.79487490653992	-0.0100449421040127	0.0100449421040127	0	-0.283851835639266	0.000110745429992676
1	1	Manual Mode	246.16714036	-1.79724657535553	-1.79724657535553	-0.0100449596388901	0.0100449596388901	0	-0.286642102121917	0.000129580497741699
1	1	Manual Mode	247.16714036	-1.78613746166229	-1.78613746166229	-0.0100450066073118	0.0100450066073118	0	-0.28943238173506	0.000117659568786621
1	1	Manual Mode	248.16714065	-1.82512748241425	-1.82512748241425	-0.0100449709113113	0.0100449709113113	0	-0.292222652241825	0.00012052059173584
1	1	Manual Mode	249.16714037	-1.83454883098602	-1.83454883098602	-0.010044928326609	0.010044928326609	0	-0.295012909329054	0.000128746032714844
1	1	Manual Mode	250.16714035	-1.84189128875732	-1.84189128875732	-0.0100449990923644	0.0100449990923644	0	-0.297803186798906	0.00012505054473877
1	1	Manual Mode	251.16714036	-1.83479130268097	-1.83479130268097	-0.0100449903249256	0.0100449903249256	0	-0.300593461917066	0.000127077102661133
1	1	Manual Mode	252.16714036	-1.83823204040527	-1.83823204040527	-0.0100449508714514	0.0100449508714514	0	-0.303383726048024	0.000112771987915039
1	1	Manual Mode	253.16714036	-1.84979939460754	-1.84979939460754	-0.0100449865674519	0.0100449865674519	0	-0.306174000094539	0.000114083290100098
1	1	Manual Mode	254.16714036	-1.85782706737518	-1.85782706737518	-0.0100449859412063	0.0100449859412063	0	-0.308964273967096	0.000115156173706055
1	1	Manual Mode	255.16714036	-1.87272107601166	-1.87272107601166	-0.0100449903249256	0.0100449903249256	0	-0.311754549057353	9.76324081420898e-05
1	1	Manual Mode	256.16714036	-1.85142457485199	-1.85142457485199	-0.010045004728575	0.010045004728575	0	-0.314544828148624	9.87052917480469e-05
1	1	Manual Mode	257.16714086	-1.85896849632263	-1.85896849632263	-0.0100450304046455	0.0100450304046455	0	-0.317335115767279	0.000102400779724121
1	1	Manual Mode	258.16714036	-1.84686696529388	-1.84686696529388	-0.0100450247684349	0.0100450247684349	0	-0.320125399030036	8.42809677124023e-05
1	1	Manual Mode	259.16714049	-1.85596370697021	-1.85596370697021	-0.0100450160009962	0.0100450160009962	0	-0.322915681615272	0.0001068115234375
1	1	Manual Mode	260.16714036	-1.88731205463409	-1.88731205463409	-0.0100450592119441	0.0100450592119441	0	-0.325705975478074	0.000105142593383789
1	1	Manual Mode	261.16714035	-1.88656544685364	-1.88656544685364	-0.0100450009711012	0.0100450009711012	0	-0.328496253497699	8.85725021362305e-05
1	1	Manual Mode	262.16714036	-1.89760196208954	-1.89760196208954	-0.0100450354146104	0.0100450354146104	0	-0.331286541140771	0.000106334686279297
1	1	Manual Mode	263.16714035	-1.88758075237274	-1.88758075237274	-0.0100449828099782	0.0100449828099782	0	-0.334076814115641	8.71419906616211e-05
1	1	Manual Mode	264.16714076	-1.91892826557159	-1.91892826557159	-0.0100450354146104	0.0100450354146104	0	-0.336867102874827	9.90629196166992e-05
1	1	Manual Mode	265.16714036	-1.91888475418091	-1.91888475418091	-0.0100449602651358	0.0100449602651358	0	-0.339657368499037	9.40561294555664e-05
1	1	Manual Mode	266.16714036	-1.87937808036804	-1.87937808036804	-0.0100448826106786	0.0100448826106786	0	-0.342447613668669	9.44137573242188e-05
1	1	Manual Mode	267.16714036	-1.94524955749512	-1.94524955749512	-0.01004483376352	0.01004483376352	0	-0.345237845269647	9.02414321899414e-05
1	1	Manual Mode	268.16714036	-1.89760684967041	-1.89760684967041	-0.0100448099661864	0.0100448099661864	0	-0.348028070260255	0.000101089477539063
1	1	Manual Mode	269.16714036	-2.03390407562256	-2.03390407562256	-0.0100448281273094	0.0100448281273094	0	-0.350818300295618	8.63075256347656e-05
1	1	Manual Mode	270.16714086	-2.532071352005	-2.532071352005	-0.0100449089129947	0.0100449089129947	0	-0.353608554166576	0.000105142593383789
1	1	Manual Mode	271.16714035	-2.46913504600525	-2.46913504600525	-0.0100449402252759	0.0100449402252759	0	-0.356398813917231	9.918212890625e-05
1	1	Manual Mode	272.16714036	-2.92997217178345	-2.92997217178345	-0.0100442914348111	0.0100442914348111	0	-0.359188894899246	0.000115156173706055
1	1	Manual Mode	273.16714042	-9.64076232910156	-9.64076232910156	-0.00257750507296466	0.00257750507296466	0	-0.359904868573583	-0.0014801025390625
1	1	Manual Mode	274.16714035	-10.2584047317505	-10.2584047317505	-0.00150855624366827	0.00150855624366827	0	-0.360323911945269	-0.001739501953125
1	1	Manual Mode	275.16714035	-10.2584047317505	-10.2584047317505	-0.00174149785315054	0.00174149785315054	0	-0.360807661348922	-0.00173664093017578
1	1	Manual Mode	276.16714035	-10.2584047317505	-10.2584047317505	-0.00186124259172467	0.00186124259172467	0	-0.361324673179957	-0.00173854827880859
1	1	Manual Mode	277.1671405	-10.2584047317505	-10.2584047317505	-0.00185569562112462	0.00185569562112462	0	-0.361840144263145	-0.00174236297607422
1	1	Manual Mode	278.16714035	-10.2584047317505	-10.2584047317505	-0.00181701696931225	0.00181701696931225	0	-0.362344871123357	-0.00174236297607422
1	1	Manual Mode	279.16714035	-10.2584047317505	-10.2584047317505	-0.00177710555299226	0.00177710555299226	0	-0.362838511554743	-0.00174236297607422
1	1	Manual Mode	280.16714036	-10.2584047317505	-10.2584047317505	-0.00176604245438907	0.00176604245438907	0	-0.36332907890809	-0.00174236297607422
1	1	Manual Mode	281.16714036	-10.2584047317505	-10.2584047317505	-0.00172077522894527	0.00172077522894527	0	-0.363807072027242	-0.00174236297607422
1	1	Manual Mode	282.16714036	-10.2584047317505	-10.2584047317505	-0.0017047917184872	0.0017047917184872	0	-0.364280625282377	-0.00174236297607422
1	1	Manual Mode	283.16714039	-10.2584047317505	-10.2584047317505	-0.00167724880977021	0.00167724880977021	0	-0.364746527743512	-0.00174236297607422
1	1	Manual Mode	284.16714036	-10.2584047317505	-10.2584047317505	-0.0016728931149053	0.0016728931149053	0	-0.36521122026149	-0.00174236297607422
1	1	Manual Mode	285.16714036	-10.2584047317505	-10.2584047317505	-0.00165547221418251	0.00165547221418251	0	-0.365671073654318	-0.00174236297607422
1	1	Manual Mode	286.16714036	-10.2584047317505	-10.2584047317505	-0.00167402427106069	0.00167402427106069	0	-0.36613608039628	-0.00174236297607422
1	1	Manual Mode	287.16714097	-10.2584047317505	-10.2584047317505	-0.00174829058285486	0.00174829058285486	0	-0.366621716965533	-0.00174236297607422
1	1	Manual Mode	288.16714034	-10.2584047317505	-10.2584047317505	-0.00167720669475211	0.00167720669475211	0	-0.367087607420564	-0.00174140930175781
1	1	Manual Mode	289.16714036	-10.2584047317505	-10.2584047317505	-0.00152768475964183	0.00152768475964183	0	-0.36751196430673	-0.00174236297607422
1	1	Manual Mode	290.16714043	-10.2584047317505	-10.2584047317505	-0.0014894441666423	0.0014894441666423	0	-0.367925698826425	-0.00174236297607422
1	1	Manual Mode	291.16714039	-10.2584047317505	-10.2584047317505	-0.00129359132789864	0.00129359132789864	0	-0.368285029736468	-0.00174236297607422
1	1	Manual Mode	292.16714035	-10.2584047317505	-10.2584047317505	-0.00115164892183647	0.00115164892183647	0	-0.36860493220196	-0.00174236297607422
1	1	Manual Mode	293.16714035	-10.2584047317505	-10.2584047317505	-0.0012962509930568	0.0012962509930568	0	-0.368965001922253	-0.00174236297607422
1	1	Manual Mode	294.16714036	-10.2584047317505	-10.2584047317505	-0.00131932501301262	0.00131932501301262	0	-0.369331481096199	-0.00174140930175781
1	1	Manual Mode	295.16714036	-10.258017539978	-10.258017539978	-0.00123551111702136	0.00123551111702136	0	-0.369674678628705	-0.00174045562744141
1	1	Manual Mode	296.16714041	-10.2584047317505	-10.2584047317505	-0.0012245777295427	0.0012245777295427	0	-0.370014839126142	-0.00174236297607422
1	1	Manual Mode	297.16714035	-10.2584047317505	-10.2584047317505	-0.00125114314712388	0.00125114314712388	0	-0.37036237886838	-0.00174236297607422
1	1	Manual Mode	298.16714036	-10.2584047317505	-10.2584047317505	-0.00124918746032595	0.00124918746032595	0	-0.370709375388607	-0.00174236297607422
1	1	Manual Mode	299.16714035	-10.2584047317505	-10.2584047317505	-0.00125740810832996	0.00125740810832996	0	-0.371058655415206	-0.00174236297607422
1	1	Manual Mode	300.16714036	-10.2584047317505	-10.2584047317505	-0.00124190328436948	0.00124190328436948	0	-0.371403628553202	-0.00174236297607422
1	1	Manual Mode	301.16714036	-10.2584047317505	-10.2584047317505	-0.00126377733943217	0.00126377733943217	0	-0.371754677814156	-0.00174236297607422
1	1	Manual Mode	302.16714036	-10.2584047317505	-10.2584047317505	-0.00124461798086171	0.00124461798086171	0	-0.372100405031062	-0.00174236297607422
1	1	Manual Mode	303.16714036	-10.2584047317505	-10.2584047317505	-0.00123518625210476	0.00123518625210476	0	-0.372443512323313	-0.00174236297607422
1	1	Manual Mode	304.16714038	-10.2584047317505	-10.2584047317505	-0.00122936584700985	0.00122936584700985	0	-0.372785002843201	-0.00174236297607422
1	1	Manual Mode	305.16714042	-10.2584047317505	-10.2584047317505	-0.00119229758581538	0.00119229758581538	0	-0.373116196630286	-0.00174236297607422
1	1	Manual Mode	306.16714036	-10.2584047317505	-10.2584047317505	-0.00118452337265941	0.00118452337265941	0	-0.373445230880728	-0.00174236297607422
1	1	Manual Mode	307.16714036	-10.2584047317505	-10.2584047317505	-0.00119188849086257	0.00119188849086257	0	-0.373776311017078	-0.00174236297607422
1	1	Manual Mode	308.16714036	-10.2584047317505	-10.2584047317505	-0.00118104974475359	0.00118104974475359	0	-0.374104380390621	-0.00174236297607422
1	1	Manual Mode	309.16714035	-10.2584047317505	-10.2584047317505	-0.00117836784787584	0.00117836784787584	0	-0.374431704789536	-0.00174236297607422
1	1	Manual Mode	310.16714042	-10.2584047317505	-10.2584047317505	-0.00116635301248806	0.00116635301248806	0	-0.374755691760128	-0.00174236297607422
1	1	Manual Mode	311.1671404	-10.2584047317505	-10.2584047317505	-0.0011532406816471	0.0011532406816471	0	-0.375076036387512	-0.00174236297607422
1	1	Manual Mode	312.16714036	-10.2584047317505	-10.2584047317505	-0.0011475323745186	0.0011475323745186	0	-0.375394795367683	-0.00174236297607422
1	1	Manual Mode	313.16714036	-10.2584047317505	-10.2584047317505	-0.00115974087636508	0.00115974087636508	0	-0.375716945611118	-0.00174236297607422
1	1	Manual Mode	314.16714036	-10.2584047317505	-10.2584047317505	-0.00117173003568234	0.00117173003568234	0	-0.376042426176585	-0.00174236297607422
1	1	Manual Mode	315.18409215	-10.2584047317505	-10.2584047317505	-0.00104385255833345	0.00104385255833345	0	-0.376337300545389	-0.00174140930175781
1	1	Manual Mode	316.1840922	-10.2584047317505	-10.2584047317505	-0.000970341733601941	0.000970341733601941	0	-0.376606839929311	-0.00174236297607422
1	1	Manual Mode	317.18409214	-10.2584047317505	-10.2584047317505	-0.000983147438930052	0.000983147438930052	0	-0.376879936423739	-0.00174236297607422
1	1	Manual Mode	318.18409214	-10.2584047317505	-10.2584047317505	-0.00101626111558073	0.00101626111558073	0	-0.377162231178067	-0.00174236297607422
1	1	Manual Mode	319.18409215	-10.2584047317505	-10.2584047317505	-0.00102859298781482	0.00102859298781482	0	-0.377447951455317	-0.00174236297607422
1	1	Manual Mode	320.18409217	-10.2584047317505	-10.2584047317505	-0.00103251939130561	0.00103251939130561	0	-0.377734762403083	-0.00174236297607422
1	1	Manual Mode	321.18409215	-10.2584047317505	-10.2584047317505	-0.0010456773597963	0.0010456773597963	0	-0.37802522833055	-0.00174236297607422
1	1	Manual Mode	322.18409221	-10.2584047317505	-10.2584047317505	-0.00105794120609966	0.00105794120609966	0	-0.378319100905433	-0.00174236297607422
1	1	Manual Mode	323.18409215	-10.2584047317505	-10.2584047317505	-0.00104179181883237	0.00104179181883237	0	-0.378608487504412	-0.00174236297607422
1	1	Manual Mode	324.18409234	-10.2584047317505	-10.2584047317505	-0.00104131211468564	0.00104131211468564	0	-0.37889774092456	-0.00174236297607422
1	1	Manual Mode	325.18409214	-10.2584047317505	-10.2584047317505	-0.00101700219899409	0.00101700219899409	0	-0.379180241478892	-0.00174236297607422
1	1	Manual Mode	326.18409215	-10.2584047317505	-10.2584047317505	-0.00100776773760819	0.00100776773760819	0	-0.37946017696436	-0.00174236297607422
1	1	Manual Mode	327.18409214	-10.2584047317505	-10.2584047317505	-0.00102657052757741	0.00102657052757741	0	-0.379745335441391	-0.00174236297607422
1	1	Manual Mode	328.18409214	-10.2584047317505	-10.2584047317505	-0.00102890798936287	0.00102890798936287	0	-0.380031143216214	-0.00174236297607422
1	1	Manual Mode	329.18409215	-10.2584047317505	-10.2584047317505	-0.00104567939509457	0.00104567939509457	0	-0.380321609717756	-0.00174236297607422
1	1	Manual Mode	330.18409215	-10.2584047317505	-10.2584047317505	-0.00107079857669162	0.00107079857669162	0	-0.380619053766837	-0.00174236297607422
1	1	Manual Mode	331.18409251	-10.2584047317505	-10.2584047317505	-0.00105563536971814	0.00105563536971814	0	-0.380912285919545	-0.00174236297607422
1	1	Manual Mode	332.18409215	-10.2584047317505	-10.2584047317505	-0.00102532821282406	0.00102532821282406	0	-0.381197099209463	-0.00174236297607422
1	1	Manual Mode	333.18409215	-10.2584047317505	-10.2584047317505	-0.00104245884870089	0.00104245884870089	0	-0.38148667111188	-0.00174236297607422
1	1	Manual Mode	334.18409217	-10.2584047317505	-10.2584047317505	-0.00106719649015251	0.00106719649015251	0	-0.381783114587296	-0.00174236297607422
1	1	Manual Mode	335.18409215	-10.2584047317505	-10.2584047317505	-0.00108150510669358	0.00108150510669358	0	-0.38208353266648	-0.00174236297607422
1	1	Manual Mode	336.18409215	-10.2584047317505	-10.2584047317505	-0.00127485233670219	0.00127485233670219	0	-0.382437658315564	-0.00174236297607422
1	1	Manual Mode	337.40913577	-10.2584047317505	-10.2584047317505	-0.0022465178226002	0.0022465178226002	0	-0.383202125628284	-0.00174236297607422
1	1	Manual Mode	338.40913577	-10.2584047317505	-10.2584047317505	-0.00217167833950016	0.00217167833950016	0	-0.383805369611478	-0.00174236297607422
1	1	Manual Mode	340.01942252	-10.2584047317505	-10.2584047317505	-0.00228366107670795	0.00228366107670795	0	-0.384826855492954	-0.00174140930175781
1	1	Manual Mode	341.01942252	-10.2584047317505	-10.2584047317505	-0.00238982270429451	0.00238982270429451	0	-0.385490695133036	-0.00174236297607422
1	1	Manual Mode	342.01942251	-10.2584047317505	-10.2584047317505	-0.00271253083096997	0.00271253083096997	0	-0.386244175911882	-0.00174045562744141
1	1	Manual Mode	343.01942251	-10.2584047317505	-10.2584047317505	-0.00285070691757857	0.00285070691757857	0	-0.387036038944543	-0.00171661376953125
1	1	Manual Mode	344.01942252	-10.2584047317505	-10.2584047317505	-0.00309551760378	0.00309551760378	0	-0.387895904954191	-0.001739501953125
1	1	Manual Mode	345.01942268	-10.2584047317505	-10.2584047317505	-0.00318591584624475	0.00318591584624475	0	-0.388780881719745	-0.00174236297607422
1	1	Manual Mode	346.01942251	-10.2584047317505	-10.2584047317505	-0.00314874096673307	0.00314874096673307	0	-0.389655531839591	-0.00174236297607422
1	1	Manual Mode	347.01942252	-10.2584047317505	-10.2584047317505	-0.00326884485717162	0.00326884485717162	0	-0.390563544308996	-0.00174236297607422
1	1	Manual Mode	348.01942251	-10.2584047317505	-10.2584047317505	-0.00332257673157005	0.00332257673157005	0	-0.391486482280759	-0.00174236297607422
1	1	Manual Mode	349.01942255	-10.2584047317505	-10.2584047317505	-0.00328875414487486	0.00328875414487486	0	-0.392400025135321	-0.00174236297607422
1	1	Manual Mode	350.01942259	-10.2584047317505	-10.2584047317505	-0.00302584370769599	0.00302584370769599	0	-0.393240537309968	-0.00174236297607422
1	1	Manual Mode	351.01942252	-10.2584047317505	-10.2584047317505	-0.00275443605679014	0.00275443605679014	0	-0.394005658383296	-0.00174236297607422
1	1	Manual Mode	352.01942252	-10.2584047317505	-10.2584047317505	-0.00269790048074042	0.00269790048074042	0	-0.394755075183502	-0.00174236297607422
1	1	Manual Mode	353.01942252	-10.2584047317505	-10.2584047317505	-0.00272095853143287	0.00272095853143287	0	-0.395510896997789	-0.00174236297607422
1	1	Manual Mode	354.01942272	-10.2584047317505	-10.2584047317505	-0.00267200741611554	0.00267200741611554	0	-0.396253121428488	-0.00174236297607422
1	1	Manual Mode	355.01942252	-10.2584047317505	-10.2584047317505	-0.00270840481168706	0.00270840481168706	0	-0.397005455947934	-0.00174236297607422
1	1	Manual Mode	356.01942251	-10.2584047317505	-10.2584047317505	-0.00270478667760388	0.00270478667760388	0	-0.397756785573088	-0.00174236297607422
1	1	Manual Mode	357.01942251	-10.2584047317505	-10.2584047317505	-0.00268680622641751	0.00268680622641751	0	-0.398503120635982	-0.00174236297607422
1	1	Manual Mode	358.01942251	-10.2584047317505	-10.2584047317505	-0.00267055734437697	0.00267055734437697	0	-0.399244942120531	-0.00174236297607422
1	1	Manual Mode	359.01942252	-10.2584047317505	-10.2584047317505	-0.00263771232709828	0.00263771232709828	0	-0.399977639996497	-0.00174236297607422
1	1	Manual Mode	360.01942254	-10.2584047317505	-10.2584047317505	-0.0026401271302181	0.0026401271302181	0	-0.400711008658447	-0.00174236297607422
1	1	Manual Mode	361.01942251	-10.2584047317505	-10.2584047317505	-0.00262200890499481	0.00262200890499481	0	-0.40143934444354	-0.00174236297607422
1	1	Manual Mode	362.01942252	-10.2584047317505	-10.2584047317505	-0.00261130855916837	0.00261130855916837	0	-0.402164707939451	-0.00174236297607422
1	1	Manual Mode	363.01942252	-10.2584047317505	-10.2584047317505	-0.00260930363380838	0.00260930363380838	0	-0.402889514504398	-0.00174236297607422
1	1	Manual Mode	364.01942259	-10.2584047317505	-10.2584047317505	-0.00260869648867751	0.00260869648867751	0	-0.403614152468644	-0.00174236297607422
1	1	Manual Mode	365.01942252	-10.2584047317505	-10.2584047317505	-0.00257258450454838	0.00257258450454838	0	-0.404328759225441	-0.00174236297607422
1	1	Manual Mode	366.01942252	-10.2584047317505	-10.2584047317505	-0.00258120070494361	0.00258120070494361	0	-0.405045759421258	-0.00174236297607422
1	1	Manual Mode	367.01942259	-10.2584047317505	-10.2584047317505	-0.00258195454811152	0.00258195454811152	0	-0.405762969068161	-0.00174236297607422
1	1	Manual Mode	368.01942259	-10.2584047317505	-10.2584047317505	-0.00258103725483617	0.00258103725483617	0	-0.406479923861171	-0.00174236297607422
1	1	Manual Mode	369.01942251	-10.2584047317505	-10.2584047317505	-0.00258333291472634	0.00258333291472634	0	-0.407197516280076	-0.00174236297607422
1	1	Manual Mode	370.01942259	-10.2584047317505	-10.2584047317505	-0.00256980366086229	0.00256980366086229	0	-0.407911350687423	-0.00174236297607422
1	1	Manual Mode	371.01942252	-10.2584047317505	-10.2584047317505	-0.00254634496953293	0.00254634496953293	0	-0.408618668685003	-0.00174236297607422
1	1	Manual Mode	372.01942252	-10.2584047317505	-10.2584047317505	-0.00255185655725531	0.00255185655725531	0	-0.409327517728685	-0.00174236297607422
1	1	Manual Mode	373.01942252	-10.2584047317505	-10.2584047317505	-0.00254807465994189	0.00254807465994189	0	-0.410035316245335	-0.00174236297607422
1	1	Manual Mode	374.01942252	-10.2584047317505	-10.2584047317505	-0.00262370102066642	0.00262370102066642	0	-0.410764122084409	-0.00174236297607422
1	1	Manual Mode	375.01942252	-10.2584047317505	-10.2584047317505	-0.00255352158780376	0.00255352158780376	0	-0.411473433636577	-0.00174236297607422
1	1	Manual Mode	376.01942252	-10.2584047317505	-10.2584047317505	-0.00255030237218202	0.00255030237218202	0	-0.412181850962183	-0.00174236297607422
1	1	Manual Mode	377.01942252	-10.2584047317505	-10.2584047317505	-0.00255674596995188	0.00255674596995188	0	-0.412892058176059	-0.00174236297607422
1	1	Manual Mode	378.01942255	-10.2584047317505	-10.2584047317505	-0.00255845264583422	0.00255845264583422	0	-0.413602739487889	-0.00174236297607422
1	1	Manual Mode	379.01942252	-10.2584047317505	-10.2584047317505	-0.00254924213834337	0.00254924213834337	0	-0.414310862282851	-0.00174236297607422
1	1	Manual Mode	380.01942251	-10.2584047317505	-10.2584047317505	-0.00251318808193431	0.00251318808193431	0	-0.415008970076408	-0.00174236297607422
1	1	Manual Mode	381.01942252	-10.2584047317505	-10.2584047317505	-0.00262203426794252	0.00262203426794252	0	-0.415737312935897	-0.00174236297607422
1	1	Manual Mode	382.01942252	-10.2584047317505	-10.2584047317505	-0.00254427319245276	0.00254427319245276	0	-0.416444055489356	-0.00174236297607422
1	1	Manual Mode	383.01942251	-10.2584047317505	-10.2584047317505	-0.00253820424612648	0.00253820424612648	0	-0.417149112217341	-0.00174236297607422
1	1	Manual Mode	384.01942262	-10.2584047317505	-10.2584047317505	-0.0025197052635648	0.0025197052635648	0	-0.4178490304231	-0.00174236297607422
1	1	Manual Mode	385.01942252	-10.2584047317505	-10.2584047317505	-0.00250182955195877	0.00250182955195877	0	-0.418543983006927	-0.00174236297607422
1	1	Manual Mode	386.01942252	-10.2584047317505	-10.2584047317505	-0.00250670597005867	0.00250670597005867	0	-0.419240290220832	-0.00174236297607422
1	1	Manual Mode	387.01942259	-10.2584047317505	-10.2584047317505	-0.00249496245558679	0.00249496245558679	0	-0.419933335395897	-0.00174236297607422
1	1	Manual Mode	388.01942257	-10.2584047317505	-10.2584047317505	-0.00259355167766918	0.00259355167766918	0	-0.420653766403063	-0.00174236297607422
1	1	Manual Mode	389.01942252	-10.2584047317505	-10.2584047317505	-0.00253060162427103	0.00253060162427103	0	-0.421356711263547	-0.00174236297607422
1	1	Manual Mode	390.01942256	-10.2584047317505	-10.2584047317505	-0.00253304993153165	0.00253304993153165	0	-0.422060336272673	-0.00174236297607422
1	1	Manual Mode	391.01942252	-10.2584047317505	-10.2584047317505	-0.00254473129112552	0.00254473129112552	0	-0.422767206047488	-0.00174236297607422
1	1	Manual Mode	392.01942258	-10.2584047317505	-10.2584047317505	-0.00256032668585913	0.00256032668585913	0	-0.423478407947344	-0.00174236297607422
1	1	Manual Mode	393.01942251	-10.2584047317505	-10.2584047317505	-0.00255753582224308	0.00255753582224308	0	-0.424188834514903	-0.00174236297607422
1	1	Manual Mode	394.01942252	-10.2584047317505	-10.2584047317505	-0.0025358409517091	0.0025358409517091	0	-0.424893234786311	-0.00174236297607422
1	1	Manual Mode	395.01942259	-10.2584047317505	-10.2584047317505	-0.00253904404150606	0.00253904404150606	0	-0.425598524847211	-0.00174236297607422
1	1	Manual Mode	396.01942258	-10.2584047317505	-10.2584047317505	-0.00252821484564282	0.00252821484564282	0	-0.426300806741755	-0.00174236297607422
1	1	Manual Mode	397.01942252	-10.2584047317505	-10.2584047317505	-0.00252448289141777	0.00252448289141777	0	-0.427002051947297	-0.00174236297607422
1	1	Manual Mode	398.01942252	-10.2584047317505	-10.2584047317505	-0.00252966851829372	0.00252966851829372	0	-0.427704737646823	-0.00174236297607422
1	1	Manual Mode	399.01942253	-10.2584047317505	-10.2584047317505	-0.00250018017755088	0.00250018017755088	0	-0.428399232147532	-0.00174236297607422
1	1	Manual Mode	400.01942252	-10.2584047317505	-10.2584047317505	-0.00250616645945501	0.00250616645945501	0	-0.429095389490419	-0.00174236297607422
1	1	Manual Mode	401.01942252	-10.2584047317505	-10.2584047317505	-0.00248798999338884	0.00248798999338884	0	-0.429786497821916	-0.00174236297607422
1	1	Manual Mode	402.01942252	-10.2584047317505	-10.2584047317505	-0.00249521389320416	0.00249521389320416	0	-0.43047961279225	-0.00174236297607422
1	1	Manual Mode	403.01942263	-10.2584047317505	-10.2584047317505	-0.00246409512198351	0.00246409512198351	0	-0.43116408373476	-0.00174236297607422
1	1	Manual Mode	404.01942252	-10.2584047317505	-10.2584047317505	-0.00248858054301073	0.00248858054301073	0	-0.431855356031778	-0.00174236297607422
1	1	Manual Mode	405.01942251	-10.2584047317505	-10.2584047317505	-0.00244987887667174	0.00244987887667174	0	-0.43253587793516	-0.00174236297607422
1	1	Manual Mode	406.01942252	-10.2584047317505	-10.2584047317505	-0.00244250170324034	0.00244250170324034	0	-0.433214350637289	-0.00174236297607422
1	1	Manual Mode	407.01942255	-10.2584047317505	-10.2584047317505	-0.00243069947824136	0.00243069947824136	0	-0.433889544957056	-0.00174236297607422
1	1	Manual Mode	408.01942253	-10.2584047317505	-10.2584047317505	-0.00242865196817906	0.00242865196817906	0	-0.43456417049028	-0.00174236297607422
1	1	Manual Mode	409.01942252	-10.2584047317505	-10.2584047317505	-0.00242714396872042	0.00242714396872042	0	-0.435238377141516	-0.00174236297607422
1	1	Manual Mode	410.01942258	-10.2584047317505	-10.2584047317505	-0.00243094872399906	0.00243094872399906	0	-0.435913640716476	-0.00174236297607422
1	1	Manual Mode	411.01942255	-10.2584047317505	-10.2584047317505	-0.00241858037295747	0.00241858037295747	0	-0.436585468577698	-0.00174236297607422
1	1	Manual Mode	412.01942263	-10.2584047317505	-10.2584047317505	-0.00238916436358401	0.00238916436358401	0	-0.437249125398453	-0.00174236297607422
1	1	Manual Mode	413.01942252	-10.2584047317505	-10.2584047317505	-0.00236905953068519	0.00236905953068519	0	-0.437907197417922	-0.00174236297607422
1	1	Manual Mode	414.01942251	-10.2584047317505	-10.2584047317505	-0.00237998516837428	0.00237998516837428	0	-0.438568304402526	-0.00174236297607422
1	1	Manual Mode	415.01942252	-10.2584047317505	-10.2584047317505	-0.0023782185294736	0.0023782185294736	0	-0.439228920667319	-0.00174236297607422
1	1	Manual Mode	416.01942259	-10.2584047317505	-10.2584047317505	-0.00236389300430073	0.00236389300430073	0	-0.439885557658923	-0.00174236297607422
1	1	Manual Mode	417.01942252	-10.2584047317505	-10.2584047317505	-0.00239106783715317	0.00239106783715317	0	-0.44054974312275	-0.00174236297607422
1	1	Manual Mode	418.01942252	-10.2584047317505	-10.2584047317505	-0.00236120124405442	0.00236120124405442	0	-0.44120563235721	-0.00174236297607422
1	1	Manual Mode	419.01942252	-10.2584047317505	-10.2584047317505	-0.00234919329736849	0.00234919329736849	0	-0.441858186050923	-0.00174236297607422
1	1	Manual Mode	420.01942258	-10.2584047317505	-10.2584047317505	-0.00234378190894569	0.00234378190894569	0	-0.442509236620249	-0.00174236297607422
1	1	Manual Mode	421.01942252	-10.2584047317505	-10.2584047317505	-0.00232577405951334	0.00232577405951334	0	-0.443155284931351	-0.00174236297607422
1	1	Manual Mode	422.01942252	-10.2584047317505	-10.2584047317505	-0.00231197364129482	0.00231197364129482	0	-0.443797499831711	-0.00174236297607422
1	1	Manual Mode	423.01942252	-10.2584047317505	-10.2584047317505	-0.00228753096153132	0.00228753096153132	0	-0.444432925098803	-0.00174236297607422
1	1	Manual Mode	424.01942251	-10.2584047317505	-10.2584047317505	-0.00230313888117738	0.00230313888117738	0	-0.445072685892732	-0.00174236297607422
1	1	Manual Mode	425.01942258	-10.2584047317505	-10.2584047317505	-0.00234247665650728	0.00234247665650728	0	-0.445723373898421	-0.00174236297607422
1	1	Manual Mode	426.01942252	-10.2584047317505	-10.2584047317505	-0.00234674373761663	0.00234674373761663	0	-0.446375247119758	-0.00174236297607422
1	1	Manual Mode	427.01942258	-10.2584047317505	-10.2584047317505	-0.00232414268966709	0.00232414268966709	0	-0.447020842350068	-0.00174236297607422
1	1	Manual Mode	428.01942252	-10.2584047317505	-10.2584047317505	-0.00229648956172058	0.00229648956172058	0	-0.447658756078938	-0.00174236297607422
1	1	Manual Mode	429.01942251	-10.2584047317505	-10.2584047317505	-0.0022665578390771	0.0022665578390771	0	-0.448288355472385	-0.00174236297607422
1	1	Manual Mode	430.01942252	-10.2584047317505	-10.2584047317505	-0.0022757445492343	0.0022757445492343	0	-0.448920506742383	-0.00174236297607422
1	1	Manual Mode	431.01942252	-10.2584047317505	-10.2584047317505	-0.00228062769947465	0.00228062769947465	0	-0.449554014436681	-0.00174236297607422
1	1	Manual Mode	432.01942251	-10.2584047317505	-10.2584047317505	-0.00226483143645767	0.00226483143645767	0	-0.450183134273851	-0.00174236297607422
1	1	Manual Mode	433.01942252	-10.2584047317505	-10.2584047317505	-0.00223795078248633	0.00223795078248633	0	-0.450804787275202	-0.00174236297607422
1	1	Manual Mode	434.01942252	-10.2584047317505	-10.2584047317505	-0.00220207223141293	0.00220207223141293	0	-0.45141647400615	-0.00174236297607422
1	1	Manual Mode	435.01942252	-10.2584047317505	-10.2584047317505	-0.00228459637454495	0.00228459637454495	0	-0.452051084110191	-0.00174236297607422
1	1	Manual Mode	436.01942251	-10.2584047317505	-10.2584047317505	-0.00237256180932823	0.00237256180932823	0	-0.452710129050636	-0.00174236297607422
1	1	Manual Mode	437.01942252	-10.2584047317505	-10.2584047317505	-0.00240240460509333	0.00240240460509333	0	-0.453377463669835	-0.00174236297607422
1	1	Manual Mode	438.01942252	-10.2584047317505	-10.2584047317505	-0.00239215233800969	0.00239215233800969	0	-0.454041950430393	-0.00174236297607422
1	1	Manual Mode	439.01942253	-10.2584047317505	-10.2584047317505	-0.0023625983980379	0.0023625983980379	0	-0.454698227769745	-0.00174236297607422
