# Supplementary material for: Carbon Reduction Powered by Natural Electrochemical Gradients under Submarine Hydrothermal Vent Conditions
Source: J Am Chem Soc. 2025 Jul 29;147(32):28674–83. doi: 10.1021/jacs.5c01948 (PMC12356197; doi:10.1021/jacs.5c01948)
Supplement: Supplementary file 3 [file ja5c01948_si_003.zip › Potentiostat SI/Manual Experiment(2024-05-28 20_56_24).csv]

Step number	Repeats	Step name	Elapsed Time (s)	Working Electrode (V)	Working Electrode vs. NHE (V)	Current (A)	|Current| (A)	Current Density (A/m^2)	Cumulative Charge (mAh)	Counter Electrode (V)
1	1	Manual Mode	1.03802584999994	-0.148854285478592	-0.148854285478592	0	0	0	0	-6.75022602081299e-06
1	1	Manual Mode	2.03802564000034	-0.144712090492249	-0.144712090492249	0	0	0	0	-3.30805778503418e-05
1	1	Manual Mode	3.03802564000034	-0.143810525536537	-0.143810525536537	0	0	0	0	-3.63439321517944e-05
1	1	Manual Mode	4.03802564000034	-0.143346399068832	-0.143346399068832	0	0	0	0	-3.99798154830933e-05
1	1	Manual Mode	5.03802564000034	-0.141006588935852	-0.141006588935852	0	0	0	0	-6.75022602081299e-06
1	1	Manual Mode	6.03802564000034	-0.141428366303444	-0.141428366303444	0	0	0	0	-9.62615013122559e-06
1	1	Manual Mode	7.03802601000007	-0.140490621328354	-0.140490621328354	0	0	0	0	-4.66406345367432e-06
1	1	Manual Mode	8.03802564000034	-0.138614371418953	-0.138614371418953	0	0	0	0	2.08616256713867e-06
1	1	Manual Mode	9.03802564000034	-0.134612888097763	-0.134612888097763	0	0	0	0	8.22544097900391e-06
1	1	Manual Mode	10.6213413400001	-0.500916957855225	-0.500916957855225	-0.000354319916102976	0.000354319916102976	0	-0.000155833412774564	6.38961791992188e-05
1	1	Manual Mode	11.62134135	-0.500912249088287	-0.500912249088287	-0.000364938709235671	0.000364938709235671	0	-0.000257205277464847	8.21948051452637e-05
1	1	Manual Mode	12.6213417999998	-0.500909864902496	-0.500909864902496	-0.000377137369347089	0.000377137369347089	0	-0.000361965704981187	7.14659690856934e-05
1	1	Manual Mode	13.6213413400001	-0.500914216041565	-0.500914216041565	-0.000388420461496093	0.000388420461496093	0	-0.000469860227987522	7.99298286437988e-05
1	1	Manual Mode	14.6213413400001	-0.50091415643692	-0.50091415643692	-0.000402654108266572	0.000402654108266572	0	-0.000581708591394903	7.79032707214355e-05
1	1	Manual Mode	15.6213413400001	-0.500901758670807	-0.500901758670807	-0.00041791661922207	0.00041791661922207	0	-0.000697796541178811	9.24468040466309e-05
1	1	Manual Mode	16.62134135	-0.500904262065887	-0.500904262065887	-0.00042651200271733	0.00042651200271733	0	-0.000816272098673924	8.02874565124512e-05
1	1	Manual Mode	17.6213414100002	-0.500908851623535	-0.500908851623535	-0.00043132242965156	0.00043132242965156	0	-0.000936083891876986	9.5665454864502e-05
1	1	Manual Mode	18.6213413400001	-0.500896453857422	-0.500896453857422	-0.000435756714395454	0.000435756714395454	0	-0.00105712741518043	9.75728034973145e-05
1	1	Manual Mode	19.6213413400001	-0.500905513763428	-0.500905513763428	-0.000444389366384992	0.000444389366384992	0	-0.00118056890584293	9.87648963928223e-05
1	1	Manual Mode	20.6213413400001	-0.500899195671082	-0.500899195671082	-0.000454806497316307	0.000454806497316307	0	-0.00130690404398635	8.55922698974609e-05
1	1	Manual Mode	21.6213413400001	-0.50089955329895	-0.50089955329895	-0.000466510834463192	0.000466510834463192	0	-0.00143649038689279	7.91549682617188e-05
1	1	Manual Mode	22.6213413400001	-0.500890016555786	-0.500890016555786	-0.000471432971726654	0.000471432971726654	0	-0.0015674439901502	8.98838043212891e-05
1	1	Manual Mode	23.6213413400001	-0.50089031457901	-0.50089031457901	-0.000470329189938669	0.000470329189938669	0	-0.00169809098735538	6.71148300170898e-05
1	1	Manual Mode	24.6213413400001	-0.500895977020264	-0.500895977020264	-0.000474227093825763	0.000474227093825763	0	-0.00182982073564032	6.62803649902344e-05
1	1	Manual Mode	25.6213414800004	-0.500881850719452	-0.500881850719452	-0.000477397262961606	0.000477397262961606	0	-0.00196243110502848	7.37309455871582e-05
1	1	Manual Mode	26.6213413400001	-0.500876486301422	-0.500876486301422	-0.000481282321112374	0.000481282321112374	0	-0.00209612061995423	8.67247581481934e-05
1	1	Manual Mode	27.6213413400001	-0.500885963439941	-0.500885963439941	-0.000475806516754341	0.000475806516754341	0	-0.00222828909683043	6.84857368469238e-05
1	1	Manual Mode	28.6213414100002	-0.500880539417267	-0.500880539417267	-0.000475583476710286	0.000475583476710286	0	-0.00236039562738632	6.41345977783203e-05
1	1	Manual Mode	29.6213413400001	-0.500880897045135	-0.500880897045135	-0.000483055254750391	0.000483055254750391	0	-0.002494577633202	8.30292701721191e-05
1	1	Manual Mode	30.6213413400001	-0.5008784532547	-0.5008784532547	-0.000487346079579714	0.000487346079579714	0	-0.00262995154419637	8.54730606079102e-05
1	1	Manual Mode	31.6213413699998	-0.50088232755661	-0.50088232755661	-0.000491207666508554	0.000491207666508554	0	-0.00276639812231987	7.52806663513184e-05
1	1	Manual Mode	32.6213413599999	-0.500867009162903	-0.500867009162903	-0.000492389474250517	0.000492389474250517	0	-0.00290317297491062	7.25388526916504e-05
1	1	Manual Mode	33.6213413400001	-0.500876367092133	-0.500876367092133	-0.000494069157358171	0.000494069157358171	0	-0.00304041440476531	7.6591968536377e-05
1	1	Manual Mode	34.6213414100002	-0.500868916511536	-0.500868916511536	-0.000490637410969296	0.000490637410969296	0	-0.0031767025840192	8.31484794616699e-05
1	1	Manual Mode	35.6213413400001	-0.500870823860168	-0.500870823860168	-0.000500837559969243	0.000500837559969243	0	-0.00331582411871657	6.78300857543945e-05
1	1	Manual Mode	36.6213419400001	-0.500868380069733	-0.500868380069733	-0.00050009355395198	0.00050009355395198	0	-0.00345473907816327	6.8962574005127e-05
1	1	Manual Mode	37.6213414100002	-0.500880062580109	-0.500880062580109	-0.000498311390414528	0.000498311390414528	0	-0.00359315883547148	6.71148300170898e-05
1	1	Manual Mode	38.6213413400001	-0.500884592533112	-0.500884592533112	-0.000499190133932808	0.000499190133932808	0	-0.00373182275185743	6.16908073425293e-05
1	1	Manual Mode	39.62134135	-0.500892281532288	-0.500892281532288	-0.000493029160201669	0.000493029160201669	0	-0.0038687752977274	7.51614570617676e-05
1	1	Manual Mode	40.6213413400001	-0.500888586044312	-0.500888586044312	-0.000488665130534224	0.000488665130534224	0	-0.0040045156104073	7.04526901245117e-05
1	1	Manual Mode	41.6213428399997	-0.500885188579559	-0.500885188579559	-0.000487612890280879	0.000487612890280879	0	-0.0041399638386573	5.65052032470703e-05
1	1	Manual Mode	42.6213414100002	-0.500871539115906	-0.500871539115906	-0.000489317440196629	0.000489317440196629	0	-0.00427588515545535	4.39882278442383e-05
1	1	Manual Mode	43.6213414100002	-0.500870883464813	-0.500870883464813	-0.000485195576447324	0.000485195576447324	0	-0.0044106617044685	5.84721565246582e-05
1	1	Manual Mode	44.6213413400001	-0.500886261463165	-0.500886261463165	-0.000484953537400654	0.000484953537400654	0	-0.00454537101098345	6.19292259216309e-05
1	1	Manual Mode	45.6213413400001	-0.500886380672455	-0.500886380672455	-0.000488370027495275	0.000488370027495275	0	-0.00468102935195436	4.84585762023926e-05
1	1	Manual Mode	46.6213413400001	-0.500886797904968	-0.500886797904968	-0.000491200339681168	0.000491200339681168	0	-0.00481747389075468	5.19156455993652e-05
1	1	Manual Mode	47.6213413699998	-0.500879526138306	-0.500879526138306	-0.000489527856529431	0.000489527856529431	0	-0.0049534538549811	5.91278076171875e-05
1	1	Manual Mode	48.6213414100002	-0.500874221324921	-0.500874221324921	-0.000497063736379695	0.000497063736379695	0	-0.00509152712060957	6.17504119873047e-05
1	1	Manual Mode	49.6213413400001	-0.500884473323822	-0.500884473323822	-0.000491711409679726	0.000491711409679726	0	-0.0052281136137373	7.80820846557617e-05
1	1	Manual Mode	50.6213414100002	-0.500877916812897	-0.500877916812897	-0.000496441717280724	0.000496441717280724	0	-0.00536601410041278	6.46114349365234e-05
1	1	Manual Mode	51.6213413699998	-0.500876665115356	-0.500876665115356	-0.000500809743399471	0.000500809743399471	0	-0.00550512791245913	5.93662261962891e-05
1	1	Manual Mode	52.6213414100002	-0.500885546207428	-0.500885546207428	-0.000503670187559461	0.000503670187559461	0	-0.00564503630348872	5.22136688232422e-05
1	1	Manual Mode	53.62134135	-0.500890493392944	-0.500890493392944	-0.000506821738307099	0.000506821738307099	0	-0.00578582011123806	6.12139701843262e-05
1	1	Manual Mode	54.6213413400001	-0.500876784324646	-0.500876784324646	-0.000510427298609714	0.000510427298609714	0	-0.00592760547054515	6.23464584350586e-05
1	1	Manual Mode	55.6213413400001	-0.500868082046509	-0.500868082046509	-0.000512668546560939	0.000512668546560939	0	-0.00607001340014541	5.78761100769043e-05
1	1	Manual Mode	56.6213413400001	-0.500876784324646	-0.500876784324646	-0.000515533875272519	0.000515533875272519	0	-0.00621321725438777	6.12735748291016e-05
1	1	Manual Mode	57.6213413400001	-0.500888109207153	-0.500888109207153	-0.000509617129120906	0.000509617129120906	0	-0.00635477756803247	6.8366527557373e-05
1	1	Manual Mode	58.6213413400001	-0.500896990299225	-0.500896990299225	-0.000514596009649274	0.000514596009649274	0	-0.00649772090404616	6.76512718200684e-05
1	1	Manual Mode	59.6213413400001	-0.500881850719452	-0.500881850719452	-0.000514604795498563	0.000514604795498563	0	-0.00664066668057353	7.34925270080566e-05
1	1	Manual Mode	60.6213413400001	-0.500876426696777	-0.500876426696777	-0.000514910555740982	0.000514910555740982	0	-0.00678369739050159	7.42077827453613e-05
1	1	Manual Mode	61.6213414699996	-0.500864088535309	-0.500864088535309	-0.000514898534669211	0.000514898534669211	0	-0.00692672477983652	7.22408294677734e-05
1	1	Manual Mode	62.6213413400001	-0.500875413417816	-0.500875413417816	-0.000519856862019457	0.000519856862019457	0	-0.00707112944495828	7.56978988647461e-05
1	1	Manual Mode	63.6213413400001	-0.500877439975739	-0.500877439975739	-0.000521715465617514	0.000521715465617514	0	-0.00721605040762981	7.82608985900879e-05
1	1	Manual Mode	64.6213414800004	-0.500875532627106	-0.500875532627106	-0.000527518344624906	0.000527518344624906	0	-0.00736258330165138	7.68899917602539e-05
1	1	Manual Mode	65.6213414100002	-0.50086122751236	-0.50086122751236	-0.000533240279634513	0.000533240279634513	0	-0.00751070559118127	7.62343406677246e-05
1	1	Manual Mode	66.6213413400001	-0.500869512557983	-0.500869512557983	-0.000536416189704368	0.000536416189704368	0	-0.00765971007789103	6.80088996887207e-05
1	1	Manual Mode	67.6213413400001	-0.500866174697876	-0.500866174697876	-0.000540501070420203	0.000540501070420203	0	-0.00780984926411886	7.1406364440918e-05
1	1	Manual Mode	68.6213413400001	-0.500875651836395	-0.500875651836395	-0.000551525249617043	0.000551525249617043	0	-0.00796305072234582	7.41481781005859e-05
1	1	Manual Mode	69.6213413400001	-0.500867962837219	-0.500867962837219	-0.000557852710434535	0.000557852710434535	0	-0.00811800980857763	8.72611999511719e-05
1	1	Manual Mode	70.6213413400001	-0.500866949558258	-0.500866949558258	-0.000565283889604278	0.000565283889604278	0	-0.00827503311124549	9.25660133361816e-05
1	1	Manual Mode	71.6213413400001	-0.500862181186676	-0.500862181186676	-0.000563040421402331	0.000563040421402331	0	-0.00843143322830169	7.9035758972168e-05
1	1	Manual Mode	72.6213414100002	-0.500863790512085	-0.500863790512085	-0.00055958780465666	0.00055958780465666	0	-0.00858687429603166	8.23140144348145e-05
1	1	Manual Mode	73.6213413400001	-0.500871539115906	-0.500871539115906	-0.000556976218884846	0.000556976218884846	0	-0.00874158990155845	9.11355018615723e-05
1	1	Manual Mode	74.6213413400001	-0.500870048999786	-0.500870048999786	-0.000558522972409929	0.000558522972409929	0	-0.00889673517167232	8.86917114257813e-05
1	1	Manual Mode	75.6213413699998	-0.500866591930389	-0.500866591930389	-0.000551621798805624	0.000551621798805624	0	-0.00904996345371512	8.44001770019531e-05
1	1	Manual Mode	76.6213413400001	-0.500862598419189	-0.500862598419189	-0.000557046949729306	0.000557046949729306	0	-0.00920469871288681	9.43541526794434e-05
1	1	Manual Mode	77.6213414100002	-0.500871479511261	-0.500871479511261	-0.000555294854730217	0.000555294854730217	0	-0.00935894729444263	8.21948051452637e-05
1	1	Manual Mode	78.6213413400001	-0.500863671302795	-0.500863671302795	-0.000551914998772524	0.000551914998772524	0	-0.00951225700559218	7.39097595214844e-05
1	1	Manual Mode	79.6213413400001	-0.50086373090744	-0.50086373090744	-0.000548584495816616	0.000548584495816616	0	-0.00966464158776346	8.70823860168457e-05
1	1	Manual Mode	80.62134135	-0.500865042209625	-0.500865042209625	-0.000545194109526923	0.000545194109526923	0	-0.0098160843974798	8.9108943939209e-05
1	1	Manual Mode	81.6213413400001	-0.500861346721649	-0.500861346721649	-0.000548438910804925	0.000548438910804925	0	-0.00996842853784663	8.48770141601563e-05
1	1	Manual Mode	82.6213413400001	-0.500865578651428	-0.500865578651428	-0.000538728485678727	0.000538728485678727	0	-0.0101180753394241	7.80820846557617e-05
1	1	Manual Mode	83.6213413400001	-0.500866651535034	-0.500866651535034	-0.000538719097189956	0.000538719097189956	0	-0.0102677195330879	7.79628753662109e-05
1	1	Manual Mode	84.6213413400001	-0.500874161720276	-0.500874161720276	-0.000527175252452474	0.000527175252452474	0	-0.0104141571032136	6.41345977783203e-05
1	1	Manual Mode	85.6213413400001	-0.500871598720551	-0.500871598720551	-0.000515899328541518	0.000515899328541518	0	-0.0105574624722529	7.64727592468262e-05
1	1	Manual Mode	86.6213413400001	-0.500878930091858	-0.500878930091858	-0.00050645076612916	0.00050645076612916	0	-0.0106981432406221	7.07507133483887e-05
1	1	Manual Mode	87.6213414000003	-0.500862658023834	-0.500862658023834	-0.000494511716762991	0.000494511716762991	0	-0.0108355076146315	6.81281089782715e-05
1	1	Manual Mode	88.6213414800004	-0.500869989395142	-0.500869989395142	-0.000480891715574471	0.000480891715574471	0	-0.010969088657422	6.76512718200684e-05
1	1	Manual Mode	89.6213413400001	-0.500871658325195	-0.500871658325195	-0.000473903349552488	0.000473903349552488	0	-0.0111007284583126	8.65459442138672e-05
1	1	Manual Mode	90.62134135	-0.500872254371643	-0.500872254371643	-0.000466509502312758	0.000466509502312758	0	-0.0112303144324731	6.75320625305176e-05
1	1	Manual Mode	91.6213413900005	-0.500855684280396	-0.500855684280396	-0.00045703585106723	0.00045703585106723	0	-0.0113572688406255	5.99026679992676e-05
1	1	Manual Mode	92.6213413400001	-0.500865161418915	-0.500865161418915	-0.000449576506431173	0.000449576506431173	0	-0.0114821511972789	3.85046005249023e-05
1	1	Manual Mode	93.6213413400001	-0.500866711139679	-0.500866711139679	-0.000451346236564576	0.000451346236564576	0	-0.0116075251518802	3.55243682861328e-05
1	1	Manual Mode	94.62134135	-0.500868260860443	-0.500868260860443	-0.000460210048372242	0.000460210048372242	0	-0.0117353612777064	5.6147575378418e-05
1	1	Manual Mode	95.6213413400001	-0.500866532325745	-0.500866532325745	-0.000461039660913809	0.000461039660913809	0	-0.0118634278489018	5.67436218261719e-05
1	1	Manual Mode	96.6213414100002	-0.500860869884491	-0.500860869884491	-0.000467122418383765	0.000467122418383765	0	-0.0119931840853136	6.1333179473877e-05
1	1	Manual Mode	97.6213413400001	-0.500853955745697	-0.500853955745697	-0.000476037581418866	0.000476037581418866	0	-0.0121254167375625	6.39557838439941e-05
1	1	Manual Mode	98.6213413400001	-0.50086110830307	-0.50086110830307	-0.00046934584089347	0.00046934584089347	0	-0.0122557905822551	6.46114349365234e-05
1	1	Manual Mode	99.6213413400001	-0.500848770141602	-0.500848770141602	-0.000462200344556037	0.000462200344556037	0	-0.012384179566854	5.8293342590332e-05
1	1	Manual Mode	100.62134134	-0.500856518745422	-0.500856518745422	-0.000454004669626645	0.000454004669626645	0	-0.0125102919750837	8.02874565124512e-05
1	1	Manual Mode	101.62134134	-0.500857889652252	-0.500857889652252	-0.000454911800636311	0.000454911800636311	0	-0.0126366563641493	7.37905502319336e-05
1	1	Manual Mode	102.62134134	-0.500862061977386	-0.500862061977386	-0.000452190122146505	0.000452190122146505	0	-0.0127622647314122	5.65648078918457e-05
1	1	Manual Mode	103.62134135	-0.500868558883667	-0.500868558883667	-0.000450635407436687	0.000450635407436687	0	-0.0128874412347297	5.72800636291504e-05
1	1	Manual Mode	104.62134135	-0.500876307487488	-0.500876307487488	-0.000450503048775731	0.000450503048775731	0	-0.0130125809705007	4.83393669128418e-05
1	1	Manual Mode	105.62134149	-0.500878036022186	-0.500878036022186	-0.00044922326454115	0.00044922326454115	0	-0.0131373652281209	5.54323196411133e-05
1	1	Manual Mode	106.62134148	-0.500874578952789	-0.500874578952789	-0.000453927690362293	0.000453927690362293	0	-0.0132634562519606	6.22272491455078e-05
1	1	Manual Mode	107.62134134	-0.50087958574295	-0.50087958574295	-0.000448677400041977	0.000448677400041977	0	-0.0133880888456348	7.23004341125488e-05
1	1	Manual Mode	108.62134138	-0.500887155532837	-0.500887155532837	-0.000443422986398891	0.000443422986398891	0	-0.0135112619023391	6.53862953186035e-05
1	1	Manual Mode	109.62134134	-0.500880181789398	-0.500880181789398	-0.000441479569223217	0.000441479569223217	0	-0.013633895111107	6.71148300170898e-05
1	1	Manual Mode	110.62134135	-0.500875651836395	-0.500875651836395	-0.000443502312785435	0.000443502312785435	0	-0.0137570901992238	5.78761100769043e-05
1	1	Manual Mode	111.62134134	-0.500877439975739	-0.500877439975739	-0.000444962920582467	0.000444962920582467	0	-0.0138806910092607	2.9146671295166e-05
1	1	Manual Mode	112.62134134	-0.500861287117004	-0.500861287117004	-0.000477698043498832	0.000477698043498832	0	-0.0140133849102326	5.01275062561035e-05
1	1	Manual Mode	113.62134134	-0.500866293907166	-0.500866293907166	-0.000490070041755977	0.000490070041755977	0	-0.014149515477387	4.36305999755859e-05
1	1	Manual Mode	114.62134134	-0.50087982416153	-0.50087982416153	-0.000488148446473124	0.000488148446473124	0	-0.014285112268074	5.92470169067383e-05
1	1	Manual Mode	115.62134134	-0.500875234603882	-0.500875234603882	-0.000473901478198307	0.000473901478198307	0	-0.0144167515675735	6.50286674499512e-05
1	1	Manual Mode	116.62134141	-0.500861048698425	-0.500861048698425	-0.000476970023286774	0.000476970023286774	0	-0.0145492432499832	5.81741333007813e-05
1	1	Manual Mode	117.62134134	-0.500865340232849	-0.500865340232849	-0.000479392285107654	0.000479392285107654	0	-0.0146824077643027	6.41345977783203e-05
1	1	Manual Mode	118.62134134	-0.500874698162079	-0.500874698162079	-0.000471900017325162	0.000471900017325162	0	-0.0148134911024485	7.34329223632813e-05
1	1	Manual Mode	119.62134134	-0.500865876674652	-0.500865876674652	-0.000459478666066232	0.000459478666066232	0	-0.0149411240652447	6.92009925842285e-05
1	1	Manual Mode	120.62134134	-0.500871539115906	-0.500871539115906	-0.000453598712640885	0.000453598712640885	0	-0.0150671237076449	7.01546669006348e-05
1	1	Manual Mode	121.62134134	-0.500862300395966	-0.500862300395966	-0.000452848521639465	0.000452848521639465	0	-0.0151929149636559	6.27040863037109e-05
1	1	Manual Mode	122.62134141	-0.500848770141602	-0.500848770141602	-0.000465348406338253	0.000465348406338253	0	-0.0153221784189094	5.23924827575684e-05
1	1	Manual Mode	123.62134134	-0.500868618488312	-0.500868618488312	-0.000468592795283978	0.000468592795283978	0	-0.0154523430751546	4.97102737426758e-05
1	1	Manual Mode	124.62134134	-0.500865519046783	-0.500865519046783	-0.00047423051935545	0.00047423051935545	0	-0.0155840737749755	6.19888305664063e-05
1	1	Manual Mode	125.62134134	-0.500852167606354	-0.500852167606354	-0.000479296306840687	0.000479296306840687	0	-0.0157172116379868	6.92605972290039e-05
1	1	Manual Mode	126.62134135	-0.500848233699799	-0.500848233699799	-0.000469182906208273	0.000469182906208273	0	-0.0158475402243479	6.35981559753418e-05
1	1	Manual Mode	127.62134134	-0.50085586309433	-0.50085586309433	-0.000469843240491148	0.000469843240491148	0	-0.0159780522342904	5.34653663635254e-05
1	1	Manual Mode	128.62134148	-0.500860035419464	-0.500860035419464	-0.000474348953872586	0.000474348953872586	0	-0.0161098158510353	5.84721565246582e-05
1	1	Manual Mode	129.62134168	-0.500851035118103	-0.500851035118103	-0.000481574188928841	0.000481574188928841	0	-0.0162435864858251	6.46710395812988e-05
1	1	Manual Mode	130.62134141	-0.500863969326019	-0.500863969326019	-0.000487979041342962	0.000487979041342962	0	-0.0163791361829331	6.81281089782715e-05
1	1	Manual Mode	131.62134134	-0.500871777534485	-0.500871777534485	-0.000486849060596446	0.000486849060596446	0	-0.0165143720236323	5.06043434143066e-05
1	1	Manual Mode	132.62134134	-0.500868439674377	-0.500868439674377	-0.000483788857307125	0.000483788857307125	0	-0.0166487578173287	5.29885292053223e-05
1	1	Manual Mode	133.62134135	-0.500874996185303	-0.500874996185303	-0.000486390673975758	0.000486390673975758	0	-0.0167838663392286	5.77569007873535e-05
1	1	Manual Mode	134.62134134	-0.500859141349792	-0.500859141349792	-0.000481317210766592	0.000481317210766592	0	-0.0169175655631045	6.33597373962402e-05
1	1	Manual Mode	135.62134136	-0.500863075256348	-0.500863075256348	-0.000481809250044667	0.000481809250044667	0	-0.0170514014685714	6.08563423156738e-05
1	1	Manual Mode	136.62134135	-0.50085985660553	-0.50085985660553	-0.000479374301076798	0.000479374301076798	0	-0.0171845609953167	7.31348991394043e-05
1	1	Manual Mode	137.62134134	-0.500865817070007	-0.500865817070007	-0.000477003358765485	0.000477003358765485	0	-0.0173170619269821	7.14659690856934e-05
1	1	Manual Mode	138.62134134	-0.50085586309433	-0.50085586309433	-0.000486557446522919	0.000486557446522919	0	-0.0174522167732385	6.79492950439453e-05
1	1	Manual Mode	139.62134134	-0.500845432281494	-0.500845432281494	-0.000486404280940903	0.000486404280940903	0	-0.0175873290734999	6.19888305664063e-05
1	1	Manual Mode	140.62134134	-0.500843286514282	-0.500843286514282	-0.000490552851134619	0.000490552851134619	0	-0.0177235937543706	7.15851783752441e-05
1	1	Manual Mode	141.62134134	-0.50085574388504	-0.50085574388504	-0.000498264384534936	0.000498264384534936	0	-0.0178620005278525	6.30617141723633e-05
1	1	Manual Mode	142.62134134	-0.500857174396515	-0.500857174396515	-0.000498973913230259	0.000498973913230259	0	-0.0180006043926387	5.40018081665039e-05
1	1	Manual Mode	143.62134134	-0.500845551490784	-0.500845551490784	-0.000501153977415132	0.000501153977415132	0	-0.0181398138308096	6.4849853515625e-05
1	1	Manual Mode	144.62134148	-0.500847160816193	-0.500847160816193	-0.000497156669731385	0.000497156669731385	0	-0.0182779129250689	6.41345977783203e-05
1	1	Manual Mode	145.62134134	-0.500854253768921	-0.500854253768921	-0.000492659678763502	0.000492659678763502	0	-0.0184147628166775	7.36713409423828e-05
1	1	Manual Mode	146.62134134	-0.500857830047607	-0.500857830047607	-0.00048736669619357	0.00048736669619357	0	-0.018550142454509	6.28232955932617e-05
1	1	Manual Mode	147.62134134	-0.500864028930664	-0.500864028930664	-0.000483803035193884	0.000483803035193884	0	-0.0186845321865073	6.74128532409668e-05
1	1	Manual Mode	148.62134134	-0.500848174095154	-0.500848174095154	-0.00049876095946806	0.00049876095946806	0	-0.0188230768974707	6.81281089782715e-05
1	1	Manual Mode	149.62134137	-0.500837683677673	-0.500837683677673	-0.000504170124586537	0.000504170124586537	0	-0.0189631241585016	6.75320625305176e-05
1	1	Manual Mode	150.62134134	-0.500854909420013	-0.500854909420013	-0.000504329792331385	0.000504329792331385	0	-0.0191032157632799	6.78300857543945e-05
1	1	Manual Mode	151.62134137	-0.500856518745422	-0.500856518745422	-0.000507611259464183	0.000507611259464183	0	-0.0192442188951389	7.70092010498047e-05
1	1	Manual Mode	152.62134134	-0.500849485397339	-0.500849485397339	-0.000515633279069173	0.000515633279069173	0	-0.0193874503572501	6.64591789245605e-05
1	1	Manual Mode	153.62134134	-0.500856876373291	-0.500856876373291	-0.000510791324574677	0.000510791324574677	0	-0.0195293368362986	6.64591789245605e-05
1	1	Manual Mode	154.62134134	-0.500854909420013	-0.500854909420013	-0.00051157684928046	0.00051157684928046	0	-0.0196714415166543	6.57439231872559e-05
1	1	Manual Mode	155.62134135	-0.500856637954712	-0.500856637954712	-0.000520987730866263	0.000520987730866263	0	-0.019816160332231	8.34465026855469e-05
1	1	Manual Mode	156.62134134	-0.50086236000061	-0.50086236000061	-0.000520827587353402	0.000520827587353402	0	-0.0199608346606046	7.92145729064941e-05
1	1	Manual Mode	157.62134134	-0.500848829746246	-0.500848829746246	-0.000518650155751529	0.000518650155751529	0	-0.0201049041483134	6.25848770141602e-05
1	1	Manual Mode	158.62134134	-0.500848114490509	-0.500848114490509	-0.000517748638804406	0.000517748638804406	0	-0.0202487232146479	7.41481781005859e-05
1	1	Manual Mode	159.62134147	-0.500848412513733	-0.500848412513733	-0.000520337514583111	0.000520337514583111	0	-0.0203932614319331	0.000107884407043457
1	1	Manual Mode	160.62134141	-0.500867486000061	-0.500867486000061	-0.000526226380729216	0.000526226380729216	0	-0.0205394354178098	0.000106334686279297
1	1	Manual Mode	161.62134134	-0.500860869884491	-0.500860869884491	-0.000528195838274083	0.000528195838274083	0	-0.0206861564737265	0.000100910663604736
1	1	Manual Mode	162.62134134	-0.500861644744873	-0.500861644744873	-0.000526227903186855	0.000526227903186855	0	-0.0208323308912784	9.09566879272461e-05
1	1	Manual Mode	163.62134135	-0.500862598419189	-0.500862598419189	-0.00052561597036974	0.00052561597036974	0	-0.0209783353289523	8.10623168945313e-05
1	1	Manual Mode	164.62134134	-0.500860333442688	-0.500860333442688	-0.000527352587049504	0.000527352587049504	0	-0.0211248221572234	7.9810619354248e-05
1	1	Manual Mode	165.62134134	-0.5008504986763	-0.5008504986763	-0.000523446785413409	0.000523446785413409	0	-0.0212702240420605	6.99162483215332e-05
1	1	Manual Mode	166.62134134	-0.500846207141876	-0.500846207141876	-0.000517899647571434	0.000517899647571434	0	-0.0214140850552748	7.30752944946289e-05
1	1	Manual Mode	167.62134134	-0.500848293304443	-0.500848293304443	-0.000519825144151987	0.000519825144151987	0	-0.0215584809286503	8.33272933959961e-05
1	1	Manual Mode	168.62134134	-0.500843644142151	-0.500843644142151	-0.000519343730359514	0.000519343730359514	0	-0.0217027430759724	7.15255737304688e-05
1	1	Manual Mode	169.62134134	-0.500848472118378	-0.500848472118378	-0.000518297992269001	0.000518297992269001	0	-0.0218467147404916	7.75456428527832e-05
1	1	Manual Mode	170.62134134	-0.50084775686264	-0.50084775686264	-0.000523517421104267	0.000523517421104267	0	-0.0219921362463539	8.47578048706055e-05
1	1	Manual Mode	171.62134134	-0.500853419303894	-0.500853419303894	-0.000518350358468195	0.000518350358468195	0	-0.0221361224570395	8.392333984375e-05
1	1	Manual Mode	172.62134141	-0.500857532024384	-0.500857532024384	-0.000519532039338689	0.000519532039338689	0	-0.0222804369225134	0.000100016593933105
1	1	Manual Mode	173.62134134	-0.500859200954437	-0.500859200954437	-0.000525909836411857	0.000525909836411857	0	-0.0224265229779573	9.70959663391113e-05
1	1	Manual Mode	174.62134134	-0.500853836536407	-0.500853836536407	-0.000520465464460488	0.000520465464460488	0	-0.0225710967180852	8.84532928466797e-05
1	1	Manual Mode	175.62134134	-0.500859260559082	-0.500859260559082	-0.000513423082910202	0.000513423082910202	0	-0.0227137142411158	7.53998756408691e-05
1	1	Manual Mode	176.6213414	-0.500849843025208	-0.500849843025208	-0.000515462066020565	0.000515462066020565	0	-0.0228568981569348	7.9035758972168e-05
1	1	Manual Mode	177.62134134	-0.500851392745972	-0.500851392745972	-0.000519791079162323	0.000519791079162323	0	-0.02300128455915	7.71284103393555e-05
1	1	Manual Mode	178.62134137	-0.500856935977936	-0.500856935977936	-0.000521988207559895	0.000521988207559895	0	-0.0231462812878221	9.45329666137695e-05
1	1	Manual Mode	179.62134134	-0.5008544921875	-0.5008544921875	-0.00052236663343669	0.00052236663343669	0	-0.0232913831260904	9.97781753540039e-05
1	1	Manual Mode	180.62134134	-0.500853955745697	-0.500853955745697	-0.000521557193458834	0.000521557193458834	0	-0.0234362601242734	8.43405723571777e-05
1	1	Manual Mode	181.62134134	-0.500855386257172	-0.500855386257172	-0.000515470376101843	0.000515470376101843	0	-0.0235794463398572	7.31945037841797e-05
1	1	Manual Mode	182.62134134	-0.500861287117004	-0.500861287117004	-0.000516685202143843	0.000516685202143843	0	-0.0237229700071194	8.19563865661621e-05
1	1	Manual Mode	183.62134134	-0.500866532325745	-0.500866532325745	-0.000516167978878996	0.000516167978878996	0	-0.0238663500012524	8.27908515930176e-05
1	1	Manual Mode	184.62134134	-0.500868022441864	-0.500868022441864	-0.000519066008711939	0.000519066008711939	0	-0.0240105350036724	9.64999198913574e-05
1	1	Manual Mode	185.62134135	-0.500864446163177	-0.500864446163177	-0.000516910557592224	0.000516910557592224	0	-0.0241541212711061	9.84072685241699e-05
1	1	Manual Mode	186.62134134	-0.500874996185303	-0.500874996185303	-0.000513769790919526	0.000513769790919526	0	-0.02429683510049	8.85725021362305e-05
1	1	Manual Mode	187.62134135	-0.500869870185852	-0.500869870185852	-0.000518259106163481	0.000518259106163481	0	-0.0244407959647528	9.19103622436523e-05
1	1	Manual Mode	188.62134134	-0.500858545303345	-0.500858545303345	-0.000520799104708414	0.000520799104708414	0	-0.0245854623812807	9.69767570495605e-05
1	1	Manual Mode	189.62134134	-0.500857770442963	-0.500857770442963	-0.000511676855716595	0.000511676855716595	0	-0.0247275948412019	9.28640365600586e-05
1	1	Manual Mode	190.62134134	-0.500880658626556	-0.500880658626556	-0.000509131306544856	0.000509131306544856	0	-0.0248690202041311	8.12411308288574e-05
1	1	Manual Mode	191.62134134	-0.500876426696777	-0.500876426696777	-0.00050281478839164	0.00050281478839164	0	-0.0250086909786843	8.46385955810547e-05
1	1	Manual Mode	192.62134134	-0.500885665416718	-0.500885665416718	-0.000495852082124442	0.000495852082124442	0	-0.0251464276681633	8.18967819213867e-05
1	1	Manual Mode	193.62134134	-0.500886082649231	-0.500886082649231	-0.000498048417575327	0.000498048417575327	0	-0.0252847744508231	8.81552696228027e-05
1	1	Manual Mode	194.62134134	-0.500889480113983	-0.500889480113983	-0.000500066784071834	0.000500066784071834	0	-0.0254236818908431	9.39369201660156e-05
1	1	Manual Mode	195.62134134	-0.500869870185852	-0.500869870185852	-0.000501341937497764	0.000501341937497764	0	-0.025562943540148	9.80496406555176e-05
1	1	Manual Mode	196.62134135	-0.500875651836395	-0.500875651836395	-0.000498770379674699	0.000498770379674699	0	-0.0257014908692209	9.30428504943848e-05
1	1	Manual Mode	197.62134134	-0.500856399536133	-0.500856399536133	-0.00049140786968803	0.00049140786968803	0	-0.0258379930538803	7.39693641662598e-05
1	1	Manual Mode	198.62134134	-0.500858306884766	-0.500858306884766	-0.000484961181406714	0.000484961181406714	0	-0.02597270449316	8.26120376586914e-05
1	1	Manual Mode	199.62134134	-0.500862240791321	-0.500862240791321	-0.000484510565663556	0.000484510565663556	0	-0.0261072907613999	7.77840614318848e-05
1	1	Manual Mode	200.62134134	-0.50084924697876	-0.50084924697876	-0.000482955977825208	0.000482955977825208	0	-0.0262414451996846	7.42077827453613e-05
1	1	Manual Mode	201.62134141	-0.50085711479187	-0.50085711479187	-0.00048361472621471	0.00048361472621471	0	-0.0263757826330368	5.0961971282959e-05
1	1	Manual Mode	202.62134134	-0.500861406326294	-0.500861406326294	-0.000498009690059145	0.000498009690059145	0	-0.0265141186483697	6.26444816589355e-05
1	1	Manual Mode	203.62134134	-0.50087183713913	-0.50087183713913	-0.000505111479175204	0.000505111479175204	0	-0.026654427392585	5.49554824829102e-05
1	1	Manual Mode	204.62134139	-0.500864207744598	-0.500864207744598	-0.000506622391510045	0.000506622391510045	0	-0.0267951558417076	4.80413436889648e-05
1	1	Manual Mode	205.62134136	-0.500862598419189	-0.500862598419189	-0.000509444583921865	0.000509444583921865	0	-0.0269366682218849	4.96506690979004e-05
1	1	Manual Mode	206.62134134	-0.500856459140778	-0.500856459140778	-0.000513007166514057	0.000513007166514057	0	-0.0270791702097332	6.31809234619141e-05
1	1	Manual Mode	207.62134135	-0.500859797000885	-0.500859797000885	-0.00052369922792061	0.00052369922792061	0	-0.0272246422189437	6.03795051574707e-05
1	1	Manual Mode	208.62134134	-0.500860869884491	-0.500860869884491	-0.000519336498685731	0.000519336498685731	0	-0.0273689023560249	6.28829002380371e-05
1	1	Manual Mode	209.62134147	-0.500859260559082	-0.500859260559082	-0.000519003397641552	0.000519003397641552	0	-0.0275130699852226	6.79492950439453e-05
1	1	Manual Mode	210.62134134	-0.500873267650604	-0.500873267650604	-0.000522457061076849	0.000522457061076849	0	-0.0276581969277664	5.45382499694824e-05
1	1	Manual Mode	211.62134134	-0.500864565372467	-0.500864565372467	-0.000524577781131685	0.000524577781131685	0	-0.0278039129780808	6.05583190917969e-05
1	1	Manual Mode	212.62134141	-0.500859260559082	-0.500859260559082	-0.000522393117856028	0.000522393117856028	0	-0.0279490221876429	6.65783882141113e-05
1	1	Manual Mode	213.62134148	-0.500859797000885	-0.500859797000885	-0.000519736302405201	0.000519736302405201	0	-0.0280933933928615	6.99758529663086e-05
1	1	Manual Mode	214.62134134	-0.500878036022186	-0.500878036022186	-0.000519512088800049	0.000519512088800049	0	-0.0282377022862137	6.16312026977539e-05
1	1	Manual Mode	215.62134141	-0.500875353813171	-0.500875353813171	-0.000522156788025503	0.000522156788025503	0	-0.0283827458485961	5.63859939575195e-05
1	1	Manual Mode	216.62134134	-0.500866413116455	-0.500866413116455	-0.000525625485729981	0.000525625485729981	0	-0.028528752917745	4.64320182800293e-05
1	1	Manual Mode	217.62134134	-0.500883758068085	-0.500883758068085	-0.000524548410386407	0.000524548410386407	0	-0.028674460809519	4.81605529785156e-05
1	1	Manual Mode	218.62134134	-0.500886797904968	-0.500886797904968	-0.000526258732954037	0.000526258732954037	0	-0.0288206437908952	5.92470169067383e-05
1	1	Manual Mode	219.62134134	-0.500884056091309	-0.500884056091309	-0.000525672999095453	0.000525672999095453	0	-0.0289666640684217	4.5478343963623e-05
1	1	Manual Mode	220.62134138	-0.500871300697327	-0.500871300697327	-0.000524686097649098	0.000524686097649098	0	-0.0291124102124873	5.14984130859375e-05
1	1	Manual Mode	221.62134134	-0.500861883163452	-0.500861883163452	-0.000523410817351697	0.000523410817351697	0	-0.0292578021003805	4.9889087677002e-05
1	1	Manual Mode	222.62134134	-0.500876367092133	-0.500876367092133	-0.000527754515866094	0.000527754515866094	0	-0.02940440057701	6.7591667175293e-05
1	1	Manual Mode	223.62134137	-0.500876784324646	-0.500876784324646	-0.000529155620943751	0.000529155620943751	0	-0.0295513882539039	8.03470611572266e-05
1	1	Manual Mode	224.62134134	-0.500875353813171	-0.500875353813171	-0.000531857888098664	0.000531857888098664	0	-0.0296991265517215	7.43865966796875e-05
1	1	Manual Mode	225.62134149	-0.500867307186127	-0.500867307186127	-0.000530841837932103	0.000530841837932103	0	-0.0298465826399322	6.06775283813477e-05
1	1	Manual Mode	226.62134134	-0.5008704662323	-0.5008704662323	-0.000527137666779521	0.000527137666779521	0	-0.029993009747629	7.23600387573242e-05
1	1	Manual Mode	227.62134134	-0.500861525535583	-0.500861525535583	-0.000525311383688418	0.000525311383688418	0	-0.0301389295764314	7.39097595214844e-05
1	1	Manual Mode	228.62134134	-0.500858843326569	-0.500858843326569	-0.000520081487956886	0.000520081487956886	0	-0.0302833966564194	6.63995742797852e-05
1	1	Manual Mode	229.62134141	-0.500854730606079	-0.500854730606079	-0.000507574117841375	0.000507574117841375	0	-0.0304243894768004	6.30021095275879e-05
1	1	Manual Mode	230.62134134	-0.500859081745148	-0.500859081745148	-0.000494193808577331	0.000494193808577331	0	-0.0305616655251292	5.8591365814209e-05
1	1	Manual Mode	231.62134134	-0.500874042510986	-0.500874042510986	-0.000486361969305696	0.000486361969305696	0	-0.0306967660721586	6.66379928588867e-05
1	1	Manual Mode	232.62134134	-0.500863790512085	-0.500863790512085	-0.000484289777588092	0.000484289777588092	0	-0.0308312910103775	7.02142715454102e-05
1	1	Manual Mode	233.62134134	-0.500854551792145	-0.500854551792145	-0.000477737468808098	0.000477737468808098	0	-0.0309639958628242	6.90817832946777e-05
1	1	Manual Mode	234.62134141	-0.500854074954987	-0.500854074954987	-0.000470539067067723	0.000470539067067723	0	-0.0310947011683813	6.98566436767578e-05
1	1	Manual Mode	235.62134148	-0.500858962535858	-0.500858962535858	-0.000462380724068344	0.000462380724068344	0	-0.031223140267391	5.9664249420166e-05
1	1	Manual Mode	236.62134134	-0.500850737094879	-0.500850737094879	-0.000459099732703558	0.000459099732703558	0	-0.0313506679530658	4.42862510681152e-05
1	1	Manual Mode	237.62134141	-0.50084924697876	-0.50084924697876	-0.000458115717583143	0.000458115717583143	0	-0.031477922327969	5.84721565246582e-05
1	1	Manual Mode	238.62134134	-0.500845372676849	-0.500845372676849	-0.000455485196244448	0.000455485196244448	0	-0.0316044459847358	6.81281089782715e-05
1	1	Manual Mode	239.62134134	-0.500847518444061	-0.500847518444061	-0.000449840811420808	0.000449840811420808	0	-0.031729401765686	6.25848770141602e-05
1	1	Manual Mode	240.62134137	-0.500835716724396	-0.500835716724396	-0.000452570229070276	0.000452570229070276	0	-0.0318551157219769	7.31348991394043e-05
1	1	Manual Mode	241.62134185	-0.500846803188324	-0.500846803188324	-0.000450099660937237	0.000450099660937237	0	-0.0319801434655839	6.83069229125977e-05
1	1	Manual Mode	242.62134134	-0.500853061676025	-0.500853061676025	-0.00044961517051162	0.00044961517051162	0	-0.0321050365048083	6.77108764648438e-05
1	1	Manual Mode	243.62134137	-0.500853836536407	-0.500853836536407	-0.000447637307731874	0.000447637307731874	0	-0.0322293802051308	5.44190406799316e-05
1	1	Manual Mode	244.62134148	-0.500857472419739	-0.500857472419739	-0.000448312961744737	0.000448312961744737	0	-0.0323539115970917	4.38094139099121e-05
1	1	Manual Mode	245.62134135	-0.500850260257721	-0.500850260257721	-0.000459772785851289	0.000459772785851289	0	-0.0324816262432252	6.73532485961914e-05
1	1	Manual Mode	246.62134134	-0.500850796699524	-0.500850796699524	-0.000456436827422176	0.000456436827422176	0	-0.0326084142495746	6.50286674499512e-05
1	1	Manual Mode	247.62134134	-0.500855088233948	-0.500855088233948	-0.000450446242075091	0.000450446242075091	0	-0.0327335382057066	7.41481781005859e-05
1	1	Manual Mode	248.62134134	-0.500859498977661	-0.500859498977661	-0.000449268621091634	0.000449268621091634	0	-0.0328583350448987	7.81416893005371e-05
1	1	Manual Mode	249.62134134	-0.500863790512085	-0.500863790512085	-0.000448539173575539	0.000448539173575539	0	-0.0329829292597808	5.59091567993164e-05
1	1	Manual Mode	250.62134134	-0.500869154930115	-0.500869154930115	-0.000450782958956162	0.000450782958956162	0	-0.0331081467483798	5.25712966918945e-05
1	1	Manual Mode	251.62134134	-0.500861704349518	-0.500861704349518	-0.000450666649536146	0.000450666649536146	0	-0.0332333319288065	5.68628311157227e-05
1	1	Manual Mode	252.62134134	-0.500855565071106	-0.500855565071106	-0.000453169918790547	0.000453169918790547	0	-0.0333592124618039	6.14523887634277e-05
1	1	Manual Mode	253.62134148	-0.500867068767548	-0.500867068767548	-0.000460143187107614	0.000460143187107614	0	-0.0334870300316727	7.17043876647949e-05
1	1	Manual Mode	254.62134134	-0.500864148139954	-0.500864148139954	-0.000460332669647884	0.000460332669647884	0	-0.0336149001997841	8.41021537780762e-05
1	1	Manual Mode	255.62134134	-0.500848948955536	-0.500848948955536	-0.000462570523787289	0.000462570523787289	0	-0.0337433920119473	7.61151313781738e-05
1	1	Manual Mode	256.62134134	-0.500844597816467	-0.500844597816467	-0.000464050606354949	0.000464050606354949	0	-0.033872294958157	7.18832015991211e-05
1	1	Manual Mode	257.62134134	-0.500850677490234	-0.500850677490234	-0.000465964367324537	0.000465964367324537	0	-0.034001729504636	4.83393669128418e-05
1	1	Manual Mode	258.62134134	-0.500861644744873	-0.500861644744873	-0.000469740696625615	0.000469740696625615	0	-0.0341322130314765	7.56978988647461e-05
1	1	Manual Mode	259.62134134	-0.500850737094879	-0.500850737094879	-0.000470466274561878	0.000470466274561878	0	-0.0342628981077436	6.866455078125e-05
1	1	Manual Mode	260.62134137	-0.500861942768097	-0.500861942768097	-0.000470461453446022	0.000470461453446022	0	-0.0343935818487325	6.59823417663574e-05
1	1	Manual Mode	261.62134135	-0.500856637954712	-0.500856637954712	-0.000473168541716791	0.000473168541716791	0	-0.0345250175521362	7.36117362976074e-05
1	1	Manual Mode	262.62134134	-0.500871002674103	-0.500871002674103	-0.000468330932570138	0.000468330932570138	0	-0.0346551094765492	7.45058059692383e-05
1	1	Manual Mode	263.62134134	-0.500872492790222	-0.500872492790222	-0.000466519176262337	0.000466519176262337	0	-0.0347846981366221	7.81416893005371e-05
1	1	Manual Mode	264.62134134	-0.500862121582031	-0.500862121582031	-0.000467821575336424	0.000467821575336424	0	-0.0349146485742156	7.25388526916504e-05
1	1	Manual Mode	265.62134135	-0.500853657722473	-0.500853657722473	-0.000471284849285565	0.000471284849285565	0	-0.0350455610336595	8.38041305541992e-05
1	1	Manual Mode	266.62134134	-0.500839471817017	-0.500839471817017	-0.000471682813368722	0.000471682813368722	0	-0.0351765840360629	8.35657119750977e-05
1	1	Manual Mode	267.62134134	-0.500836670398712	-0.500836670398712	-0.000469546805301766	0.000469546805301766	0	-0.0353070137042022	9.63211059570313e-05
1	1	Manual Mode	268.62134134	-0.50083202123642	-0.50083202123642	-0.000474287801824102	0.000474287801824102	0	-0.03543876031582	9.22083854675293e-05
1	1	Manual Mode	269.62134135	-0.500848948955536	-0.500848948955536	-0.000480314704129441	0.000480314704129441	0	-0.0355721810683013	7.58171081542969e-05
1	1	Manual Mode	270.62134148	-0.500845670700073	-0.500845670700073	-0.000477486199861994	0.000477486199861994	0	-0.0357048161410611	0.000101804733276367
1	1	Manual Mode	271.62134134	-0.500841379165649	-0.500841379165649	-0.000479489088039175	0.000479489088039175	0	-0.0358380075357585	9.47713851928711e-05
1	1	Manual Mode	272.62134134	-0.500845193862915	-0.500845193862915	-0.000485396540855619	0.000485396540855619	0	-0.0359728399082184	9.44137573242188e-05
1	1	Manual Mode	273.62134134	-0.500831186771393	-0.500831186771393	-0.000488916018865918	0.000488916018865918	0	-0.0361086499134589	0.000105082988739014
1	1	Manual Mode	274.62134134	-0.500834107398987	-0.500834107398987	-0.000492129831787401	0.000492129831787401	0	-0.036245352644511	9.54270362854004e-05
1	1	Manual Mode	275.62134134	-0.500844419002533	-0.500844419002533	-0.000491290006092508	0.000491290006092508	0	-0.0363818220906478	9.61422920227051e-05
1	1	Manual Mode	276.62134134	-0.500838458538055	-0.500838458538055	-0.000490800599397433	0.000490800599397433	0	-0.0365181555904804	9.01222229003906e-05
1	1	Manual Mode	277.62134134	-0.500831961631775	-0.500831961631775	-0.000491146736485142	0.000491146736485142	0	-0.0366545852395041	8.392333984375e-05
1	1	Manual Mode	278.62134134	-0.500832974910736	-0.500832974910736	-0.000489912657697587	0.000489912657697587	0	-0.0367906720888645	9.90033149719238e-05
1	1	Manual Mode	279.62134139	-0.50084525346756	-0.50084525346756	-0.000488793302436674	0.000488793302436674	0	-0.0369264480129969	9.57250595092773e-05
1	1	Manual Mode	280.62134135	-0.50085175037384	-0.50085175037384	-0.000487641404643735	0.000487641404643735	0	-0.0370619039533129	9.19699668884277e-05
1	1	Manual Mode	281.62134134	-0.500852525234222	-0.500852525234222	-0.000493294955931075	0.000493294955931075	0	-0.0371989303285902	7.64727592468262e-05
1	1	Manual Mode	282.62134134	-0.500852346420288	-0.500852346420288	-0.000496355698424144	0.000496355698424144	0	-0.0373368069114858	8.20159912109375e-05
1	1	Manual Mode	283.62134134	-0.5008504986763	-0.5008504986763	-0.000495933343300902	0.000495933343300902	0	-0.0374745661735138	7.17639923095703e-05
1	1	Manual Mode	284.62134134	-0.500842690467834	-0.500842690467834	-0.000492730346172227	0.000492730346172227	0	-0.0376114357141172	6.91413879394531e-05
1	1	Manual Mode	285.62134134	-0.500848531723022	-0.500848531723022	-0.000491948786199878	0.000491948786199878	0	-0.0377480881547283	6.67572021484375e-05
1	1	Manual Mode	286.62134136	-0.500849425792694	-0.500849425792694	-0.000489726568969136	0.000489726568969136	0	-0.037884123315496	6.49690628051758e-05
1	1	Manual Mode	287.62134161	-0.500847995281219	-0.500847995281219	-0.000497175700451867	0.000497175700451867	0	-0.0380222277112587	6.12139701843262e-05
1	1	Manual Mode	288.62134134	-0.5008584856987	-0.5008584856987	-0.000493204242830108	0.000493204242830108	0	-0.0381592288528323	7.74860382080078e-05
1	1	Manual Mode	289.62134192	-0.500843107700348	-0.500843107700348	-0.000491241065423001	0.000491241065423001	0	-0.0382956847834831	7.06911087036133e-05
1	1	Manual Mode	290.62134134	-0.500846326351166	-0.500846326351166	-0.000491859817581622	0.000491859817581622	0	-0.038432312431345	8.10623168945313e-05
1	1	Manual Mode	291.62134134	-0.500849187374115	-0.500849187374115	-0.000488397146271963	0.000488397146271963	0	-0.0385679783053095	8.98241996765137e-05
1	1	Manual Mode	292.62134134	-0.500852346420288	-0.500852346420288	-0.000490088374683376	0.000490088374683376	0	-0.0387041139649437	7.92145729064941e-05
1	1	Manual Mode	293.62134134	-0.500864684581757	-0.500864684581757	-0.000491973367547168	0.000491973367547168	0	-0.0388407732337068	6.77704811096191e-05
1	1	Manual Mode	294.62134134	-0.500864207744598	-0.500864207744598	-0.000494717882901552	0.000494717882901552	0	-0.0389781948678461	8.15987586975098e-05
1	1	Manual Mode	295.62134134	-0.500855684280396	-0.500855684280396	-0.000495682486687075	0.000495682486687075	0	-0.0391158844474815	8.73804092407227e-05
1	1	Manual Mode	296.62134134	-0.500851333141327	-0.500851333141327	-0.000495653940606351	0.000495653940606351	0	-0.0392535660976499	7.42077827453613e-05
1	1	Manual Mode	297.62134134	-0.500852108001709	-0.500852108001709	-0.0004928436741127	0.0004928436741127	0	-0.0393904671182367	7.4923038482666e-05
1	1	Manual Mode	298.62134134	-0.500851213932037	-0.500851213932037	-0.000495685246141545	0.000495685246141545	0	-0.0395281574643872	6.52670860290527e-05
1	1	Manual Mode	299.62134134	-0.500843584537506	-0.500843584537506	-0.000497582450384313	0.000497582450384313	0	-0.0396663748117161	7.37309455871582e-05
1	1	Manual Mode	300.62134139	-0.500851631164551	-0.500851631164551	-0.000498021140209302	0.000498021140209302	0	-0.0398047140242469	7.37905502319336e-05
1	1	Manual Mode	301.62134134	-0.500847816467285	-0.500847816467285	-0.000499100879853745	0.000499100879853745	0	-0.0399433531506076	6.53862953186035e-05
1	1	Manual Mode	302.62134134	-0.50084400177002	-0.50084400177002	-0.000495897311803455	0.000495897311803455	0	-0.0400811024038863	6.80088996887207e-05
1	1	Manual Mode	303.62134134	-0.500841021537781	-0.500841021537781	-0.000495465726780779	0.000495465726780779	0	-0.0402187317724365	8.2552433013916e-05
1	1	Manual Mode	304.62134194	-0.500839591026306	-0.500839591026306	-0.00049424084617479	0.00049424084617479	0	-0.0403560209787474	7.03930854797363e-05
1	1	Manual Mode	305.62134134	-0.500835359096527	-0.500835359096527	-0.000493356076261691	0.000493356076261691	0	-0.0404930642510386	7.33137130737305e-05
1	1	Manual Mode	306.62134134	-0.500831842422485	-0.500831842422485	-0.000489850998163224	0.000489850998163224	0	-0.0406291339727506	8.88705253601074e-05
1	1	Manual Mode	307.62134134	-0.500830173492432	-0.500830173492432	-0.000493418941075019	0.000493418941075019	0	-0.0407661947897158	8.46385955810547e-05
1	1	Manual Mode	308.62134134	-0.500821113586426	-0.500821113586426	-0.000498164822148945	0.000498164822148945	0	-0.0409045739069794	8.64267349243164e-05
1	1	Manual Mode	309.62134141	-0.500833213329315	-0.500833213329315	-0.000498736060942095	0.000498736060942095	0	-0.0410431117113832	6.82473182678223e-05
1	1	Manual Mode	310.62134141	-0.500834286212921	-0.500834286212921	-0.000495240149307327	0.000495240149307327	0	-0.0411806784195242	6.03199005126953e-05
1	1	Manual Mode	311.62134134	-0.500832140445709	-0.500832140445709	-0.000500230924035996	0.000500230924035996	0	-0.0413196314442519	6.58035278320313e-05
1	1	Manual Mode	312.62134134	-0.500848233699799	-0.500848233699799	-0.000505120835946108	0.000505120835946108	0	-0.0414599427875702	7.78436660766602e-05
1	1	Manual Mode	313.62134135	-0.500846862792969	-0.500846862792969	-0.000505573513350652	0.000505573513350652	0	-0.0416003798760164	7.27176666259766e-05
1	1	Manual Mode	314.62134135	-0.500832378864288	-0.500832378864288	-0.000502209008840815	0.000502209008840815	0	-0.0417398823784722	7.29560852050781e-05
1	1	Manual Mode	315.62134141	-0.500829756259918	-0.500829756259918	-0.00050686963228698	0.00050686963228698	0	-0.0418806795069998	9.46521759033203e-05
1	1	Manual Mode	316.62134134	-0.500828444957733	-0.500828444957733	-0.000500432586237375	0.000500432586237375	0	-0.0420196885490018	9.28044319152832e-05
1	1	Manual Mode	317.62134134	-0.500833630561829	-0.500833630561829	-0.000503461832888045	0.000503461832888045	0	-0.0421595390581373	8.06450843811035e-05
1	1	Manual Mode	318.62134147	-0.500830590724945	-0.500830590724945	-0.000507412991074623	0.000507412991074623	0	-0.0423004871295368	7.94529914855957e-05
1	1	Manual Mode	319.62134236	-0.500830948352814	-0.500830948352814	-0.000502380729375302	0.000502380729375302	0	-0.0424400374563408	7.80224800109863e-05
1	1	Manual Mode	320.62134136	-0.500828325748444	-0.500828325748444	-0.000499694448025594	0.000499694448025594	0	-0.0425788413308772	8.76188278198242e-05
1	1	Manual Mode	321.62134134	-0.500847816467285	-0.500847816467285	-0.000497671006670292	0.000497671006670292	0	-0.0427170832744097	8.33272933959961e-05
1	1	Manual Mode	322.6213414	-0.500847339630127	-0.500847339630127	-0.000494993574605608	0.000494993574605608	0	-0.0428545814978278	9.34600830078125e-05
1	1	Manual Mode	323.62134134	-0.500836968421936	-0.500836968421936	-0.00050171357575092	0.00050171357575092	0	-0.0429939463716189	9.20295715332031e-05
1	1	Manual Mode	324.62134134	-0.5008345246315	-0.5008345246315	-0.000500739456605156	0.000500739456605156	0	-0.0431330406651204	9.17315483093262e-05
1	1	Manual Mode	325.62134134	-0.500844299793243	-0.500844299793243	-0.000499410795136802	0.000499410795136802	0	-0.0432717658859917	0.000106394290924072
1	1	Manual Mode	326.62134134	-0.500841319561005	-0.500841319561005	-0.000496815004862989	0.000496815004862989	0	-0.0434097700540092	0.000108540058135986
1	1	Manual Mode	327.62134134	-0.500842809677124	-0.500842809677124	-0.000494979142975909	0.000494979142975909	0	-0.0435472642603914	0.000115931034088135
1	1	Manual Mode	328.62134134	-0.500848770141602	-0.500848770141602	-0.00049490213199369	0.00049490213199369	0	-0.0436847370748341	0.000108659267425537
1	1	Manual Mode	329.62134134	-0.50085985660553	-0.50085985660553	-0.000493476667593815	0.000493476667593815	0	-0.0438218139269435	9.72151756286621e-05
1	1	Manual Mode	330.62134134	-0.500839948654175	-0.500839948654175	-0.000495450407050791	0.000495450407050791	0	-0.0439594390400132	8.94665718078613e-05
1	1	Manual Mode	331.62134149	-0.500853180885315	-0.500853180885315	-0.000495028495977694	0.000495028495977694	0	-0.0440969469761887	8.70823860168457e-05
1	1	Manual Mode	332.62134135	-0.500842988491058	-0.500842988491058	-0.000499784907383621	0.000499784907383621	0	-0.0442357760976925	0.000106990337371826
1	1	Manual Mode	333.62134141	-0.500839293003082	-0.500839293003082	-0.000496251378358032	0.000496251378358032	0	-0.0443736237110628	9.79304313659668e-05
1	1	Manual Mode	334.62134134	-0.500846207141876	-0.500846207141876	-0.00049462422003891	0.00049462422003891	0	-0.0445110193181226	8.30292701721191e-05
1	1	Manual Mode	335.62134194	-0.500851988792419	-0.500851988792419	-0.000497108902622974	0.000497108902622974	0	-0.0446491052072583	7.58171081542969e-05
1	1	Manual Mode	336.62134148	-0.500848948955536	-0.500848948955536	-0.000501273236596823	0.000501273236596823	0	-0.0447883477089281	7.86781311035156e-05
1	1	Manual Mode	337.62134134	-0.500849068164825	-0.500849068164825	-0.000499583847821723	0.000499583847821723	0	-0.0449271209805613	6.22272491455078e-05
1	1	Manual Mode	338.62134134	-0.500843584537506	-0.500843584537506	-0.000493085047084153	0.000493085047084153	0	-0.0450640890491958	5.76972961425781e-05
1	1	Manual Mode	339.62134134	-0.500844180583954	-0.500844180583954	-0.000495373554657909	0.000495373554657909	0	-0.0452016928143786	6.80685043334961e-05
1	1	Manual Mode	340.62134134	-0.500829458236694	-0.500829458236694	-0.000496061198024677	0.000496061198024677	0	-0.0453394875916076	7.03334808349609e-05
1	1	Manual Mode	341.62134134	-0.50085461139679	-0.50085461139679	-0.000488786641684505	0.000488786641684505	0	-0.0454752616587422	6.72340393066406e-05
1	1	Manual Mode	342.62134134	-0.500857412815094	-0.500857412815094	-0.000473184115189719	0.000473184115189719	0	-0.0456067016907394	7.06315040588379e-05
1	1	Manual Mode	343.62134134	-0.500854849815369	-0.500854849815369	-0.000463911460070354	0.000463911460070354	0	-0.0457355659852034	4.52995300292969e-05
1	1	Manual Mode	344.62134137	-0.500853538513184	-0.500853538513184	-0.000454117743824178	0.000454117743824178	0	-0.0458617098067166	4.66108322143555e-05
1	1	Manual Mode	345.62134148	-0.500838041305542	-0.500838041305542	-0.000443259734535018	0.000443259734535018	0	-0.0459848375242982	4.41670417785645e-05
1	1	Manual Mode	346.62134141	-0.500836193561554	-0.500836193561554	-0.000432161081785357	0.000432161081785357	0	-0.0461048822608354	4.77433204650879e-05
1	1	Manual Mode	347.62134134	-0.500829756259918	-0.500829756259918	-0.00042580570924449	0.00042580570924449	0	-0.0462231616162349	5.48958778381348e-05
1	1	Manual Mode	348.62134134	-0.500848472118378	-0.500848472118378	-0.000421566235642602	0.000421566235642602	0	-0.0463402633483578	4.51207160949707e-05
1	1	Manual Mode	349.62134134	-0.500842869281769	-0.500842869281769	-0.000416700365876033	0.000416700365876033	0	-0.0464560134499901	5.93066215515137e-05
1	1	Manual Mode	350.62134134	-0.500849187374115	-0.500849187374115	-0.000415745055425679	0.000415745055425679	0	-0.0465714981876083	5.29289245605469e-05
1	1	Manual Mode	351.62134148	-0.500850737094879	-0.500850737094879	-0.000416750384953035	0.000416750384953035	0	-0.0466872621996356	3.83853912353516e-05
1	1	Manual Mode	352.62134134	-0.500843584537506	-0.500843584537506	-0.000412189323892861	0.000412189323892861	0	-0.0468017592180207	3.89218330383301e-05
1	1	Manual Mode	353.62134134	-0.500853300094604	-0.500853300094604	-0.000408199152729294	0.000408199152729294	0	-0.0469151478715566	4.57167625427246e-05
1	1	Manual Mode	354.62134134	-0.500849545001984	-0.500849545001984	-0.000403004210087715	0.000403004210087715	0	-0.0470270934854698	5.23924827575684e-05
1	1	Manual Mode	355.62134134	-0.50085037946701	-0.50085037946701	-0.000398985112229015	0.000398985112229015	0	-0.0471379226833112	4.97698783874512e-05
1	1	Manual Mode	356.62134135	-0.500845372676849	-0.500845372676849	-0.000396094948427205	0.000396094948427205	0	-0.0472479490589746	5.4478645324707e-05
1	1	Manual Mode	357.62134134	-0.500850737094879	-0.500850737094879	-0.00039345690995392	0.00039345690995392	0	-0.04735724264398	4.90546226501465e-05
1	1	Manual Mode	358.62134134	-0.500837624073029	-0.500837624073029	-0.000391243510290335	0.000391243510290335	0	-0.0474659213968384	4.15444374084473e-05
1	1	Manual Mode	359.62134134	-0.500831007957458	-0.500831007957458	-0.000394010577048491	0.000394010577048491	0	-0.0475753687793519	5.31673431396484e-05
1	1	Manual Mode	360.62134134	-0.500828623771667	-0.500828623771667	-0.000398019366600263	0.000398019366600263	0	-0.0476859297145186	5.87701797485352e-05
1	1	Manual Mode	361.62134134	-0.500825941562653	-0.500825941562653	-0.000393830800175666	0.000393830800175666	0	-0.0477953271590119	6.71148300170898e-05
1	1	Manual Mode	362.62134134	-0.500823318958282	-0.500823318958282	-0.000391660568529709	0.000391660568529709	0	-0.0479041217613812	5.75780868530273e-05
1	1	Manual Mode	363.62134135	-0.500813007354736	-0.500813007354736	-0.000391074802953258	0.000391074802953258	0	-0.0480127536521768	5.86509704589844e-05
1	1	Manual Mode	364.62134134	-0.500838756561279	-0.500838756561279	-0.00039119466477443	0.00039119466477443	0	-0.0481214188357497	7.37905502319336e-05
1	1	Manual Mode	365.62134178	-0.500848233699799	-0.500848233699799	-0.000393695301445831	0.000393695301445831	0	-0.0482307786898252	6.20484352111816e-05
1	1	Manual Mode	366.62134134	-0.500838279724121	-0.500838279724121	-0.000392854016729034	0.000392854016729034	0	-0.0483399047575678	6.22272491455078e-05
1	1	Manual Mode	367.62134141	-0.500836610794067	-0.500836610794067	-0.000391764825160086	0.000391764825160086	0	-0.0484487283277299	6.8962574005127e-05
1	1	Manual Mode	368.62134134	-0.500837564468384	-0.500837564468384	-0.000389742335340808	0.000389742335340808	0	-0.0485569900799684	8.89301300048828e-05
1	1	Manual Mode	369.62134134	-0.500845491886139	-0.500845491886139	-0.000389601571444972	0.000389601571444972	0	-0.0486652127387032	7.30752944946289e-05
1	1	Manual Mode	370.62134134	-0.5008544921875	-0.5008544921875	-0.000389631513111865	0.000389631513111865	0	-0.0487734437145676	7.23600387573242e-05
1	1	Manual Mode	371.62134134	-0.500851571559906	-0.500851571559906	-0.000386650001851738	0.000386650001851738	0	-0.0488808464928597	7.21216201782227e-05
1	1	Manual Mode	372.62134148	-0.500845074653625	-0.500845074653625	-0.000385674074787528	0.000385674074787528	0	-0.0489879781952992	6.83069229125977e-05
1	1	Manual Mode	373.62134134	-0.500834286212921	-0.500834286212921	-0.000383848362618039	0.000383848362618039	0	-0.0490946027255434	6.35385513305664e-05
1	1	Manual Mode	374.62134134	-0.50083726644516	-0.50083726644516	-0.000383382046530483	0.000383382046530483	0	-0.0492010977384685	6.8962574005127e-05
1	1	Manual Mode	375.62134134	-0.500824332237244	-0.500824332237244	-0.000383048882050569	0.000383048882050569	0	-0.0493075002057048	6.50286674499512e-05
1	1	Manual Mode	376.62134134	-0.50083315372467	-0.50083315372467	-0.000383501305712173	0.000383501305712173	0	-0.0494140283461804	6.65783882141113e-05
1	1	Manual Mode	377.62134134	-0.500834286212921	-0.500834286212921	-0.000383883569450932	0.000383883569450932	0	-0.0495206626710279	6.87241554260254e-05
1	1	Manual Mode	378.62134134	-0.500826358795166	-0.500826358795166	-0.000386666114528413	0.000386666114528413	0	-0.0496280699250635	7.25984573364258e-05
1	1	Manual Mode	379.62134134	-0.500839948654175	-0.500839948654175	-0.000387522560385861	0.000387522560385861	0	-0.0497357150807263	6.83069229125977e-05
1	1	Manual Mode	380.62134134	-0.500833868980408	-0.500833868980408	-0.000387222572795322	0.000387222572795322	0	-0.0498432769065027	5.8293342590332e-05
1	1	Manual Mode	381.62134161	-0.500838100910187	-0.500838100910187	-0.000386946246733916	0.000386946246733916	0	-0.0499507620040609	6.81877136230469e-05
1	1	Manual Mode	382.62134134	-0.500838339328766	-0.500838339328766	-0.000389493698977704	0.000389493698977704	0	-0.0500589546690094	6.53862953186035e-05
1	1	Manual Mode	383.62134134	-0.500834882259369	-0.500834882259369	-0.000392117464410627	0.000392117464410627	0	-0.0501678761869012	6.69956207275391e-05
1	1	Manual Mode	384.62134139	-0.5008385181427	-0.5008385181427	-0.000390209000324906	0.000390209000324906	0	-0.0502762675812999	6.73532485961914e-05
1	1	Manual Mode	385.62134141	-0.5008385181427	-0.5008385181427	-0.000387208109447755	0.000387208109447755	0	-0.050383825391631	6.99162483215332e-05
1	1	Manual Mode	386.62134149	-0.500834167003632	-0.500834167003632	-0.000391673953469782	0.000391673953469782	0	-0.0504926237207432	6.76512718200684e-05
1	1	Manual Mode	387.62134134	-0.500837326049805	-0.500837326049805	-0.00038936457553923	0.00038936457553923	0	-0.0506007805310583	6.09755516052246e-05
1	1	Manual Mode	388.62134134	-0.500831007957458	-0.500831007957458	-0.00038971258398112	0.00038971258398112	0	-0.0507090340266086	7.15851783752441e-05
1	1	Manual Mode	389.62134134	-0.500847697257996	-0.500847697257996	-0.000387766787965386	0.000387766787965386	0	-0.0508167470232656	7.40885734558105e-05
1	1	Manual Mode	390.62134134	-0.500838279724121	-0.500838279724121	-0.000385841894024316	0.000385841894024316	0	-0.0509239253271613	6.12735748291016e-05
1	1	Manual Mode	391.62134134	-0.500841677188873	-0.500841677188873	-0.000385221111922177	0.000385221111922177	0	-0.0510309311915841	7.08103179931641e-05
1	1	Manual Mode	392.62134134	-0.500837504863739	-0.500837504863739	-0.000385519894233752	0.000385519894233752	0	-0.0511380200510935	7.13467597961426e-05
1	1	Manual Mode	393.62134134	-0.500833749771118	-0.500833749771118	-0.000386266691423353	0.000386266691423353	0	-0.0512453163542666	7.51614570617676e-05
1	1	Manual Mode	394.62134134	-0.500832080841064	-0.500832080841064	-0.000387199133291261	0.000387199133291261	0	-0.0513528716690698	7.18235969543457e-05
1	1	Manual Mode	395.62134134	-0.500837504863739	-0.500837504863739	-0.000386908756214565	0.000386908756214565	0	-0.0514603463235738	5.9962272644043e-05
1	1	Manual Mode	396.62134134	-0.500838577747345	-0.500838577747345	-0.000387756225915519	0.000387756225915519	0	-0.0515680563863281	6.14523887634277e-05
1	1	Manual Mode	397.62134135	-0.500835120677948	-0.500835120677948	-0.000392694666162861	0.000392694666162861	0	-0.0516771382391308	5.65052032470703e-05
1	1	Manual Mode	398.62134134	-0.500843465328217	-0.500843465328217	-0.000395900866796151	0.000395900866796151	0	-0.0517871107010301	6.866455078125e-05
1	1	Manual Mode	399.62134134	-0.500835239887238	-0.500835239887238	-0.000394209543231136	0.000394209543231136	0	-0.0518966133519276	6.95586204528809e-05
1	1	Manual Mode	400.62134134	-0.500837802886963	-0.500837802886963	-0.000392991672273858	0.000392991672273858	0	-0.052005777705337	5.23924827575684e-05
1	1	Manual Mode	401.62134134	-0.500848412513733	-0.500848412513733	-0.000396365945886876	0.000396365945886876	0	-0.0521158793569722	5.99026679992676e-05
1	1	Manual Mode	402.62134134	-0.500852167606354	-0.500852167606354	-0.00039623384096886	0.00039623384096886	0	-0.0522259443127969	6.0737133026123e-05
1	1	Manual Mode	403.62134134	-0.500848472118378	-0.500848472118378	-0.000396075885988855	0.000396075885988855	0	-0.0523359653922383	6.27040863037109e-05
1	1	Manual Mode	404.62134141	-0.500845730304718	-0.500845730304718	-0.000394961478715267	0.000394961478715267	0	-0.0524456769217835	7.14659690856934e-05
1	1	Manual Mode	405.62134134	-0.500833809375763	-0.500833809375763	-0.000395753695891086	0.000395753695891086	0	-0.0525556084962802	6.2108039855957e-05
1	1	Manual Mode	406.62134135	-0.500833213329315	-0.500833213329315	-0.000397094092970404	0.000397094092970404	0	-0.0526659124120972	5.93066215515137e-05
1	1	Manual Mode	407.62134147	-0.500835776329041	-0.500835776329041	-0.000394736377009826	0.000394736377009826	0	-0.0527755614188689	6.04987144470215e-05
1	1	Manual Mode	408.62134134	-0.500830709934235	-0.500830709934235	-0.000394926018139434	0.000394926018139434	0	-0.0528852630763131	6.16312026977539e-05
1	1	Manual Mode	409.62134139	-0.500830113887787	-0.500830113887787	-0.000394407145545479	0.000394407145545479	0	-0.0529948206222204	6.64591789245605e-05
1	1	Manual Mode	410.62134134	-0.500833928585052	-0.500833928585052	-0.000395733237866567	0.000395733237866567	0	-0.0531047465161314	5.90085983276367e-05
1	1	Manual Mode	411.62134134	-0.500835597515106	-0.500835597515106	-0.000393237802925432	0.000393237802925432	0	-0.0532139792391663	4.6074390411377e-05
1	1	Manual Mode	412.62134141	-0.500839114189148	-0.500839114189148	-0.000394839618668444	0.000394839618668444	0	-0.0533236569186961	5.60879707336426e-05
1	1	Manual Mode	413.62134134	-0.500831484794617	-0.500831484794617	-0.000395361916792086	0.000395361916792086	0	-0.0534334796656729	6.68168067932129e-05
1	1	Manual Mode	414.62134134	-0.500832796096802	-0.500832796096802	-0.000397374732661786	0.000397374732661786	0	-0.0535438615358567	5.93066215515137e-05
1	1	Manual Mode	415.62134149	-0.500828981399536	-0.500828981399536	-0.000397900932083127	0.000397900932083127	0	-0.0536543895891257	4.75049018859863e-05
1	1	Manual Mode	416.62134134	-0.500830471515656	-0.500830471515656	-0.000399539318527333	0.000399539318527333	0	-0.0537653727165136	5.23924827575684e-05
1	1	Manual Mode	417.62134134	-0.500836193561554	-0.500836193561554	-0.000397817387220209	0.000397817387220209	0	-0.053875877546297	7.19428062438965e-05
1	1	Manual Mode	418.62134147	-0.50083714723587	-0.50083714723587	-0.00039603807829083	0.00039603807829083	0	-0.0539858881379013	6.41942024230957e-05
1	1	Manual Mode	419.62134135	-0.500832200050354	-0.500832200050354	-0.000397641765388023	0.000397641765388023	0	-0.0540963441705878	6.68168067932129e-05
1	1	Manual Mode	420.62134135	-0.500835061073303	-0.500835061073303	-0.000398496117866217	0.000398496117866217	0	-0.0542070375366617	7.99298286437988e-05
1	1	Manual Mode	421.62134134	-0.500826299190521	-0.500826299190521	-0.000401699749352242	0.000401699749352242	0	-0.0543186207992548	7.14659690856934e-05
1	1	Manual Mode	422.62134135	-0.50082916021347	-0.50082916021347	-0.000400904550696881	0.000400904550696881	0	-0.054429983175562	6.00814819335938e-05
1	1	Manual Mode	423.62134134	-0.500829517841339	-0.500829517841339	-0.00040102244601027	0.00040102244601027	0	-0.0545413782983398	6.68764114379883e-05
1	1	Manual Mode	424.62134134	-0.500827789306641	-0.500827789306641	-0.00040049973555435	0.00040049973555435	0	-0.0546526282248827	8.73804092407227e-05
1	1	Manual Mode	425.62134134	-0.500832915306091	-0.500832915306091	-0.000398330709187357	0.000398330709187357	0	-0.0547632756441014	7.76052474975586e-05
1	1	Manual Mode	426.62134134	-0.500828981399536	-0.500828981399536	-0.000398078615576699	0.000398078615576699	0	-0.0548738530373172	7.83205032348633e-05
1	1	Manual Mode	427.62134134	-0.500849366188049	-0.500849366188049	-0.000399443245106764	0.000399443245106764	0	-0.0549848094942913	7.9810619354248e-05
1	1	Manual Mode	428.62134134	-0.500829219818115	-0.500829219818115	-0.000401463736700391	0.000401463736700391	0	-0.0550963271989303	5.63263893127441e-05
1	1	Manual Mode	429.62134148	-0.500821232795715	-0.500821232795715	-0.000402618742844342	0.000402618742844342	0	-0.0552081657542667	5.19752502441406e-05
1	1	Manual Mode	430.62134134	-0.500834405422211	-0.500834405422211	-0.00040755372584413	0.00040755372584413	0	-0.0553213751067074	4.65512275695801e-05
1	1	Manual Mode	431.62134134	-0.50083714723587	-0.50083714723587	-0.000412996607055728	0.000412996607055728	0	-0.0554360963864451	3.94582748413086e-05
1	1	Manual Mode	432.62134134	-0.500836968421936	-0.500836968421936	-0.000412963112987679	0.000412963112987679	0	-0.055550808362275	4.39882278442383e-05
1	1	Manual Mode	433.62134134	-0.500850081443787	-0.500850081443787	-0.000411175716002095	0.000411175716002095	0	-0.0556650238389422	5.0961971282959e-05
1	1	Manual Mode	434.62134134	-0.500844299793243	-0.500844299793243	-0.000410622968725681	0.000410622968725681	0	-0.0557790857746994	3.80873680114746e-05
1	1	Manual Mode	435.62134134	-0.500837802886963	-0.500837802886963	-0.000408934246025798	0.000408934246025798	0	-0.0558926786208176	5.44190406799316e-05
1	1	Manual Mode	436.62134134	-0.500829100608826	-0.500829100608826	-0.000410255834409706	0.000410255834409706	0	-0.0560066385748203	6.10947608947754e-05
1	1	Manual Mode	437.6213417	-0.50083464384079	-0.50083464384079	-0.000409943984336732	0.000409943984336732	0	-0.0561205119447971	4.70876693725586e-05
1	1	Manual Mode	438.62134134	-0.500829637050629	-0.500829637050629	-0.000409735534511714	0.000409735534511714	0	-0.0562343273300769	5.37633895874023e-05
1	1	Manual Mode	439.62134134	-0.500841200351715	-0.500841200351715	-0.00040659924005833	0.00040659924005833	0	-0.0563472715634264	5.94854354858398e-05
1	1	Manual Mode	440.62134134	-0.500842988491058	-0.500842988491058	-0.000409865863229152	0.000409865863229152	0	-0.0564611231921012	4.13656234741211e-05
1	1	Manual Mode	441.62134134	-0.500839412212372	-0.500839412212372	-0.000408743082438552	0.000408743082438552	0	-0.056574662937223	4.24981117248535e-05
1	1	Manual Mode	442.62134134	-0.500843405723572	-0.500843405723572	-0.000403496312801525	0.000403496312801525	0	-0.0566867452463345	4.79221343994141e-05
1	1	Manual Mode	443.62134137	-0.500850856304169	-0.500850856304169	-0.000403120202329056	0.000403120202329056	0	-0.0567987230836741	3.99351119995117e-05
1	1	Manual Mode	444.62134134	-0.500868916511536	-0.500868916511536	-0.000404763124428311	0.000404763124428311	0	-0.0569111572815312	4.67896461486816e-05
1	1	Manual Mode	445.62134141	-0.500869035720825	-0.500869035720825	-0.000412775374930119	0.000412775374930119	0	-0.0570258171159269	3.45706939697266e-05
1	1	Manual Mode	446.62134137	-0.500871479511261	-0.500871479511261	-0.000413395554392777	0.000413395554392777	0	-0.057140649209776	4.49419021606445e-05
1	1	Manual Mode	447.62134134	-0.50087296962738	-0.50087296962738	-0.00042185759597319	0.00042185759597319	0	-0.0572578318718087	4.18424606323242e-05
1	1	Manual Mode	448.62134148	-0.500875055789948	-0.500875055789948	-0.00042571829480174	0.00042571829480174	0	-0.0573760869702538	4.16040420532227e-05
1	1	Manual Mode	449.62134137	-0.500858068466187	-0.500858068466187	-0.000424308086696119	0.000424308086696119	0	-0.0574939503147043	4.14252281188965e-05
1	1	Manual Mode	450.62134134	-0.500852167606354	-0.500852167606354	-0.000423259525715401	0.000423259525715401	0	-0.0576115224016537	4.22000885009766e-05
1	1	Manual Mode	451.62134134	-0.500862598419189	-0.500862598419189	-0.000421947865024012	0.000421947865024012	0	-0.0577287301419381	4.25577163696289e-05
1	1	Manual Mode	452.62134141	-0.50086510181427	-0.50086510181427	-0.000421848524663093	0.000421848524663093	0	-0.0578459102958805	6.65783882141113e-05
1	1	Manual Mode	453.62134147	-0.500852823257446	-0.500852823257446	-0.000422398417331435	0.000422398417331435	0	-0.0579632431966236	6.96182250976563e-05
1	1	Manual Mode	454.62134134	-0.500838577747345	-0.500838577747345	-0.000420412117598941	0.000420412117598941	0	-0.0580800243252196	5.36441802978516e-05
1	1	Manual Mode	455.62134141	-0.500839412212372	-0.500839412212372	-0.000424941492509512	0.000424941492509512	0	-0.0581980636369572	6.2406063079834e-05
1	1	Manual Mode	456.62134148	-0.500840246677399	-0.500840246677399	-0.000424335649522951	0.000424335649522951	0	-0.0583159346589646	7.08103179931641e-05
1	1	Manual Mode	457.62134134	-0.500828146934509	-0.500828146934509	-0.000429073061926263	0.000429073061926263	0	-0.0584351216039246	6.07967376708984e-05
1	1	Manual Mode	458.62134148	-0.500824391841888	-0.500824391841888	-0.000424618255722116	0.000424618255722116	0	-0.0585530711359159	6.77108764648438e-05
1	1	Manual Mode	459.62134134	-0.50083464384079	-0.50083464384079	-0.000423859183717804	0.000423859183717804	0	-0.0586708097815763	6.25848770141602e-05
1	1	Manual Mode	460.62134134	-0.500843286514282	-0.500843286514282	-0.000419920966421155	0.000419920966421155	0	-0.0587874544944711	5.65648078918457e-05
1	1	Manual Mode	461.62134134	-0.500835180282593	-0.500835180282593	-0.000418402441798121	0.000418402441798121	0	-0.0589036773949705	5.43594360351563e-05
1	1	Manual Mode	462.62134134	-0.500841856002808	-0.500841856002808	-0.000421607817766857	0.000421607817766857	0	-0.0590207906776835	5.03659248352051e-05
1	1	Manual Mode	463.62134135	-0.500851809978485	-0.500851809978485	-0.000424074548037931	0.000424074548037931	0	-0.0591385891644276	6.39557838439941e-05
1	1	Manual Mode	464.62134141	-0.500823974609375	-0.500823974609375	-0.000426212712919876	0.000426212712919876	0	-0.0592569815917867	5.71608543395996e-05
1	1	Manual Mode	465.62134134	-0.500825703144073	-0.500825703144073	-0.000427618480524051	0.000427618480524051	0	-0.0593757644947286	5.16772270202637e-05
1	1	Manual Mode	466.62134135	-0.500832378864288	-0.500832378864288	-0.000428904544896391	0.000428904544896391	0	-0.0594949046472801	6.1333179473877e-05
1	1	Manual Mode	467.62134134	-0.500820994377136	-0.500820994377136	-0.000427566177760591	0.000427566177760591	0	-0.0596136730288037	6.11543655395508e-05
1	1	Manual Mode	468.62134135	-0.500811219215393	-0.500811219215393	-0.000426957416730223	0.000426957416730223	0	-0.0597322723124147	5.38825988769531e-05
1	1	Manual Mode	469.62134137	-0.500822186470032	-0.500822186470032	-0.000425164151939157	0.000425164151939157	0	-0.0598503734680931	3.9517879486084e-05
1	1	Manual Mode	470.62134141	-0.500808894634247	-0.500808894634247	-0.000425407427982658	0.000425407427982658	0	-0.0599685422028151	4.30941581726074e-05
1	1	Manual Mode	471.62134134	-0.500805795192719	-0.500805795192719	-0.000426182834688718	0.000426182834688718	0	-0.0600869263152751	3.80277633666992e-05
1	1	Manual Mode	472.62134134	-0.500816822052002	-0.500816822052002	-0.000428118132090319	0.000428118132090319	0	-0.0602058480186335	4.29153442382813e-05
1	1	Manual Mode	473.62134134	-0.500820219516754	-0.500820219516754	-0.000429563737336037	0.000429563737336037	0	-0.0603251712790046	3.85642051696777e-05
1	1	Manual Mode	474.62134134	-0.500813543796539	-0.500813543796539	-0.000428726988274289	0.000428726988274289	0	-0.0604442621090808	3.74317169189453e-05
1	1	Manual Mode	475.62134134	-0.500823318958282	-0.500823318958282	-0.000425531254537265	0.000425531254537265	0	-0.0605624652353412	5.16176223754883e-05
1	1	Manual Mode	476.62134134	-0.50081604719162	-0.50081604719162	-0.000424748425850217	0.000424748425850217	0	-0.0606804509091885	4.59551811218262e-05
1	1	Manual Mode	477.62134134	-0.500812888145447	-0.500812888145447	-0.000424303677912541	0.000424303677912541	0	-0.0607983130419419	4.9889087677002e-05
1	1	Manual Mode	478.62134134	-0.500812590122223	-0.500812590122223	-0.000423262316887738	0.000423262316887738	0	-0.0609158859077441	5.3703784942627e-05
1	1	Manual Mode	479.62134135	-0.500830113887787	-0.500830113887787	-0.000421808274689272	0.000421808274689272	0	-0.0610330548741072	6.66379928588867e-05
1	1	Manual Mode	480.62134134	-0.500837683677673	-0.500837683677673	-0.00042369256975998	0.00042369256975998	0	-0.0611507472534192	5.59687614440918e-05
1	1	Manual Mode	481.62134134	-0.500849723815918	-0.500849723815918	-0.000424327244288071	0.000424327244288071	0	-0.0612686159323881	4.13060188293457e-05
1	1	Manual Mode	482.62134134	-0.500843584537506	-0.500843584537506	-0.000426204180813526	0.000426204180813526	0	-0.0613870059826141	3.08752059936523e-05
1	1	Manual Mode	483.62134134	-0.500832796096802	-0.500832796096802	-0.00042730647186174	0.00042730647186174	0	-0.0615057022247979	4.16040420532227e-05
1	1	Manual Mode	484.62134148	-0.500826835632324	-0.500826835632324	-0.000429313610233162	0.000429313610233162	0	-0.0616249560221138	3.30209732055664e-05
1	1	Manual Mode	485.62134141	-0.500834941864014	-0.500834941864014	-0.000432767400539929	0.000432767400539929	0	-0.0617451691805155	3.77297401428223e-05
1	1	Manual Mode	486.62134134	-0.500841498374939	-0.500841498374939	-0.000435591813202473	0.000435591813202473	0	-0.0618661668979352	4.03523445129395e-05
1	1	Manual Mode	487.62134134	-0.500834763050079	-0.500834763050079	-0.000435581029127533	0.000435581029127533	0	-0.0619871616282484	5.01871109008789e-05
1	1	Manual Mode	488.62134141	-0.500832855701447	-0.500832855701447	-0.000434790651588027	0.000434790651588027	0	-0.0621079368176994	5.52535057067871e-05
1	1	Manual Mode	489.62134135	-0.500829517841339	-0.500829517841339	-0.000433068181077155	0.000433068181077155	0	-0.0622282335274474	6.3478946685791e-05
1	1	Manual Mode	490.62134134	-0.50083988904953	-0.50083988904953	-0.000431407750715057	0.000431407750715057	0	-0.0623480690125588	4.33921813964844e-05
1	1	Manual Mode	491.62134134	-0.500841021537781	-0.500841021537781	-0.000433254460112812	0.000433254460112812	0	-0.0624684174737013	4.20808792114258e-05
1	1	Manual Mode	492.62134134	-0.500860571861267	-0.500860571861267	-0.000433790714098141	0.000433790714098141	0	-0.0625889148942841	3.76105308532715e-05
1	1	Manual Mode	493.62134135	-0.500858247280121	-0.500858247280121	-0.000431760136222658	0.000431760136222658	0	-0.0627088482666564	5.10811805725098e-05
1	1	Manual Mode	494.62134135	-0.500849604606628	-0.500849604606628	-0.000439129941318845	0.000439129941318845	0	-0.0628308288059116	6.1333179473877e-05
1	1	Manual Mode	495.62134134	-0.50084775686264	-0.50084775686264	-0.000440097938916187	0.000440097938916187	0	-0.0629530782321658	6.97970390319824e-05
1	1	Manual Mode	496.62134134	-0.500862240791321	-0.500862240791321	-0.000441874773851904	0.000441874773851904	0	-0.0630758212249025	6.88433647155762e-05
1	1	Manual Mode	497.62134148	-0.500864088535309	-0.500864088535309	-0.000441084554901735	0.000441084554901735	0	-0.0631983447295285	6.16908073425293e-05
1	1	Manual Mode	498.62134134	-0.50085437297821	-0.50085437297821	-0.000437329191111055	0.000437329191111055	0	-0.0633198250433854	6.33597373962402e-05
1	1	Manual Mode	499.62134134	-0.500866293907166	-0.500866293907166	-0.000433393860140346	0.000433393860140346	0	-0.0634402122267577	7.60555267333984e-05
1	1	Manual Mode	500.62134185	-0.500867187976837	-0.500867187976837	-0.000433440104791118	0.000433440104791118	0	-0.0635606123172704	8.40425491333008e-05
1	1	Manual Mode	501.62134149	-0.500852763652802	-0.500852763652802	-0.000436752116230291	0.000436752116230291	0	-0.0636819323058814	7.51018524169922e-05
1	1	Manual Mode	502.62134192	-0.500849723815918	-0.500849723815918	-0.000438992793259901	0.000438992793259901	0	-0.0638038748008888	7.34329223632813e-05
1	1	Manual Mode	503.62134137	-0.500845372676849	-0.500845372676849	-0.000439702861158971	0.000439702861158971	0	-0.0639260144173672	6.13927841186523e-05
1	1	Manual Mode	504.6213414	-0.5008465051651	-0.5008465051651	-0.000437709742084971	0.000437709742084971	0	-0.0640476004604829	6.99162483215332e-05
1	1	Manual Mode	505.62134134	-0.500855445861816	-0.500855445861816	-0.000436184144377491	0.000436184144377491	0	-0.0641687627155402	8.04662704467773e-05
1	1	Manual Mode	506.62134134	-0.500852048397064	-0.500852048397064	-0.000433831503275709	0.000433831503275709	0	-0.0642892714664502	9.62615013122559e-05
1	1	Manual Mode	507.62134134	-0.500835359096527	-0.500835359096527	-0.000434117820465368	0.000434117820465368	0	-0.0644098597499128	8.77976417541504e-05
1	1	Manual Mode	508.62134158	-0.500847995281219	-0.500847995281219	-0.000434883172607439	0.000434883172607439	0	-0.0645306606601848	9.17911529541016e-05
1	1	Manual Mode	509.62134134	-0.500830829143524	-0.500830829143524	-0.000436411529769389	0.000436411529769389	0	-0.0646518860560267	8.59498977661133e-05
1	1	Manual Mode	510.62134134	-0.500826239585876	-0.500826239585876	-0.000437153474125267	0.000437153474125267	0	-0.064773317576617	6.95586204528809e-05
1	1	Manual Mode	511.62134134	-0.5008465051651	-0.5008465051651	-0.000435362239277719	0.000435362239277719	0	-0.0648942515319719	7.42077827453613e-05
1	1	Manual Mode	512.62134141	-0.500860989093781	-0.500860989093781	-0.000433322780399344	0.000433322780399344	0	-0.0650146189793975	7.69495964050293e-05
1	1	Manual Mode	513.62134134	-0.50085586309433	-0.50085586309433	-0.00043517361311987	0.00043517361311987	0	-0.0651355005301357	8.47578048706055e-05
1	1	Manual Mode	514.62134135	-0.500857174396515	-0.500857174396515	-0.000433681350891102	0.000433681350891102	0	-0.0652559675732546	7.43865966796875e-05
1	1	Manual Mode	515.62134134	-0.500836193561554	-0.500836193561554	-0.00043213056919685	0.00043213056919685	0	-0.0653760038412756	7.76052474975586e-05
1	1	Manual Mode	516.6213414	-0.500867664813995	-0.500867664813995	-0.000433134978906049	0.000433134978906049	0	-0.0654963191204129	6.74724578857422e-05
1	1	Manual Mode	517.62134134	-0.500864624977112	-0.500864624977112	-0.000435566153447689	0.000435566153447689	0	-0.0656173097113333	7.68899917602539e-05
1	1	Manual Mode	518.62134134	-0.500860452651978	-0.500860452651978	-0.000435062156533577	0.000435062156533577	0	-0.0657381603103704	5.18560409545898e-05
1	1	Manual Mode	519.62134134	-0.500866830348969	-0.500866830348969	-0.00043534165438173	0.00043534165438173	0	-0.0658590885476987	4.80413436889648e-05
1	1	Manual Mode	520.62134141	-0.500864565372467	-0.500864565372467	-0.000438825957277004	0.000438825957277004	0	-0.065980984655475	4.85777854919434e-05
1	1	Manual Mode	521.62134135	-0.500852048397064	-0.500852048397064	-0.0004445053903442	0.0004445053903442	0	-0.0661044583676066	5.19156455993652e-05
1	1	Manual Mode	522.62134134	-0.500853955745697	-0.500853955745697	-0.000444428252490511	0.000444428252490511	0	-0.0662279106587306	6.49094581604004e-05
1	1	Manual Mode	523.62134134	-0.500851690769196	-0.500851690769196	-0.000441900750785362	0.000441900750785362	0	-0.0663506608672821	7.11679458618164e-05
1	1	Manual Mode	524.62134134	-0.500843465328217	-0.500843465328217	-0.000443935356830014	0.000443935356830014	0	-0.0664739762441793	5.91278076171875e-05
1	1	Manual Mode	525.62134134	-0.500853061676025	-0.500853061676025	-0.00044420365827095	0.00044420365827095	0	-0.0665973661492546	6.103515625e-05
1	1	Manual Mode	526.62134134	-0.500847339630127	-0.500847339630127	-0.000445740610974985	0.000445740610974985	0	-0.0667211829856365	6.40749931335449e-05
1	1	Manual Mode	527.62134134	-0.50084787607193	-0.50084787607193	-0.000448026137069199	0.000448026137069199	0	-0.066845634690378	5.06043434143066e-05
1	1	Manual Mode	528.62134134	-0.500844478607178	-0.500844478607178	-0.000447584846379077	0.000447584846379077	0	-0.0669699638143721	5.4776668548584e-05
1	1	Manual Mode	529.62134159	-0.500848472118378	-0.500848472118378	-0.000446572221742203	0.000446572221742203	0	-0.067094011684757	4.94718551635742e-05
1	1	Manual Mode	530.62134148	-0.500848233699799	-0.500848233699799	-0.000453555005419511	0.000453555005419511	0	-0.0672199991724038	3.79085540771484e-05
1	1	Manual Mode	531.62134134	-0.50085437297821	-0.50085437297821	-0.000454419285590223	0.000454419285590223	0	-0.0673462267340625	3.11732292175293e-05
1	1	Manual Mode	532.62134134	-0.500854909420013	-0.500854909420013	-0.000459266568686454	0.000459266568686454	0	-0.0674738007809198	3.86834144592285e-05
1	1	Manual Mode	533.62134134	-0.500859379768372	-0.500859379768372	-0.000461456623999581	0.000461456623999581	0	-0.0676019831764753	3.79681587219238e-05
1	1	Manual Mode	534.62134137	-0.500859081745148	-0.500859081745148	-0.00045655266107418	0.00045655266107418	0	-0.0677288033639116	4.37498092651367e-05
1	1	Manual Mode	535.62134141	-0.500841200351715	-0.500841200351715	-0.000455625611243742	0.000455625611243742	0	-0.067855366038764	5.44190406799316e-05
1	1	Manual Mode	536.62134141	-0.500848829746246	-0.500848829746246	-0.000458163135795011	0.000458163135795011	0	-0.0679826335764849	3.51667404174805e-05
1	1	Manual Mode	537.62134134	-0.500843167304993	-0.500843167304993	-0.000456980408234891	0.000456980408234891	0	-0.0681095725698866	3.7848949432373e-05
1	1	Manual Mode	538.62134134	-0.500855505466461	-0.500855505466461	-0.000455272242482249	0.000455272242482249	0	-0.0682360370816872	4.31537628173828e-05
1	1	Manual Mode	539.62134148	-0.500850915908813	-0.500850915908813	-0.000458835776610466	0.000458835776610466	0	-0.0683634914819227	4.49419021606445e-05
1	1	Manual Mode	540.62134134	-0.500846028327942	-0.500846028327942	-0.000457742937486758	0.000457742937486758	0	-0.0684906422800901	4.69088554382324e-05
1	1	Manual Mode	541.62134134	-0.500841975212097	-0.500841975212097	-0.000454474411243888	0.000454474411243888	0	-0.0686168851721023	4.81605529785156e-05
1	1	Manual Mode	542.62134134	-0.500838756561279	-0.500838756561279	-0.000456185780501144	0.000456185780501144	0	-0.0687436034444637	6.17504119873047e-05
1	1	Manual Mode	543.62134134	-0.500834703445435	-0.500834703445435	-0.000457695677864226	0.000457695677864226	0	-0.0688707411327593	4.51803207397461e-05
1	1	Manual Mode	544.62134134	-0.500838458538055	-0.500838458538055	-0.000456089738798443	0.000456089738798443	0	-0.06899743272687	6.0737133026123e-05
1	1	Manual Mode	545.62134134	-0.500836074352264	-0.500836074352264	-0.000462728764228102	0.000462728764228102	0	-0.0691259684947111	7.42673873901367e-05
1	1	Manual Mode	546.62134136	-0.500840067863464	-0.500840067863464	-0.00046636826264891	0.00046636826264891	0	-0.0692555152369267	4.67300415039063e-05
1	1	Manual Mode	547.62134134	-0.500843346118927	-0.500843346118927	-0.000460289723655329	0.000460289723655329	0	-0.0693833734909405	5.63263893127441e-05
1	1	Manual Mode	548.62134134	-0.500849425792694	-0.500849425792694	-0.000460399594348248	0.000460399594348248	0	-0.0695112622671483	4.27365303039551e-05
1	1	Manual Mode	549.62134137	-0.500836789608002	-0.500836789608002	-0.000460144075207903	0.000460144075207903	0	-0.0696390800696517	4.8220157623291e-05
1	1	Manual Mode	550.62134134	-0.50083327293396	-0.50083327293396	-0.000457937748628764	0.000457937748628764	0	-0.0697662849960102	5.66840171813965e-05
1	1	Manual Mode	551.62134134	-0.500844955444336	-0.500844955444336	-0.000456624089711724	0.000456624089711724	0	-0.0698931250209302	6.6220760345459e-05
1	1	Manual Mode	552.62134134	-0.500843644142151	-0.500843644142151	-0.000457650638492418	0.000457650638492418	0	-0.0700202501982892	4.8220157623291e-05
1	1	Manual Mode	553.62134134	-0.500852763652802	-0.500852763652802	-0.000458783949615018	0.000458783949615018	0	-0.0701476901842933	6.08563423156738e-05
1	1	Manual Mode	554.62134134	-0.500847697257996	-0.500847697257996	-0.000455256478702116	0.000455256478702116	0	-0.0702741503172662	5.76972961425781e-05
1	1	Manual Mode	555.62134134	-0.500835061073303	-0.500835061073303	-0.000457406284041422	0.000457406284041422	0	-0.0704012076183888	6.35385513305664e-05
1	1	Manual Mode	556.62134134	-0.500840902328491	-0.500840902328491	-0.000458961411083518	0.000458961411083518	0	-0.0705286968992453	6.27636909484863e-05
1	1	Manual Mode	557.62134141	-0.5008425116539	-0.5008425116539	-0.000460976669229012	0.000460976669229012	0	-0.0706567459829946	5.14984130859375e-05
1	1	Manual Mode	558.62134134	-0.500837981700897	-0.500837981700897	-0.000462449520122888	0.000462449520122888	0	-0.0707852041740366	4.64916229248047e-05
1	1	Manual Mode	559.62134135	-0.5008345246315	-0.5008345246315	-0.000461348212328566	0.000461348212328566	0	-0.0709133564565205	5.71012496948242e-05
1	1	Manual Mode	560.62134141	-0.500831723213196	-0.500831723213196	-0.00045900752886282	0.00045900752886282	0	-0.0710408585555215	4.03523445129395e-05
1	1	Manual Mode	561.62134134	-0.500831246376038	-0.500831246376038	-0.000463927096979017	0.000463927096979017	0	-0.0711697271845504	4.33921813964844e-05
1	1	Manual Mode	562.62134134	-0.500828683376312	-0.500828683376312	-0.000465805904858652	0.000465805904858652	0	-0.0712991177136778	4.42266464233398e-05
1	1	Manual Mode	563.62134137	-0.50083464384079	-0.50083464384079	-0.000464485585189444	0.000464485585189444	0	-0.0714281414912122	6.12735748291016e-05
1	1	Manual Mode	564.62134134	-0.500843226909637	-0.500843226909637	-0.000463369560304615	0.000463369560304615	0	-0.0715568552541021	6.94394111633301e-05
1	1	Manual Mode	565.62134134	-0.500842273235321	-0.500842273235321	-0.000465950094284175	0.000465950094284175	0	-0.0716862858358477	6.27636909484863e-05
1	1	Manual Mode	566.62134134	-0.500828444957733	-0.500828444957733	-0.000464557045544856	0.000464557045544856	0	-0.0718153294596101	3.67164611816406e-05
1	1	Manual Mode	567.62134135	-0.5008305311203	-0.5008305311203	-0.000464243419271304	0.000464243419271304	0	-0.0719442859662528	5.68628311157227e-05
1	1	Manual Mode	568.62134134	-0.500835716724396	-0.500835716724396	-0.000467609636545984	0.000467609636545984	0	-0.0720741775306611	6.28232955932617e-05
1	1	Manual Mode	569.62134134	-0.500848293304443	-0.500848293304443	-0.000467835436044509	0.000467835436044509	0	-0.0722041318184513	6.38365745544434e-05
1	1	Manual Mode	570.62134137	-0.500844538211823	-0.500844538211823	-0.000464429159103213	0.000464429159103213	0	-0.0723331399220724	6.11543655395508e-05
1	1	Manual Mode	571.62134134	-0.500847816467285	-0.500847816467285	-0.000467549721494332	0.000467549721494332	0	-0.0724630148408135	6.47306442260742e-05
1	1	Manual Mode	572.62134148	-0.500847101211548	-0.500847101211548	-0.000467287478166083	0.000467287478166083	0	-0.0725928169362542	4.42266464233398e-05
1	1	Manual Mode	573.62134134	-0.500840067863464	-0.500840067863464	-0.00046997401325873	0.00046997401325873	0	-0.0727233652549937	5.46574592590332e-05
1	1	Manual Mode	574.62134141	-0.500849902629852	-0.500849902629852	-0.000471743743392133	0.000471743743392133	0	-0.0728544051928866	7.46250152587891e-05
1	1	Manual Mode	575.62134134	-0.500843107700348	-0.500843107700348	-0.000479041548929162	0.000479041548929162	0	-0.0729874722804966	5.9664249420166e-05
1	1	Manual Mode	576.62134134	-0.500826060771942	-0.500826060771942	-0.000481580278759395	0.000481580278759395	0	-0.073121244580152	5.68032264709473e-05
1	1	Manual Mode	577.62134134	-0.500835120677948	-0.500835120677948	-0.000480594043388257	0.000480594043388257	0	-0.0732547429255376	4.78625297546387e-05
1	1	Manual Mode	578.62134135	-0.500830173492432	-0.500830173492432	-0.000479864437282825	0.000479864437282825	0	-0.0733880386038936	5.80549240112305e-05
1	1	Manual Mode	579.62134134	-0.500831127166748	-0.500831127166748	-0.000481278546686145	0.000481278546686145	0	-0.0735217270877473	5.45382499694824e-05
1	1	Manual Mode	580.62134134	-0.500830888748169	-0.500830888748169	-0.00047816759480887	0.00047816759480887	0	-0.0736545514196386	5.28097152709961e-05
1	1	Manual Mode	581.62134134	-0.500844836235046	-0.500844836235046	-0.000475443822939812	0.000475443822939812	0	-0.073786619148233	4.69684600830078e-05
1	1	Manual Mode	582.62134134	-0.500839948654175	-0.500839948654175	-0.000475367890365086	0.000475367890365086	0	-0.0739186657844456	4.41074371337891e-05
1	1	Manual Mode	583.62134134	-0.500842988491058	-0.500842988491058	-0.000475670288513553	0.000475670288513553	0	-0.0740507964201438	7.47442245483398e-05
1	1	Manual Mode	584.62134134	-0.500844895839691	-0.500844895839691	-0.000479662933670783	0.000479662933670783	0	-0.0741840361239412	7.59363174438477e-05
1	1	Manual Mode	585.62134134	-0.500839710235596	-0.500839710235596	-0.000482378998098046	0.000482378998098046	0	-0.0743180302900796	6.16312026977539e-05
1	1	Manual Mode	586.62134141	-0.500850260257721	-0.500850260257721	-0.000477574470687165	0.000477574470687165	0	-0.0744506898745566	6.22272491455078e-05
1	1	Manual Mode	587.62134134	-0.500848948955536	-0.500848948955536	-0.000482034224878638	0.000482034224878638	0	-0.0745845882609834	7.16447830200195e-05
1	1	Manual Mode	588.62134134	-0.500852763652802	-0.500852763652802	-0.000487384902249498	0.000487384902249498	0	-0.0747199729560527	8.67247581481934e-05
1	1	Manual Mode	589.62134134	-0.500858902931213	-0.500858902931213	-0.000483147173130322	0.000483147173130322	0	-0.0748541805041444	6.60419464111328e-05
1	1	Manual Mode	590.62134134	-0.500855386257172	-0.500855386257172	-0.00047940801716992	0.00047940801716992	0	-0.0749873493978027	5.73396682739258e-05
1	1	Manual Mode	591.62134134	-0.500850200653076	-0.500850200653076	-0.000475624139016383	0.000475624139016383	0	-0.0751194672141962	4.82797622680664e-05
1	1	Manual Mode	592.62134149	-0.500845968723297	-0.500845968723297	-0.000472049249891613	0.000472049249891613	0	-0.0752505920255015	5.04255294799805e-05
1	1	Manual Mode	593.62134134	-0.500838100910187	-0.500838100910187	-0.00047156808984208	0.00047156808984208	0	-0.07538158314192	5.49554824829102e-05
1	1	Manual Mode	594.62134141	-0.500835239887238	-0.500835239887238	-0.000468305716865499	0.000468305716865499	0	-0.0755116680723775	6.58631324768066e-05
1	1	Manual Mode	595.62134134	-0.50081866979599	-0.50081866979599	-0.000473384698983605	0.000473384698983605	0	-0.0756431638128904	7.10487365722656e-05
1	1	Manual Mode	596.62134135	-0.500837028026581	-0.500837028026581	-0.000472787578410599	0.000472787578410599	0	-0.0757744936970956	7.45058059692383e-05
1	1	Manual Mode	597.62134134	-0.500836133956909	-0.500836133956909	-0.000473315141700241	0.000473315141700241	0	-0.0759059701240309	5.59687614440918e-05
1	1	Manual Mode	598.62134134	-0.500834286212921	-0.500834286212921	-0.000470713293313741	0.000470713293313741	0	-0.076036723816618	4.3034553527832e-05
1	1	Manual Mode	599.62134134	-0.500842690467834	-0.500842690467834	-0.000475229568745046	0.000475229568745046	0	-0.0761687320301583	4.51803207397461e-05
1	1	Manual Mode	600.62134134	-0.500840365886688	-0.500840365886688	-0.000479846072637559	0.000479846072637559	0	-0.076302022605891	5.81741333007813e-05
1	1	Manual Mode	601.62134365	-0.500835061073303	-0.500835061073303	-0.000478507895808965	0.000478507895808965	0	-0.0764349417728805	5.79357147216797e-05
1	1	Manual Mode	602.62134134	-0.500834405422211	-0.500834405422211	-0.000474220084177052	0.000474220084177052	0	-0.0765666692697495	5.52535057067871e-05
1	1	Manual Mode	603.62134141	-0.500841021537781	-0.500841021537781	-0.00047179947168528	0.00047179947168528	0	-0.0766977246877249	5.94258308410645e-05
1	1	Manual Mode	604.62134135	-0.500842452049255	-0.500842452049255	-0.000468975281047809	0.000468975281047809	0	-0.0768279955913108	5.04851341247559e-05
1	1	Manual Mode	605.62134134	-0.500826835632324	-0.500826835632324	-0.000468998847423339	0.000468998847423339	0	-0.0769582730476256	6.08563423156738e-05
1	1	Manual Mode	606.62134149	-0.500830471515656	-0.500830471515656	-0.0004704526993146	0.0004704526993146	0	-0.077088954372593	6.43134117126465e-05
1	1	Manual Mode	607.62134135	-0.500830113887787	-0.500830113887787	-0.000467830392903581	0.000467830392903581	0	-0.0772189072413172	6.09159469604492e-05
1	1	Manual Mode	608.62134134	-0.500827729701996	-0.500827729701996	-0.00047604129240936	0.00047604129240936	0	-0.0773511409323308	5.72800636291504e-05
1	1	Manual Mode	609.62134148	-0.500840246677399	-0.500840246677399	-0.000484885502574929	0.000484885502574929	0	-0.0774858313685695	7.61151313781738e-05
1	1	Manual Mode	610.62134134	-0.500838458538055	-0.500838458538055	-0.000485393305633137	0.000485393305633137	0	-0.07762066282348	7.79628753662109e-05
1	1	Manual Mode	611.62134134	-0.500836849212646	-0.500836849212646	-0.000487977899499733	0.000487977899499733	0	-0.0777562122400077	6.31809234619141e-05
1	1	Manual Mode	612.62134134	-0.500840783119202	-0.500840783119202	-0.00048527851867076	0.00048527851867076	0	-0.0778910118285274	6.4849853515625e-05
1	1	Manual Mode	613.62134135	-0.500828981399536	-0.500828981399536	-0.000480415408358661	0.000480415408358661	0	-0.0780244605544059	7.0035457611084e-05
1	1	Manual Mode	614.62134135	-0.500836968421936	-0.500836968421936	-0.000478779115293708	0.000478779115293708	0	-0.0781574547530986	6.44922256469727e-05
1	1	Manual Mode	615.62134134	-0.500828862190247	-0.500828862190247	-0.00048366851971794	0.00048366851971794	0	-0.0782918071183434	7.06315040588379e-05
1	1	Manual Mode	616.62134134	-0.500824511051178	-0.500824511051178	-0.000483164269060889	0.000483164269060889	0	-0.0784260194153048	7.33137130737305e-05
1	1	Manual Mode	617.62134134	-0.500825703144073	-0.500825703144073	-0.000478623824614571	0.000478623824614571	0	-0.0785589704776977	7.71880149841309e-05
1	1	Manual Mode	618.62134134	-0.50082528591156	-0.50082528591156	-0.000475329131131037	0.000475329131131037	0	-0.0786910063474563	6.87837600708008e-05
1	1	Manual Mode	619.62134134	-0.500839829444885	-0.500839829444885	-0.000483580122021299	0.000483580122021299	0	-0.0788253341591289	6.04987144470215e-05
1	1	Manual Mode	620.62134134	-0.500846862792969	-0.500846862792969	-0.000484745309600708	0.000484745309600708	0	-0.078959985634018	7.18832015991211e-05
1	1	Manual Mode	621.62134135	-0.500842809677124	-0.500842809677124	-0.000479384545947991	0.000479384545947991	0	-0.079093148009224	6.84857368469238e-05
1	1	Manual Mode	622.62134137	-0.500838875770569	-0.500838875770569	-0.000477695188890759	0.000477695188890759	0	-0.0792258411199031	7.07507133483887e-05
1	1	Manual Mode	623.62134134	-0.500840485095978	-0.500840485095978	-0.000481266049846361	0.000481266049846361	0	-0.0793595261297388	6.00218772888184e-05
1	1	Manual Mode	624.62134134	-0.500847458839417	-0.500847458839417	-0.000478816637530926	0.000478816637530926	0	-0.0794925307512751	6.77108764648438e-05
1	1	Manual Mode	625.62134134	-0.500845968723297	-0.500845968723297	-0.000477141268053249	0.000477141268053249	0	-0.079625069992401	7.45058059692383e-05
1	1	Manual Mode	626.62134134	-0.500845372676849	-0.500845372676849	-0.000476768868571273	0.000476768868571273	0	-0.0797575057892264	6.19292259216309e-05
1	1	Manual Mode	627.6213414	-0.50084376335144	-0.50084376335144	-0.000477304075866976	0.000477304075866976	0	-0.0798900902627001	4.36902046203613e-05
1	1	Manual Mode	628.62134134	-0.500843286514282	-0.500843286514282	-0.000475423174608088	0.000475423174608088	0	-0.080022152247723	2.69412994384766e-05
1	1	Manual Mode	629.62134148	-0.500844538211823	-0.500844538211823	-0.000474848002799372	0.000474848002799372	0	-0.0801540544891892	2.68816947937012e-05
1	1	Manual Mode	630.62134134	-0.500844597816467	-0.500844597816467	-0.000471076272589077	0.000471076272589077	0	-0.0802849089910332	4.13060188293457e-05
1	1	Manual Mode	631.62134135	-0.500849068164825	-0.500849068164825	-0.000472773463959574	0.000472773463959574	0	-0.0804162349545574	3.09944152832031e-05
1	1	Manual Mode	632.62134135	-0.500858008861542	-0.500858008861542	-0.00046137361834041	0.00046137361834041	0	-0.0805443942929853	4.3034553527832e-05
1	1	Manual Mode	633.62134135	-0.500854074954987	-0.500854074954987	-0.000458530270110986	0.000458530270110986	0	-0.0806717638124606	5.09023666381836e-05
1	1	Manual Mode	634.62134141	-0.50086373090744	-0.50086373090744	-0.000457927123143161	0.000457927123143161	0	-0.0807989657987436	5.94854354858398e-05
1	1	Manual Mode	635.62134175	-0.50085586309433	-0.50085586309433	-0.000458087488681094	0.000458087488681094	0	-0.0809262123666411	6.15119934082031e-05
1	1	Manual Mode	636.62134137	-0.500841021537781	-0.500841021537781	-0.000465877714110606	0.000465877714110606	0	-0.0810556227936069	6.49690628051758e-05
1	1	Manual Mode	637.62134134	-0.5008465051651	-0.5008465051651	-0.000475611039537118	0.000475611039537118	0	-0.0811877369672927	6.61611557006836e-05
1	1	Manual Mode	638.62134134	-0.500848352909088	-0.500848352909088	-0.000479712286672567	0.000479712286672567	0	-0.0813209903802573	5.68032264709473e-05
1	1	Manual Mode	639.62134134	-0.500849902629852	-0.500849902629852	-0.0004789996813441	0.0004789996813441	0	-0.0814540458472973	6.22868537902832e-05
1	1	Manual Mode	640.62134135	-0.500854074954987	-0.500854074954987	-0.000479048526860005	0.000479048526860005	0	-0.0815871148838669	5.57303428649902e-05
1	1	Manual Mode	641.62134134	-0.50086122751236	-0.50086122751236	-0.000480019727961962	0.000480019727961962	0	-0.0817204536958563	4.69088554382324e-05
1	1	Manual Mode	642.62134134	-0.500847160816193	-0.500847160816193	-0.000484831455328759	0.000484831455328759	0	-0.0818551291001143	6.15715980529785e-05
1	1	Manual Mode	643.62134134	-0.500849306583405	-0.500849306583405	-0.000485374560373462	0.000485374560373462	0	-0.0819899553668847	5.17368316650391e-05
1	1	Manual Mode	644.62134134	-0.500850677490234	-0.500850677490234	-0.000480718313993008	0.000480718313993008	0	-0.0821234882318827	3.49283218383789e-05
1	1	Manual Mode	645.62134134	-0.500840783119202	-0.500840783119202	-0.000477820030417125	0.000477820030417125	0	-0.0822562160181097	5.90682029724121e-05
1	1	Manual Mode	646.62134134	-0.500836789608002	-0.500836789608002	-0.000473248851357227	0.000473248851357227	0	-0.0823876740323756	6.38365745544434e-05
1	1	Manual Mode	647.62134134	-0.500846028327942	-0.500846028327942	-0.000474210315073871	0.000474210315073871	0	-0.0825193991198961	7.43269920349121e-05
1	1	Manual Mode	648.62134134	-0.500840663909912	-0.500840663909912	-0.000472804769494768	0.000472804769494768	0	-0.0826507337780891	7.25388526916504e-05
1	1	Manual Mode	649.62134134	-0.500842213630676	-0.500842213630676	-0.000465708943337794	0.000465708943337794	0	-0.0827800973734607	6.94394111633301e-05
1	1	Manual Mode	650.62134134	-0.500839591026306	-0.500839591026306	-0.000463310184456709	0.000463310184456709	0	-0.0829087946469209	6.74724578857422e-05
1	1	Manual Mode	651.62134136	-0.500848829746246	-0.500848829746246	-0.000462140048889975	0.000462140048889975	0	-0.0830371668852911	8.45789909362793e-05
1	1	Manual Mode	652.62134134	-0.500857293605804	-0.500857293605804	-0.000457954178484114	0.000457954178484114	0	-0.0831643763767703	7.70092010498047e-05
1	1	Manual Mode	653.62134134	-0.500850677490234	-0.500850677490234	-0.000457934227945474	0.000457934227945474	0	-0.0832915803289774	6.78896903991699e-05
1	1	Manual Mode	654.62134135	-0.500851452350616	-0.500851452350616	-0.00046282033371149	0.00046282033371149	0	-0.0834201415340717	6.81281089782715e-05
1	1	Manual Mode	655.62134144	-0.5008465051651	-0.5008465051651	-0.000472119219507253	0.000472119219507253	0	-0.0835512857735156	6.47902488708496e-05
1	1	Manual Mode	656.62134134	-0.500848412513733	-0.500848412513733	-0.000472577828153014	0.000472577828153014	0	-0.0836825573793199	5.03659248352051e-05
1	1	Manual Mode	657.62134134	-0.500860691070557	-0.500860691070557	-0.000465987045599778	0.000465987045599778	0	-0.0838119982253198	4.55975532531738e-05
1	1	Manual Mode	658.62134134	-0.500841200351715	-0.500841200351715	-0.000457978981856476	0.000457978981856476	0	-0.0839392146091688	4.49419021606445e-05
1	1	Manual Mode	659.62134134	-0.500819444656372	-0.500819444656372	-0.000454710265306401	0.000454710265306401	0	-0.0840655230161984	5.57899475097656e-05
1	1	Manual Mode	660.62134134	-0.500824928283691	-0.500824928283691	-0.000451893750392858	0.000451893750392858	0	-0.0841910490579742	4.12464141845703e-05
1	1	Manual Mode	661.62134139	-0.500838756561279	-0.500838756561279	-0.000449976183279173	0.000449976183279173	0	-0.0843160424484681	6.17504119873047e-05
1	1	Manual Mode	662.62134134	-0.500836551189423	-0.500836551189423	-0.000447901549285773	0.000447901549285773	0	-0.084440459539271	4.83989715576172e-05
1	1	Manual Mode	663.62134134	-0.500837504863739	-0.500837504863739	-0.000443954419268364	0.000443954419268364	0	-0.08456378021129	5.66244125366211e-05
1	1	Manual Mode	664.62134134	-0.50083601474762	-0.50083601474762	-0.000440809116940619	0.000440809116940619	0	-0.084686227188218	5.82337379455566e-05
1	1	Manual Mode	665.62134134	-0.500836968421936	-0.500836968421936	-0.000445390858050384	0.000445390858050384	0	-0.0848099468710097	4.96506690979004e-05
1	1	Manual Mode	666.62134148	-0.500833034515381	-0.500833034515381	-0.000449532989517003	0.000449532989517003	0	-0.0849348171633575	5.40614128112793e-05
1	1	Manual Mode	667.62134134	-0.500828146934509	-0.500828146934509	-0.000442284854160434	0.000442284854160434	0	-0.0850576740500909	5.47170639038086e-05
1	1	Manual Mode	668.62134136	-0.500838756561279	-0.500838756561279	-0.000440160772011647	0.000440160772011647	0	-0.0851799409336506	5.88297843933105e-05
1	1	Manual Mode	669.62134134	-0.500836431980133	-0.500836431980133	-0.000437511441977543	0.000437511441977543	0	-0.0853014718873248	5.7518482208252e-05
1	1	Manual Mode	670.62134134	-0.500846862792969	-0.500846862792969	-0.000442959239458599	0.000442959239458599	0	-0.0854245161205078	5.20944595336914e-05
1	1	Manual Mode	671.62134141	-0.500832498073578	-0.500832498073578	-0.000442762493526678	0.000442762493526678	0	-0.0855475057106523	6.12735748291016e-05
1	1	Manual Mode	672.62134137	-0.500848770141602	-0.500848770141602	-0.000441608407200884	0.000441608407200884	0	-0.0856701747077457	4.85777854919434e-05
1	1	Manual Mode	673.62134141	-0.50083464384079	-0.50083464384079	-0.000440676219075916	0.000440676219075916	0	-0.0857925847734966	4.64916229248047e-05
1	1	Manual Mode	674.62134134	-0.500828444957733	-0.500828444957733	-0.000442124298315297	0.000442124298315297	0	-0.0859153970699873	3.07559967041016e-05
1	1	Manual Mode	675.62134137	-0.500833868980408	-0.500833868980408	-0.000444396598058775	0.000444396598058775	0	-0.0860388405731513	4.74452972412109e-05
1	1	Manual Mode	676.62134134	-0.500847041606903	-0.500847041606903	-0.000453802182760711	0.000453802182760711	0	-0.0861648967312476	3.91006469726563e-05
1	1	Manual Mode	677.62134134	-0.500837981700897	-0.500837981700897	-0.000452651395093134	0.000452651395093134	0	-0.0862906332298846	4.44650650024414e-05
1	1	Manual Mode	678.62134134	-0.500840127468109	-0.500840127468109	-0.000445574092170763	0.000445574092170763	0	-0.0864144038110432	4.83393669128418e-05
1	1	Manual Mode	679.62134147	-0.500839173793793	-0.500839173793793	-0.000444051000174813	0.000444051000174813	0	-0.0865377513271268	7.06315040588379e-05
1	1	Manual Mode	680.62134134	-0.500838041305542	-0.500838041305542	-0.000441176917331811	0.000441176917331811	0	-0.0866603004548988	5.10215759277344e-05
1	1	Manual Mode	681.62134134	-0.500828981399536	-0.500828981399536	-0.000446127949572539	0.000446127949572539	0	-0.0867842248853356	4.49419021606445e-05
1	1	Manual Mode	682.62134134	-0.500830113887787	-0.500830113887787	-0.00044576776146954	0.00044576776146954	0	-0.0869080492635216	4.36902046203613e-05
1	1	Manual Mode	683.62134134	-0.500824332237244	-0.500824332237244	-0.000447734110663395	0.000447734110663395	0	-0.087032419849817	4.20212745666504e-05
1	1	Manual Mode	684.62134141	-0.500845074653625	-0.500845074653625	-0.000446161348486985	0.000446161348486985	0	-0.0871563535664054	5.03063201904297e-05
1	1	Manual Mode	685.62134134	-0.500829219818115	-0.500829219818115	-0.00044814926583072	0.00044814926583072	0	-0.0872808394648666	4.73260879516602e-05
1	1	Manual Mode	686.62134134	-0.500832140445709	-0.500832140445709	-0.000449152692286028	0.000449152692286028	0	-0.0874056041016127	5.25116920471191e-05
1	1	Manual Mode	687.62134134	-0.50082939863205	-0.50082939863205	-0.000444908651311225	0.000444908651311225	0	-0.087529189838088	5.65052032470703e-05
1	1	Manual Mode	688.62134134	-0.500837326049805	-0.500837326049805	-0.000440488417582621	0.000440488417582621	0	-0.087651547731861	5.67436218261719e-05
1	1	Manual Mode	689.62134134	-0.500834107398987	-0.500834107398987	-0.000446401040411463	0.000446401040411463	0	-0.0877755480208641	5.71012496948242e-05
1	1	Manual Mode	690.62134135	-0.50084114074707	-0.50084114074707	-0.000448932189671371	0.000448932189671371	0	-0.087900251408131	6.09755516052246e-05
1	1	Manual Mode	691.62134134	-0.500835061073303	-0.500835061073303	-0.000445409476438589	0.000445409476438589	0	-0.08802397626146	5.87701797485352e-05
1	1	Manual Mode	692.62134134	-0.500843465328217	-0.500843465328217	-0.000443211269633523	0.000443211269633523	0	-0.0881470905030249	5.2332878112793e-05
1	1	Manual Mode	693.62134135	-0.50084525346756	-0.50084525346756	-0.000444160299946118	0.000444160299946118	0	-0.0882704683653548	4.89950180053711e-05
1	1	Manual Mode	694.62134134	-0.500850141048431	-0.500850141048431	-0.00044858519620124	0.00044858519620124	0	-0.0883950753630535	4.41074371337891e-05
1	1	Manual Mode	695.6213414	-0.500850677490234	-0.500850677490234	-0.000456357056985487	0.000456357056985487	0	-0.0885218412198222	4.64320182800293e-05
1	1	Manual Mode	696.62134134	-0.500841856002808	-0.500841856002808	-0.00045833872590933	0.00045833872590933	0	-0.0886491575249357	5.87105751037598e-05
1	1	Manual Mode	697.62134134	-0.500852704048157	-0.500852704048157	-0.000458669987317195	0.000458669987317195	0	-0.0887765658547461	6.00218772888184e-05
1	1	Manual Mode	698.62134141	-0.500848650932312	-0.500848650932312	-0.000453676611723394	0.000453676611723394	0	-0.0889025871446018	4.11272048950195e-05
1	1	Manual Mode	699.62134134	-0.500845670700073	-0.500845670700073	-0.000454858229158152	0.000454858229158152	0	-0.0890289366438568	4.50015068054199e-05
1	1	Manual Mode	700.62134134	-0.500835835933685	-0.500835835933685	-0.000453971651326607	0.000453971651326607	0	-0.0891550398803364	5.43594360351563e-05
1	1	Manual Mode	701.62134161	-0.500833511352539	-0.500833511352539	-0.000454693137657967	0.000454693137657967	0	-0.0892813435637878	6.47306442260742e-05
1	1	Manual Mode	702.62134134	-0.500838458538055	-0.500838458538055	-0.000457922206873703	0.000457922206873703	0	-0.0894085441424642	6.25252723693848e-05
1	1	Manual Mode	703.62134134	-0.500848412513733	-0.500848412513733	-0.000453840339355278	0.000453840339355278	0	-0.0895346109033962	5.39422035217285e-05
1	1	Manual Mode	704.62134135	-0.500851571559906	-0.500851571559906	-0.000453673598525984	0.000453673598525984	0	-0.0896606313486914	7.02142715454102e-05
1	1	Manual Mode	705.62134134	-0.500852644443512	-0.500852644443512	-0.000451423628161205	0.000451423628161205	0	-0.0897860267997044	5.6922435760498e-05
1	1	Manual Mode	706.62134134	-0.500859141349792	-0.500859141349792	-0.000452849822072031	0.000452849822072031	0	-0.0899118184169467	6.65783882141113e-05
1	1	Manual Mode	707.62134149	-0.50084924697876	-0.50084924697876	-0.000455759428926601	0.000455759428926601	0	-0.0900384182773052	6.32405281066895e-05
1	1	Manual Mode	708.62134134	-0.500848829746246	-0.500848829746246	-0.000453046441132483	0.000453046441132483	0	-0.0901642644920761	6.96182250976563e-05
1	1	Manual Mode	709.62134134	-0.500843107700348	-0.500843107700348	-0.00045313401416457	0.00045313401416457	0	-0.0902901350515663	7.0035457611084e-05
1	1	Manual Mode	710.62134191	-0.500853419303894	-0.500853419303894	-0.000452848363050128	0.000452848363050128	0	-0.0904159263352257	5.7220458984375e-05
1	1	Manual Mode	711.62134137	-0.500851929187775	-0.500851929187775	-0.000458701356288124	0.000458701356288124	0	-0.0905433433098338	6.01410865783691e-05
1	1	Manual Mode	712.62134134	-0.500849604606628	-0.500849604606628	-0.000467636818758407	0.000467636818758407	0	-0.0906732424222586	4.19020652770996e-05
1	1	Manual Mode	713.62134134	-0.500838279724121	-0.500838279724121	-0.000465154039246392	0.000465154039246392	0	-0.0908024518776048	3.37362289428711e-05
1	1	Manual Mode	714.62134134	-0.500851392745972	-0.500851392745972	-0.000458965185509747	0.000458965185509747	0	-0.0909299422069131	4.02331352233887e-05
1	1	Manual Mode	715.62134148	-0.500843405723572	-0.500843405723572	-0.000452030612990995	0.000452030612990995	0	-0.0910555062836563	4.88758087158203e-05
1	1	Manual Mode	716.62134134	-0.500850021839142	-0.500850021839142	-0.000453267546386622	0.000453267546386622	0	-0.0911814139178032	5.57303428649902e-05
1	1	Manual Mode	717.62134134	-0.500849902629852	-0.500849902629852	-0.00045870053162357	0.00045870053162357	0	-0.0913088307321431	5.57899475097656e-05
1	1	Manual Mode	718.62134134	-0.50086522102356	-0.50086522102356	-0.000468316627811909	0.000468316627811909	0	-0.0914389186843131	4.27961349487305e-05
1	1	Manual Mode	719.62134135	-0.500877916812897	-0.500877916812897	-0.000464903341221902	0.000464903341221902	0	-0.0915680585026106	4.35709953308105e-05
1	1	Manual Mode	720.62134134	-0.500856518745422	-0.500856518745422	-0.000459160662726969	0.000459160662726969	0	-0.0916956031298704	6.25848770141602e-05
1	1	Manual Mode	721.62134134	-0.5008624792099	-0.5008624792099	-0.000455788863107614	0.000455788863107614	0	-0.0918222111474003	7.18832015991211e-05
1	1	Manual Mode	722.6213415	-0.500857293605804	-0.500857293605804	-0.000455655521192767	0.000455655521192767	0	-0.0919487821457608	6.85453414916992e-05
1	1	Manual Mode	723.62134149	-0.500858664512634	-0.500858664512634	-0.00045749296897322	0.00045749296897322	0	-0.0920758635247603	5.69820404052734e-05
1	1	Manual Mode	724.62134134	-0.50085312128067	-0.50085312128067	-0.000453087230310051	0.000453087230310051	0	-0.0922017210698566	4.8518180847168e-05
1	1	Manual Mode	725.62134161	-0.500851809978485	-0.500851809978485	-0.000456398797699079	0.000456398797699079	0	-0.0923284985478918	6.30617141723633e-05
1	1	Manual Mode	726.62134165	-0.500859260559082	-0.500859260559082	-0.000458050695954827	0.000458050695954827	0	-0.0924557348574132	6.0737133026123e-05
1	1	Manual Mode	727.62134134	-0.500856518745422	-0.500856518745422	-0.000463728130796373	0.000463728130796373	0	-0.0925845481871467	7.40289688110352e-05
1	1	Manual Mode	728.62134134	-0.500854194164276	-0.500854194164276	-0.000469647160634443	0.000469647160634443	0	-0.0927150057317674	5.94258308410645e-05
1	1	Manual Mode	729.62134136	-0.500858545303345	-0.500858545303345	-0.000473912389144717	0.000473912389144717	0	-0.0928466480647182	5.21540641784668e-05
1	1	Manual Mode	730.62134134	-0.500867486000061	-0.500867486000061	-0.00046968671281518	0.00046968671281518	0	-0.0929771165934464	6.77108764648438e-05
1	1	Manual Mode	731.62134134	-0.500867128372192	-0.500867128372192	-0.000469810000166039	0.000469810000166039	0	-0.0931076193712703	6.08563423156738e-05
1	1	Manual Mode	732.62134134	-0.500871598720551	-0.500871598720551	-0.000470215925433931	0.000470215925433931	0	-0.093238234906113	5.14984130859375e-05
1	1	Manual Mode	733.62134134	-0.500871300697327	-0.500871300697327	-0.000471481848960427	0.000471481848960427	0	-0.0933692020863798	5.67436218261719e-05
1	1	Manual Mode	734.62134134	-0.500868737697601	-0.500868737697601	-0.000474735055473308	0.000474735055473308	0	-0.0935010729351224	6.1333179473877e-05
1	1	Manual Mode	735.6213419	-0.500861048698425	-0.500861048698425	-0.000485564994449757	0.000485564994449757	0	-0.0936359521757796	7.58767127990723e-05
1	1	Manual Mode	736.62134134	-0.500863432884216	-0.500863432884216	-0.000490182323006824	0.000490182323006824	0	-0.0937721138559199	6.44922256469727e-05
1	1	Manual Mode	737.62134134	-0.500875949859619	-0.500875949859619	-0.000490004322334578	0.000490004322334578	0	-0.0939082261676795	5.62071800231934e-05
1	1	Manual Mode	738.62134161	-0.500868439674377	-0.500868439674377	-0.00048872349141037	0.00048872349141037	0	-0.0940439827297255	6.07967376708984e-05
1	1	Manual Mode	739.62134134	-0.50086373090744	-0.50086373090744	-0.000489903269208816	0.000489903269208816	0	-0.0941800669344297	6.7591667175293e-05
1	1	Manual Mode	740.62134134	-0.500860333442688	-0.500860333442688	-0.000489790512189957	0.000489790512189957	0	-0.0943161198544824	5.29885292053223e-05
1	1	Manual Mode	741.62134134	-0.500852465629578	-0.500852465629578	-0.000486819404390361	0.000486819404390361	0	-0.0944513474668131	5.00082969665527e-05
1	1	Manual Mode	742.62134134	-0.500850796699524	-0.500850796699524	-0.000482302177423031	0.000482302177423031	0	-0.094585320293875	5.69820404052734e-05
1	1	Manual Mode	743.62134134	-0.500856280326843	-0.500856280326843	-0.000483513863396152	0.000483513863396152	0	-0.094719629700374	6.01410865783691e-05
1	1	Manual Mode	744.62134159	-0.500855267047882	-0.500855267047882	-0.000480996987176606	0.000480996987176606	0	-0.0948532400079923	5.73992729187012e-05
1	1	Manual Mode	745.62134134	-0.500861704349518	-0.500861704349518	-0.000476465582322517	0.000476465582322517	0	-0.0949855915255495	6.02602958679199e-05
1	1	Manual Mode	746.62134134	-0.50086635351181	-0.50086635351181	-0.000485960072206973	0.000485960072206973	0	-0.0951205804344959	7.18235969543457e-05
1	1	Manual Mode	747.62134134	-0.50085175037384	-0.50085175037384	-0.000493268439793869	0.000493268439793869	0	-0.0952575994455497	6.05583190917969e-05
1	1	Manual Mode	748.62134134	-0.500850737094879	-0.500850737094879	-0.000492419606224615	0.000492419606224615	0	-0.095394382669501	6.99758529663086e-05
1	1	Manual Mode	749.62134134	-0.500852704048157	-0.500852704048157	-0.000479772645774364	0.000479772645774364	0	-0.0955276528488828	6.71148300170898e-05
1	1	Manual Mode	750.62134137	-0.500855267047882	-0.500855267047882	-0.000473544239856983	0.000473544239856983	0	-0.0956591929194559	5.89489936828613e-05
1	1	Manual Mode	751.62134134	-0.500856459140778	-0.500856459140778	-0.000468496721863409	0.000468496721863409	0	-0.0957893308938472	4.54187393188477e-05
1	1	Manual Mode	752.62134141	-0.500852346420288	-0.500852346420288	-0.000467620547492394	0.000467620547492394	0	-0.0959192254994655	5.10811805725098e-05
1	1	Manual Mode	753.62134134	-0.500846683979034	-0.500846683979034	-0.000464753442580235	0.000464753442580235	0	-0.0960483236689231	5.23924827575684e-05
1	1	Manual Mode	754.62134136	-0.500859260559082	-0.500859260559082	-0.00046309773818039	0.00046309773818039	0	-0.0961769619321015	6.34193420410156e-05
1	1	Manual Mode	755.62134149	-0.500851571559906	-0.500851571559906	-0.00046453630205953	0.00046453630205953	0	-0.0963059998105597	5.54323196411133e-05
1	1	Manual Mode	756.62134134	-0.500861644744873	-0.500861644744873	-0.000466394461607441	0.000466394461607441	0	-0.0964355538082397	5.97834587097168e-05
1	1	Manual Mode	757.62134134	-0.500868439674377	-0.500868439674377	-0.000465104178758728	0.000465104178758728	0	-0.0965647494134505	4.04715538024902e-05
1	1	Manual Mode	758.62134148	-0.500865399837494	-0.500865399837494	-0.000458824263024574	0.000458824263024574	0	-0.0966922006154672	4.04119491577148e-05
1	1	Manual Mode	759.62134134	-0.500849068164825	-0.500849068164825	-0.000457677376654696	0.000457677376654696	0	-0.0968193332022949	5.14984130859375e-05
1	1	Manual Mode	760.62134134	-0.500849068164825	-0.500849068164825	-0.000465754109581073	0.000465754109581073	0	-0.0969487093438452	5.26309013366699e-05
1	1	Manual Mode	761.62134141	-0.500854730606079	-0.500854730606079	-0.000472785833927888	0.000472785833927888	0	-0.0970800387513515	4.66108322143555e-05
1	1	Manual Mode	762.62134134	-0.500863552093506	-0.500863552093506	-0.000469233369335419	0.000469233369335419	0	-0.0972103813448207	4.32133674621582e-05
1	1	Manual Mode	763.62134134	-0.500862777233124	-0.500862777233124	-0.00046499554506264	0.00046499554506264	0	-0.0973395467740048	4.76837158203125e-05
1	1	Manual Mode	764.62134134	-0.500864088535309	-0.500864088535309	-0.000459766696020735	0.000459766696020735	0	-0.0974672597451216	3.61204147338867e-05
1	1	Manual Mode	765.62134134	-0.500859260559082	-0.500859260559082	-0.000456209568901747	0.000456209568901747	0	-0.0975939846253721	4.3034553527832e-05
1	1	Manual Mode	766.62134134	-0.500861048698425	-0.500861048698425	-0.000454092781862479	0.000454092781862479	0	-0.0977201215092228	4.33921813964844e-05
1	1	Manual Mode	767.62134134	-0.500860691070557	-0.500860691070557	-0.000452898572434334	0.000452898572434334	0	-0.0978459266682324	5.74588775634766e-05
1	1	Manual Mode	768.62134134	-0.500855565071106	-0.500855565071106	-0.000449119483678786	0.000449119483678786	0	-0.0979706820803654	5.18560409545898e-05
1	1	Manual Mode	769.62134134	-0.500846326351166	-0.500846326351166	-0.000451750893117769	0.000451750893117769	0	-0.0980961684395647	6.40153884887695e-05
1	1	Manual Mode	770.62134135	-0.500851035118103	-0.500851035118103	-0.000451679305890887	0.000451679305890887	0	-0.098221634914678	5.340576171875e-05
1	1	Manual Mode	771.62134134	-0.500851809978485	-0.500851809978485	-0.000452346903565414	0.000452346903565414	0	-0.0983472868310785	5.87701797485352e-05
1	1	Manual Mode	772.62134134	-0.500850081443787	-0.500850081443787	-0.000454964864628589	0.000454964864628589	0	-0.098473665960142	6.93798065185547e-05
1	1	Manual Mode	773.62134136	-0.500854730606079	-0.500854730606079	-0.000453841005430495	0.000453841005430495	0	-0.0985997329086162	7.20620155334473e-05
1	1	Manual Mode	774.62134134	-0.500860154628754	-0.500860154628754	-0.0004514838921094	0.0004514838921094	0	-0.0987251450983606	5.97238540649414e-05
1	1	Manual Mode	775.6213414	-0.500857412815094	-0.500857412815094	-0.00045241316219056	0.00045241316219056	0	-0.0988508154287316	6.43730163574219e-05
1	1	Manual Mode	776.62134134	-0.500861763954163	-0.500861763954163	-0.000451210959859813	0.000451210959859813	0	-0.0989761517989502	6.29425048828125e-05
1	1	Manual Mode	777.62134134	-0.500851571559906	-0.500851571559906	-0.000447368467087191	0.000447368467087191	0	-0.0991004208175855	6.93202018737793e-05
1	1	Manual Mode	778.62134134	-0.500848650932312	-0.500848650932312	-0.000449132551440184	0.000449132551440184	0	-0.0992251798596523	7.2479248046875e-05
1	1	Manual Mode	779.62134141	-0.500841200351715	-0.500841200351715	-0.000449836370919362	0.000449836370919362	0	-0.0993501344158767	7.9035758972168e-05
1	1	Manual Mode	780.62134148	-0.500850856304169	-0.500850856304169	-0.000449853435132061	0.000449853435132061	0	-0.0994750937121606	7.4923038482666e-05
1	1	Manual Mode	781.62134134	-0.500863015651703	-0.500863015651703	-0.000448397743604487	0.000448397743604487	0	-0.0995996486235018	7.7664852142334e-05
1	1	Manual Mode	782.62134134	-0.500852644443512	-0.500852644443512	-0.000455729170081034	0.000455729170081034	0	-0.0997262400596355	8.15391540527344e-05
1	1	Manual Mode	783.62134134	-0.500852286815643	-0.500852286815643	-0.000457123963303064	0.000457123963303064	0	-0.0998532189383308	6.58035278320313e-05
1	1	Manual Mode	784.62134141	-0.50085312128067	-0.50085312128067	-0.000456009048543597	0.000456009048543597	0	-0.0999798881273486	6.83069229125977e-05
1	1	Manual Mode	785.62134134	-0.500865757465363	-0.500865757465363	-0.000459723908617517	0.000459723908617517	0	-0.100107589204137	6.81877136230469e-05
1	1	Manual Mode	786.62134134	-0.50086385011673	-0.50086385011673	-0.000457984342176078	0.000457984342176078	0	-0.100234807076963	7.58171081542969e-05
1	1	Manual Mode	787.62134141	-0.5008624792099	-0.5008624792099	-0.000456476094142105	0.000456476094142105	0	-0.100361606000879	5.91874122619629e-05
1	1	Manual Mode	788.62134135	-0.500863492488861	-0.500863492488861	-0.000451108606301485	0.000451108606301485	0	-0.100486913939555	7.91549682617188e-05
1	1	Manual Mode	789.62134134	-0.500859081745148	-0.500859081745148	-0.000456252324587098	0.000456252324587098	0	-0.100613650695117	6.63995742797852e-05
1	1	Manual Mode	790.62134135	-0.500868380069733	-0.500868380069733	-0.000459432326261857	0.000459432326261857	0	-0.100741270787022	6.30617141723633e-05
1	1	Manual Mode	791.62134134	-0.500861644744873	-0.500861644744873	-0.000457671096516936	0.000457671096516936	0	-0.100868401645894	5.13195991516113e-05
1	1	Manual Mode	792.62134134	-0.500865340232849	-0.500865340232849	-0.000461539978555294	0.000461539978555294	0	-0.100996607195493	5.12003898620605e-05
1	1	Manual Mode	793.62134134	-0.50086373090744	-0.50086373090744	-0.000477482330282163	0.000477482330282163	0	-0.101129241176127	6.0737133026123e-05
1	1	Manual Mode	794.62134139	-0.500855207443237	-0.500855207443237	-0.000478727383451863	0.000478727383451863	0	-0.101262221011513	7.08103179931641e-05
1	1	Manual Mode	795.62134134	-0.500859260559082	-0.500859260559082	-0.000481023661903149	0.000481023661903149	0	-0.101395838688694	7.73072242736816e-05
1	1	Manual Mode	796.62134134	-0.500864386558533	-0.500864386558533	-0.000478072758385132	0.000478072758385132	0	-0.101528636677134	6.77704811096191e-05
1	1	Manual Mode	797.62134134	-0.500864923000336	-0.500864923000336	-0.000480115547639592	0.000480115547639592	0	-0.101662002107034	7.37309455871582e-05
1	1	Manual Mode	798.62134134	-0.500859558582306	-0.500859558582306	-0.000482247876433921	0.000482247876433921	0	-0.101795959850488	6.22868537902832e-05
1	1	Manual Mode	799.62134134	-0.500851571559906	-0.500851571559906	-0.000475181960225972	0.000475181960225972	0	-0.101927954839439	6.103515625e-05
1	1	Manual Mode	800.62134134	-0.500864207744598	-0.500864207744598	-0.000472708029998982	0.000472708029998982	0	-0.10205926262555	7.04526901245117e-05
1	1	Manual Mode	801.62134148	-0.500867426395416	-0.500867426395416	-0.000470460660499336	0.000470460660499336	0	-0.102189946160651	7.80820846557617e-05
1	1	Manual Mode	802.62134134	-0.500863671302795	-0.500863671302795	-0.000471813110368292	0.000471813110368292	0	-0.102321005339627	6.69360160827637e-05
1	1	Manual Mode	803.62134134	-0.500868618488312	-0.500868618488312	-0.000469792745646135	0.000469792745646135	0	-0.102451503324529	5.33461570739746e-05
1	1	Manual Mode	804.62134148	-0.500866293907166	-0.500866293907166	-0.000467042013589726	0.000467042013589726	0	-0.102581237235356	3.71336936950684e-05
1	1	Manual Mode	805.62134135	-0.500852584838867	-0.500852584838867	-0.000464792265250019	0.000464792265250019	0	-0.102710346181141	5.26309013366699e-05
1	1	Manual Mode	806.62134134	-0.500853419303894	-0.500853419303894	-0.00046575188933035	0.00046575188933035	0	-0.102839721704661	7.64131546020508e-05
1	1	Manual Mode	807.62134134	-0.500859558582306	-0.500859558582306	-0.000468654962304221	0.000468654962304221	0	-0.102969903638635	6.02006912231445e-05
1	1	Manual Mode	808.62134134	-0.5008385181427	-0.5008385181427	-0.000476520168772435	0.000476520168772435	0	-0.103102270352183	6.49690628051758e-05
1	1	Manual Mode	809.62134134	-0.500851094722748	-0.500851094722748	-0.000478927174299062	0.000478927174299062	0	-0.103235305678377	6.92605972290039e-05
1	1	Manual Mode	810.62134134	-0.500848412513733	-0.500848412513733	-0.000476430502361095	0.000476430502361095	0	-0.103367647484588	5.33461570739746e-05
1	1	Manual Mode	811.62134134	-0.500838220119476	-0.500838220119476	-0.000477924667661911	0.000477924667661911	0	-0.103500404336716	6.34193420410156e-05
1	1	Manual Mode	812.62134134	-0.500836610794067	-0.500836610794067	-0.000475123662785561	0.000475123662785561	0	-0.103632383131935	6.06775283813477e-05
1	1	Manual Mode	813.62134134	-0.50083988904953	-0.50083988904953	-0.000478928887063905	0.000478928887063905	0	-0.103765418933897	4.6849250793457e-05
1	1	Manual Mode	814.62134134	-0.500850558280945	-0.500850558280945	-0.000477889492546886	0.000477889492546886	0	-0.10389816601516	4.75645065307617e-05
1	1	Manual Mode	815.62134148	-0.500853955745697	-0.500853955745697	-0.000480402816365275	0.000480402816365275	0	-0.10403161126061	5.8293342590332e-05
1	1	Manual Mode	816.62134134	-0.500847458839417	-0.500847458839417	-0.000479418610937655	0.000479418610937655	0	-0.104164783078338	6.1333179473877e-05
1	1	Manual Mode	817.62134134	-0.500843167304993	-0.500843167304993	-0.00048397113989148	0.00048397113989148	0	-0.104299219506085	4.95314598083496e-05
1	1	Manual Mode	818.62134141	-0.500847578048706	-0.500847578048706	-0.000485673913606652	0.000485673913606652	0	-0.104434128935975	6.66975975036621e-05
1	1	Manual Mode	819.62134138	-0.500847995281219	-0.500847995281219	-0.000483061503170283	0.000483061503170283	0	-0.10456831268283	5.26905059814453e-05
1	1	Manual Mode	820.62134142	-0.500850200653076	-0.500850200653076	-0.000483162080528033	0.000483162080528033	0	-0.104702524377235	4.87565994262695e-05
1	1	Manual Mode	821.62134134	-0.500844180583954	-0.500844180583954	-0.000488595890429535	0.000488595890429535	0	-0.104838245447052	4.56571578979492e-05
1	1	Manual Mode	822.62134134	-0.500836253166199	-0.500836253166199	-0.000485693102916471	0.000485693102916471	0	-0.104973160197862	3.14712524414063e-05
1	1	Manual Mode	823.62134134	-0.500843584537506	-0.500843584537506	-0.000483662112708711	0.000483662112708711	0	-0.105107510784725	4.77433204650879e-05
1	1	Manual Mode	824.62134141	-0.500840365886688	-0.500840365886688	-0.000488192978359053	0.000488192978359053	0	-0.105243119954873	4.51207160949707e-05
1	1	Manual Mode	825.62134134	-0.500847399234772	-0.500847399234772	-0.000490338279761178	0.000490338279761178	0	-0.10537932502305	4.80413436889648e-05
1	1	Manual Mode	826.62134134	-0.50084376335144	-0.50084376335144	-0.000493356234851029	0.000493356234851029	0	-0.10551636842162	3.4034252166748e-05
1	1	Manual Mode	827.62134134	-0.500843107700348	-0.500843107700348	-0.000493597036900867	0.000493597036900867	0	-0.105653478709648	4.32729721069336e-05
1	1	Manual Mode	828.62134134	-0.500843644142151	-0.500843644142151	-0.000493356996079848	0.000493356996079848	0	-0.10579052231967	4.50015068054199e-05
1	1	Manual Mode	829.62134168	-0.500832796096802	-0.500832796096802	-0.000493183340755445	0.000493183340755445	0	-0.105927517738681	5.03063201904297e-05
1	1	Manual Mode	830.62134141	-0.50083976984024	-0.50083976984024	-0.000494435530445326	0.000494435530445326	0	-0.1060648609045	3.60012054443359e-05
1	1	Manual Mode	831.62134134	-0.500848770141602	-0.500848770141602	-0.000492784076239722	0.000492784076239722	0	-0.10620174536054	4.75645065307617e-05
1	1	Manual Mode	832.62134134	-0.500863134860992	-0.500863134860992	-0.000492884939058279	0.000492884939058279	0	-0.106338657843612	5.07235527038574e-05
1	1	Manual Mode	833.62134134	-0.500847995281219	-0.500847995281219	-0.000487401014926174	0.000487401014926174	0	-0.106474047014424	3.70144844055176e-05
1	1	Manual Mode	834.62134134	-0.500859081745148	-0.500859081745148	-0.00048865552002038	0.00048865552002038	0	-0.106609784658875	5.09023666381836e-05
1	1	Manual Mode	835.62134141	-0.500861883163452	-0.500861883163452	-0.000487328888495545	0.000487328888495545	0	-0.106745153804044	6.29425048828125e-05
1	1	Manual Mode	836.62134134	-0.500860393047333	-0.500860393047333	-0.000487737065732027	0.000487737065732027	0	-0.106880636312819	7.24196434020996e-05
1	1	Manual Mode	837.62134142	-0.500874578952789	-0.500874578952789	-0.000486827460728698	0.000486827460728698	0	-0.10701586617384	7.19428062438965e-05
1	1	Manual Mode	838.62134134	-0.500865995883942	-0.500865995883942	-0.000495574550784072	0.000495574550784072	0	-0.107153525760267	6.12735748291016e-05
1	1	Manual Mode	839.62134134	-0.500859677791595	-0.500859677791595	-0.000499143413514023	0.000499143413514023	0	-0.107292176708465	6.50286674499512e-05
1	1	Manual Mode	840.62134134	-0.500864088535309	-0.500864088535309	-0.000496477019267219	0.000496477019267219	0	-0.107430086991595	5.4776668548584e-05
1	1	Manual Mode	841.62134151	-0.500863492488861	-0.500863492488861	-0.000493207034002446	0.000493207034002446	0	-0.107567088968775	3.86834144592285e-05
1	1	Manual Mode	842.62134144	-0.500863075256348	-0.500863075256348	-0.000490300567216755	0.000490300567216755	0	-0.107703283561246	4.94122505187988e-05
1	1	Manual Mode	843.62134134	-0.50087034702301	-0.50087034702301	-0.000489423409591849	0.000489423409591849	0	-0.10783923449476	3.89218330383301e-05
1	1	Manual Mode	844.62134134	-0.500876486301422	-0.500876486301422	-0.000486715908988804	0.000486715908988804	0	-0.107974433358368	4.46438789367676e-05
1	1	Manual Mode	845.62134164	-0.500861346721649	-0.500861346721649	-0.000484697542492297	0.000484697542492297	0	-0.108109071605007	5.13792037963867e-05
1	1	Manual Mode	846.62134148	-0.500873148441315	-0.500873148441315	-0.000482449348328096	0.000482449348328096	0	-0.108243085291434	6.99758529663086e-05
1	1	Manual Mode	847.62134135	-0.500861704349518	-0.500861704349518	-0.000486638105059898	0.000486638105059898	0	-0.108378262525266	6.77108764648438e-05
1	1	Manual Mode	848.62134134	-0.500852823257446	-0.500852823257446	-0.000486906501654436	0.000486906501654436	0	-0.108513514329929	7.02142715454102e-05
1	1	Manual Mode	849.6213415	-0.500854074954987	-0.500854074954987	-0.000489861084445079	0.000489861084445079	0	-0.108649586875157	6.69360160827637e-05
1	1	Manual Mode	850.62134134	-0.500869452953339	-0.500869452953339	-0.00048558840223595	0.00048558840223595	0	-0.108784472520863	3.65376472473145e-05
1	1	Manual Mode	851.62134134	-0.500867128372192	-0.500867128372192	-0.000484639340205488	0.000484639340205488	0	-0.108919094559809	4.36902046203613e-05
1	1	Manual Mode	852.62134134	-0.500872135162354	-0.500872135162354	-0.000481613804545312	0.000481613804545312	0	-0.109052876172183	5.72800636291504e-05
1	1	Manual Mode	853.62134141	-0.500856220722198	-0.500856220722198	-0.000480950457065027	0.000480950457065027	0	-0.10918647353072	5.57899475097656e-05
1	1	Manual Mode	854.62134134	-0.500856637954712	-0.500856637954712	-0.000476697186190789	0.000476697186190789	0	-0.109318889406503	4.75049018859863e-05
1	1	Manual Mode	855.62134141	-0.500860750675201	-0.500860750675201	-0.000471580999014141	0.000471580999014141	0	-0.109449884137621	3.76701354980469e-05
1	1	Manual Mode	856.62134134	-0.500845551490784	-0.500845551490784	-0.000476107265573699	0.000476107265573699	0	-0.109582136146579	3.60012054443359e-05
1	1	Manual Mode	857.62134148	-0.500840365886688	-0.500840365886688	-0.000474983786990015	0.000474983786990015	0	-0.109714076105881	4.89950180053711e-05
1	1	Manual Mode	858.62134134	-0.500850081443787	-0.500850081443787	-0.000474279904075102	0.000474279904075102	0	-0.109845820505235	4.07695770263672e-05
1	1	Manual Mode	859.62134141	-0.500846087932587	-0.500846087932587	-0.000472334076341501	0.000472334076341501	0	-0.109977024424514	4.35709953308105e-05
1	1	Manual Mode	860.62134134	-0.500851213932037	-0.500851213932037	-0.000470794395900864	0.000470794395900864	0	-0.110107800636444	3.94582748413086e-05
1	1	Manual Mode	861.62134134	-0.500855028629303	-0.500855028629303	-0.000466939723467133	0.000466939723467133	0	-0.110237506115185	4.16040420532227e-05
1	1	Manual Mode	862.62134134	-0.500847280025482	-0.500847280025482	-0.000468644146511413	0.000468644146511413	0	-0.110367685044771	5.46574592590332e-05
1	1	Manual Mode	863.62134135	-0.500864863395691	-0.500864863395691	-0.000465625588782081	0.000465625588782081	0	-0.110497025487393	6.69956207275391e-05
1	1	Manual Mode	864.62134134	-0.500857293605804	-0.500857293605804	-0.000469753161747531	0.000469753161747531	0	-0.110627512475462	3.77893447875977e-05
1	1	Manual Mode	865.62134134	-0.500857889652252	-0.500857889652252	-0.000472530917427025	0.000472530917427025	0	-0.110758771063636	4.17828559875488e-05
1	1	Manual Mode	866.62134134	-0.500848770141602	-0.500848770141602	-0.000476266362396933	0.000476266362396933	0	-0.110891067275413	5.35845756530762e-05
1	1	Manual Mode	867.62134134	-0.500850915908813	-0.500850915908813	-0.000480660682627813	0.000480660682627813	0	-0.111024584131699	7.24196434020996e-05
1	1	Manual Mode	868.62134134	-0.500854074954987	-0.500854074954987	-0.000481742230190701	0.000481742230190701	0	-0.111158401417863	6.67572021484375e-05
1	1	Manual Mode	869.62134148	-0.500862419605255	-0.500862419605255	-0.00047717460353196	0.00047717460353196	0	-0.111290949937401	5.65648078918457e-05
1	1	Manual Mode	870.62134134	-0.500853657722473	-0.500853657722473	-0.000472631780245582	0.000472631780245582	0	-0.111422236524644	7.06911087036133e-05
1	1	Manual Mode	871.62134134	-0.500856041908264	-0.500856041908264	-0.000467141480822115	0.000467141480822115	0	-0.111551998047095	6.63399696350098e-05
1	1	Manual Mode	872.62134144	-0.500852286815643	-0.500852286815643	-0.0004660509888206	0.0004660509888206	0	-0.111681456668047	6.31809234619141e-05
1	1	Manual Mode	873.62134134	-0.500853836536407	-0.500853836536407	-0.00046173517031171	0.00046173517031171	0	-0.111809716424752	5.75780868530273e-05
1	1	Manual Mode	874.62134137	-0.500863134860992	-0.500863134860992	-0.000465766067217109	0.000465766067217109	0	-0.111939095891749	6.58631324768066e-05
1	1	Manual Mode	875.62134134	-0.500852644443512	-0.500852644443512	-0.000465066593085775	0.000465066593085775	0	-0.112068281052619	6.63995742797852e-05
1	1	Manual Mode	876.62134134	-0.500856816768646	-0.500856816768646	-0.000464099737331661	0.000464099737331661	0	-0.112197197646323	6.81281089782715e-05
1	1	Manual Mode	877.62134135	-0.500867664813995	-0.500867664813995	-0.000463439339613051	0.000463439339613051	0	-0.112325930797503	5.99026679992676e-05
1	1	Manual Mode	878.62134134	-0.500858783721924	-0.500858783721924	-0.00046550433137474	0.00046550433137474	0	-0.112455237554925	4.29749488830566e-05
1	1	Manual Mode	879.62134134	-0.500859498977661	-0.500859498977661	-0.00047146424554398	0.00047146424554398	0	-0.112586199845354	4.14848327636719e-05
1	1	Manual Mode	880.62134134	-0.500846862792969	-0.500846862792969	-0.000471053752903173	0.000471053752903173	0	-0.112717048110049	5.00679016113281e-05
1	1	Manual Mode	881.62134134	-0.500851988792419	-0.500851988792419	-0.000464136815518734	0.000464136815518734	0	-0.112845975003249	4.86969947814941e-05
1	1	Manual Mode	882.62134134	-0.500848770141602	-0.500848770141602	-0.000462797750589851	0.000462797750589851	0	-0.112974529933968	3.21269035339355e-05
1	1	Manual Mode	883.62134134	-0.50085186958313	-0.50085186958313	-0.000464295626881161	0.000464295626881161	0	-0.113103500941435	5.13195991516113e-05
1	1	Manual Mode	884.62134135	-0.500855982303619	-0.500855982303619	-0.000463475275956895	0.000463475275956895	0	-0.113232244074933	4.58955764770508e-05
1	1	Manual Mode	885.62134135	-0.50086510181427	-0.50086510181427	-0.000467162319461043	0.000467162319461043	0	-0.113362011385894	4.41670417785645e-05
1	1	Manual Mode	886.62134135	-0.500859260559082	-0.500859260559082	-0.000463704405831505	0.000463704405831505	0	-0.113490818165292	4.10079956054688e-05
1	1	Manual Mode	887.62134435	-0.500858426094055	-0.500858426094055	-0.000463091933810643	0.000463091933810643	0	-0.113619455199482	4.24981117248535e-05
1	1	Manual Mode	888.62134134	-0.500864267349243	-0.500864267349243	-0.000458859216114526	0.000458859216114526	0	-0.11374691570919	3.14712524414063e-05
1	1	Manual Mode	889.62134135	-0.50086909532547	-0.50086909532547	-0.00045819212592588	0.00045819212592588	0	-0.113874191300998	3.80873680114746e-05
1	1	Manual Mode	890.62134141	-0.500856518745422	-0.500856518745422	-0.000459193363848332	0.000459193363848332	0	-0.114001745020831	3.8444995880127e-05
1	1	Manual Mode	891.62134134	-0.500860810279846	-0.500860810279846	-0.000459339551499505	0.000459339551499505	0	-0.114129339331761	4.65512275695801e-05
1	1	Manual Mode	892.62134141	-0.500870525836945	-0.500870525836945	-0.000459667767992093	0.000459667767992093	0	-0.114257024831808	5.62071800231934e-05
1	1	Manual Mode	893.62134189	-0.500862598419189	-0.500862598419189	-0.00045885239677302	0.00045885239677302	0	-0.114384483892091	3.41534614562988e-05
1	1	Manual Mode	894.62134134	-0.50087183713913	-0.50087183713913	-0.00046341012745711	0.00046341012745711	0	-0.114513208856697	3.46899032592773e-05
1	1	Manual Mode	895.62134134	-0.500870108604431	-0.500870108604431	-0.000463944034320247	0.000463944034320247	0	-0.114642082199564	2.83122062683105e-05
1	1	Manual Mode	896.62134134	-0.500874221324921	-0.500874221324921	-0.000460816081666007	0.000460816081666007	0	-0.114770086666694	3.4034252166748e-05
1	1	Manual Mode	897.62134189	-0.500869154930115	-0.500869154930115	-0.000460017869813236	0.000460017869813236	0	-0.114897869478589	2.87294387817383e-05
1	1	Manual Mode	898.62134134	-0.500857472419739	-0.500857472419739	-0.000463429919406412	0.000463429919406412	0	-0.115026599940956	2.54511833190918e-05
1	1	Manual Mode	899.62134134	-0.500869452953339	-0.500869452953339	-0.000461778274893603	0.000461778274893603	0	-0.115154871683982	2.71201133728027e-05
1	1	Manual Mode	900.62134134	-0.500859081745148	-0.500859081745148	-0.000462148612714192	0.000462148612714192	0	-0.115283246298624	4.73856925964355e-05
1	1	Manual Mode	901.62134163	-0.500867426395416	-0.500867426395416	-0.000464153023349012	0.000464153023349012	0	-0.115412177731389	5.28097152709961e-05
1	1	Manual Mode	902.62134137	-0.50086897611618	-0.50086897611618	-0.000459921669521197	0.000459921669521197	0	-0.115539933717484	5.85317611694336e-05
1	1	Manual Mode	903.62134134	-0.500875473022461	-0.500875473022461	-0.000461349988529144	0.000461349988529144	0	-0.115668086488231	6.79492950439453e-05
1	1	Manual Mode	904.62134134	-0.500869512557983	-0.500869512557983	-0.000458860484829225	0.000458860484829225	0	-0.115795547734017	7.24196434020996e-05
1	1	Manual Mode	905.62134134	-0.500874578952789	-0.500874578952789	-0.000453474727496942	0.000453474727496942	0	-0.115921512936099	7.9035758972168e-05
1	1	Manual Mode	906.62134134	-0.500873684883118	-0.500873684883118	-0.000450572859802035	0.000450572859802035	0	-0.116046672063822	6.28232955932617e-05
1	1	Manual Mode	907.62134134	-0.500872671604156	-0.500872671604156	-0.00045113575679604	0.00045113575679604	0	-0.116171987551821	6.13927841186523e-05
1	1	Manual Mode	908.62134134	-0.500874578952789	-0.500874578952789	-0.000460269233912943	0.000460269233912943	0	-0.116299840116797	5.57303428649902e-05
1	1	Manual Mode	909.62134134	-0.500867486000061	-0.500867486000061	-0.000459293179977263	0.000459293179977263	0	-0.116427421555679	5.65648078918457e-05
1	1	Manual Mode	910.62134135	-0.500863432884216	-0.500863432884216	-0.00045912453607592	0.00045912453607592	0	-0.116554956150309	6.71744346618652e-05
1	1	Manual Mode	911.62134134	-0.500857174396515	-0.500857174396515	-0.000459366162790313	0.000459366162790313	0	-0.116682557860919	6.16908073425293e-05
1	1	Manual Mode	912.62134134	-0.500848770141602	-0.500848770141602	-0.000455422997506338	0.000455422997506338	0	-0.116809064249116	5.94854354858398e-05
1	1	Manual Mode	913.62134134	-0.500857949256897	-0.500857949256897	-0.000454961248791698	0.000454961248791698	0	-0.11693544237378	4.70876693725586e-05
1	1	Manual Mode	914.62134175	-0.500866532325745	-0.500866532325745	-0.000460118256863781	0.000460118256863781	0	-0.117063253053089	3.94582748413086e-05
1	1	Manual Mode	915.62134134	-0.500860869884491	-0.500860869884491	-0.000456686827653581	0.000456686827653581	0	-0.117190110453203	1.83582305908203e-05
1	1	Manual Mode	916.62134134	-0.500856041908264	-0.500856041908264	-0.000453589228998512	0.000453589228998512	0	-0.117316107461258	2.33650207519531e-05
1	1	Manual Mode	917.62134141	-0.500862956047058	-0.500862956047058	-0.000451573463367137	0.000451573463367137	0	-0.117441544543197	2.56896018981934e-05
1	1	Manual Mode	918.62134134	-0.500859916210175	-0.500859916210175	-0.000453365681468577	0.000453365681468577	0	-0.1175674794459	3.14712524414063e-05
1	1	Manual Mode	919.62134134	-0.500853836536407	-0.500853836536407	-0.000454967338622252	0.000454967338622252	0	-0.117693859262184	3.35574150085449e-05
1	1	Manual Mode	920.62134134	-0.500843405723572	-0.500843405723572	-0.000457915482685799	0.000457915482685799	0	-0.117821058007375	4.26173210144043e-05
1	1	Manual Mode	921.62134141	-0.500850260257721	-0.500850260257721	-0.000455967815315885	0.000455967815315885	0	-0.117947715742717	4.60147857666016e-05
1	1	Manual Mode	922.62134134	-0.50085037946701	-0.50085037946701	-0.00045207130701496	0.00045207130701496	0	-0.118073291096987	4.23192977905273e-05
1	1	Manual Mode	923.62134134	-0.500851213932037	-0.500851213932037	-0.00045045867547914	0.00045045867547914	0	-0.118198418506842	2.77161598205566e-05
1	1	Manual Mode	924.62134134	-0.500860333442688	-0.500860333442688	-0.000448475293790453	0.000448475293790453	0	-0.118322994977339	2.59876251220703e-05
1	1	Manual Mode	925.62134134	-0.500852167606354	-0.500852167606354	-0.000450463877209405	0.000450463877209405	0	-0.11844812383212	4.33921813964844e-05
1	1	Manual Mode	926.62134134	-0.500857770442963	-0.500857770442963	-0.000449407101301011	0.000449407101301011	0	-0.118572959138037	3.93986701965332e-05
1	1	Manual Mode	927.62134135	-0.500845730304718	-0.500845730304718	-0.000451040412886422	0.000451040412886422	0	-0.118698248142869	4.20212745666504e-05
1	1	Manual Mode	928.62134134	-0.500849187374115	-0.500849187374115	-0.000453157992872378	0.000453157992872378	0	-0.118824125361853	3.48687171936035e-05
1	1	Manual Mode	929.62134141	-0.500840902328491	-0.500840902328491	-0.000454893150530238	0.000454893150530238	0	-0.118950484579179	5.16772270202637e-05
1	1	Manual Mode	930.62134137	-0.500864267349243	-0.500864267349243	-0.000449292885260249	0.000449292885260249	0	-0.119075288153425	3.60012054443359e-05
1	1	Manual Mode	931.62134134	-0.500865161418915	-0.500865161418915	-0.000448533559512997	0.000448533559512997	0	-0.119199880805108	3.19480895996094e-05
1	1	Manual Mode	932.62134134	-0.500874042510986	-0.500874042510986	-0.000448434790073693	0.000448434790073693	0	-0.119324446024573	4.29153442382813e-05
1	1	Manual Mode	933.62134141	-0.500885426998138	-0.500885426998138	-0.000449254601794212	0.000449254601794212	0	-0.119449238978251	4.06503677368164e-05
1	1	Manual Mode	934.62134134	-0.500885963439941	-0.500885963439941	-0.000449898791682544	0.000449898791682544	0	-0.119574210856082	4.31537628173828e-05
1	1	Manual Mode	935.62134134	-0.50088369846344	-0.50088369846344	-0.0004491805088558	0.0004491805088558	0	-0.119698983219653	3.64184379577637e-05
1	1	Manual Mode	936.62134134	-0.500874400138855	-0.500874400138855	-0.000450676228332122	0.000450676228332122	0	-0.119824171060856	2.71201133728027e-05
1	1	Manual Mode	937.62134134	-0.500872731208801	-0.500872731208801	-0.000452782960807403	0.000452782960807403	0	-0.119949944105525	2.48551368713379e-05
1	1	Manual Mode	938.62134148	-0.500873565673828	-0.500873565673828	-0.00045338157212018	0.00045338157212018	0	-0.120075883448745	4.27365303039551e-05
1	1	Manual Mode	939.62134134	-0.500858962535858	-0.500858962535858	-0.000449062169492266	0.000449062169492266	0	-0.120200622922807	3.39150428771973e-05
1	1	Manual Mode	940.62134135	-0.500864207744598	-0.500864207744598	-0.000447404117970228	0.000447404117970228	0	-0.120324901845708	3.88026237487793e-05
1	1	Manual Mode	941.62134134	-0.50086909532547	-0.50086909532547	-0.000449906181945665	0.000449906181945665	0	-0.120449875783888	2.63452529907227e-05
1	1	Manual Mode	942.62134134	-0.50087708234787	-0.50087708234787	-0.000446475482246417	0.000446475482246417	0	-0.120573896751179	2.77161598205566e-05
1	1	Manual Mode	943.62134134	-0.50088769197464	-0.50088769197464	-0.000447597692115402	0.000447597692115402	0	-0.120698229443433	3.36170196533203e-05
1	1	Manual Mode	944.62134134	-0.500869810581207	-0.500869810581207	-0.000444096769057574	0.000444096769057574	0	-0.12082158965706	1.26957893371582e-05
1	1	Manual Mode	945.62134141	-0.500864863395691	-0.500864863395691	-0.000441716152796682	0.000441716152796682	0	-0.120944288596981	1.88946723937988e-05
1	1	Manual Mode	946.62134141	-0.50086385011673	-0.50086385011673	-0.000439033677591071	0.000439033677591071	0	-0.121066242396312	4.07695770263672e-05
1	1	Manual Mode	947.62134134	-0.500862121582031	-0.500862121582031	-0.000439603552515919	0.000439603552515919	0	-0.121188354485686	3.14116477966309e-05
1	1	Manual Mode	948.62134134	-0.500865519046783	-0.500865519046783	-0.000445994797964896	0.000445994797964896	0	-0.121312241929565	4.73260879516602e-05
1	1	Manual Mode	949.62134134	-0.500851809978485	-0.500851809978485	-0.000448477260298236	0.000448477260298236	0	-0.121436818946314	4.91142272949219e-05
1	1	Manual Mode	950.62134134	-0.500844597816467	-0.500844597816467	-0.000451326286025937	0.000451326286025937	0	-0.121562187359099	4.73260879516602e-05
1	1	Manual Mode	951.62134134	-0.500854730606079	-0.500854730606079	-0.000447508279447002	0.000447508279447002	0	-0.121686495214501	4.89950180053711e-05
1	1	Manual Mode	952.6213415	-0.500854074954987	-0.500854074954987	-0.000450219459322675	0.000450219459322675	0	-0.121811556195434	4.07099723815918e-05
1	1	Manual Mode	953.62134141	-0.500860154628754	-0.500860154628754	-0.000452448305587718	0.000452448305587718	0	-0.121937236269008	3.21865081787109e-05
1	1	Manual Mode	954.62134134	-0.500853478908539	-0.500853478908539	-0.000448273853614146	0.000448273853614146	0	-0.122061756775184	3.83853912353516e-05
1	1	Manual Mode	955.62134134	-0.500858962535858	-0.500858962535858	-0.000443891744762242	0.000443891744762242	0	-0.122185060037618	4.04119491577148e-05
1	1	Manual Mode	956.62134134	-0.500857472419739	-0.500857472419739	-0.000443438115821674	0.000443438115821674	0	-0.122308237292013	3.25441360473633e-05
1	1	Manual Mode	957.62134139	-0.500852048397064	-0.500852048397064	-0.000442489466123489	0.000442489466123489	0	-0.122431151038749	1.41263008117676e-05
1	1	Manual Mode	958.62134134	-0.500859260559082	-0.500859260559082	-0.000444338554361304	0.000444338554361304	0	-0.122554578408789	5.72800636291504e-05
1	1	Manual Mode	959.62134134	-0.50085437297821	-0.50085437297821	-0.000445605746602499	0.000445605746602499	0	-0.122678357782845	4.32133674621582e-05
1	1	Manual Mode	960.62134134	-0.500844240188599	-0.500844240188599	-0.000445942336612099	0.000445942336612099	0	-0.122802230654126	5.90085983276367e-05
1	1	Manual Mode	961.62134147	-0.500841021537781	-0.500841021537781	-0.000442570917607154	0.000442570917607154	0	-0.12292516703611	4.52995300292969e-05
1	1	Manual Mode	962.62134134	-0.500839293003082	-0.500839293003082	-0.000440832746751884	0.000440832746751884	0	-0.123047620560956	5.97834587097168e-05
1	1	Manual Mode	963.62134134	-0.500845432281494	-0.500845432281494	-0.00043975027937084	0.00043975027937084	0	-0.123169773416336	4.89950180053711e-05
1	1	Manual Mode	964.62134134	-0.500856876373291	-0.500856876373291	-0.000441483882853193	0.000441483882853193	0	-0.12329240782824	3.48091125488281e-05
1	1	Manual Mode	965.62134134	-0.500857472419739	-0.500857472419739	-0.000440437668994668	0.000440437668994668	0	-0.123414751625183	4.50015068054199e-05
1	1	Manual Mode	966.62134134	-0.500860452651978	-0.500860452651978	-0.000438629401652288	0.000438629401652288	0	-0.123536593125642	4.81009483337402e-05
1	1	Manual Mode	967.62134135	-0.500865459442139	-0.500865459442139	-0.000436212627022479	0.000436212627022479	0	-0.123657763301027	4.02927398681641e-05
1	1	Manual Mode	968.62134134	-0.500875055789948	-0.500875055789948	-0.000436034594632366	0.000436034594632366	0	-0.123778884020547	2.95042991638184e-05
1	1	Manual Mode	969.62134134	-0.500873982906342	-0.500873982906342	-0.000434760075563785	0.000434760075563785	0	-0.123899650708203	3.60608100891113e-05
1	1	Manual Mode	970.62134134	-0.500874578952789	-0.500874578952789	-0.000440146372099815	0.000440146372099815	0	-0.124021913589342	4.46438789367676e-05
1	1	Manual Mode	971.62134134	-0.500859260559082	-0.500859260559082	-0.000440972368804491	0.000440972368804491	0	-0.12414440591401	5.93066215515137e-05
1	1	Manual Mode	972.62134134	-0.500866293907166	-0.500866293907166	-0.000439078843834349	0.000439078843834349	0	-0.124266372259519	5.23924827575684e-05
1	1	Manual Mode	973.62134136	-0.500858068466187	-0.500858068466187	-0.000439966309766183	0.000439966309766183	0	-0.124388585125788	5.53727149963379e-05
1	1	Manual Mode	974.62134148	-0.50085985660553	-0.50085985660553	-0.000438279394984747	0.000438279394984747	0	-0.124510329416782	3.45110893249512e-05
1	1	Manual Mode	975.62134134	-0.500867009162903	-0.500867009162903	-0.000435271970226897	0.000435271970226897	0	-0.124631238280473	2.55703926086426e-05
1	1	Manual Mode	976.62134134	-0.50086909532547	-0.50086909532547	-0.000435617980443136	0.000435617980443136	0	-0.12475224327504	1.09672546386719e-05
1	1	Manual Mode	977.62134134	-0.500863909721375	-0.500863909721375	-0.000433453013963179	0.000433453013963179	0	-0.12487264689003	6.19888305664063e-06
1	1	Manual Mode	978.62134134	-0.500863611698151	-0.500863611698151	-0.000433988443283954	0.000433988443283954	0	-0.124993199235387	1.57356262207031e-05
1	1	Manual Mode	979.62134134	-0.500869989395142	-0.500869989395142	-0.000429667581634137	0.000429667581634137	0	-0.125112551341396	2.60472297668457e-05
1	1	Manual Mode	980.62134134	-0.500872015953064	-0.500872015953064	-0.000429065671663143	0.000429065671663143	0	-0.125231736250192	2.90870666503906e-05
1	1	Manual Mode	981.62134134	-0.500869691371918	-0.500869691371918	-0.000428884943254294	0.000428884943254294	0	-0.125350870956651	3.83853912353516e-05
1	1	Manual Mode	982.62134134	-0.500886797904968	-0.500886797904968	-0.000439460600087228	0.000439460600087228	0	-0.125472943345564	3.45706939697266e-05
1	1	Manual Mode	983.62134134	-0.500871598720551	-0.500871598720551	-0.000443177077772389	0.000443177077772389	0	-0.12559604808939	2.84910202026367e-05
1	1	Manual Mode	984.62134161	-0.500888228416443	-0.500888228416443	-0.000440417242688016	0.000440417242688016	0	-0.12571838624539	2.84910202026367e-05
1	1	Manual Mode	985.62134134	-0.500885188579559	-0.500885188579559	-0.000438385396097834	0.000438385396097834	0	-0.12584015993365	3.80873680114746e-05
1	1	Manual Mode	986.62134134	-0.500881493091583	-0.500881493091583	-0.000435257982647342	0.000435257982647342	0	-0.125961064928829	3.83257865905762e-05
1	1	Manual Mode	987.62134134	-0.500887453556061	-0.500887453556061	-0.000433015243956347	0.000433015243956347	0	-0.126081346941039	3.85642051696777e-05
1	1	Manual Mode	988.62134134	-0.500877976417542	-0.500877976417542	-0.000433878445719565	0.000433878445719565	0	-0.126201868731517	2.9146671295166e-05
1	1	Manual Mode	989.62134135	-0.500877320766449	-0.500877320766449	-0.000432691436247337	0.000432691436247337	0	-0.126322060798343	2.44379043579102e-05
1	1	Manual Mode	990.62134135	-0.500874161720276	-0.500874161720276	-0.000432637325565431	0.000432637325565431	0	-0.126442237833223	3.06367874145508e-05
1	1	Manual Mode	991.62134141	-0.500869512557983	-0.500869512557983	-0.000433975090061749	0.000433975090061749	0	-0.126562786476584	2.21133232116699e-05
1	1	Manual Mode	992.62134134	-0.500877261161804	-0.500877261161804	-0.000430941656652573	0.000430941656652573	0	-0.126682492483941	2.06828117370605e-05
1	1	Manual Mode	993.62134134	-0.500884234905243	-0.500884234905243	-0.000431311835883825	0.000431311835883825	0	-0.126802301327242	2.62856483459473e-05
1	1	Manual Mode	994.62134149	-0.50087696313858	-0.50087696313858	-0.000430745196181459	0.000430745196181459	0	-0.126921952788574	2.02059745788574e-05
1	1	Manual Mode	995.62134148	-0.50088357925415	-0.50088357925415	-0.000431626477129136	0.000431626477129136	0	-0.127041849031022	2.8073787689209e-05
1	1	Manual Mode	996.62134134	-0.500875532627106	-0.500875532627106	-0.00043685948121168	0.00043685948121168	0	-0.127163198869925	4.05311584472656e-05
1	1	Manual Mode	997.62134147	-0.500886917114258	-0.500886917114258	-0.000434086800390981	0.000434086800390981	0	-0.127283778552375	4.89950180053711e-05
1	1	Manual Mode	998.62134134	-0.500867247581482	-0.500867247581482	-0.000435107069033916	0.000435107069033916	0	-0.127404641611395	1.94907188415527e-05
1	1	Manual Mode	999.62134147	-0.500860095024109	-0.500860095024109	-0.000433461450915926	0.000433461450915926	0	-0.127525047585635	2.39014625549316e-05
1	1	Manual Mode	1000.62134134	-0.500867605209351	-0.500867605209351	-0.000434803624195822	0.000434803624195822	0	-0.127645826354433	2.10404396057129e-05
1	1	Manual Mode	1001.62134134	-0.500856220722198	-0.500856220722198	-0.000432828140256136	0.000432828140256136	0	-0.127766056393393	4.44650650024414e-05
1	1	Manual Mode	1002.62134137	-0.500866532325745	-0.500866532325745	-0.000439631940007306	0.000439631940007306	0	-0.127888176380392	4.32133674621582e-05
1	1	Manual Mode	1003.62134134	-0.500877380371094	-0.500877380371094	-0.00043883077839286	0.00043883077839286	0	-0.128010073815178	3.01003456115723e-05
1	1	Manual Mode	1004.62134134	-0.500865638256073	-0.500865638256073	-0.000438007509424787	0.000438007509424787	0	-0.128131742567796	2.48551368713379e-05
1	1	Manual Mode	1005.62134134	-0.500865042209625	-0.500865042209625	-0.000440402493879642	0.000440402493879642	0	-0.128254076593873	1.2814998626709e-05
1	1	Manual Mode	1006.62134134	-0.500870048999786	-0.500870048999786	-0.000439038086374649	0.000439038086374649	0	-0.128376031617866	2.34842300415039e-05
1	1	Manual Mode	1007.62134134	-0.500857770442963	-0.500857770442963	-0.000437004780762564	0.000437004780762564	0	-0.128497421834745	3.814697265625e-05
1	1	Manual Mode	1008.62134134	-0.500857353210449	-0.500857353210449	-0.000440383526594895	0.000440383526594895	0	-0.128619750592132	4.26173210144043e-05
1	1	Manual Mode	1009.62134148	-0.500862300395966	-0.500862300395966	-0.000443427648925409	0.000443427648925409	0	-0.1287429249563	3.94582748413086e-05
1	1	Manual Mode	1010.62134148	-0.500864148139954	-0.500864148139954	-0.000440079828013862	0.000440079828013862	0	-0.128865169352971	2.09212303161621e-05
1	1	Manual Mode	1011.62134134	-0.500860154628754	-0.500860154628754	-0.00043680793967704	0.00043680793967704	0	-0.128986504874783	2.93850898742676e-05
1	1	Manual Mode	1012.62134135	-0.50086909532547	-0.50086909532547	-0.00043767237843709	0.00043767237843709	0	-0.129108080536676	3.18288803100586e-05
1	1	Manual Mode	1013.62134141	-0.500860452651978	-0.500860452651978	-0.000437052262410168	0.000437052262410168	0	-0.129229483950185	4.07695770263672e-05
1	1	Manual Mode	1014.62134134	-0.500861704349518	-0.500861704349518	-0.00043876845278328	0.00043876845278328	0	-0.129351364067427	4.09483909606934e-05
1	1	Manual Mode	1015.62134134	-0.500849604606628	-0.500849604606628	-0.000444525880086587	0.000444525880086587	0	-0.129474843478562	3.62396240234375e-05
1	1	Manual Mode	1016.62134141	-0.500861406326294	-0.500861406326294	-0.000443566922081473	0.000443566922081473	0	-0.129598056521098	2.52127647399902e-05
1	1	Manual Mode	1017.62134141	-0.500852167606354	-0.500852167606354	-0.000440953052623201	0.000440953052623201	0	-0.12972054348016	3.79085540771484e-05
1	1	Manual Mode	1018.62134134	-0.500862658023834	-0.500862658023834	-0.000440868112174114	0.000440868112174114	0	-0.129843006836081	5.17368316650391e-05
1	1	Manual Mode	1019.62134134	-0.50086373090744	-0.50086373090744	-0.000437558225832062	0.000437558225832062	0	-0.129964550787701	4.11272048950195e-05
1	1	Manual Mode	1020.62134137	-0.500864267349243	-0.500864267349243	-0.000438093528281368	0.000438093528281368	0	-0.130086243438096	3.40938568115234e-05
1	1	Manual Mode	1021.62134135	-0.500865340232849	-0.500865340232849	-0.000442272547627856	0.000442272547627856	0	-0.130209096921091	3.62396240234375e-05
1	1	Manual Mode	1022.62134134	-0.500864923000336	-0.500864923000336	-0.000442490259070176	0.000442490259070176	0	-0.130332010880715	3.96370887756348e-05
1	1	Manual Mode	1023.62134134	-0.500866174697876	-0.500866174697876	-0.000441164483927762	0.000441164483927762	0	-0.130454556570695	4.31537628173828e-05
1	1	Manual Mode	1024.62134134	-0.500856757164001	-0.500856757164001	-0.00044175091557943	0.00044175091557943	0	-0.130577265158356	4.56571578979492e-05
1	1	Manual Mode	1025.62134134	-0.500864386558533	-0.500864386558533	-0.000441686496590597	0.000441686496590597	0	-0.130699955851853	4.38094139099121e-05
1	1	Manual Mode	1026.62134134	-0.500850021839142	-0.500850021839142	-0.000438016358709811	0.000438016358709811	0	-0.130821627062606	4.38690185546875e-05
1	1	Manual Mode	1027.62134134	-0.500853359699249	-0.500853359699249	-0.000436468907391644	0.000436468907391644	0	-0.13094286842577	4.35709953308105e-05
1	1	Manual Mode	1028.62134134	-0.500856816768646	-0.500856816768646	-0.000437996122710365	0.000437996122710365	0	-0.131064534015412	3.90410423278809e-05
1	1	Manual Mode	1029.62134134	-0.500872671604156	-0.500872671604156	-0.00043879855303951	0.00043879855303951	0	-0.131186422502368	4.02331352233887e-05
1	1	Manual Mode	1030.62134134	-0.500865995883942	-0.500865995883942	-0.000440228013890685	0.000440228013890685	0	-0.131308708061782	3.66568565368652e-05
1	1	Manual Mode	1031.62134134	-0.500865578651428	-0.500865578651428	-0.000442519946994128	0.000442519946994128	0	-0.13143163026928	2.22325325012207e-05
1	1	Manual Mode	1032.62134134	-0.500853538513184	-0.500853538513184	-0.000443737754515671	0.000443737754515671	0	-0.131554890756645	3.89814376831055e-05
1	1	Manual Mode	1033.62134149	-0.500861167907715	-0.500861167907715	-0.0004395028482867	0.0004395028482867	0	-0.131676974899482	3.52859497070313e-05
1	1	Manual Mode	1034.62134135	-0.500865638256073	-0.500865638256073	-0.000434633489554709	0.000434633489554709	0	-0.131797706407456	2.03251838684082e-05
1	1	Manual Mode	1035.62134135	-0.500860452651978	-0.500860452651978	-0.000438599586856865	0.000438599586856865	0	-0.131919539626027	4.17232513427734e-06
1	1	Manual Mode	1036.62134135	-0.500866830348969	-0.500866830348969	-0.00043697886726484	0.00043697886726484	0	-0.132040922644712	7.51018524169922e-06
1	1	Manual Mode	1037.62134134	-0.500868082046509	-0.500868082046509	-0.00043965433282174	0.00043965433282174	0	-0.132163048847052	3.43918800354004e-05
1	1	Manual Mode	1038.62134135	-0.500862777233124	-0.500862777233124	-0.000440453496210536	0.000440453496210536	0	-0.132285397041668	3.61204147338867e-05
1	1	Manual Mode	1039.62134134	-0.500871002674103	-0.500871002674103	-0.000439229059654691	0.000439229059654691	0	-0.132407405112574	4.59551811218262e-05
1	1	Manual Mode	1040.62134134	-0.500875890254974	-0.500875890254974	-0.000437474236919	0.000437474236919	0	-0.13252892573394	3.8444995880127e-05
1	1	Manual Mode	1041.62134134	-0.500876843929291	-0.500876843929291	-0.00043726442322568	0.00043726442322568	0	-0.132650388073725	5.73396682739258e-05
1	1	Manual Mode	1042.62134134	-0.500877261161804	-0.500877261161804	-0.000436063838506174	0.000436063838506174	0	-0.132771516917755	4.66108322143555e-05
1	1	Manual Mode	1043.62134141	-0.500871419906616	-0.500871419906616	-0.000433470490508156	0.000433470490508156	0	-0.132891925395769	4.87565994262695e-05
1	1	Manual Mode	1044.62134134	-0.500865578651428	-0.500865578651428	-0.000438029521624812	0.000438029521624812	0	-0.13301360025437	4.85777854919434e-05
1	1	Manual Mode	1045.62134134	-0.500862836837769	-0.500862836837769	-0.00044366803864297	0.00044366803864297	0	-0.133136841376215	5.21540641784668e-05
1	1	Manual Mode	1046.62134137	-0.500859260559082	-0.500859260559082	-0.000444325137703364	0.000444325137703364	0	-0.13326026502928	6.22272491455078e-05
1	1	Manual Mode	1047.62134134	-0.500847160816193	-0.500847160816193	-0.000439328336579875	0.000439328336579875	0	-0.133382300674669	6.77704811096191e-05
1	1	Manual Mode	1048.62134134	-0.500853538513184	-0.500853538513184	-0.000438149478599586	0.000438149478599586	0	-0.133504008863168	6.58631324768066e-05
1	1	Manual Mode	1049.62134134	-0.500855267047882	-0.500855267047882	-0.000433469348664927	0.000433469348664927	0	-0.133624417015575	5.81741333007813e-05
1	1	Manual Mode	1050.62134134	-0.500843107700348	-0.500843107700348	-0.000431806571180635	0.000431806571180635	0	-0.133744363285348	5.73992729187012e-05
1	1	Manual Mode	1051.62134134	-0.500863492488861	-0.500863492488861	-0.000432969443355719	0.000432969443355719	0	-0.133864632575169	7.26580619812012e-05
1	1	Manual Mode	1052.62134135	-0.500880777835846	-0.500880777835846	-0.000439695534331585	0.000439695534331585	0	-0.133986770224816	6.83069229125977e-05
1	1	Manual Mode	1053.62134134	-0.500895142555237	-0.500895142555237	-0.000444120462304574	0.000444120462304574	0	-0.134110137018667	5.95450401306152e-05
1	1	Manual Mode	1054.62134134	-0.500883281230927	-0.500883281230927	-0.00044146272703559	0.00044146272703559	0	-0.134232765553954	5.340576171875e-05
1	1	Manual Mode	1055.62134134	-0.500874757766724	-0.500874757766724	-0.000439873915618241	0.000439873915618241	0	-0.134354952752737	6.6220760345459e-05
1	1	Manual Mode	1056.62134134	-0.500875234603882	-0.500875234603882	-0.000440432721007342	0.000440432721007342	0	-0.134477295175239	6.103515625e-05
1	1	Manual Mode	1057.62134134	-0.500878930091858	-0.500878930091858	-0.000442271722963301	0.000442271722963301	0	-0.134600148431618	4.49419021606445e-05
1	1	Manual Mode	1058.62134134	-0.500877797603607	-0.500877797603607	-0.000443647453746982	0.000443647453746982	0	-0.134723383835436	4.43458557128906e-05
1	1	Manual Mode	1059.62134134	-0.500871956348419	-0.500871956348419	-0.000443645677546403	0.000443645677546403	0	-0.134846618745866	5.57899475097656e-05
1	1	Manual Mode	1060.62134134	-0.500860691070557	-0.500860691070557	-0.000445628456595608	0.000445628456595608	0	-0.134970404428254	5.62071800231934e-05
1	1	Manual Mode	1061.62134134	-0.500868082046509	-0.500868082046509	-0.000445393205172577	0.000445393205172577	0	-0.135094124763024	6.11543655395508e-05
1	1	Manual Mode	1062.62134134	-0.500873863697052	-0.500873863697052	-0.000443271533581717	0.000443271533581717	0	-0.135217255744574	6.30617141723633e-05
1	1	Manual Mode	1063.62134134	-0.500877141952515	-0.500877141952515	-0.000443189320869233	0.000443189320869233	0	-0.13534036388926	4.58359718322754e-05
1	1	Manual Mode	1064.62134135	-0.500882267951965	-0.500882267951965	-0.000440214470361275	0.000440214470361275	0	-0.135462645687806	6.00814819335938e-05
1	1	Manual Mode	1065.62134134	-0.500889480113983	-0.500889480113983	-0.000438705651405688	0.000438705651405688	0	-0.135584508367533	4.9889087677002e-05
1	1	Manual Mode	1066.62134137	-0.5008864402771	-0.5008864402771	-0.000435104943936795	0.000435104943936795	0	-0.135705370855586	7.02738761901855e-05
1	1	Manual Mode	1067.62134134	-0.500883758068085	-0.500883758068085	-0.000436469065980981	0.000436469065980981	0	-0.135826612259165	5.92470169067383e-05
1	1	Manual Mode	1068.62134137	-0.500889420509338	-0.500889420509338	-0.000436073004969873	0.000436073004969873	0	-0.135947743653069	5.18560409545898e-05
1	1	Manual Mode	1069.62134134	-0.500877797603607	-0.500877797603607	-0.000436757064217616	0.000436757064217616	0	-0.136069065056156	5.66244125366211e-05
1	1	Manual Mode	1070.6213414	-0.500863432884216	-0.500863432884216	-0.000438127688424634	0.000438127688424634	0	-0.136190767199132	4.82797622680664e-05
1	1	Manual Mode	1071.62134141	-0.500868856906891	-0.500868856906891	-0.000441785392901371	0.000441785392901371	0	-0.136313485365054	4.31537628173828e-05
1	1	Manual Mode	1072.62134134	-0.500868141651154	-0.500868141651154	-0.000441615512003197	0.000441615512003197	0	-0.136436156332023	5.42402267456055e-05
1	1	Manual Mode	1073.62134138	-0.50086897611618	-0.50086897611618	-0.000442700421660037	0.000442700421660037	0	-0.136559128676292	5.00679016113281e-05
1	1	Manual Mode	1074.62134134	-0.500860571861267	-0.500860571861267	-0.000441953624470436	0.000441953624470436	0	-0.136681893567068	5.50746917724609e-05
1	1	Manual Mode	1075.62134134	-0.500874161720276	-0.500874161720276	-0.000442717581026339	0.000442717581026339	0	-0.136804870672909	5.31673431396484e-05
1	1	Manual Mode	1076.62134134	-0.500878393650055	-0.500878393650055	-0.000442186275028335	0.000442186275028335	0	-0.13692770019375	5.18560409545898e-05
1	1	Manual Mode	1077.62134135	-0.500877797603607	-0.500877797603607	-0.000438187920654961	0.000438187920654961	0	-0.137049419061816	2.9146671295166e-05
1	1	Manual Mode	1078.6213414	-0.500881969928741	-0.500881969928741	-0.000433128349871748	0.000433128349871748	0	-0.137169732498351	4.73856925964355e-05
1	1	Manual Mode	1079.62134134	-0.500895619392395	-0.500895619392395	-0.000432964875982803	0.000432964875982803	0	-0.137290000512241	3.52859497070313e-05
1	1	Manual Mode	1080.62134134	-0.500894844532013	-0.500894844532013	-0.000435244058503522	0.000435244058503522	0	-0.137410901639604	4.67896461486816e-05
1	1	Manual Mode	1081.62134134	-0.500886738300323	-0.500886738300323	-0.00043711468317335	0.00043711468317335	0	-0.137532322384929	4.11272048950195e-05
1	1	Manual Mode	1082.62134134	-0.500880837440491	-0.500880837440491	-0.000433897349568578	0.000433897349568578	0	-0.137652849426476	4.91142272949219e-05
1	1	Manual Mode	1083.62134135	-0.500891923904419	-0.500891923904419	-0.000434676562418734	0.000434676562418734	0	-0.137773592917244	4.11272048950195e-05
1	1	Manual Mode	1084.62134134	-0.500891268253326	-0.500891268253326	-0.000435210215538931	0.000435210215538931	0	-0.137894484642574	3.5703182220459e-05
1	1	Manual Mode	1085.62134135	-0.500892460346222	-0.500892460346222	-0.000433187662283918	0.000433187662283918	0	-0.138014814549967	3.54647636413574e-05
1	1	Manual Mode	1086.62134148	-0.500887155532837	-0.500887155532837	-0.000435519972232651	0.000435519972232651	0	-0.138135792335759	3.73721122741699e-05
1	1	Manual Mode	1087.62134189	-0.500896334648132	-0.500896334648132	-0.000432148172613296	0.000432148172613296	0	-0.138255833544035	3.42130661010742e-05
1	1	Manual Mode	1088.62134134	-0.500903427600861	-0.500903427600861	-0.000430592538085321	0.000430592538085321	0	-0.138375442516607	4.4703483581543e-05
1	1	Manual Mode	1089.62134134	-0.500902235507965	-0.500902235507965	-0.000429590094883906	0.000429590094883906	0	-0.13849477309852	4.84585762023926e-05
1	1	Manual Mode	1090.62134135	-0.500889599323273	-0.500889599323273	-0.000429298322221041	0.000429298322221041	0	-0.138614022633662	3.72529029846191e-05
1	1	Manual Mode	1091.62134135	-0.500870764255524	-0.500870764255524	-0.000428309581138373	0.000428309581138373	0	-0.138732997517312	4.1663646697998e-05
1	1	Manual Mode	1092.62134134	-0.500876426696777	-0.500876426696777	-0.000434930590819308	0.000434930590819308	0	-0.138853811569109	3.21269035339355e-05
1	1	Manual Mode	1093.62134134	-0.500876188278198	-0.500876188278198	-0.000432550069712019	0.000432550069712019	0	-0.138973964366251	3.83257865905762e-05
1	1	Manual Mode	1094.6213414	-0.500887453556061	-0.500887453556061	-0.000432269239713432	0.000432269239713432	0	-0.139094039162265	4.57763671875e-05
1	1	Manual Mode	1095.62134134	-0.500878691673279	-0.500878691673279	-0.00043101054786072	0.00043101054786072	0	-0.139213764307265	4.94122505187988e-05
1	1	Manual Mode	1096.62134134	-0.500878870487213	-0.500878870487213	-0.000432090826708909	0.000432090826708909	0	-0.139333789536907	4.11272048950195e-05
1	1	Manual Mode	1097.62134136	-0.500892460346222	-0.500892460346222	-0.000430198633889201	0.000430198633889201	0	-0.139453289159821	5.23924827575684e-05
1	1	Manual Mode	1098.62134134	-0.500891983509064	-0.500891983509064	-0.00042953623794494	0.00042953623794494	0	-0.139572604779086	4.35709953308105e-05
1	1	Manual Mode	1099.62134134	-0.50088757276535	-0.50088757276535	-0.000428199361548912	0.000428199361548912	0	-0.139691549046183	5.29885292053223e-05
1	1	Manual Mode	1100.62134134	-0.500890851020813	-0.500890851020813	-0.000426030747514195	0.000426030747514195	0	-0.139809890920493	4.31537628173828e-05
1	1	Manual Mode	1101.62134134	-0.500882804393768	-0.500882804393768	-0.000427012415512418	0.000427012415512418	0	-0.139928505480357	4.30941581726074e-05
1	1	Manual Mode	1102.62134141	-0.500873982906342	-0.500873982906342	-0.000421058876634539	0.000421058876634539	0	-0.14004546628761	4.85777854919434e-05
1	1	Manual Mode	1103.62134134	-0.500874042510986	-0.500874042510986	-0.000421260760860991	0.000421260760860991	0	-0.140162483157435	5.71012496948242e-05
1	1	Manual Mode	1104.62134134	-0.500868737697601	-0.500868737697601	-0.000420801359268543	0.000420801359268543	0	-0.140279372423899	3.98159027099609e-05
1	1	Manual Mode	1105.62134134	-0.500868737697601	-0.500868737697601	-0.000417983195025891	0.000417983195025891	0	-0.140395478866962	4.84585762023926e-05
1	1	Manual Mode	1106.62134137	-0.500877022743225	-0.500877022743225	-0.000420724633747131	0.000420724633747131	0	-0.140512346824286	5.39422035217285e-05
1	1	Manual Mode	1107.62134134	-0.500885367393494	-0.500885367393494	-0.000423145563417578	0.000423145563417578	0	-0.140629887255043	3.43918800354004e-05
1	1	Manual Mode	1108.62134134	-0.500885009765625	-0.500885009765625	-0.000425430042822165	0.000425430042822165	0	-0.140748062266938	4.43458557128906e-05
1	1	Manual Mode	1109.62134134	-0.500884056091309	-0.500884056091309	-0.000424647277570852	0.000424647277570852	0	-0.140866019844041	4.48226928710938e-05
1	1	Manual Mode	1110.62134137	-0.500880420207977	-0.500880420207977	-0.000427193175639134	0.000427193175639134	0	-0.140984684618612	4.33921813964844e-05
1	1	Manual Mode	1111.62134134	-0.500876128673553	-0.500876128673553	-0.000428882754721438	0.000428882754721438	0	-0.141103818713571	3.37958335876465e-05
1	1	Manual Mode	1112.62134134	-0.500875174999237	-0.500875174999237	-0.000421209282762086	0.000421209282762086	0	-0.141220821292116	5.57899475097656e-05
1	1	Manual Mode	1113.62134134	-0.50088095664978	-0.50088095664978	-0.000418239507112923	0.000418239507112923	0	-0.141336998932981	6.52670860290527e-05
1	1	Manual Mode	1114.62134134	-0.500876188278198	-0.500876188278198	-0.000414984143785054	0.000414984143785054	0	-0.141452272306255	5.57303428649902e-05
1	1	Manual Mode	1115.62134134	-0.500890135765076	-0.500890135765076	-0.000416307096037262	0.000416307096037262	0	-0.141567913166265	6.3776969909668e-05
1	1	Manual Mode	1116.62134139	-0.500890076160431	-0.500890076160431	-0.000418205664148332	0.000418205664148332	0	-0.141684081412115	6.3478946685791e-05
1	1	Manual Mode	1117.62134134	-0.500890612602234	-0.500890612602234	-0.000414686122702298	0.000414686122702298	0	-0.141799271995995	6.06179237365723e-05
1	1	Manual Mode	1118.62134134	-0.500883638858795	-0.500883638858795	-0.000412287046642538	0.000412287046642538	0	-0.141913796175618	5.13792037963867e-05
1	1	Manual Mode	1119.62134134	-0.500886976718903	-0.500886976718903	-0.00041721784288382	0.00041721784288382	0	-0.142029690020863	4.81605529785156e-05
1	1	Manual Mode	1120.62134144	-0.500887334346771	-0.500887334346771	-0.000418881984236413	0.000418881984236413	0	-0.142146046139231	5.19752502441406e-05
1	1	Manual Mode	1121.62134134	-0.50089031457901	-0.50089031457901	-0.000414921310689594	0.000414921310689594	0	-0.142261302047342	5.74588775634766e-05
1	1	Manual Mode	1122.62134134	-0.500878393650055	-0.500878393650055	-0.000418127669912221	0.000418127669912221	0	-0.142377448622317	5.40018081665039e-05
1	1	Manual Mode	1123.62134134	-0.500873386859894	-0.500873386859894	-0.000414121386071979	0.000414121386071979	0	-0.14249248234067	6.40749931335449e-05
1	1	Manual Mode	1124.62134134	-0.500864267349243	-0.500864267349243	-0.000411812832805982	0.000411812832805982	0	-0.142606874794228	5.21540641784668e-05
1	1	Manual Mode	1125.62134149	-0.500874757766724	-0.500874757766724	-0.000414950395974065	0.000414950395974065	0	-0.142722138810399	4.76837158203125e-05
1	1	Manual Mode	1126.62134148	-0.500873923301697	-0.500873923301697	-0.000411794246135644	0.000411794246135644	0	-0.142836526099848	4.75049018859863e-05
1	1	Manual Mode	1127.62134135	-0.500869870185852	-0.500869870185852	-0.000407562289668347	0.000407562289668347	0	-0.142949737832261	3.34382057189941e-05
1	1	Manual Mode	1128.62134134	-0.50087308883667	-0.50087308883667	-0.000407282918691664	0.000407282918691664	0	-0.143062871975211	4.90546226501465e-05
1	1	Manual Mode	1129.62134137	-0.500877916812897	-0.500877916812897	-0.00040748838703714	0.00040748838703714	0	-0.143176063197228	4.24981117248535e-05
1	1	Manual Mode	1130.62134134	-0.500853300094604	-0.500853300094604	-0.000409778987990149	0.000409778987990149	0	-0.143289890690477	3.45706939697266e-05
1	1	Manual Mode	1131.62134134	-0.500858962535858	-0.500858962535858	-0.000411097341151575	0.000411097341151575	0	-0.143404084396352	2.64644622802734e-05
1	1	Manual Mode	1132.62134134	-0.500862658023834	-0.500862658023834	-0.000413540663636456	0.000413540663636456	0	-0.143518956802918	3.30805778503418e-05
1	1	Manual Mode	1133.62134138	-0.500880658626556	-0.500880658626556	-0.000412506851464111	0.000412506851464111	0	-0.143633542044019	3.90410423278809e-05
1	1	Manual Mode	1134.62134135	-0.500894665718079	-0.500894665718079	-0.000413105716519828	0.000413105716519828	0	-0.143748293628499	2.81929969787598e-05
1	1	Manual Mode	1135.62134134	-0.500892400741577	-0.500892400741577	-0.000409685261691773	0.000409685261691773	0	-0.143862095088942	2.3186206817627e-05
1	1	Manual Mode	1136.62134134	-0.500886917114258	-0.500886917114258	-0.000412548972792113	0.000412548972792113	0	-0.143976692025829	4.16040420532227e-05
1	1	Manual Mode	1137.62134174	-0.500881373882294	-0.500881373882294	-0.00041365874925705	0.00041365874925705	0	-0.144091597279918	4.23192977905273e-05
1	1	Manual Mode	1138.62134134	-0.500887155532837	-0.500887155532837	-0.000414452647479845	0.000414452647479845	0	-0.144206722969278	4.56571578979492e-05
1	1	Manual Mode	1139.62134134	-0.500888228416443	-0.500888228416443	-0.000414723296042974	0.000414723296042974	0	-0.144321923884846	3.38554382324219e-05
1	1	Manual Mode	1140.62134134	-0.500884473323822	-0.500884473323822	-0.000413071270915755	0.000413071270915755	0	-0.144436665904545	2.6404857635498e-05
1	1	Manual Mode	1141.62134134	-0.500868618488312	-0.500868618488312	-0.000411370685733438	0.000411370685733438	0	-0.144550935539471	3.41534614562988e-05
1	1	Manual Mode	1142.62134139	-0.500885307788849	-0.500885307788849	-0.000411646409155362	0.000411646409155362	0	-0.144665281769953	3.82065773010254e-05
1	1	Manual Mode	1143.62134134	-0.500880241394043	-0.500880241394043	-0.000411125316310684	0.000411125316310684	0	-0.144779483240996	2.67624855041504e-05
1	1	Manual Mode	1144.62134134	-0.500886499881744	-0.500886499881744	-0.000407417497603343	0.000407417497603343	0	-0.144892654768108	2.83718109130859e-05
1	1	Manual Mode	1145.62134159	-0.500886499881744	-0.500886499881744	-0.000407114560251129	0.000407114560251129	0	-0.145005742174228	4.25577163696289e-05
1	1	Manual Mode	1146.62134134	-0.500876069068909	-0.500876069068909	-0.000410053188954435	0.000410053188954435	0	-0.14511964580935	3.24249267578125e-05
1	1	Manual Mode	1147.62134189	-0.500873744487762	-0.500873744487762	-0.000406929518212304	0.000406929518212304	0	-0.145232681848801	2.77161598205566e-05
1	1	Manual Mode	1148.62134134	-0.500866830348969	-0.500866830348969	-0.000402148842637762	0.000402148842637762	0	-0.145344389799206	1.88350677490234e-05
1	1	Manual Mode	1149.62134134	-0.500867366790771	-0.500867366790771	-0.000402678308999452	0.000402678308999452	0	-0.145456244885039	1.91330909729004e-05
1	1	Manual Mode	1150.62134135	-0.500864684581757	-0.500864684581757	-0.000402109290457025	0.000402109290457025	0	-0.145567941911283	2.49147415161133e-05
1	1	Manual Mode	1151.62134134	-0.500864863395691	-0.500864863395691	-0.000403842354735632	0.000403842354735632	0	-0.145680120342032	2.53915786743164e-05
1	1	Manual Mode	1152.62134134	-0.500876605510712	-0.500876605510712	-0.000405043605530355	0.000405043605530355	0	-0.145792632454679	3.19480895996094e-05
1	1	Manual Mode	1153.62134134	-0.500878393650055	-0.500878393650055	-0.000403215768263746	0.000403215768263746	0	-0.145904636834753	2.95639038085938e-05
1	1	Manual Mode	1154.62134173	-0.500884771347046	-0.500884771347046	-0.00040093277959893	0.00040093277959893	0	-0.146016007094742	3.80873680114746e-05
1	1	Manual Mode	1155.62134134	-0.500888526439667	-0.500888526439667	-0.000400973346751425	0.000400973346751425	0	-0.146127388536512	2.99215316772461e-05
1	1	Manual Mode	1156.62134137	-0.50088095664978	-0.50088095664978	-0.000399835024205764	0.000399835024205764	0	-0.146238453824346	2.61068344116211e-05
1	1	Manual Mode	1157.62134134	-0.500872671604156	-0.500872671604156	-0.000399082771542958	0.000399082771542958	0	-0.146349310146449	2.07424163818359e-05
1	1	Manual Mode	1158.62134134	-0.500872135162354	-0.500872135162354	-0.000398957041916304	0.000398957041916304	0	-0.146460131546981	3.0517578125e-05
1	1	Manual Mode	1159.62134137	-0.500869393348694	-0.500869393348694	-0.000397626794554576	0.000397626794554576	0	-0.146570583437671	2.30073928833008e-05
1	1	Manual Mode	1160.62134134	-0.500877618789673	-0.500877618789673	-0.000396957484115207	0.000396957484115207	0	-0.146680849402173	4.29153442382813e-05
1	1	Manual Mode	1161.62134134	-0.500882804393768	-0.500882804393768	-0.000400239204990945	0.000400239204990945	0	-0.146792026959114	4.72068786621094e-05
1	1	Manual Mode	1162.62134137	-0.500879526138306	-0.500879526138306	-0.000401165620464033	0.000401165620464033	0	-0.146903461857031	5.04255294799805e-05
1	1	Manual Mode	1163.62134134	-0.500888109207153	-0.500888109207153	-0.000401898144613272	0.000401898144613272	0	-0.147015100227185	4.15444374084473e-05
1	1	Manual Mode	1164.62134134	-0.500886797904968	-0.500886797904968	-0.00040399926302601	0.00040399926302601	0	-0.147127322244693	4.83989715576172e-05
1	1	Manual Mode	1165.62134134	-0.500878274440765	-0.500878274440765	-0.00040323064394359	0.00040323064394359	0	-0.147239330756899	5.7220458984375e-05
1	1	Manual Mode	1166.62134145	-0.500872910022736	-0.500872910022736	-0.00039978741568669	0.00039978741568669	0	-0.147350382829028	4.88162040710449e-05
1	1	Manual Mode	1167.62134141	-0.500863909721375	-0.500863909721375	-0.000398358398885659	0.000398358398885659	0	-0.147461037935403	4.41074371337891e-05
1	1	Manual Mode	1168.62134134	-0.500881850719452	-0.500881850719452	-0.000399128286682779	0.000399128286682779	0	-0.147571906896165	5.05447387695313e-05
1	1	Manual Mode	1169.62134134	-0.500893175601959	-0.500893175601959	-0.000399430906856318	0.000399430906856318	0	-0.147682859925848	4.03523445129395e-05
1	1	Manual Mode	1170.62134134	-0.500886142253876	-0.500886142253876	-0.000397297689961699	0.000397297689961699	0	-0.147793220395281	3.89814376831055e-05
1	1	Manual Mode	1171.62134134	-0.500885426998138	-0.500885426998138	-0.000398451300519481	0.000398451300519481	0	-0.147903901312092	4.72664833068848e-05
1	1	Manual Mode	1172.62134148	-0.500887453556061	-0.500887453556061	-0.000404681228894501	0.000404681228894501	0	-0.148016312780301	4.64320182800293e-05
1	1	Manual Mode	1173.62134136	-0.500884115695953	-0.500884115695953	-0.000401780312735618	0.000401780312735618	0	-0.148127918409335	5.40614128112793e-05
1	1	Manual Mode	1174.6213444	-0.500890851020813	-0.500890851020813	-0.000399136406456851	0.000399136406456851	0	-0.148238789970399	4.91142272949219e-05
1	1	Manual Mode	1175.62134134	-0.500896811485291	-0.500896811485291	-0.000396854401045927	0.000396854401045927	0	-0.148349026966697	3.64780426025391e-05
1	1	Manual Mode	1176.62134139	-0.500883519649506	-0.500883519649506	-0.000395731303076652	0.000395731303076652	0	-0.148458952334159	3.12328338623047e-05
1	1	Manual Mode	1177.62134134	-0.500886499881744	-0.500886499881744	-0.000395771997100617	0.000395771997100617	0	-0.148568888994523	3.40938568115234e-05
1	1	Manual Mode	1178.62134134	-0.500886023044586	-0.500886023044586	-0.000398989172116051	0.000398989172116051	0	-0.148679719320111	4.35709953308105e-05
1	1	Manual Mode	1179.62134141	-0.50087982416153	-0.50087982416153	-0.000400237048175957	0.000400237048175957	0	-0.14879089628572	4.35113906860352e-05
1	1	Manual Mode	1180.62134136	-0.500892281532288	-0.500892281532288	-0.000399647032405264	0.000399647032405264	0	-0.148901909344726	4.52995300292969e-05
1	1	Manual Mode	1181.62134135	-0.500888526439667	-0.500888526439667	-0.00040038047637266	0.00040038047637266	0	-0.149013126142606	5.23924827575684e-05
1	1	Manual Mode	1182.62134134	-0.500890552997589	-0.500890552997589	-0.000400517116945724	0.000400517116945724	0	-0.149124380896201	5.72800636291504e-05
1	1	Manual Mode	1183.62134134	-0.500896811485291	-0.500896811485291	-0.000398801148597684	0.000398801148597684	0	-0.149235158993034	4.70280647277832e-05
1	1	Manual Mode	1184.62134141	-0.500895023345947	-0.500895023345947	-0.000396649218161258	0.000396649218161258	0	-0.149345339339124	5.51939010620117e-05
1	1	Manual Mode	1185.62134134	-0.500908851623535	-0.500908851623535	-0.000396987964985846	0.000396987964985846	0	-0.149455613766124	5.28097152709961e-05
1	1	Manual Mode	1186.62134134	-0.500904500484467	-0.500904500484467	-0.000399181921596672	0.000399181921596672	0	-0.149566497633234	4.69684600830078e-05
1	1	Manual Mode	1187.62134134	-0.500914335250854	-0.500914335250854	-0.000398619563806414	0.000398619563806414	0	-0.149677225289847	6.42538070678711e-05
1	1	Manual Mode	1188.62134134	-0.500910580158234	-0.500910580158234	-0.00039687479563471	0.00039687479563471	0	-0.149787468288634	5.4776668548584e-05
1	1	Manual Mode	1189.62134134	-0.500925958156586	-0.500925958156586	-0.00039549906485103	0.00039549906485103	0	-0.149897329139982	5.3703784942627e-05
1	1	Manual Mode	1190.62134134	-0.500916361808777	-0.500916361808777	-0.000396012355100311	0.000396012355100311	0	-0.150007332571954	3.85642051696777e-05
1	1	Manual Mode	1191.62134134	-0.500905871391296	-0.500905871391296	-0.000394437531262516	0.000394437531262516	0	-0.15011689855286	3.76701354980469e-05
1	1	Manual Mode	1192.62134136	-0.500899195671082	-0.500899195671082	-0.000393847483773956	0.000393847483773956	0	-0.150226300633874	3.56435775756836e-05
1	1	Manual Mode	1193.62134134	-0.500906586647034	-0.500906586647034	-0.000392451072940685	0.000392451072940685	0	-0.150335314818622	3.59416007995605e-05
1	1	Manual Mode	1194.62134137	-0.50090104341507	-0.50090104341507	-0.000393290486303301	0.000393290486303301	0	-0.150444562179206	2.43782997131348e-05
1	1	Manual Mode	1195.62134149	-0.500895738601685	-0.500895738601685	-0.000393001092480497	0.000393001092480497	0	-0.150553729162439	1.01327896118164e-05
1	1	Manual Mode	1196.62134134	-0.500892221927643	-0.500892221927643	-0.000394455800754179	0.000394455800754179	0	-0.150663300201769	1.35898590087891e-05
1	1	Manual Mode	1197.62134137	-0.500877678394318	-0.500877678394318	-0.000391035631386931	0.000391035631386931	0	-0.150771921213746	3.14116477966309e-05
1	1	Manual Mode	1198.62134134	-0.500882744789124	-0.500882744789124	-0.000391069315762185	0.000391069315762185	0	-0.150880551575977	2.54511833190918e-05
1	1	Manual Mode	1199.62134134	-0.500893294811249	-0.500893294811249	-0.000390143566364314	0.000390143566364314	0	-0.150988924788856	3.19480895996094e-05
1	1	Manual Mode	1200.62134134	-0.500882089138031	-0.500882089138031	-0.000391030905424678	0.000391030905424678	0	-0.151097544484807	2.39014625549316e-05
1	1	Manual Mode	1201.62134134	-0.500882089138031	-0.500882089138031	-0.000391345261209181	0.000391345261209181	0	-0.151206251501809	1.81794166564941e-05
1	1	Manual Mode	1202.62134134	-0.500886917114258	-0.500886917114258	-0.000390516473332168	0.000390516473332168	0	-0.151314728299957	1.44839286804199e-05
1	1	Manual Mode	1203.62134137	-0.500875353813171	-0.500875353813171	-0.000392517680462374	0.000392517680462374	0	-0.151423760992246	1.90138816833496e-05
1	1	Manual Mode	1204.62134134	-0.500879466533661	-0.500879466533661	-0.000391291150527276	0.000391291150527276	0	-0.151532452975242	2.0146369934082e-05
1	1	Manual Mode	1205.62134134	-0.500867009162903	-0.500867009162903	-0.000392155367262254	0.000392155367262254	0	-0.151641385021704	2.23517417907715e-05
1	1	Manual Mode	1206.62134134	-0.500875234603882	-0.500875234603882	-0.000391779003046845	0.000391779003046845	0	-0.15175021252255	1.72853469848633e-05
1	1	Manual Mode	1207.62134134	-0.500863671302795	-0.500863671302795	-0.000393999697819949	0.000393999697819949	0	-0.151859656883056	1.72257423400879e-05
1	1	Manual Mode	1208.62134141	-0.5008624792099	-0.5008624792099	-0.000391230505964672	0.000391230505964672	0	-0.151968332031209	9.29832458496094e-06
1	1	Manual Mode	1209.62134137	-0.5008704662323	-0.5008704662323	-0.000391696473155686	0.000391696473155686	0	-0.152077136602733	1.21593475341797e-05
1	1	Manual Mode	1210.62134134	-0.500861287117004	-0.500861287117004	-0.00039300305898828	0.00039300305898828	0	-0.152186304115844	4.64916229248047e-06
1	1	Manual Mode	1211.62134134	-0.500862181186676	-0.500862181186676	-0.000393730539996591	0.000393730539996591	0	-0.152295673710287	-9.5367431640625e-07
1	1	Manual Mode	1212.62134134	-0.500860512256622	-0.500860512256622	-0.000392378407306309	0.000392378407306309	0	-0.152404667712317	1.51991844177246e-05
1	1	Manual Mode	1213.62134141	-0.500852346420288	-0.500852346420288	-0.000391085111260186	0.000391085111260186	0	-0.152513302473049	1.1146068572998e-05
1	1	Manual Mode	1214.62134134	-0.500852823257446	-0.500852823257446	-0.000389332889389627	0.000389332889389627	0	-0.152621450490309	1.29938125610352e-05
1	1	Manual Mode	1215.62134134	-0.500867128372192	-0.500867128372192	-0.0003897617466757	0.0003897617466757	0	-0.152729717642164	9.47713851928711e-06
1	1	Manual Mode	1216.62134134	-0.500864088535309	-0.500864088535309	-0.000389262317134504	0.000389262317134504	0	-0.15283784606359	1.3887882232666e-05
1	1	Manual Mode	1217.62134134	-0.500852108001709	-0.500852108001709	-0.000389784837283219	0.000389784837283219	0	-0.152946119629502	1.96695327758789e-05
1	1	Manual Mode	1218.62134134	-0.500856161117554	-0.500856161117554	-0.000390117494277253	0.000390117494277253	0	-0.153054485600135	2.49147415161133e-05
1	1	Manual Mode	1219.62134134	-0.500858426094055	-0.500858426094055	-0.000388322485003476	0.000388322485003476	0	-0.15316235295708	3.9517879486084e-05
1	1	Manual Mode	1220.62134141	-0.500863373279572	-0.500863373279572	-0.000388301995261089	0.000388301995261089	0	-0.153270214629981	4.34517860412598e-05
1	1	Manual Mode	1221.6213414	-0.500856637954712	-0.500856637954712	-0.00038646549901666	0.00038646549901666	0	-0.153377566156412	4.84585762023926e-05
1	1	Manual Mode	1222.62134135	-0.500864505767822	-0.500864505767822	-0.000387254925020142	0.000387254925020142	0	-0.153485136963539	4.88758087158203e-05
1	1	Manual Mode	1223.62134148	-0.500878274440765	-0.500878274440765	-0.000387121678258897	0.000387121678258897	0	-0.153592670777034	4.56571578979492e-05
1	1	Manual Mode	1224.62134134	-0.500859439373016	-0.500859439373016	-0.000386860323030937	0.000386860323030937	0	-0.153700131962832	1.81198120117188e-05
1	1	Manual Mode	1225.62134137	-0.500856280326843	-0.500856280326843	-0.000386238303931967	0.000386238303931967	0	-0.153807420383809	1.72257423400879e-05
1	1	Manual Mode	1226.62134134	-0.500863969326019	-0.500863969326019	-0.000385460676975184	0.000385460676975184	0	-0.153914492790868	1.30534172058105e-05
1	1	Manual Mode	1227.62134141	-0.5008704662323	-0.5008704662323	-0.000385553864069813	0.000385553864069813	0	-0.15402159109394	3.5405158996582e-05
1	1	Manual Mode	1228.62134135	-0.5008824467659	-0.5008824467659	-0.000384068643207624	0.000384068643207624	0	-0.154128276821763	4.07099723815918e-05
1	1	Manual Mode	1229.62134134	-0.500879883766174	-0.500879883766174	-0.000384763359658838	0.000384763359658838	0	-0.154235155531711	2.84910202026367e-05
1	1	Manual Mode	1230.62134141	-0.500883102416992	-0.500883102416992	-0.000384344620372488	0.000384344620372488	0	-0.154341917933732	4.23192977905273e-05
1	1	Manual Mode	1231.62134134	-0.500865995883942	-0.500865995883942	-0.000384898668081468	0.000384898668081468	0	-0.154448834222937	3.63588333129883e-05
1	1	Manual Mode	1232.62134134	-0.500868201255798	-0.500868201255798	-0.000387963660768778	0.000387963660768778	0	-0.154556601906484	3.98755073547363e-05
1	1	Manual Mode	1233.62134136	-0.500873804092407	-0.500873804092407	-0.000388722764490958	0.000388722764490958	0	-0.154664580454335	5.24520874023438e-05
1	1	Manual Mode	1234.62134134	-0.500876069068909	-0.500876069068909	-0.000387555388378693	0.000387555388378693	0	-0.154772234726732	3.88026237487793e-05
1	1	Manual Mode	1235.62134134	-0.500858843326569	-0.500858843326569	-0.000386565886067206	0.000386565886067206	0	-0.154879614139528	4.45842742919922e-05
1	1	Manual Mode	1236.62134134	-0.50086772441864	-0.50086772441864	-0.000388710204215439	0.000388710204215439	0	-0.154987589196255	3.98159027099609e-05
1	1	Manual Mode	1237.62134134	-0.5008704662323	-0.5008704662323	-0.000387319026830301	0.000387319026830301	0	-0.155095177814819	5.02467155456543e-05
1	1	Manual Mode	1238.62134134	-0.500861823558807	-0.500861823558807	-0.000386401682667309	0.000386401682667309	0	-0.15520251161556	4.31537628173828e-05
1	1	Manual Mode	1239.62134134	-0.500861406326294	-0.500861406326294	-0.000386877355525769	0.000386877355525769	0	-0.15530997754765	3.77893447875977e-05
1	1	Manual Mode	1240.62134134	-0.500869929790497	-0.500869929790497	-0.000385989604133128	0.000385989604133128	0	-0.155417196882132	3.22461128234863e-05
1	1	Manual Mode	1241.62134134	-0.500863492488861	-0.500863492488861	-0.000387952052029284	0.000387952052029284	0	-0.155524961341029	4.1663646697998e-05
1	1	Manual Mode	1242.62134134	-0.500863611698151	-0.500863611698151	-0.00038662665750128	0.00038662665750128	0	-0.155632357634779	4.27365303039551e-05
1	1	Manual Mode	1243.62134134	-0.50087034702301	-0.50087034702301	-0.000389029159090726	0.000389029159090726	0	-0.155740421290082	2.86102294921875e-05
1	1	Manual Mode	1244.62134134	-0.500875949859619	-0.500875949859619	-0.000389712266802445	0.000389712266802445	0	-0.155848674697527	2.39014625549316e-05
1	1	Manual Mode	1245.62134134	-0.500878572463989	-0.500878572463989	-0.000387842783975847	0.000387842783975847	0	-0.155956408804187	4.42266464233398e-05
1	1	Manual Mode	1246.62134134	-0.500880420207977	-0.500880420207977	-0.000385612446971032	0.000385612446971032	0	-0.15606352337279	2.99811363220215e-05
1	1	Manual Mode	1247.62134135	-0.500888049602509	-0.500888049602509	-0.000386766311271754	0.000386766311271754	0	-0.156170958460329	3.96370887756348e-05
1	1	Manual Mode	1248.62134134	-0.500879406929016	-0.500879406929016	-0.000385806623755689	0.000385806623755689	0	-0.156278126965856	4.51803207397461e-05
1	1	Manual Mode	1249.62134134	-0.50087571144104	-0.50087571144104	-0.00038419221601929	0.00038419221601929	0	-0.156384847025862	5.09023666381836e-05
1	1	Manual Mode	1250.62134134	-0.50088369846344	-0.50088369846344	-0.000385275793525697	0.000385275793525697	0	-0.156491868079619	2.54511833190918e-05
1	1	Manual Mode	1251.62134135	-0.500886380672455	-0.500886380672455	-0.000385009109696002	0.000385009109696002	0	-0.156598815055604	2.44975090026855e-05
1	1	Manual Mode	1252.62134134	-0.500887930393219	-0.500887930393219	-0.000384317025827788	0.000384317025827788	0	-0.156705569783933	2.41994857788086e-05
1	1	Manual Mode	1253.62134134	-0.500866174697876	-0.500866174697876	-0.00038276995512403	0.00038276995512403	0	-0.156811894771467	3.36170196533203e-05
1	1	Manual Mode	1254.62134134	-0.500872731208801	-0.500872731208801	-0.000381635216697394	0.000381635216697394	0	-0.156917904553883	2.68816947937012e-05
1	1	Manual Mode	1255.62134148	-0.500883638858795	-0.500883638858795	-0.000382809887919176	0.000382809887919176	0	-0.157024240648748	3.99351119995117e-05
1	1	Manual Mode	1256.62134134	-0.50089031457901	-0.50089031457901	-0.000381647776972912	0.000381647776972912	0	-0.157130253905287	4.47630882263184e-05
1	1	Manual Mode	1257.62134134	-0.5008944272995	-0.5008944272995	-0.000381329773633649	0.000381329773633649	0	-0.157236178842408	2.84910202026367e-05
1	1	Manual Mode	1258.62134134	-0.500903367996216	-0.500903367996216	-0.000382053353344262	0.000382053353344262	0	-0.157342304773892	2.13980674743652e-05
1	1	Manual Mode	1259.62134134	-0.500895023345947	-0.500895023345947	-0.000382602833680326	0.000382602833680326	0	-0.157448583338803	-4.76837158203125e-06
1	1	Manual Mode	1260.62134134	-0.500901758670807	-0.500901758670807	-0.000383683049092781	0.000383683049092781	0	-0.157555161963551	1.01327896118164e-05
1	1	Manual Mode	1261.62134134	-0.500907361507416	-0.500907361507416	-0.000381489504814233	0.000381489504814233	0	-0.157661131270444	6.79492950439453e-06
1	1	Manual Mode	1262.62134134	-0.500899910926819	-0.500899910926819	-0.000381596045131067	0.000381596045131067	0	-0.15776713017187	-5.24520874023438e-06
1	1	Manual Mode	1263.62134134	-0.50088757276535	-0.50088757276535	-0.00038214229024465	0.00038214229024465	0	-0.157873280808049	1.1146068572998e-05
1	1	Manual Mode	1264.62134134	-0.500885009765625	-0.500885009765625	-0.00038386866205322	0.00038386866205322	0	-0.157979910991952	1.18017196655273e-05
1	1	Manual Mode	1265.62134141	-0.500896811485291	-0.500896811485291	-0.000383277567875034	0.000383277567875034	0	-0.158086376990481	2.1815299987793e-05
1	1	Manual Mode	1266.62134134	-0.500877678394318	-0.500877678394318	-0.000383465274214726	0.000383465274214726	0	-0.158192895114751	1.75833702087402e-05
1	1	Manual Mode	1267.62134134	-0.500860869884491	-0.500860869884491	-0.000384127575005385	0.000384127575005385	0	-0.15829959721892	2.22325325012207e-05
1	1	Manual Mode	1268.62134134	-0.500886797904968	-0.500886797904968	-0.000383379509101085	0.000383379509101085	0	-0.158406091527003	2.00867652893066e-05
1	1	Manual Mode	1269.62134135	-0.500876605510712	-0.500876605510712	-0.000383560300945669	0.000383560300945669	0	-0.158512636056109	3.17096710205078e-05
1	1	Manual Mode	1270.62134134	-0.500881850719452	-0.500881850719452	-0.000384490649434323	0.000384490649434323	0	-0.158619439013217	2.41994857788086e-05
1	1	Manual Mode	1271.62134141	-0.500866293907166	-0.500866293907166	-0.000384135980240264	0.000384135980240264	0	-0.158726143459642	2.83718109130859e-05
1	1	Manual Mode	1272.62134163	-0.500873684883118	-0.500873684883118	-0.000383797582312218	0.000383797582312218	0	-0.158832753922628	2.35438346862793e-05
1	1	Manual Mode	1273.62134134	-0.500869572162628	-0.500869572162628	-0.000383569594280838	0.000383569594280838	0	-0.158939301001251	1.06692314147949e-05
1	1	Manual Mode	1274.6213414	-0.500862121582031	-0.500862121582031	-0.000382382013886994	0.000382382013886994	0	-0.159045518233704	1.96099281311035e-05
1	1	Manual Mode	1275.62134134	-0.500858664512634	-0.500858664512634	-0.000384344144604476	0.000384344144604476	0	-0.159152280489689	2.73585319519043e-05
1	1	Manual Mode	1276.62134134	-0.500865340232849	-0.500865340232849	-0.000383143591602837	0.000383143591602837	0	-0.159258709265134	2.75373458862305e-05
1	1	Manual Mode	1277.62134134	-0.500863969326019	-0.500863969326019	-0.000381389910710374	0.000381389910710374	0	-0.159364650906998	3.16500663757324e-05
1	1	Manual Mode	1278.62134134	-0.500875234603882	-0.500875234603882	-0.000380818513327887	0.000380818513327887	0	-0.159470433827367	2.95042991638184e-05
1	1	Manual Mode	1279.62134148	-0.500872552394867	-0.500872552394867	-0.000379938881709318	0.000379938881709318	0	-0.159575972420395	3.30805778503418e-05
1	1	Manual Mode	1280.62134134	-0.500878930091858	-0.500878930091858	-0.000380318956915221	0.000380318956915221	0	-0.159681616560303	3.59416007995605e-05
1	1	Manual Mode	1281.62134134	-0.5008584856987	-0.5008584856987	-0.000380163158750204	0.000380163158750204	0	-0.159787217437734	1.89542770385742e-05
1	1	Manual Mode	1282.62134134	-0.500842571258545	-0.500842571258545	-0.000382512913526047	0.000382512913526047	0	-0.159893471024824	2.288818359375e-05
1	1	Manual Mode	1283.62134134	-0.500844240188599	-0.500844240188599	-0.000385692598022131	0.000385692598022131	0	-0.160000607857608	2.27093696594238e-05
1	1	Manual Mode	1284.62134134	-0.50085461139679	-0.50085461139679	-0.00038934801881241	0.00038934801881241	0	-0.160108760085056	3.46899032592773e-05
1	1	Manual Mode	1285.62134134	-0.500862300395966	-0.500862300395966	-0.000390246046794112	0.000390246046794112	0	-0.160217161764721	3.95774841308594e-05
1	1	Manual Mode	1286.62134148	-0.500859797000885	-0.500859797000885	-0.000392079847019806	0.000392079847019806	0	-0.160326072848585	4.57763671875e-05
1	1	Manual Mode	1287.62134134	-0.500872910022736	-0.500872910022736	-0.000389114987640102	0.000389114987640102	0	-0.16043416033002	2.53915786743164e-05
1	1	Manual Mode	1288.62134134	-0.500874996185303	-0.500874996185303	-0.000392021454425792	0.000392021454425792	0	-0.160543055178471	2.83718109130859e-05
1	1	Manual Mode	1289.62134141	-0.500872254371643	-0.500872254371643	-0.000391838156869678	0.000391838156869678	0	-0.160651899118554	2.90870666503906e-05
1	1	Manual Mode	1290.62134175	-0.500872373580933	-0.500872373580933	-0.000391019138095846	0.000391019138095846	0	-0.160760515582733	4.07099723815918e-05
1	1	Manual Mode	1291.62134136	-0.500880062580109	-0.500880062580109	-0.000389868255274667	0.000389868255274667	0	-0.160868812278073	3.11136245727539e-05
1	1	Manual Mode	1292.62134134	-0.500882625579834	-0.500882625579834	-0.000390937020536964	0.000390937020536964	0	-0.160977405892717	3.85642051696777e-05
1	1	Manual Mode	1293.62134134	-0.500877916812897	-0.500877916812897	-0.000389066427585004	0.000389066427585004	0	-0.16108547990038	2.86698341369629e-05
1	1	Manual Mode	1294.62134147	-0.500879883766174	-0.500879883766174	-0.00038761600122343	0.00038761600122343	0	-0.161193151025828	2.22921371459961e-05
1	1	Manual Mode	1295.62134134	-0.50086897611618	-0.50086897611618	-0.000388489067243432	0.000388489067243432	0	-0.161301064641589	4.10676002502441e-05
1	1	Manual Mode	1296.62134134	-0.500874161720276	-0.500874161720276	-0.000388738972321235	0.000388738972321235	0	-0.161409047689456	4.22000885009766e-05
1	1	Manual Mode	1297.62134134	-0.500853419303894	-0.500853419303894	-0.000385751339512687	0.000385751339512687	0	-0.161516200839321	4.8518180847168e-05
1	1	Manual Mode	1298.62134134	-0.500863313674927	-0.500863313674927	-0.000384949606976626	0.000384949606976626	0	-0.161623131285703	4.05311584472656e-05
1	1	Manual Mode	1299.62134134	-0.500850439071655	-0.500850439071655	-0.000383956679135452	0.000383956679135452	0	-0.161729785918796	4.76241111755371e-05
1	1	Manual Mode	1300.62134135	-0.500850200653076	-0.500850200653076	-0.000386722540614644	0.000386722540614644	0	-0.161837208847819	2.85506248474121e-05
1	1	Manual Mode	1301.62134134	-0.500848114490509	-0.500848114490509	-0.000387456936118064	0.000387456936118064	0	-0.161944835773442	3.29017639160156e-05
1	1	Manual Mode	1302.62134135	-0.50085461139679	-0.50085461139679	-0.000387469496393582	0.000387469496393582	0	-0.162052466190183	4.87565994262695e-05
1	1	Manual Mode	1303.62134141	-0.500863432884216	-0.500863432884216	-0.000388346844325693	0.000388346844325693	0	-0.16216034032008	3.39746475219727e-05
1	1	Manual Mode	1304.62134148	-0.500872611999512	-0.500872611999512	-0.000386042763279009	0.000386042763279009	0	-0.162267574428497	3.22461128234863e-05
1	1	Manual Mode	1305.62134134	-0.500869750976563	-0.500869750976563	-0.000385852868406461	0.000385852868406461	0	-0.162374755765827	3.60608100891113e-05
1	1	Manual Mode	1306.62134135	-0.500868320465088	-0.500868320465088	-0.000386450686772551	0.000386450686772551	0	-0.162482103179892	5.16772270202637e-05
1	1	Manual Mode	1307.62134138	-0.500867366790771	-0.500867366790771	-0.000384644829988099	0.000384644829988099	0	-0.162588948969206	3.09944152832031e-05
1	1	Manual Mode	1308.62134134	-0.500875234603882	-0.500875234603882	-0.00038197612033697	0.00038197612033697	0	-0.162695053442833	4.11272048950195e-05
1	1	Manual Mode	1309.62134134	-0.500886797904968	-0.500886797904968	-0.000385453889351545	0.000385453889351545	0	-0.162802123967653	3.20672988891602e-05
1	1	Manual Mode	1310.62134134	-0.500887274742126	-0.500887274742126	-0.000386385918887176	0.000386385918887176	0	-0.162909453389566	4.59551811218262e-05
1	1	Manual Mode	1311.62134135	-0.500880360603333	-0.500880360603333	-0.000385189806386983	0.000385189806386983	0	-0.163016450559077	4.09483909606934e-05
1	1	Manual Mode	1312.62134134	-0.500872552394867	-0.500872552394867	-0.00038277258770703	0.00038277258770703	0	-0.163122776276821	5.06043434143066e-05
1	1	Manual Mode	1313.62134134	-0.500874042510986	-0.500874042510986	-0.000385146194319211	0.000385146194319211	0	-0.163229761330798	4.51803207397461e-05
1	1	Manual Mode	1314.62134134	-0.500867605209351	-0.500867605209351	-0.000387251150593913	0.000387251150593913	0	-0.163337331094852	3.86238098144531e-05
1	1	Manual Mode	1315.62134134	-0.500877261161804	-0.500877261161804	-0.000386010093875514	0.000386010093875514	0	-0.163444556120929	4.14848327636719e-05
1	1	Manual Mode	1316.62134137	-0.500865578651428	-0.500865578651428	-0.000383365711828735	0.000383365711828735	0	-0.163551046599631	3.83853912353516e-05
1	1	Manual Mode	1317.62134141	-0.500867068767548	-0.500867068767548	-0.000383955886188765	0.000383955886188765	0	-0.163657701016728	3.1888484954834e-05
1	1	Manual Mode	1318.62134134	-0.50086522102356	-0.50086522102356	-0.000384791747150224	0.000384791747150224	0	-0.163764587605676	1.64508819580078e-05
1	1	Manual Mode	1319.62134134	-0.500872135162354	-0.500872135162354	-0.000383476629211281	0.000383476629211281	0	-0.163871108891569	3.25441360473633e-05
1	1	Manual Mode	1320.62134134	-0.500858545303345	-0.500858545303345	-0.000384032389685105	0.000384032389685105	0	-0.16397778455537	2.36630439758301e-05
1	1	Manual Mode	1321.62134141	-0.500863611698151	-0.500863611698151	-0.000382335864389824	0.000382335864389824	0	-0.164083988969579	1.26957893371582e-05
1	1	Manual Mode	1322.62134134	-0.5008824467659	-0.5008824467659	-0.000381493913597811	0.000381493913597811	0	-0.164189959493716	4.17232513427734e-06
1	1	Manual Mode	1323.62134141	-0.500872671604156	-0.500872671604156	-0.000380177463508434	0.000380177463508434	0	-0.164295564352083	1.39474868774414e-05
1	1	Manual Mode	1324.62134134	-0.500874757766724	-0.500874757766724	-0.000380299355273124	0.000380299355273124	0	-0.164401203054486	2.51531600952148e-05
1	1	Manual Mode	1325.62134141	-0.500874578952789	-0.500874578952789	-0.000379193955873898	0.000379193955873898	0	-0.164506534716269	2.87890434265137e-05
1	1	Manual Mode	1326.62134134	-0.500870883464813	-0.500870883464813	-0.000380441292730056	0.000380441292730056	0	-0.164612212845741	2.98023223876953e-05
1	1	Manual Mode	1327.62134134	-0.50088632106781	-0.50088632106781	-0.000378701282238473	0.000378701282238473	0	-0.164717407646363	3.79085540771484e-05
1	1	Manual Mode	1328.62134134	-0.500871181488037	-0.500871181488037	-0.000378735252074535	0.000378735252074535	0	-0.16482261188305	4.90546226501465e-05
1	1	Manual Mode	1329.62134134	-0.500877618789673	-0.500877618789673	-0.00037861805455423	0.00037861805455423	0	-0.164927783564871	3.68952751159668e-05
1	1	Manual Mode	1330.62134141	-0.500885307788849	-0.500885307788849	-0.000376200835874277	0.000376200835874277	0	-0.165032283804373	2.288818359375e-05
1	1	Manual Mode	1331.62134136	-0.500879168510437	-0.500879168510437	-0.000375658745801333	0.000375658745801333	0	-0.165136633450767	7.62939453125e-06
1	1	Manual Mode	1332.62134134	-0.5008624792099	-0.5008624792099	-0.000375277877648743	0.000375277877648743	0	-0.165240877303585	1.24573707580566e-05
1	1	Manual Mode	1333.62134134	-0.500863432884216	-0.500863432884216	-0.000374959715720143	0.000374959715720143	0	-0.165345032780174	3.42130661010742e-05
1	1	Manual Mode	1334.62134134	-0.500863552093506	-0.500863552093506	-0.000374105394959816	0.000374105394959816	0	-0.16544895094544	1.88350677490234e-05
1	1	Manual Mode	1335.62134134	-0.500867128372192	-0.500867128372192	-0.000375175904704825	0.000375175904704825	0	-0.165553166474525	2.60472297668457e-05
1	1	Manual Mode	1336.62134134	-0.500858426094055	-0.500858426094055	-0.000375330434155143	0.000375330434155143	0	-0.165657424928457	3.11732292175293e-05
1	1	Manual Mode	1337.62134134	-0.500873327255249	-0.500873327255249	-0.000376717202756703	0.000376717202756703	0	-0.165762068595889	2.90870666503906e-05
1	1	Manual Mode	1338.62134134	-0.500865340232849	-0.500865340232849	-0.000374761415612716	0.000374761415612716	0	-0.165866168989115	1.18613243103027e-05
1	1	Manual Mode	1339.62134148	-0.500867009162903	-0.500867009162903	-0.000374939987206576	0.000374939987206576	0	-0.165970319000142	1.13844871520996e-05
1	1	Manual Mode	1340.62134134	-0.500871181488037	-0.500871181488037	-0.000375030605153941	0.000375030605153941	0	-0.166074494153656	2.86102294921875e-06
1	1	Manual Mode	1341.62134134	-0.500868737697601	-0.500868737697601	-0.000374802077918813	0.000374802077918813	0	-0.166178605841967	-1.19209289550781e-06
1	1	Manual Mode	1342.62134135	-0.500862419605255	-0.500862419605255	-0.000375248728928538	0.000375248728928538	0	-0.166282841601045	-7.15255737304688e-06
1	1	Manual Mode	1343.62134134	-0.500858306884766	-0.500858306884766	-0.000376141523462107	0.000376141523462107	0	-0.166387325356517	-1.51395797729492e-05
1	1	Manual Mode	1344.62134134	-0.500860869884491	-0.500860869884491	-0.000376266935910086	0.000376266935910086	0	-0.166491843949826	3.75509262084961e-06
1	1	Manual Mode	1345.62134134	-0.5008664727211	-0.5008664727211	-0.000376299446724244	0.000376299446724244	0	-0.166596371573916	9.47713851928711e-06
1	1	Manual Mode	1346.62134149	-0.500860214233398	-0.500860214233398	-0.00037703565014611	0.00037703565014611	0	-0.166701103714666	-2.20537185668945e-06
1	1	Manual Mode	1347.62134134	-0.500876724720001	-0.500876724720001	-0.000376700519158413	0.000376700519158413	0	-0.16680574273207	-2.68220901489258e-06
1	1	Manual Mode	1348.62134134	-0.500875532627106	-0.500875532627106	-0.00037707840583146	0.00037707840583146	0	-0.16691048673369	-2.09808349609375e-05
1	1	Manual Mode	1349.62134134	-0.500861406326294	-0.500861406326294	-0.000376284380737195	0.000376284380737195	0	-0.167015010172784	-1.77621841430664e-05
1	1	Manual Mode	1350.62134134	-0.5008465051651	-0.5008465051651	-0.000375731855485853	0.000375731855485853	0	-0.167119380132641	-1.9073486328125e-06
1	1	Manual Mode	1351.62134135	-0.500860989093781	-0.500860989093781	-0.000376988802855855	0.000376988802855855	0	-0.167224099245592	7.98702239990234e-06
1	1	Manual Mode	1352.6213414	-0.500861823558807	-0.500861823558807	-0.000376639113366989	0.000376639113366989	0	-0.167328721226759	-5.12599945068359e-06
1	1	Manual Mode	1353.6213414	-0.500857710838318	-0.500857710838318	-0.000376670926388063	0.000376670926388063	0	-0.167433352039644	-1.28746032714844e-05
1	1	Manual Mode	1354.62134134	-0.500863134860992	-0.500863134860992	-0.000374571584175903	0.000374571584175903	0	-0.167537399695673	-3.75509262084961e-06
1	1	Manual Mode	1355.62134135	-0.500858545303345	-0.500858545303345	-0.00037389691341693	0.00037389691341693	0	-0.167641259950438	2.98023223876953e-07
1	1	Manual Mode	1356.62134148	-0.50083976984024	-0.50083976984024	-0.000373772801401517	0.000373772801401517	0	-0.167745085742103	-2.98023223876953e-07
1	1	Manual Mode	1357.62134134	-0.500857889652252	-0.500857889652252	-0.000373846355136182	0.000373846355136182	0	-0.167848931937324	-4.4703483581543e-06
1	1	Manual Mode	1358.62134134	-0.500862121582031	-0.500862121582031	-0.000371946898924823	0.000371946898924823	0	-0.167952250520359	-8.70227813720703e-06
1	1	Manual Mode	1359.62134134	-0.500866413116455	-0.500866413116455	-0.000372512682244768	0.000372512682244768	0	-0.168055726265427	-4.05311584472656e-06
1	1	Manual Mode	1360.62134135	-0.500858068466187	-0.500858068466187	-0.000373255134086525	0.000373255134086525	0	-0.168159408248154	-9.83476638793945e-06
1	1	Manual Mode	1361.62134134	-0.500868141651154	-0.500868141651154	-0.000373154810471715	0.000373154810471715	0	-0.168263062361138	-7.86781311035156e-06
1	1	Manual Mode	1362.62134134	-0.500868856906891	-0.500868856906891	-0.000373763793527155	0.000373763793527155	0	-0.168366885637117	-8.94069671630859e-07
1	1	Manual Mode	1363.62134141	-0.500866293907166	-0.500866293907166	-0.000371822342859265	0.000371822342859265	0	-0.168470169628475	3.1590461730957e-06
1	1	Manual Mode	1364.62134134	-0.500856518745422	-0.500856518745422	-0.000371338803969672	0.000371338803969672	0	-0.168573319289024	1.72257423400879e-05
1	1	Manual Mode	1365.62134134	-0.500868439674377	-0.500868439674377	-0.000370616778434566	0.000370616778434566	0	-0.168676268394144	4.4703483581543e-06
1	1	Manual Mode	1366.62134136	-0.5008624792099	-0.5008624792099	-0.000369775303410565	0.000369775303410565	0	-0.168778983758257	1.1444091796875e-05
1	1	Manual Mode	1367.62134134	-0.500857472419739	-0.500857472419739	-0.000372405000084705	0.000372405000084705	0	-0.168882429589545	-1.07288360595703e-06
1	1	Manual Mode	1368.62134134	-0.500862061977386	-0.500862061977386	-0.000369305688664791	0.000369305688664791	0	-0.168985014503063	-5.96046447753906e-06
1	1	Manual Mode	1369.62134134	-0.500866651535034	-0.500866651535034	-0.000369676343664056	0.000369676343664056	0	-0.169087702376303	3.21865081787109e-06
1	1	Manual Mode	1370.62134134	-0.500877320766449	-0.500877320766449	-0.000370756749383715	0.000370756749383715	0	-0.169190690362243	-5.30481338500977e-06
1	1	Manual Mode	1371.62134134	-0.500858306884766	-0.500858306884766	-0.00036940778848018	0.00036940778848018	0	-0.169293303636821	1.91330909729004e-05
1	1	Manual Mode	1372.62134134	-0.50086236000061	-0.50086236000061	-0.00036836890144904	0.00036836890144904	0	-0.169395628331668	1.42455101013184e-05
1	1	Manual Mode	1373.62134134	-0.500860750675201	-0.500860750675201	-0.000369257192045429	0.000369257192045429	0	-0.169498199773903	9.5367431640625e-06
1	1	Manual Mode	1374.62134134	-0.50087308883667	-0.50087308883667	-0.000366937252065009	0.000366937252065009	0	-0.169600126788365	1.31130218505859e-05
1	1	Manual Mode	1375.62134134	-0.500878214836121	-0.500878214836121	-0.000365630761386018	0.000365630761386018	0	-0.16970169088875	1.01923942565918e-05
1	1	Manual Mode	1376.62134134	-0.500874578952789	-0.500874578952789	-0.000364748846080991	0.000364748846080991	0	-0.169803010012662	3.21865081787109e-05
1	1	Manual Mode	1377.62134135	-0.500874519348145	-0.500874519348145	-0.000366724139713472	0.000366724139713472	0	-0.169904877830267	2.43186950683594e-05
1	1	Manual Mode	1378.62134134	-0.500871181488037	-0.500871181488037	-0.000368450099189765	0.000368450099189765	0	-0.170007225079019	2.68220901489258e-05
1	1	Manual Mode	1379.62134137	-0.500868201255798	-0.500868201255798	-0.000369399288091698	0.000369399288091698	0	-0.170109835995456	2.98023223876953e-05
1	1	Manual Mode	1380.62134134	-0.500873446464539	-0.500873446464539	-0.000368374483793715	0.000368374483793715	0	-0.170212162237884	3.02791595458984e-05
1	1	Manual Mode	1381.62134134	-0.500874996185303	-0.500874996185303	-0.000369163909797197	0.000369163909797197	0	-0.170314707768384	1.70469284057617e-05
1	1	Manual Mode	1382.62134134	-0.500877976417542	-0.500877976417542	-0.000369315774946647	0.000369315774946647	0	-0.170417295483647	2.41398811340332e-05
1	1	Manual Mode	1383.62134134	-0.500881493091583	-0.500881493091583	-0.00036796709950392	0.00036796709950392	0	-0.170519508566842	3.46899032592773e-05
1	1	Manual Mode	1384.62134134	-0.500865578651428	-0.500865578651428	-0.000366635012505879	0.000366635012505879	0	-0.170621351625872	4.17828559875488e-05
1	1	Manual Mode	1385.62134135	-0.50086522102356	-0.50086522102356	-0.000367053815227964	0.000367053815227964	0	-0.17072331102001	4.13656234741211e-05
1	1	Manual Mode	1386.62134134	-0.500883221626282	-0.500883221626282	-0.000366753193280076	0.000366753193280076	0	-0.170825186906014	2.68220901489258e-05
1	1	Manual Mode	1387.62134134	-0.500873863697052	-0.500873863697052	-0.000367057716525663	0.000367057716525663	0	-0.170927147382826	1.9371509552002e-05
1	1	Manual Mode	1388.62134148	-0.50087970495224	-0.50087970495224	-0.000366096982319971	0.000366096982319971	0	-0.171028841003263	2.65240669250488e-05
1	1	Manual Mode	1389.62134148	-0.500865340232849	-0.500865340232849	-0.000364514165579574	0.000364514165579574	0	-0.171130094938147	3.27229499816895e-05
1	1	Manual Mode	1390.62134134	-0.500872552394867	-0.500872552394867	-0.000363757028365178	0.000363757028365178	0	-0.171231138542991	1.72853469848633e-05
1	1	Manual Mode	1391.62134134	-0.500870764255524	-0.500870764255524	-0.000362740629302075	0.000362740629302075	0	-0.171331899828908	1.95503234863281e-05
1	1	Manual Mode	1392.62134134	-0.500875353813171	-0.500875353813171	-0.000361968457818497	0.000361968457818497	0	-0.171432446622746	2.62856483459473e-05
1	1	Manual Mode	1393.62134134	-0.500869691371918	-0.500869691371918	-0.000359666374997463	0.000359666374997463	0	-0.171532353949135	2.36034393310547e-05
1	1	Manual Mode	1394.62134134	-0.500882029533386	-0.500882029533386	-0.000360957197049924	0.000360957197049924	0	-0.171632619837204	3.6776065826416e-05
1	1	Manual Mode	1395.62134134	-0.500881195068359	-0.500881195068359	-0.00036052158385808	0.00036052158385808	0	-0.171732764721609	2.84314155578613e-05
1	1	Manual Mode	1396.62134134	-0.500882565975189	-0.500882565975189	-0.000361825981157818	0.000361825981157818	0	-0.171833271938597	1.89542770385742e-05
1	1	Manual Mode	1397.62134134	-0.500890016555786	-0.500890016555786	-0.000361914156829387	0.000361914156829387	0	-0.171933803648828	1.80602073669434e-05
1	1	Manual Mode	1398.62134134	-0.500861704349518	-0.500861704349518	-0.000360568018816057	0.000360568018816057	0	-0.172033961431832	2.70605087280273e-05
1	1	Manual Mode	1399.62134134	-0.500867247581482	-0.500867247581482	-0.00036058429008207	0.00036058429008207	0	-0.172134123734633	2.06828117370605e-05
1	1	Manual Mode	1400.62134148	-0.500859379768372	-0.500859379768372	-0.000361207292434932	0.000361207292434932	0	-0.172234459107689	2.66432762145996e-05
1	1	Manual Mode	1401.62134134	-0.500870704650879	-0.500870704650879	-0.000358866228354777	0.000358866228354777	0	-0.172334144157165	3.10540199279785e-05
1	1	Manual Mode	1402.62134141	-0.500874936580658	-0.500874936580658	-0.000358991069881142	0.000358991069881142	0	-0.172433863905779	2.1517276763916e-05
1	1	Manual Mode	1403.62134136	-0.50086373090744	-0.50086373090744	-0.000358505183869356	0.000358505183869356	0	-0.172533448674097	1.46031379699707e-05
1	1	Manual Mode	1404.62134135	-0.500866949558258	-0.500866949558258	-0.000357492781257554	0.000357492781257554	0	-0.172632752223454	7.62939453125e-06
1	1	Manual Mode	1405.62134134	-0.500873684883118	-0.500873684883118	-0.000357458621114288	0.000357458621114288	0	-0.172732046283881	1.09076499938965e-05
1	1	Manual Mode	1406.62134134	-0.50087696313858	-0.50087696313858	-0.000357762129388117	0.000357762129388117	0	-0.172831424653156	2.79545783996582e-05
1	1	Manual Mode	1407.62134135	-0.500888228416443	-0.500888228416443	-0.000357493066718361	0.000357493066718361	0	-0.172930728283793	1.31726264953613e-05
1	1	Manual Mode	1408.62134134	-0.500872492790222	-0.500872492790222	-0.000355168781390098	0.000355168781390098	0	-0.173029386277637	1.16229057312012e-05
1	1	Manual Mode	1409.62134134	-0.500878870487213	-0.500878870487213	-0.000356019740056474	0.000356019740056474	0	-0.173128280649875	2.41398811340332e-05
1	1	Manual Mode	1410.62134147	-0.500867128372192	-0.500867128372192	-0.000355704083839404	0.000355704083839404	0	-0.173227087352675	2.66432762145996e-05
1	1	Manual Mode	1411.62134134	-0.500865399837494	-0.500865399837494	-0.000356780651697099	0.000356780651697099	0	-0.173326193076374	2.24709510803223e-05
1	1	Manual Mode	1412.62134185	-0.500868439674377	-0.500868439674377	-0.000355046731036071	0.000355046731036071	0	-0.173424817218626	1.65700912475586e-05
1	1	Manual Mode	1413.62134161	-0.500871479511261	-0.500871479511261	-0.000354491002280114	0.000354491002280114	0	-0.173523286917849	1.23381614685059e-05
1	1	Manual Mode	1414.62134134	-0.500876843929291	-0.500876843929291	-0.000352611020839382	0.000352611020839382	0	-0.173621234397192	3.03387641906738e-05
1	1	Manual Mode	1415.62134134	-0.50087183713913	-0.50087183713913	-0.000353052660426046	0.000353052660426046	0	-0.173719304580644	1.65104866027832e-05
1	1	Manual Mode	1416.62134148	-0.500869870185852	-0.500869870185852	-0.000355583016739268	0.000355583016739268	0	-0.173818077654677	9.00030136108398e-06
1	1	Manual Mode	1417.62134134	-0.500865876674652	-0.500865876674652	-0.000354377135135894	0.000354377135135894	0	-0.173916515733989	7.62939453125e-06
1	1	Manual Mode	1418.62134134	-0.500861942768097	-0.500861942768097	-0.000352746424415615	0.000352746424415615	0	-0.174014500851883	4.35113906860352e-06
1	1	Manual Mode	1419.62134141	-0.500865340232849	-0.500865340232849	-0.000353406822134226	0.000353406822134226	0	-0.174112669420458	9.5367431640625e-06
1	1	Manual Mode	1420.62134134	-0.500874996185303	-0.500874996185303	-0.000352801010865533	0.000352801010865533	0	-0.174210669694394	2.54511833190918e-05
1	1	Manual Mode	1421.62134134	-0.500870883464813	-0.500870883464813	-0.000352857595541101	0.000352857595541101	0	-0.174308685693156	1.46031379699707e-05
1	1	Manual Mode	1422.62134134	-0.5008624792099	-0.5008624792099	-0.000352910944994187	0.000352910944994187	0	-0.17440671651121	7.74860382080078e-06
1	1	Manual Mode	1423.62134135	-0.50086909532547	-0.50086909532547	-0.000355987324395918	0.000355987324395918	0	-0.174505601880086	1.50799751281738e-05
1	1	Manual Mode	1424.62134134	-0.500874698162079	-0.500874698162079	-0.000354931690330754	0.000354931690330754	0	-0.174604194015303	1.69873237609863e-05
1	1	Manual Mode	1425.62134134	-0.500862956047058	-0.500862956047058	-0.000353870378767312	0.000353870378767312	0	-0.174702491342739	1.52587890625e-05
1	1	Manual Mode	1426.62134134	-0.500862777233124	-0.500862777233124	-0.00035415834528608	0.00035415834528608	0	-0.174800868660874	2.62260437011719e-06
1	1	Manual Mode	1427.62134137	-0.500869572162628	-0.500869572162628	-0.000354156791110574	0.000354156791110574	0	-0.174899245550245	1.06096267700195e-05
1	1	Manual Mode	1428.62134134	-0.500867187976837	-0.500867187976837	-0.000352777666515074	0.000352777666515074	0	-0.174997239343559	8.04662704467773e-06
1	1	Manual Mode	1429.62134134	-0.500865578651428	-0.500865578651428	-0.000352623485961298	0.000352623485961298	0	-0.175095190311882	7.68899917602539e-06
1	1	Manual Mode	1430.62134134	-0.500861644744873	-0.500861644744873	-0.000353936129906579	0.000353936129906579	0	-0.175193505903522	1.98483467102051e-05
1	1	Manual Mode	1431.62134136	-0.500863134860992	-0.500863134860992	-0.000352566425517718	0.000352566425517718	0	-0.17529144102368	3.71336936950684e-05
1	1	Manual Mode	1432.62134137	-0.500883460044861	-0.500883460044861	-0.000351566139131291	0.000351566139131291	0	-0.175389098285527	4.56571578979492e-05
1	1	Manual Mode	1433.62134134	-0.5008824467659	-0.5008824467659	-0.000352911642787271	0.000352911642787271	0	-0.175487129294471	3.7848949432373e-05
1	1	Manual Mode	1434.62134134	-0.500868260860443	-0.500868260860443	-0.000352149018381802	0.000352149018381802	0	-0.175584948466244	2.7000904083252e-05
1	1	Manual Mode	1435.62134134	-0.500874876976013	-0.500874876976013	-0.000353348302668742	0.000353348302668742	0	-0.175683100772541	2.92658805847168e-05
1	1	Manual Mode	1436.62134134	-0.500880360603333	-0.500880360603333	-0.000352558369179381	0.000352558369179381	0	-0.175781033652868	3.71932983398438e-05
1	1	Manual Mode	1437.62134134	-0.500879108905792	-0.500879108905792	-0.000354879958488909	0.000354879958488909	0	-0.175879611419115	3.1888484954834e-05
1	1	Manual Mode	1438.62134141	-0.500876486301422	-0.500876486301422	-0.00035412548557538	0.00035412548557538	0	-0.175977979616439	3.30209732055664e-05
1	1	Manual Mode	1439.62134135	-0.500882804393768	-0.500882804393768	-0.000351990841376725	0.000351990841376725	0	-0.176075754844288	2.44379043579102e-05
1	1	Manual Mode	1440.62134135	-0.500881612300873	-0.500881612300873	-0.000352218987997443	0.000352218987997443	0	-0.176173593452065	1.61528587341309e-05
1	1	Manual Mode	1441.62134134	-0.50088357925415	-0.50088357925415	-0.000352907614618102	0.000352907614618102	0	-0.176271623344034	2.13980674743652e-05
1	1	Manual Mode	1442.62134134	-0.500875949859619	-0.500875949859619	-0.000352794794163508	0.000352794794163508	0	-0.176369621897968	2.7775764465332e-05
1	1	Manual Mode	1443.62134134	-0.500883758068085	-0.500883758068085	-0.000351746518643597	0.000351746518643597	0	-0.176467329264258	2.34246253967285e-05
1	1	Manual Mode	1444.62134134	-0.50088506937027	-0.50088506937027	-0.000351379574634827	0.000351379574634827	0	-0.176564934701657	1.61528587341309e-05
1	1	Manual Mode	1445.62134134	-0.500875949859619	-0.500875949859619	-0.000352710900404048	0.000352710900404048	0	-0.176662909951769	9.41753387451172e-06
1	1	Manual Mode	1446.62134134	-0.500864207744598	-0.500864207744598	-0.0003523934679864	0.0003523934679864	0	-0.17676079702621	9.29832458496094e-06
1	1	Manual Mode	1447.62134134	-0.500872254371643	-0.500872254371643	-0.000351004479134117	0.000351004479134117	0	-0.176858298270414	6.31809234619141e-06
1	1	Manual Mode	1448.62134134	-0.500878155231476	-0.500878155231476	-0.000350882238472884	0.000350882238472884	0	-0.176955765558878	1.97887420654297e-05
1	1	Manual Mode	1449.62134134	-0.500873744487762	-0.500873744487762	-0.000351056972204781	0.000351056972204781	0	-0.177053281384491	1.16825103759766e-05
1	1	Manual Mode	1450.62134134	-0.50088757276535	-0.50088757276535	-0.000351600933631906	0.000351600933631906	0	-0.1771509483105	1.73449516296387e-05
1	1	Manual Mode	1451.62134134	-0.500893115997314	-0.500893115997314	-0.00035081369616128	0.00035081369616128	0	-0.177248396559433	1.45435333251953e-05
1	1	Manual Mode	1452.62134141	-0.500882923603058	-0.500882923603058	-0.000348400283625424	0.000348400283625424	0	-0.177345174422771	1.50203704833984e-05
1	1	Manual Mode	1453.62134134	-0.50087308883667	-0.50087308883667	-0.000348023697384942	0.000348023697384942	0	-0.177441847665277	1.99675559997559e-05
1	1	Manual Mode	1454.62134141	-0.500861167907715	-0.500861167907715	-0.000345122876379662	0.000345122876379662	0	-0.177537715137649	2.6702880859375e-05
1	1	Manual Mode	1455.62134134	-0.500864803791046	-0.500864803791046	-0.000344713018096204	0.000344713018096204	0	-0.177633468747084	1.8000602722168e-05
1	1	Manual Mode	1456.62134134	-0.500867486000061	-0.500867486000061	-0.000346958674831007	0.000346958674831007	0	-0.177729846156759	2.21133232116699e-05
1	1	Manual Mode	1457.62134134	-0.50086122751236	-0.50086122751236	-0.000345793867866007	0.000345793867866007	0	-0.177825900008944	2.74181365966797e-06
1	1	Manual Mode	1458.62134141	-0.500877141952515	-0.500877141952515	-0.000345075521603528	0.000345075521603528	0	-0.17792175432721	1.04904174804688e-05
1	1	Manual Mode	1459.62134139	-0.500879049301147	-0.500879049301147	-0.000343183297065952	0.000343183297065952	0	-0.178017083018933	1.3887882232666e-05
1	1	Manual Mode	1460.62134332	-0.500883460044861	-0.500883460044861	-0.000342654084447201	0.000342654084447201	0	-0.178112264892758	3.99351119995117e-06
1	1	Manual Mode	1461.62134134	-0.500881850719452	-0.500881850719452	-0.000342084526701028	0.000342084526701028	0	-0.178207288184251	1.23381614685059e-05
1	1	Manual Mode	1462.62134134	-0.500865817070007	-0.500865817070007	-0.000341551349348843	0.000341551349348843	0	-0.17830216355907	2.44379043579102e-06
1	1	Manual Mode	1463.62134134	-0.500872611999512	-0.500872611999512	-0.000340390887731687	0.000340390887731687	0	-0.17839671658344	1.9371509552002e-05
1	1	Manual Mode	1464.62134134	-0.500861942768097	-0.500861942768097	-0.000341157920920735	0.000341157920920735	0	-0.178491482672585	2.92062759399414e-05
1	1	Manual Mode	1465.62134148	-0.500870525836945	-0.500870525836945	-0.000340481188500377	0.000340481188500377	0	-0.178586060793742	3.60608100891113e-05
1	1	Manual Mode	1466.62134134	-0.500877380371094	-0.500877380371094	-0.000338778414785205	0.000338778414785205	0	-0.178680165895786	3.03387641906738e-05
1	1	Manual Mode	1467.62134134	-0.500874280929565	-0.500874280929565	-0.000339171113702361	0.000339171113702361	0	-0.178774380094036	3.47495079040527e-05
1	1	Manual Mode	1468.62134134	-0.500869989395142	-0.500869989395142	-0.000341202738267471	0.000341202738267471	0	-0.178869158632444	3.55839729309082e-05
1	1	Manual Mode	1469.62134134	-0.500869035720825	-0.500869035720825	-0.000341704895545269	0.000341704895545269	0	-0.178964076658984	2.98619270324707e-05
1	1	Manual Mode	1470.62134135	-0.500874698162079	-0.500874698162079	-0.000341484963852226	0.000341484963852226	0	-0.179058933594336	4.23789024353027e-05
1	1	Manual Mode	1471.62134137	-0.500863373279572	-0.500863373279572	-0.000343729891076077	0.000343729891076077	0	-0.179154414121545	3.33189964294434e-05
1	1	Manual Mode	1472.62134134	-0.500860810279846	-0.500860810279846	-0.000343711494712944	0.000343711494712944	0	-0.179249889533879	4.03523445129395e-05
1	1	Manual Mode	1473.62134134	-0.50086122751236	-0.50086122751236	-0.000343662998093581	0.000343662998093581	0	-0.179345351477793	3.52859497070313e-05
1	1	Manual Mode	1474.62134137	-0.500858902931213	-0.500858902931213	-0.000341926666874625	0.000341926666874625	0	-0.17944033111033	3.68356704711914e-05
1	1	Manual Mode	1475.62134134	-0.500867187976837	-0.500867187976837	-0.000342967044645536	0.000342967044645536	0	-0.179535599730985	3.16500663757324e-05
1	1	Manual Mode	1476.62134134	-0.5008544921875	-0.5008544921875	-0.000343443510450683	0.000343443510450683	0	-0.17963100070611	3.11136245727539e-05
1	1	Manual Mode	1477.62134175	-0.50084662437439	-0.50084662437439	-0.000344370528563253	0.000344370528563253	0	-0.179726659225486	2.99215316772461e-05
1	1	Manual Mode	1478.62134135	-0.5008504986763	-0.5008504986763	-0.000342564893803873	0.000342564893803873	0	-0.179821816102369	4.13060188293457e-05
1	1	Manual Mode	1479.62134134	-0.500859797000885	-0.500859797000885	-0.000344075457242172	0.000344075457242172	0	-0.179917392617314	5.42402267456055e-05
1	1	Manual Mode	1480.6213414	-0.500867247581482	-0.500867247581482	-0.000345362441432669	0.000345362441432669	0	-0.180013326634579	4.73856925964355e-05
1	1	Manual Mode	1481.62134134	-0.500857770442963	-0.500857770442963	-0.000343298528078474	0.000343298528078474	0	-0.180108687331102	4.84585762023926e-05
1	1	Manual Mode	1482.62134134	-0.500857770442963	-0.500857770442963	-0.000342661062378045	0.000342661062378045	0	-0.18020387095954	5.05447387695313e-05
1	1	Manual Mode	1483.62134134	-0.500852465629578	-0.500852465629578	-0.000343862725505045	0.000343862725505045	0	-0.180299388383291	3.86238098144531e-05
1	1	Manual Mode	1484.62134135	-0.500852167606354	-0.500852167606354	-0.000345255425347822	0.000345255425347822	0	-0.180395292669069	3.86834144592285e-05
1	1	Manual Mode	1485.62134135	-0.500841975212097	-0.500841975212097	-0.000343961431508615	0.000343961431508615	0	-0.180490837511155	4.42862510681152e-05
1	1	Manual Mode	1486.62134134	-0.500844717025757	-0.500844717025757	-0.00034254963750962	0.00034254963750962	0	-0.180585990187289	4.80413436889648e-05
1	1	Manual Mode	1487.62134147	-0.500844895839691	-0.500844895839691	-0.000341879914737973	0.000341879914737973	0	-0.180680956842618	4.79221343994141e-05
1	1	Manual Mode	1488.62134134	-0.500857353210449	-0.500857353210449	-0.000340844897286665	0.000340844897286665	0	-0.180775635968445	5.21540641784668e-05
1	1	Manual Mode	1489.62134134	-0.500849604606628	-0.500849604606628	-0.000343506692442685	0.000343506692442685	0	-0.180871054494123	3.8444995880127e-05
1	1	Manual Mode	1490.62134134	-0.500848412513733	-0.500848412513733	-0.000343247906361991	0.000343247906361991	0	-0.180966401134779	3.94582748413086e-05
1	1	Manual Mode	1491.62134134	-0.500845968723297	-0.500845968723297	-0.00034337331880997	0.00034337331880997	0	-0.181061782612227	3.44514846801758e-05
1	1	Manual Mode	1492.62134134	-0.50085973739624	-0.50085973739624	-0.000341099115994444	0.000341099115994444	0	-0.18115653236667	1.99079513549805e-05
1	1	Manual Mode	1493.62134135	-0.500862896442413	-0.500862896442413	-0.00034213115196621	0.00034213115196621	0	-0.181251568798722	2.61068344116211e-05
1	1	Manual Mode	1494.62134134	-0.50087183713913	-0.50087183713913	-0.000343400754765332	0.000343400754765332	0	-0.181346957896314	3.20672988891602e-05
1	1	Manual Mode	1495.62134147	-0.500872790813446	-0.500872790813446	-0.000341630073095905	0.000341630073095905	0	-0.181441855151177	5.02467155456543e-05
1	1	Manual Mode	1496.62134134	-0.500866055488586	-0.500866055488586	-0.000341532286910493	0.000341532286910493	0	-0.181536725218541	6.43134117126465e-05
1	1	Manual Mode	1497.62134148	-0.500853419303894	-0.500853419303894	-0.000340084746874859	0.000340084746874859	0	-0.18163119321701	5.4478645324707e-05
1	1	Manual Mode	1498.62134134	-0.500856220722198	-0.500856220722198	-0.000340069585734208	0.000340069585734208	0	-0.1817256569776	4.38094139099121e-05
1	1	Manual Mode	1499.62134186	-0.500862002372742	-0.500862002372742	-0.000338395199510422	0.000338395199510422	0	-0.18181965569301	4.01735305786133e-05
1	1	Manual Mode	1500.62134134	-0.500858247280121	-0.500858247280121	-0.000337779777727885	0.000337779777727885	0	-0.181913483360255	5.07831573486328e-05
1	1	Manual Mode	1501.62134134	-0.500862121582031	-0.500862121582031	-0.000335835916502067	0.000335835916502067	0	-0.182006771114839	4.81605529785156e-05
1	1	Manual Mode	1502.62134134	-0.500864088535309	-0.500864088535309	-0.000335674948324653	0.000335674948324653	0	-0.18210001415604	2.7775764465332e-05
1	1	Manual Mode	1503.62134134	-0.500874221324921	-0.500874221324921	-0.000335231278794471	0.000335231278794471	0	-0.182193133955705	3.92794609069824e-05
1	1	Manual Mode	1504.62134134	-0.500880002975464	-0.500880002975464	-0.000334951780946318	0.000334951780946318	0	-0.182286176117079	3.83257865905762e-05
1	1	Manual Mode	1505.62134134	-0.500885009765625	-0.500885009765625	-0.000336096256758268	0.000336096256758268	0	-0.182379536188401	4.17828559875488e-05
1	1	Manual Mode	1506.62134134	-0.500872492790222	-0.500872492790222	-0.000336561906770607	0.000336561906770607	0	-0.182473025606948	7.05718994140625e-05
1	1	Manual Mode	1507.62134134	-0.50087696313858	-0.50087696313858	-0.00033697021087856	0.00033697021087856	0	-0.182566628443304	6.32405281066895e-05
1	1	Manual Mode	1508.62134134	-0.500864803791046	-0.500864803791046	-0.000335696421320931	0.000335696421320931	0	-0.182659877449226	5.88297843933105e-05
1	1	Manual Mode	1509.62134136	-0.500872611999512	-0.500872611999512	-0.000335810986258235	0.000335810986258235	0	-0.182753158280608	5.64455986022949e-05
1	1	Manual Mode	1510.62134134	-0.500874936580658	-0.500874936580658	-0.000336334299353637	0.000336334299353637	0	-0.182846584473004	4.8518180847168e-05
1	1	Manual Mode	1511.62134134	-0.500875651836395	-0.500875651836395	-0.000337039863315525	0.000337039863315525	0	-0.182940206657258	3.98755073547363e-05
1	1	Manual Mode	1512.62134134	-0.500871002674103	-0.500871002674103	-0.000336163688944511	0.000336163688944511	0	-0.183033585459743	4.02331352233887e-05
1	1	Manual Mode	1513.62134134	-0.500884532928467	-0.500884532928467	-0.000336261506847791	0.000336261506847791	0	-0.183126991433867	3.45110893249512e-05
1	1	Manual Mode	1514.62134186	-0.500884413719177	-0.500884413719177	-0.00033527041864293	0.00033527041864293	0	-0.183220122154141	4.4405460357666e-05
1	1	Manual Mode	1515.62134134	-0.500870525836945	-0.500870525836945	-0.000334330142461757	0.000334330142461757	0	-0.183312991589866	5.29885292053223e-05
1	1	Manual Mode	1516.62134141	-0.500868618488312	-0.500868618488312	-0.000333567898670698	0.000333567898670698	0	-0.183405649345982	4.42266464233398e-05
1	1	Manual Mode	1517.6213414	-0.500860571861267	-0.500860571861267	-0.000336162769126354	0.000336162769126354	0	-0.183499027892028	3.34382057189941e-05
1	1	Manual Mode	1518.62134134	-0.500860512256622	-0.500860512256622	-0.000334326748649937	0.000334326748649937	0	-0.183591896427748	3.2961368560791e-05
1	1	Manual Mode	1519.62134134	-0.50086110830307	-0.50086110830307	-0.000335501356435985	0.000335501356435985	0	-0.18368509124898	4.34517860412598e-05
1	1	Manual Mode	1520.62134134	-0.500862658023834	-0.500862658023834	-0.000336758811291866	0.000336758811291866	0	-0.183778635363228	4.67300415039063e-05
1	1	Manual Mode	1521.62134135	-0.500871360301971	-0.500871360301971	-0.000337579003626795	0.000337579003626795	0	-0.183872407309617	3.45110893249512e-05
1	1	Manual Mode	1522.62134134	-0.500866293907166	-0.500866293907166	-0.00033915306623577	0.00033915306623577	0	-0.183966616493741	3.28421592712402e-05
1	1	Manual Mode	1523.62134134	-0.500877439975739	-0.500877439975739	-0.000340070029784352	0.000340070029784352	0	-0.184061080390903	5.0663948059082e-05
1	1	Manual Mode	1524.62134137	-0.500869691371918	-0.500869691371918	-0.000339428409043285	0.000339428409043285	0	-0.18415536606291	5.84125518798828e-05
1	1	Manual Mode	1525.62134134	-0.500870525836945	-0.500870525836945	-0.000340477604381352	0.000340477604381352	0	-0.184249943172401	5.2332878112793e-05
1	1	Manual Mode	1526.62134141	-0.500863075256348	-0.500863075256348	-0.000339767219303608	0.000339767219303608	0	-0.184344322962148	5.69820404052734e-05
1	1	Manual Mode	1527.62134134	-0.50086897611618	-0.50086897611618	-0.000339019153399308	0.000339019153399308	0	-0.184438494942611	5.14388084411621e-05
1	1	Manual Mode	1528.62134134	-0.500870645046234	-0.500870645046234	-0.000342372176041121	0.000342372176041121	0	-0.184533598324845	5.59687614440918e-05
1	1	Manual Mode	1529.62134134	-0.500873208045959	-0.500873208045959	-0.000341854984494141	0.000341854984494141	0	-0.18462855804276	4.00543212890625e-05
1	1	Manual Mode	1530.62134135	-0.50087034702301	-0.50087034702301	-0.000342706196903456	0.000342706196903456	0	-0.184723754209518	3.7074089050293e-05
1	1	Manual Mode	1531.62134134	-0.500876188278198	-0.500876188278198	-0.000342205910979838	0.000342205910979838	0	-0.184818811406062	2.53915786743164e-05
1	1	Manual Mode	1532.62134141	-0.500869274139404	-0.500869274139404	-0.000343017571208417	0.000343017571208417	0	-0.184914094071401	2.80141830444336e-05
1	1	Manual Mode	1533.62134134	-0.500861644744873	-0.500861644744873	-0.000344618340261803	0.000344618340261803	0	-0.185009821381439	3.95774841308594e-05
1	1	Manual Mode	1534.62134134	-0.500872731208801	-0.500872731208801	-0.000343793073068079	0.000343793073068079	0	-0.185105319457292	2.71797180175781e-05
1	1	Manual Mode	1535.62134134	-0.50087034702301	-0.50087034702301	-0.000343929808794746	0.000343929808794746	0	-0.18520085551529	2.81333923339844e-05
1	1	Manual Mode	1536.62134134	-0.500872790813446	-0.500872790813446	-0.00034378691980179	0.00034378691980179	0	-0.185296351881902	3.24249267578125e-05
1	1	Manual Mode	1537.62134134	-0.500863552093506	-0.500863552093506	-0.000344313309530336	0.000344313309530336	0	-0.185391994467882	2.10404396057129e-05
1	1	Manual Mode	1538.62134134	-0.500862658023834	-0.500862658023834	-0.000344523472120198	0.000344523472120198	0	-0.18548769543236	1.82986259460449e-05
1	1	Manual Mode	1539.62134134	-0.500856995582581	-0.500856995582581	-0.000344770427436326	0.000344770427436326	0	-0.185583464995537	1.36494636535645e-05
1	1	Manual Mode	1540.62134134	-0.50085586309433	-0.50085586309433	-0.000344394792731869	0.000344394792731869	0	-0.18567913021574	2.50339508056641e-05
1	1	Manual Mode	1541.62134148	-0.500866711139679	-0.500866711139679	-0.000344130456024367	0.000344130456024367	0	-0.185774722022463	1.50203704833984e-05
1	1	Manual Mode	1542.62134134	-0.500871479511261	-0.500871479511261	-0.000344006692905495	0.000344006692905495	0	-0.185870279423781	2.22921371459961e-05
1	1	Manual Mode	1543.62134134	-0.500874996185303	-0.500874996185303	-0.000344723294685264	0.000344723294685264	0	-0.185966035894527	1.77621841430664e-05
1	1	Manual Mode	1544.62134137	-0.500866174697876	-0.500866174697876	-0.000343937325929337	0.000343937325929337	0	-0.186061574043485	9.11951065063477e-06
1	1	Manual Mode	1545.62134147	-0.500866293907166	-0.500866293907166	-0.000343805347882791	0.000343805347882791	0	-0.186157075538558	1.46031379699707e-05
1	1	Manual Mode	1546.62134134	-0.500860095024109	-0.500860095024109	-0.00034274489270177	0.00034274489270177	0	-0.18625228244082	6.55651092529297e-07
1	1	Manual Mode	1547.62134134	-0.50085312128067	-0.50085312128067	-0.000340953340675548	0.000340953340675548	0	-0.186346991702119	2.43186950683594e-05
1	1	Manual Mode	1548.62134134	-0.500873565673828	-0.500873565673828	-0.000341294942108209	0.000341294942108209	0	-0.186441795852705	1.79409980773926e-05
1	1	Manual Mode	1549.62134141	-0.500874221324921	-0.500874221324921	-0.000341337000000475	0.000341337000000475	0	-0.186536611692675	1.52587890625e-05
1	1	Manual Mode	1550.62134134	-0.500882625579834	-0.500882625579834	-0.000340399229530832	0.000340399229530832	0	-0.186631167027593	1.53183937072754e-05
1	1	Manual Mode	1551.62134134	-0.500877439975739	-0.500877439975739	-0.000341257610178195	0.000341257610178195	0	-0.186725960808198	1.81794166564941e-05
1	1	Manual Mode	1552.62134134	-0.500871002674103	-0.500871002674103	-0.000340241084243622	0.000340241084243622	0	-0.186820472220488	9.83476638793945e-06
1	1	Manual Mode	1553.62134134	-0.500874876976013	-0.500874876976013	-0.00033988971370778	0.00033988971370778	0	-0.186914886029851	1.8000602722168e-05
1	1	Manual Mode	1554.62134135	-0.500880539417267	-0.500880539417267	-0.000339070726651816	0.000339070726651816	0	-0.187009072343751	1.57356262207031e-05
1	1	Manual Mode	1555.62134134	-0.500880181789398	-0.500880181789398	-0.000338827862940592	0.000338827862940592	0	-0.187103191193627	1.72853469848633e-05
1	1	Manual Mode	1556.62134134	-0.500867307186127	-0.500867307186127	-0.000341883752599937	0.000341883752599937	0	-0.187198158902683	-4.11272048950195e-06
1	1	Manual Mode	1557.62134134	-0.500863015651703	-0.500863015651703	-0.000340524388235872	0.000340524388235872	0	-0.187292749010526	-3.57627868652344e-07
1	1	Manual Mode	1558.62134134	-0.500858247280121	-0.500858247280121	-0.000339480172602997	0.000339480172602997	0	-0.187387049058471	6.49690628051758e-06
1	1	Manual Mode	1559.62134147	-0.500871300697327	-0.500871300697327	-0.000338788723092133	0.000338788723092133	0	-0.187481157049342	1.56760215759277e-05
1	1	Manual Mode	1560.62134134	-0.500867187976837	-0.500867187976837	-0.000337291830054714	0.000337291830054714	0	-0.187574849212177	4.82797622680664e-06
1	1	Manual Mode	1561.62134134	-0.50087958574295	-0.50087958574295	-0.000336816632964266	0.000336816632964266	0	-0.187668409388001	1.1146068572998e-05
1	1	Manual Mode	1562.62134134	-0.500879406929016	-0.500879406929016	-0.000334809462874976	0.000334809462874976	0	-0.187761412016577	2.30669975280762e-05
1	1	Manual Mode	1563.62134134	-0.500876784324646	-0.500876784324646	-0.000332943627603136	0.000332943627603136	0	-0.187853896357578	1.9073486328125e-06
1	1	Manual Mode	1564.62134134	-0.500864803791046	-0.500864803791046	-0.000333007253645283	0.000333007253645283	0	-0.187946398372479	2.20537185668945e-05
1	1	Manual Mode	1565.62134134	-0.500866770744324	-0.500866770744324	-0.000331748022588823	0.000331748022588823	0	-0.188038550600976	2.37822532653809e-05
1	1	Manual Mode	1566.62134147	-0.500859260559082	-0.500859260559082	-0.000330532879368148	0.000330532879368148	0	-0.188130365301625	1.93119049072266e-05
1	1	Manual Mode	1567.62134134	-0.500850558280945	-0.500850558280945	-0.000332075477852592	0.000332075477852592	0	-0.188222608477926	1.66893005371094e-05
1	1	Manual Mode	1568.62134134	-0.500846087932587	-0.500846087932587	-0.000333597269415976	0.000333597269415976	0	-0.188315274386097	3.48687171936035e-05
1	1	Manual Mode	1569.62134134	-0.500851511955261	-0.500851511955261	-0.000332350852377974	0.000332350852377974	0	-0.188407594067313	3.5703182220459e-05
1	1	Manual Mode	1570.62134134	-0.500844240188599	-0.500844240188599	-0.000329547246636491	0.000329547246636491	0	-0.188499134969157	2.75373458862305e-05
1	1	Manual Mode	1571.62134134	-0.500854134559631	-0.500854134559631	-0.00033276588067383	0.00033276588067383	0	-0.188591569936011	4.18424606323242e-05
1	1	Manual Mode	1572.62134134	-0.500860333442688	-0.500860333442688	-0.000331767148462908	0.000331767148462908	0	-0.188683727477251	3.0517578125e-05
1	1	Manual Mode	1573.62134134	-0.500861942768097	-0.500861942768097	-0.000332454316061664	0.000332454316061664	0	-0.188776075898379	2.9146671295166e-05
1	1	Manual Mode	1574.62134142	-0.500871479511261	-0.500871479511261	-0.000332083248730122	0.000332083248730122	0	-0.188868321252628	3.30209732055664e-05
1	1	Manual Mode	1575.62134134	-0.50087833404541	-0.50087833404541	-0.000331322908011111	0.000331322908011111	0	-0.188960355386379	2.16364860534668e-05
1	1	Manual Mode	1576.62134134	-0.500886797904968	-0.500886797904968	-0.000329474295541309	0.000329474295541309	0	-0.18905187602403	1.6629695892334e-05
1	1	Manual Mode	1577.62134148	-0.500888109207153	-0.500888109207153	-0.000327421420004993	0.000327421420004993	0	-0.189142826431209	2.51531600952148e-05
1	1	Manual Mode	1578.62134134	-0.500887751579285	-0.500887751579285	-0.000328834926768831	0.000328834926768831	0	-0.189234169453634	4.90546226501465e-05
1	1	Manual Mode	1579.62134134	-0.500874698162079	-0.500874698162079	-0.00032881212162212	0.00032881212162212	0	-0.189325506154085	5.03659248352051e-05
1	1	Manual Mode	1580.62134134	-0.500876188278198	-0.500876188278198	-0.000328913047876412	0.000328913047876412	0	-0.189416870889606	3.76701354980469e-05
1	1	Manual Mode	1581.62134134	-0.500877797603607	-0.500877797603607	-0.000327820716238584	0.000327820716238584	0	-0.189507932199672	1.71661376953125e-05
1	1	Manual Mode	1582.62134134	-0.500878393650055	-0.500878393650055	-0.000325985552144588	0.000325985552144588	0	-0.189598483741935	2.37226486206055e-05
1	1	Manual Mode	1583.62134175	-0.500877618789673	-0.500877618789673	-0.000327982128466143	0.000327982128466143	0	-0.189689589926084	2.83718109130859e-05
1	1	Manual Mode	1584.62134134	-0.500875771045685	-0.500875771045685	-0.000329022379365584	0.000329022379365584	0	-0.189780984993992	2.05039978027344e-05
1	1	Manual Mode	1585.62134137	-0.500886082649231	-0.500886082649231	-0.000329300259602496	0.000329300259602496	0	-0.18987245729107	2.47359275817871e-05
1	1	Manual Mode	1586.62134134	-0.500886678695679	-0.500886678695679	-0.000329068497144887	0.000329068497144887	0	-0.189963865204201	2.73585319519043e-05
1	1	Manual Mode	1587.62134134	-0.500900566577911	-0.500900566577911	-0.00032872797411972	0.00032872797411972	0	-0.190055178530346	2.88486480712891e-05
1	1	Manual Mode	1588.62134151	-0.50088757276535	-0.50088757276535	-0.000328796579867059	0.000328796579867059	0	-0.190146510929168	2.82526016235352e-05
1	1	Manual Mode	1589.62134175	-0.500892102718353	-0.500892102718353	-0.000326231492488957	0.000326231492488957	0	-0.190237130809942	2.65836715698242e-05
1	1	Manual Mode	1590.62134134	-0.500891625881195	-0.500891625881195	-0.00032667766773067	0.00032667766773067	0	-0.190327874569329	3.85046005249023e-05
1	1	Manual Mode	1591.62134134	-0.500874698162079	-0.500874698162079	-0.000325284365248411	0.000325284365248411	0	-0.190418231337453	4.83393669128418e-05
1	1	Manual Mode	1592.62134134	-0.500866591930389	-0.500866591930389	-0.000327113693254791	0.000327113693254791	0	-0.190509096252246	3.9219856262207e-05
1	1	Manual Mode	1593.62134134	-0.500868082046509	-0.500868082046509	-0.000327690799853423	0.000327690799853423	0	-0.190600121474428	3.99947166442871e-05
1	1	Manual Mode	1594.62134134	-0.500876188278198	-0.500876188278198	-0.000327940736649093	0.000327940736649093	0	-0.190691216123497	2.37822532653809e-05
1	1	Manual Mode	1595.62134135	-0.500879168510437	-0.500879168510437	-0.000328523584181738	0.000328523584181738	0	-0.190782472675571	3.26037406921387e-05
1	1	Manual Mode	1596.62134134	-0.500874698162079	-0.500874698162079	-0.000329601737932806	0.000329601737932806	0	-0.19087402871297	4.1961669921875e-05
1	1	Manual Mode	1597.62134134	-0.500863552093506	-0.500863552093506	-0.000330169202299727	0.000330169202299727	0	-0.190965742380276	3.74913215637207e-05
1	1	Manual Mode	1598.62134135	-0.500857174396515	-0.500857174396515	-0.00032922822832547	0.00032922822832547	0	-0.191057194666836	2.78949737548828e-05
1	1	Manual Mode	1599.62134193	-0.500855386257172	-0.500855386257172	-0.000330194322850764	0.000330194322850764	0	-0.191148915365271	9.41753387451172e-06
1	1	Manual Mode	1600.62134134	-0.500851929187775	-0.500851929187775	-0.000329138498478395	0.000329138498478395	0	-0.191240342672017	6.07967376708984e-06
1	1	Manual Mode	1601.62134134	-0.500870525836945	-0.500870525836945	-0.00032796046516266	0.00032796046516266	0	-0.191331442801229	3.07559967041016e-05
1	1	Manual Mode	1602.62134135	-0.500866115093231	-0.500866115093231	-0.000329070431934802	0.000329070431934802	0	-0.191422851255458	3.74317169189453e-05
1	1	Manual Mode	1603.62134141	-0.50086784362793	-0.50086784362793	-0.000328669518089971	0.000328669518089971	0	-0.191514148349294	3.10540199279785e-05
1	1	Manual Mode	1604.62134141	-0.500857889652252	-0.500857889652252	-0.000329592698340577	0.000329592698340577	0	-0.191605701876611	6.79492950439453e-06
1	1	Manual Mode	1605.62134134	-0.500862777233124	-0.500862777233124	-0.000330455614642989	0.000330455614642989	0	-0.191697495096475	1.64508819580078e-05
1	1	Manual Mode	1606.62134134	-0.50086122751236	-0.50086122751236	-0.00033009856660887	0.00033009856660887	0	-0.191789189142756	3.2961368560791e-05
1	1	Manual Mode	1607.62134134	-0.500864386558533	-0.500864386558533	-0.000330222139420536	0.000330222139420536	0	-0.191880917514817	3.60012054443359e-05
1	1	Manual Mode	1608.62134134	-0.500866055488586	-0.500866055488586	-0.000331950572890492	0.000331950572890492	0	-0.191973126007286	3.1590461730957e-05
1	1	Manual Mode	1609.62134134	-0.500855505466461	-0.500855505466461	-0.000331174912441493	0.000331174912441493	0	-0.19206511903852	2.75373458862305e-05
1	1	Manual Mode	1610.62134139	-0.500859141349792	-0.500859141349792	-0.000330122577034545	0.000330122577034545	0	-0.192156819758948	1.0371208190918e-05
1	1	Manual Mode	1611.62134134	-0.500855505466461	-0.500855505466461	-0.000328347740324479	0.000328347740324479	0	-0.192248027460033	3.45706939697266e-06
1	1	Manual Mode	1612.62134135	-0.500852823257446	-0.500852823257446	-0.000327037284912054	0.000327037284912054	0	-0.192338871151195	-5.96046447753906e-08
1	1	Manual Mode	1613.62134148	-0.500856518745422	-0.500856518745422	-0.00032686502517382	0.00032686502517382	0	-0.192429667003325	-1.07884407043457e-05
1	1	Manual Mode	1614.62134134	-0.500846922397614	-0.500846922397614	-0.000326982983922944	0.000326982983922944	0	-0.192520495597254	-1.85966491699219e-05
1	1	Manual Mode	1615.62134134	-0.500845670700073	-0.500845670700073	-0.000328308695629623	0.000328308695629623	0	-0.192611692457151	-8.82148742675781e-06
1	1	Manual Mode	1616.62134138	-0.500849425792694	-0.500849425792694	-0.000327623209077843	0.000327623209077843	0	-0.192702698907757	-4.70876693725586e-06
1	1	Manual Mode	1617.62134141	-0.500857472419739	-0.500857472419739	-0.000327915742969526	0.000327915742969526	0	-0.19279378661687	6.79492950439453e-06
1	1	Manual Mode	1618.62134134	-0.500849843025208	-0.500849843025208	-0.000327236790298446	0.000327236790298446	0	-0.192884685718924	1.19805335998535e-05
1	1	Manual Mode	1619.62134134	-0.500850737094879	-0.500850737094879	-0.000328614551025644	0.000328614551025644	0	-0.192975967538653	1.78813934326172e-05
1	1	Manual Mode	1620.62134134	-0.500850558280945	-0.500850558280945	-0.000330476770460592	0.000330476770460592	0	-0.193067766641559	2.41398811340332e-05
1	1	Manual Mode	1621.62134134	-0.500856816768646	-0.500856816768646	-0.000332705331264828	0.000332705331264828	0	-0.193160184789132	1.22189521789551e-05
1	1	Manual Mode	1622.62134134	-0.500865578651428	-0.500865578651428	-0.000331335531722365	0.000331335531722365	0	-0.193252222436833	1.44839286804199e-05
1	1	Manual Mode	1623.62134134	-0.50085461139679	-0.50085461139679	-0.000330588575943427	0.000330588575943427	0	-0.193344052596817	5.18560409545898e-06
1	1	Manual Mode	1624.62134148	-0.500842213630676	-0.500842213630676	-0.00033032341457137	0.00033032341457137	0	-0.193435809113711	1.68085098266602e-05
1	1	Manual Mode	1625.62134134	-0.500847935676575	-0.500847935676575	-0.000331023776802994	0.000331023776802994	0	-0.19352776014995	3.09944152832031e-06
1	1	Manual Mode	1626.62134134	-0.500855684280396	-0.500855684280396	-0.000332441057993061	0.000332441057993061	0	-0.193620104888281	1.76429748535156e-05
1	1	Manual Mode	1627.62134134	-0.500864684581757	-0.500864684581757	-0.000331266799103556	0.000331266799103556	0	-0.193712123443588	2.35438346862793e-05
1	1	Manual Mode	1628.62134134	-0.500872075557709	-0.500872075557709	-0.000330590003247463	0.000330590003247463	0	-0.193803954000045	2.62260437011719e-05
1	1	Manual Mode	1629.62134134	-0.500874400138855	-0.500874400138855	-0.000329765021514546	0.000329765021514546	0	-0.19389555539491	1.20997428894043e-05
1	1	Manual Mode	1630.62134172	-0.500869929790497	-0.500869929790497	-0.000328999669372475	0.000328999669372475	0	-0.193986944226686	-2.5331974029541e-05
1	1	Manual Mode	1631.62134134	-0.500867605209351	-0.500867605209351	-0.000328745514100431	0.000328745514100431	0	-0.194078262390346	-4.58955764770508e-06
1	1	Manual Mode	1632.62134134	-0.500857472419739	-0.500857472419739	-0.00032728325697429	0.00032728325697429	0	-0.194169174406173	-9.00030136108398e-06
1	1	Manual Mode	1633.6213414	-0.500866413116455	-0.500866413116455	-0.000328171198674137	0.000328171198674137	0	-0.19426033307794	1.20997428894043e-05
1	1	Manual Mode	1634.62134134	-0.500869393348694	-0.500869393348694	-0.000328129077346135	0.000328129077346135	0	-0.194351480038401	1.36494636535645e-05
1	1	Manual Mode	1635.62134136	-0.500867128372192	-0.500867128372192	-0.000328012228722373	0.000328012228722373	0	-0.194442594548202	1.50799751281738e-05
1	1	Manual Mode	1636.62134139	-0.500861525535583	-0.500861525535583	-0.000326391540848215	0.000326391540848215	0	-0.194533258867824	1.48415565490723e-05
1	1	Manual Mode	1637.62134134	-0.500858306884766	-0.500858306884766	-0.000325663615789759	0.000325663615789759	0	-0.194623720978798	3.06963920593262e-05
1	1	Manual Mode	1638.62134134	-0.500860512256622	-0.500860512256622	-0.000325608712161167	0.000325608712161167	0	-0.194714167843287	2.93850898742676e-05
1	1	Manual Mode	1639.62134134	-0.500853598117828	-0.500853598117828	-0.000323866544854597	0.000323866544854597	0	-0.194804130772414	4.95314598083496e-05
1	1	Manual Mode	1640.62134135	-0.500859200954437	-0.500859200954437	-0.000323508418412983	0.000323508418412983	0	-0.194893994222871	4.17232513427734e-05
1	1	Manual Mode	1641.62134134	-0.500873625278473	-0.500873625278473	-0.00032395291260772	0.00032395291260772	0	-0.19498398114214	4.6074390411377e-05
1	1	Manual Mode	1642.62134134	-0.50087308883667	-0.50087308883667	-0.000322559324664653	0.000322559324664653	0	-0.195073580954547	4.20808792114258e-05
1	1	Manual Mode	1643.62134134	-0.5008664727211	-0.5008664727211	-0.000323155874316045	0.000323155874316045	0	-0.195163346475191	4.35113906860352e-05
1	1	Manual Mode	1644.62134134	-0.500852465629578	-0.500852465629578	-0.000322505087111278	0.000322505087111278	0	-0.19525293122161	2.95042991638184e-05
1	1	Manual Mode	1645.62134134	-0.500860154628754	-0.500860154628754	-0.000321737324411279	0.000321737324411279	0	-0.195342302700613	2.41398811340332e-05
1	1	Manual Mode	1646.62134141	-0.500858247280121	-0.500858247280121	-0.000319835679667065	0.000319835679667065	0	-0.195431145951184	3.08752059936523e-05
1	1	Manual Mode	1647.62134148	-0.500874102115631	-0.500874102115631	-0.000320952180319906	0.000320952180319906	0	-0.195520299340847	1.56164169311523e-05
1	1	Manual Mode	1648.62134134	-0.50087296962738	-0.50087296962738	-0.000321153810803418	0.000321153810803418	0	-0.195609508720248	1.81794166564941e-05
1	1	Manual Mode	1649.62134141	-0.50086510181427	-0.50086510181427	-0.000321005276030052	0.000321005276030052	0	-0.19569867685872	1.59144401550293e-05
1	1	Manual Mode	1650.62134134	-0.500875353813171	-0.500875353813171	-0.000319761935625195	0.000319761935625195	0	-0.195787499612398	3.0219554901123e-05
1	1	Manual Mode	1651.62134134	-0.500882744789124	-0.500882744789124	-0.000319497472046223	0.000319497472046223	0	-0.195876248910189	1.19209289550781e-06
1	1	Manual Mode	1652.62134134	-0.500885009765625	-0.500885009765625	-0.000320316903152333	0.000320316903152333	0	-0.195965225827731	2.24113464355469e-05
1	1	Manual Mode	1653.62134134	-0.500870645046234	-0.500870645046234	-0.000317191170748816	0.000317191170748816	0	-0.196053334486273	6.07967376708984e-06
1	1	Manual Mode	1654.62134135	-0.500874757766724	-0.500874757766724	-0.000317320230751555	0.000317320230751555	0	-0.196141478995696	2.24113464355469e-05
1	1	Manual Mode	1655.62134134	-0.500870227813721	-0.500870227813721	-0.000316783849894756	0.000316783849894756	0	-0.196229474508676	1.09672546386719e-05
1	1	Manual Mode	1656.62134134	-0.500878393650055	-0.500878393650055	-0.000317572482951551	0.000317572482951551	0	-0.196317689087274	1.40070915222168e-05
1	1	Manual Mode	1657.62134134	-0.500886678695679	-0.500886678695679	-0.000317633698435769	0.000317633698435769	0	-0.196405920670173	1.6331672668457e-05
1	1	Manual Mode	1658.62134134	-0.500872313976288	-0.500872313976288	-0.000314856101345613	0.000314856101345613	0	-0.196493380698324	1.49011611938477e-05
1	1	Manual Mode	1659.62134137	-0.500868082046509	-0.500868082046509	-0.000314121864431531	0.000314121864431531	0	-0.196580636774395	7.92741775512695e-06
1	1	Manual Mode	1660.62134134	-0.500874042510986	-0.500874042510986	-0.00031323071922707	0.00031323071922707	0	-0.196667645304903	2.10404396057129e-05
1	1	Manual Mode	1661.62134134	-0.500876188278198	-0.500876188278198	-0.000314398888286021	0.000314398888286021	0	-0.196754978329427	1.7702579498291e-05
1	1	Manual Mode	1662.62134134	-0.500878393650055	-0.500878393650055	-0.00031457384404299	0.00031457384404299	0	-0.196842359952772	2.19941139221191e-05
1	1	Manual Mode	1663.62134134	-0.500872135162354	-0.500872135162354	-0.000313951920097622	0.000313951920097622	0	-0.196929568819466	2.3961067199707e-05
1	1	Manual Mode	1664.62134134	-0.500865042209625	-0.500865042209625	-0.000315033404224775	0.000315033404224775	0	-0.197017078098418	1.74641609191895e-05
1	1	Manual Mode	1665.62134141	-0.500853180885315	-0.500853180885315	-0.000315212324715178	0.000315212324715178	0	-0.197104637083634	1.5556812286377e-05
1	1	Manual Mode	1666.62134134	-0.500857353210449	-0.500857353210449	-0.000313820703279895	0.000313820703279895	0	-0.19719180949511	1.71661376953125e-05
1	1	Manual Mode	1667.62134134	-0.500864267349243	-0.500864267349243	-0.000313229577383841	0.000313229577383841	0	-0.19727881771105	1.50799751281738e-05
1	1	Manual Mode	1668.62134134	-0.500874042510986	-0.500874042510986	-0.000312977991259062	0.000312977991259062	0	-0.197365756041955	-6.55651092529297e-07
1	1	Manual Mode	1669.62134134	-0.500881195068359	-0.500881195068359	-0.00031442210576501	0.00031442210576501	0	-0.197453095515779	-1.49011611938477e-06
1	1	Manual Mode	1670.62134134	-0.500876843929291	-0.500876843929291	-0.000315133632685983	0.000315133632685983	0	-0.197540632635969	9.05990600585938e-06
1	1	Manual Mode	1671.62134134	-0.500872492790222	-0.500872492790222	-0.000314424262579998	0.000314424262579998	0	-0.197627972708908	-7.56978988647461e-06
1	1	Manual Mode	1672.62134134	-0.500865399837494	-0.500865399837494	-0.000314165444781435	0.000314165444781435	0	-0.197715240888014	1.00135803222656e-05
1	1	Manual Mode	1673.62134148	-0.500894129276276	-0.500894129276276	-0.000314072574865481	0.000314072574865481	0	-0.197802483282135	4.58955764770508e-06
1	1	Manual Mode	1674.62134134	-0.500892758369446	-0.500892758369446	-0.000314690216898741	0.000314690216898741	0	-0.197889897219036	1.96695327758789e-06
1	1	Manual Mode	1675.62134134	-0.50088357925415	-0.50088357925415	-0.000314159894154628	0.000314159894154628	0	-0.197977163856301	1.19209289550781e-05
1	1	Manual Mode	1676.62134134	-0.500871181488037	-0.500871181488037	-0.000315588752366322	0.000315588752366322	0	-0.198064827398625	7.86781311035156e-06
1	1	Manual Mode	1677.62134135	-0.500874578952789	-0.500874578952789	-0.000314952491944857	0.000314952491944857	0	-0.198152314202818	1.88350677490234e-05
1	1	Manual Mode	1678.62134137	-0.500870048999786	-0.500870048999786	-0.000314984082940858	0.000314984082940858	0	-0.198239809783162	1.35898590087891e-05
1	1	Manual Mode	1679.62134135	-0.500888049602509	-0.500888049602509	-0.000315040318719884	0.000315040318719884	0	-0.198327320981057	1.73449516296387e-05
1	1	Manual Mode	1680.62134134	-0.5008944272995	-0.5008944272995	-0.000315681463692939	0.000315681463692939	0	-0.19841501027565	8.52346420288086e-06
1	1	Manual Mode	1681.62134137	-0.500893712043762	-0.500893712043762	-0.000317326415735712	0.000317326415735712	0	-0.198503156504888	2.74181365966797e-06
1	1	Manual Mode	1682.62134141	-0.500889599323273	-0.500889599323273	-0.000317317629886422	0.000317317629886422	0	-0.198591300294493	8.58306884765625e-06
1	1	Manual Mode	1683.62134134	-0.500876605510712	-0.500876605510712	-0.000316646955578752	0.000316646955578752	0	-0.198679257775997	1.39474868774414e-05
1	1	Manual Mode	1684.62134148	-0.500877439975739	-0.500877439975739	-0.000317841196724764	0.000317841196724764	0	-0.19876754700967	2.62260437011719e-05
1	1	Manual Mode	1685.62134142	-0.500887274742126	-0.500887274742126	-0.000316018751495624	0.000316018751495624	0	-0.198855329990929	8.76188278198242e-06
1	1	Manual Mode	1686.62134134	-0.500881195068359	-0.500881195068359	-0.00031597114297655	0.00031597114297655	0	-0.198943099745846	8.2850456237793e-06
1	1	Manual Mode	1687.62134135	-0.500881850719452	-0.500881850719452	-0.000315672075204168	0.000315672075204168	0	-0.199030786434279	4.23192977905273e-06
1	1	Manual Mode	1688.62134139	-0.500871777534485	-0.500871777534485	-0.00031513366440385	0.00031513366440385	0	-0.199118323566782	-5.30481338500977e-06
1	1	Manual Mode	1689.62134135	-0.500882148742676	-0.500882148742676	-0.000314134519860651	0.000314134519860651	0	-0.199205583152141	-1.31726264953613e-05
1	1	Manual Mode	1690.62134134	-0.500884771347046	-0.500884771347046	-0.000313190342381779	0.000313190342381779	0	-0.1992925804686	1.46627426147461e-05
1	1	Manual Mode	1691.62134134	-0.50089031457901	-0.50089031457901	-0.000313131029969609	0.000313131029969609	0	-0.199379561310258	-7.03334808349609e-06
1	1	Manual Mode	1692.62134134	-0.500881791114807	-0.500881791114807	-0.000313593159298659	0.000313593159298659	0	-0.199466670521174	-2.49147415161133e-05
1	1	Manual Mode	1693.6213419	-0.500880897045135	-0.500880897045135	-0.000312309473766379	0.000312309473766379	0	-0.199553423201358	-2.22921371459961e-05
1	1	Manual Mode	1694.62134141	-0.500884830951691	-0.500884830951691	-0.00031115621210514	0.00031115621210514	0	-0.199639855440146	-6.9737434387207e-06
1	1	Manual Mode	1695.62134135	-0.500885128974915	-0.500885128974915	-0.000313271127790228	0.000313271127790228	0	-0.199726875192644	-8.94069671630859e-06
1	1	Manual Mode	1696.62134134	-0.500884890556335	-0.500884890556335	-0.000311734999750747	0.000311734999750747	0	-0.199813468247265	-6.13927841186523e-06
1	1	Manual Mode	1697.62134141	-0.500879287719727	-0.500879287719727	-0.000310270427220281	0.000310270427220281	0	-0.199899654483081	-4.58955764770508e-06
1	1	Manual Mode	1698.62134135	-0.500886976718903	-0.500886976718903	-0.000309967109253658	0.000309967109253658	0	-0.199985756452708	-1.99079513549805e-05
1	1	Manual Mode	1699.62134134	-0.500885963439941	-0.500885963439941	-0.000308933519106385	0.000308933519106385	0	-0.200071571318268	-3.33786010742188e-06
1	1	Manual Mode	1700.62134175	-0.500884175300598	-0.500884175300598	-0.000309208386145888	0.000309208386145888	0	-0.200157462571857	-7.15255737304688e-06
1	1	Manual Mode	1701.62134134	-0.500891804695129	-0.500891804695129	-0.000308788409862706	0.000308788409862706	0	-0.200243237094985	-2.13384628295898e-05
1	1	Manual Mode	1702.62134134	-0.500874698162079	-0.500874698162079	-0.000308427619120226	0.000308427619120226	0	-0.200328911433629	-8.2850456237793e-06
1	1	Manual Mode	1703.62134134	-0.500871956348419	-0.500871956348419	-0.000308654211565437	0.000308654211565437	0	-0.20041464871462	1.18017196655273e-05
1	1	Manual Mode	1704.62134134	-0.500881850719452	-0.500881850719452	-0.000309808615069906	0.000309808615069906	0	-0.20050070666325	1.9073486328125e-05
1	1	Manual Mode	1705.62134134	-0.500887274742126	-0.500887274742126	-0.000308926890072084	0.000308926890072084	0	-0.20058651968827	1.63912773132324e-05
1	1	Manual Mode	1706.62134148	-0.50088769197464	-0.50088769197464	-0.000308473863770998	0.000308473863770998	0	-0.200672206884647	1.06096267700195e-05
1	1	Manual Mode	1707.62134147	-0.500880777835846	-0.500880777835846	-0.000309257739147672	0.000309257739147672	0	-0.200758111811329	1.71065330505371e-05
1	1	Manual Mode	1708.62134134	-0.500880658626556	-0.500880658626556	-0.000308873033133119	0.000308873033133119	0	-0.200843909864935	2.38418579101563e-07
1	1	Manual Mode	1709.62134134	-0.500873804092407	-0.500873804092407	-0.000308608823297087	0.000308608823297087	0	-0.200929634538073	-6.79492950439453e-06
1	1	Manual Mode	1710.62134134	-0.5008664727211	-0.5008664727211	-0.000309001744239315	0.000309001744239315	0	-0.201015468355917	4.52995300292969e-06
1	1	Manual Mode	1711.62134134	-0.500883758068085	-0.500883758068085	-0.000309554808694404	0.000309554808694404	0	-0.201101455802777	1.23381614685059e-05
1	1	Manual Mode	1712.62134134	-0.500895380973816	-0.500895380973816	-0.000311575173416562	0.000311575173416562	0	-0.201188004462059	2.44975090026855e-05
1	1	Manual Mode	1713.62134134	-0.500896453857422	-0.500896453857422	-0.000311301479938156	0.000311301479938156	0	-0.201274477095375	1.52587890625e-05
1	1	Manual Mode	1714.62134134	-0.500889360904694	-0.500889360904694	-0.00031119972901931	0.00031119972901931	0	-0.201360921464547	1.46031379699707e-05
1	1	Manual Mode	1715.62134134	-0.500890135765076	-0.500890135765076	-0.000310461305346721	0.000310461305346721	0	-0.201447160716032	8.34465026855469e-06
1	1	Manual Mode	1716.62134134	-0.500888824462891	-0.500888824462891	-0.000310673561315836	0.000310673561315836	0	-0.201533458927509	1.54376029968262e-05
1	1	Manual Mode	1717.62134147	-0.500897586345673	-0.500897586345673	-0.000311437898486148	0.000311437898486148	0	-0.201619969466113	1.77621841430664e-05
1	1	Manual Mode	1718.62134134	-0.500884056091309	-0.500884056091309	-0.00031093586807982	0.00031093586807982	0	-0.201706340529351	2.45571136474609e-05
1	1	Manual Mode	1719.62134141	-0.500884532928467	-0.500884532928467	-0.000310053096392371	0.000310053096392371	0	-0.201792466395489	1.77621841430664e-05
1	1	Manual Mode	1720.62134134	-0.500892400741577	-0.500892400741577	-0.000312244071523654	0.000312244071523654	0	-0.20187920085373	1.75833702087402e-05
1	1	Manual Mode	1721.62134134	-0.500885665416718	-0.500885665416718	-0.00031124562477354	0.00031124562477354	0	-0.201965657971722	2.61068344116211e-05
1	1	Manual Mode	1722.62134134	-0.50088506937027	-0.50088506937027	-0.000310945732336603	0.000310945732336603	0	-0.20205203178626	2.65836715698242e-05
1	1	Manual Mode	1723.62134134	-0.500900328159332	-0.500900328159332	-0.000309784128876218	0.000309784128876218	0	-0.20213808293317	2.7000904083252e-05
1	1	Manual Mode	1724.62134137	-0.500902712345123	-0.500902712345123	-0.000309882517701113	0.000309882517701113	0	-0.202224161412892	2.10404396057129e-05
1	1	Manual Mode	1725.62134135	-0.500899076461792	-0.500899076461792	-0.000309884230465956	0.000309884230465956	0	-0.202310240364077	3.39746475219727e-06
1	1	Manual Mode	1726.62134134	-0.500895321369171	-0.500895321369171	-0.00031102816707416	0.00031102816707416	0	-0.20239663707629	4.58955764770508e-06
1	1	Manual Mode	1727.62134141	-0.500886619091034	-0.500886619091034	-0.000311385246826147	0.000311385246826147	0	-0.202483132984241	1.28746032714844e-05
1	1	Manual Mode	1728.62134134	-0.500889837741852	-0.500889837741852	-0.000311885374160427	0.000311885374160427	0	-0.202569767804332	1.83582305908203e-05
1	1	Manual Mode	1729.62134134	-0.500904560089111	-0.500904560089111	-0.000311325395210229	0.000311325395210229	0	-0.202656247080779	2.7775764465332e-05
1	1	Manual Mode	1730.62134135	-0.500896096229553	-0.500896096229553	-0.000311402311038846	0.000311402311038846	0	-0.202742747723599	2.81929969787598e-05
1	1	Manual Mode	1731.62134134	-0.500895798206329	-0.500895798206329	-0.000311584466751731	0.000311584466751731	0	-0.202829298963498	2.99811363220215e-05
1	1	Manual Mode	1732.62134134	-0.500903487205505	-0.500903487205505	-0.000312097915590349	0.000312097915590349	0	-0.20291599282894	2.3961067199707e-05
1	1	Manual Mode	1733.62134178	-0.500890672206879	-0.500890672206879	-0.000313887564544523	0.000313887564544523	0	-0.203003183857455	2.40802764892578e-05
1	1	Manual Mode	1734.62134134	-0.500889658927917	-0.500889658927917	-0.000313928670900766	0.000313928670900766	0	-0.20309038622767	7.62939453125e-06
1	1	Manual Mode	1735.62134134	-0.500881850719452	-0.500881850719452	-0.000312554557728326	0.000312554557728326	0	-0.20317720693815	-8.82148742675781e-06
1	1	Manual Mode	1736.62134141	-0.500868439674377	-0.500868439674377	-0.000312992644913834	0.000312992644913834	0	-0.203264149345601	1.33514404296875e-05
1	1	Manual Mode	1737.62134135	-0.500889778137207	-0.500889778137207	-0.000313856893366679	0.000313856893366679	0	-0.203351331810749	1.06096267700195e-05
1	1	Manual Mode	1738.62134135	-0.5008824467659	-0.5008824467659	-0.000311853592857221	0.000311853592857221	0	-0.203437957808765	1.20401382446289e-05
1	1	Manual Mode	1739.62134134	-0.500882029533386	-0.500882029533386	-0.000313278771796288	0.000313278771796288	0	-0.20352497968895	3.99351119995117e-06
1	1	Manual Mode	1740.62134134	-0.500886917114258	-0.500886917114258	-0.000312819306768106	0.000312819306768106	0	-0.20361187394083	1.74641609191895e-05
1	1	Manual Mode	1741.62134134	-0.500895798206329	-0.500895798206329	-0.000313555383318501	0.000313555383318501	0	-0.203698972658418	2.89082527160645e-05
1	1	Manual Mode	1742.62134134	-0.500903069972992	-0.500903069972992	-0.000313685775471674	0.000313685775471674	0	-0.203786107596049	1.36494636535645e-05
1	1	Manual Mode	1743.62134134	-0.500895977020264	-0.500895977020264	-0.000313914207553199	0.000313914207553199	0	-0.203873305987036	1.68085098266602e-05
1	1	Manual Mode	1744.62134134	-0.500886619091034	-0.500886619091034	-0.000316203983841654	0.000316203983841654	0	-0.203961140426992	3.57627868652344e-07
1	1	Manual Mode	1745.62134134	-0.500897586345673	-0.500897586345673	-0.000318692853184223	0.000318692853184223	0	-0.204049666219543	1.78813934326172e-06
1	1	Manual Mode	1746.62134134	-0.500894784927368	-0.500894784927368	-0.000318835044384095	0.000318835044384095	0	-0.20413823150965	-1.6331672668457e-05
1	1	Manual Mode	1747.62134229	-0.500889480113983	-0.500889480113983	-0.000320113686775447	0.000320113686775447	0	-0.204227152062673	-8.76188278198242e-06
1	1	Manual Mode	1748.62134134	-0.500892162322998	-0.500892162322998	-0.000320562367728689	0.000320562367728689	0	-0.204316197080227	-1.4960765838623e-05
1	1	Manual Mode	1749.62134135	-0.500883400440216	-0.500883400440216	-0.00032115691915443	0.00032115691915443	0	-0.20440540733644	-1.31130218505859e-06
1	1	Manual Mode	1750.62134134	-0.500884532928467	-0.500884532928467	-0.000322633005270788	0.000322633005270788	0	-0.204495027614786	-3.99351119995117e-06
1	1	Manual Mode	1751.62134139	-0.500885665416718	-0.500885665416718	-0.000322043782446782	0.000322043782446782	0	-0.204584484225494	-1.06096267700195e-05
1	1	Manual Mode	1752.62134135	-0.500885486602783	-0.500885486602783	-0.000321591136760106	0.000321591136760106	0	-0.204673815093243	-1.65700912475586e-05
1	1	Manual Mode	1753.62134134	-0.500881314277649	-0.500881314277649	-0.000321388237561895	0.000321388237561895	0	-0.204763089602784	-1.45435333251953e-05
1	1	Manual Mode	1754.62134134	-0.500887155532837	-0.500887155532837	-0.000322732377349574	0.000322732377349574	0	-0.204852737485381	2.62260437011719e-06
1	1	Manual Mode	1755.62134134	-0.500880241394043	-0.500880241394043	-0.000322598305923775	0.000322598305923775	0	-0.204942348125915	-5.60283660888672e-06
1	1	Manual Mode	1756.62134134	-0.500873684883118	-0.500873684883118	-0.000322705448880092	0.000322705448880092	0	-0.205031988528382	5.90085983276367e-06
1	1	Manual Mode	1757.62134135	-0.500885725021362	-0.500885725021362	-0.000323008259360836	0.000323008259360836	0	-0.205121713045768	8.82148742675781e-06
1	1	Manual Mode	1758.62134142	-0.500873684883118	-0.500873684883118	-0.000324002931684721	0.000324002931684721	0	-0.205211713866425	4.94718551635742e-06
1	1	Manual Mode	1759.62134141	-0.500883281230927	-0.500883281230927	-0.000324898168494086	0.000324898168494086	0	-0.205301963356771	1.03116035461426e-05
1	1	Manual Mode	1760.62134134	-0.500882565975189	-0.500882565975189	-0.000323838506259752	0.000323838506259752	0	-0.205391918491102	5.96046447753906e-08
1	1	Manual Mode	1761.62134134	-0.5008904337883	-0.5008904337883	-0.000324825598013312	0.000324825598013312	0	-0.205482147823884	7.27176666259766e-06
1	1	Manual Mode	1762.62134134	-0.500871181488037	-0.500871181488037	-0.000323715218908893	0.000323715218908893	0	-0.205572068718025	1.20997428894043e-05
1	1	Manual Mode	1763.62134137	-0.500868439674377	-0.500868439674377	-0.000325594565992275	0.000325594565992275	0	-0.205662511655736	1.53183937072754e-05
1	1	Manual Mode	1764.62134134	-0.500864207744598	-0.500864207744598	-0.000323764857371485	0.000323764857371485	0	-0.205752446335641	-4.29153442382813e-06
1	1	Manual Mode	1765.62134134	-0.500865042209625	-0.500865042209625	-0.000322308531486561	0.000322308531486561	0	-0.205841976483276	6.91413879394531e-06
1	1	Manual Mode	1766.62134141	-0.500873923301697	-0.500873923301697	-0.000323659617487217	0.000323659617487217	0	-0.205931881938872	5.84125518798828e-06
1	1	Manual Mode	1767.62134135	-0.500867962837219	-0.500867962837219	-0.00032602491401812	0.00032602491401812	0	-0.206022444409554	6.9737434387207e-06
1	1	Manual Mode	1768.62134136	-0.500869572162628	-0.500869572162628	-0.000325379169954281	0.000325379169954281	0	-0.206112827513223	-2.80141830444336e-06
1	1	Manual Mode	1769.62134134	-0.500891327857971	-0.500891327857971	-0.00032530418891558	0.00032530418891558	0	-0.206203189786115	-5.42402267456055e-06
1	1	Manual Mode	1770.62134135	-0.500883817672729	-0.500883817672729	-0.000325071760382754	0.000325071760382754	0	-0.206293487498235	1.2516975402832e-05
1	1	Manual Mode	1771.62134134	-0.500888407230377	-0.500888407230377	-0.000325617910342734	0.000325617910342734	0	-0.20638393691687	-7.15255737304688e-07
1	1	Manual Mode	1772.62134134	-0.500895977020264	-0.500895977020264	-0.000325833211227126	0.000325833211227126	0	-0.206474446142211	1.07288360595703e-06
1	1	Manual Mode	1773.62134141	-0.500884115695953	-0.500884115695953	-0.000326453771304193	0.000326453771304193	0	-0.206565127751699	-5.42402267456055e-06
1	1	Manual Mode	1774.62134134	-0.500875353813171	-0.500875353813171	-0.000326001696539131	0.000326001696539131	0	-0.206655683772176	2.20537185668945e-06
1	1	Manual Mode	1775.62134134	-0.50087034702301	-0.50087034702301	-0.00032425125086915	0.00032425125086915	0	-0.206745753564084	-2.02655792236328e-06
1	1	Manual Mode	1776.62134134	-0.50087982416153	-0.50087982416153	-0.000323778020286485	0.000323778020286485	0	-0.206835691903053	-1.72853469848633e-06
1	1	Manual Mode	1777.62134134	-0.50088369846344	-0.50088369846344	-0.000324491355125905	0.000324491355125905	0	-0.206925828390588	-2.5629997253418e-06
1	1	Manual Mode	1778.62134134	-0.500897645950317	-0.500897645950317	-0.000323914248527273	0.000323914248527273	0	-0.207015804570734	0
1	1	Manual Mode	1779.62134135	-0.500904679298401	-0.500904679298401	-0.00032242166911983	0.00032242166911983	0	-0.207105366146385	1.96695327758789e-06
1	1	Manual Mode	1780.62134134	-0.50090104341507	-0.50090104341507	-0.000322890522636784	0.000322890522636784	0	-0.207195057957332	2.33650207519531e-05
1	1	Manual Mode	1781.62134134	-0.500901281833649	-0.500901281833649	-0.00032309085268773	0.00032309085268773	0	-0.207284805416412	6.49690628051758e-06
1	1	Manual Mode	1782.62134134	-0.500899195671082	-0.500899195671082	-0.000323186450340287	0.000323186450340287	0	-0.207374579430395	-7.74860382080078e-07
1	1	Manual Mode	1783.62134142	-0.500884354114532	-0.500884354114532	-0.000321835966979113	0.000321835966979113	0	-0.207463978317264	-1.78813934326172e-07
1	1	Manual Mode	1784.62134148	-0.500890016555786	-0.500890016555786	-0.000321661042940012	0.000321661042940012	0	-0.20755332861233	2.86102294921875e-06
1	1	Manual Mode	1785.62134134	-0.500888705253601	-0.500888705253601	-0.000322904985984351	0.000322904985984351	0	-0.207643024429213	4.58955764770508e-06
1	1	Manual Mode	1786.62134141	-0.50088894367218	-0.50088894367218	-0.000324641761253451	0.000324641761253451	0	-0.20773320270254	2.22921371459961e-05
1	1	Manual Mode	1787.62134134	-0.50089418888092	-0.50089418888092	-0.000323391538071353	0.000323391538071353	0	-0.20782303367905	1.46627426147461e-05
1	1	Manual Mode	1788.62134134	-0.500897765159607	-0.500897765159607	-0.000321745000135207	0.000321745000135207	0	-0.207912407290198	8.82148742675781e-06
1	1	Manual Mode	1789.62134134	-0.500893533229828	-0.500893533229828	-0.000322901179840254	0.000322901179840254	0	-0.208002102062376	9.17911529541016e-06
1	1	Manual Mode	1790.62134134	-0.500898540019989	-0.500898540019989	-0.000323432105223849	0.000323432105223849	0	-0.208091944313827	3.57627868652344e-06
1	1	Manual Mode	1791.62134134	-0.500874698162079	-0.500874698162079	-0.000322981933530835	0.000322981933530835	0	-0.208181661517586	1.09672546386719e-05
1	1	Manual Mode	1792.62134137	-0.50087833404541	-0.50087833404541	-0.000323532841170936	0.000323532841170936	0	-0.208271531753941	4.82797622680664e-06
1	1	Manual Mode	1793.62134134	-0.500880897045135	-0.500880897045135	-0.00032379476732051	0.00032379476732051	0	-0.208361474742165	3.57627868652344e-06
1	1	Manual Mode	1794.62134134	-0.500880360603333	-0.500880360603333	-0.000325367275753979	0.000325367275753979	0	-0.208451854540985	9.29832458496094e-06
1	1	Manual Mode	1795.62134148	-0.500895023345947	-0.500895023345947	-0.000326457767755494	0.000326457767755494	0	-0.208542537266946	1.49011611938477e-06
1	1	Manual Mode	1796.62134134	-0.500897109508514	-0.500897109508514	-0.000325055584270343	0.000325055584270343	0	-0.208632830472158	-7.86781311035156e-06
1	1	Manual Mode	1797.62134134	-0.500869512557983	-0.500869512557983	-0.000325586033885926	0.000325586033885926	0	-0.208723271037126	1.4185905456543e-05
1	1	Manual Mode	1798.62134134	-0.500878214836121	-0.500878214836121	-0.000324786648472058	0.000324786648472058	0	-0.208813489550591	1.49011611938477e-05
1	1	Manual Mode	1799.62134134	-0.5008904337883	-0.5008904337883	-0.000325238754954988	0.000325238754954988	0	-0.208903833649189	1.65104866027832e-05
1	1	Manual Mode	1800.62134141	-0.500895857810974	-0.500895857810974	-0.000324646994701584	0.000324646994701584	0	-0.208994013376252	1.62124633789063e-05
1	1	Manual Mode	1801.62134134	-0.500910639762878	-0.500910639762878	-0.00032417601608751	0.00032417601608751	0	-0.209084062263307	2.98023223876953e-07
1	1	Manual Mode	1802.62134134	-0.500897109508514	-0.500897109508514	-0.000324295370422802	0.000324295370422802	0	-0.209174144310646	7.33137130737305e-06
1	1	Manual Mode	1803.62134134	-0.50091564655304	-0.50091564655304	-0.000324742370329069	0.000324742370329069	0	-0.209264350524627	1.60932540893555e-06
1	1	Manual Mode	1804.62134141	-0.50090366601944	-0.50090366601944	-0.000324374823680817	0.000324374823680817	0	-0.209354454648623	3.63588333129883e-06
1	1	Manual Mode	1805.62134134	-0.500895440578461	-0.500895440578461	-0.000323421733481186	0.000323421733481186	0	-0.209444294012746	0
1	1	Manual Mode	1806.62134134	-0.500889182090759	-0.500889182090759	-0.000322802886168962	0.000322802886168962	0	-0.209533961481126	-1.13248825073242e-06
1	1	Manual Mode	1807.6213414	-0.500891447067261	-0.500891447067261	-0.000322738752640936	0.000322738752640936	0	-0.209623611140016	5.36441802978516e-06
1	1	Manual Mode	1808.62134134	-0.500890791416168	-0.500890791416168	-0.000321696027747832	0.000321696027747832	0	-0.209712971142363	6.02006912231445e-06
1	1	Manual Mode	1809.62134134	-0.500888228416443	-0.500888228416443	-0.000323684135398772	0.000323684135398772	0	-0.209802883402195	1.4185905456543e-05
1	1	Manual Mode	1810.62134134	-0.500900983810425	-0.500900983810425	-0.000327425828788572	0.000327425828788572	0	-0.209893835021303	1.38282775878906e-05
1	1	Manual Mode	1811.62134134	-0.500900566577911	-0.500900566577911	-0.00032961962681006	0.00032961962681006	0	-0.209985396028751	4.05311584472656e-06
1	1	Manual Mode	1812.62134141	-0.50088357925415	-0.50088357925415	-0.000328051273417229	0.000328051273417229	0	-0.210076521388856	1.12056732177734e-05
1	1	Manual Mode	1813.62134141	-0.500881850719452	-0.500881850719452	-0.000328094473152725	0.000328094473152725	0	-0.21016765874251	1.82986259460449e-05
1	1	Manual Mode	1814.62134135	-0.500908374786377	-0.500908374786377	-0.000327653372769808	0.000327653372769808	0	-0.210258673562818	1.63912773132324e-05
1	1	Manual Mode	1815.62134148	-0.500904262065887	-0.500904262065887	-0.000328483905129532	0.000328483905129532	0	-0.210349919103883	1.62720680236816e-05
1	1	Manual Mode	1816.62134134	-0.500891506671906	-0.500891506671906	-0.000328893858566592	0.000328893858566592	0	-0.21044127849625	2.37822532653809e-05
1	1	Manual Mode	1817.62134134	-0.500880718231201	-0.500880718231201	-0.000327917487452237	0.000327917487452237	0	-0.210532366687209	8.46385955810547e-06
1	1	Manual Mode	1818.62134134	-0.500876069068909	-0.500876069068909	-0.000327590952006625	0.000327590952006625	0	-0.210623364173878	2.71201133728027e-05
1	1	Manual Mode	1819.62134134	-0.500869393348694	-0.500869393348694	-0.000329959991245889	0.000329959991245889	0	-0.210715019727001	4.35113906860352e-05
1	1	Manual Mode	1820.62134134	-0.500884175300598	-0.500884175300598	-0.00033028855663502	0.00033028855663502	0	-0.210806766548289	1.91330909729004e-05
1	1	Manual Mode	1821.62134134	-0.500887751579285	-0.500887751579285	-0.000328951965699799	0.000328951965699799	0	-0.210898142094317	2.47955322265625e-05
1	1	Manual Mode	1822.62134135	-0.500897288322449	-0.500897288322449	-0.000329318085044015	0.000329318085044015	0	-0.210989619341077	1.12056732177734e-05
1	1	Manual Mode	1823.62134134	-0.500889718532562	-0.500889718532562	-0.000330115979718111	0.000330115979718111	0	-0.211081318223415	9.47713851928711e-06
1	1	Manual Mode	1824.62134134	-0.500896155834198	-0.500896155834198	-0.000330752113268106	0.000330752113268106	0	-0.211173193810434	1.27553939819336e-05
1	1	Manual Mode	1825.62134134	-0.500883460044861	-0.500883460044861	-0.000330986318001511	0.000330986318001511	0	-0.211265134454323	5.84125518798828e-06
1	1	Manual Mode	1826.62134134	-0.500886797904968	-0.500886797904968	-0.000331925991543202	0.000331925991543202	0	-0.211357336118641	1.22785568237305e-05
1	1	Manual Mode	1827.62134134	-0.500891447067261	-0.500891447067261	-0.000330469094736664	0.000330469094736664	0	-0.211449133089401	4.52995300292969e-06
1	1	Manual Mode	1828.62134141	-0.50088369846344	-0.50088369846344	-0.000330667934047839	0.000330667934047839	0	-0.211540985299733	1.3887882232666e-05
1	1	Manual Mode	1829.62134134	-0.500880062580109	-0.500880062580109	-0.000332242123528284	0.000332242123528284	0	-0.21163327477203	2.1815299987793e-05
1	1	Manual Mode	1830.62134134	-0.50087434053421	-0.50087434053421	-0.000333183573270553	0.000333183573270553	0	-0.211725825764606	1.49011611938477e-05
1	1	Manual Mode	1831.62134136	-0.500870108604431	-0.500870108604431	-0.000332494946649894	0.000332494946649894	0	-0.211818185473856	1.35302543640137e-05
1	1	Manual Mode	1832.62134134	-0.500874221324921	-0.500874221324921	-0.000332705236111226	0.000332705236111226	0	-0.211910603593149	5.36441802978516e-07
1	1	Manual Mode	1833.62134134	-0.500884115695953	-0.500884115695953	-0.000333316439417389	0.000333316439417389	0	-0.212003191492987	6.3776969909668e-06
1	1	Manual Mode	1834.62134134	-0.500881493091583	-0.500881493091583	-0.000336148305778788	0.000336148305778788	0	-0.21209656602237	5.90085983276367e-06
1	1	Manual Mode	1835.62134134	-0.500876605510712	-0.500876605510712	-0.000336356152964324	0.000336356152964324	0	-0.212189998287083	1.50799751281738e-05
1	1	Manual Mode	1836.62134135	-0.500875532627106	-0.500875532627106	-0.000335490826103985	0.000335490826103985	0	-0.212283190184155	-9.77516174316406e-06
1	1	Manual Mode	1837.62134141	-0.500879466533661	-0.500879466533661	-0.000334675803781454	0.000334675803781454	0	-0.212376155690783	1.22189521789551e-05
1	1	Manual Mode	1838.62134151	-0.50087308883667	-0.50087308883667	-0.000335782884227656	0.000335782884227656	0	-0.212469428723507	1.84178352355957e-05
1	1	Manual Mode	1839.62134134	-0.500868856906891	-0.500868856906891	-0.00033560225097241	0.00033560225097241	0	-0.212562651555151	1.69873237609863e-05
1	1	Manual Mode	1840.62134134	-0.500872433185577	-0.500872433185577	-0.000336683322767286	0.000336683322767286	0	-0.212656174700364	9.71555709838867e-06
1	1	Manual Mode	1841.62134147	-0.500880420207977	-0.500880420207977	-0.000338554486640861	0.000338554486640861	0	-0.212750217625546	2.03847885131836e-05
1	1	Manual Mode	1842.62134134	-0.500873744487762	-0.500873744487762	-0.000337480583084033	0.000337480583084033	0	-0.212843962219771	8.94069671630859e-07
1	1	Manual Mode	1843.62134134	-0.500868201255798	-0.500868201255798	-0.000336826275195977	0.000336826275195977	0	-0.212937525073992	7.45058059692383e-06
1	1	Manual Mode	1844.62134134	-0.50085437297821	-0.50085437297821	-0.000337740637879426	0.000337740637879426	0	-0.213031341917848	9.47713851928711e-06
1	1	Manual Mode	1845.62134141	-0.500860571861267	-0.500860571861267	-0.000338311369186697	0.000338311369186697	0	-0.213125317304756	7.86781311035156e-06
1	1	Manual Mode	1846.62134189	-0.500848114490509	-0.500848114490509	-0.000338146721736655	0.000338146721736655	0	-0.213219246994769	1.63912773132324e-05
1	1	Manual Mode	1847.62134141	-0.500864148139954	-0.500864148139954	-0.0003365918484375	0.0003365918484375	0	-0.213312744685567	8.58306884765625e-06
1	1	Manual Mode	1848.62134189	-0.500857293605804	-0.500857293605804	-0.000336223255099621	0.000336223255099621	0	-0.213406140079035	1.34110450744629e-05
1	1	Manual Mode	1849.62134141	-0.500855028629303	-0.500855028629303	-0.000335436176218332	0.000335436176218332	0	-0.213499316749927	1.81198120117188e-05
1	1	Manual Mode	1850.62134135	-0.500852286815643	-0.500852286815643	-0.000337563683896806	0.000337563683896806	0	-0.213593084434272	4.4703483581543e-06
1	1	Manual Mode	1851.62134134	-0.50084912776947	-0.50084912776947	-0.000336512490333088	0.000336512490333088	0	-0.213686560125096	-1.60932540893555e-06
1	1	Manual Mode	1852.62134134	-0.500856637954712	-0.500856637954712	-0.000335858626495177	0.000335858626495177	0	-0.213779854188012	5.84125518798828e-06
1	1	Manual Mode	1853.62134135	-0.500852346420288	-0.500852346420288	-0.000334272955146707	0.000334272955146707	0	-0.213872707787592	1.06096267700195e-05
1	1	Manual Mode	1854.62134134	-0.500852823257446	-0.500852823257446	-0.000336651700053417	0.000336651700053417	0	-0.213966222147783	1.38282775878906e-05
1	1	Manual Mode	1855.62134134	-0.500844299793243	-0.500844299793243	-0.000339507069354612	0.000339507069354612	0	-0.214060529667048	7.51018524169922e-06
1	1	Manual Mode	1856.62134134	-0.500864028930664	-0.500864028930664	-0.000337737497810547	0.000337737497810547	0	-0.214154345638662	6.31809234619141e-06
1	1	Manual Mode	1857.62134134	-0.500858843326569	-0.500858843326569	-0.000336941664797836	0.000336941664797836	0	-0.214247940545551	1.54376029968262e-05
1	1	Manual Mode	1858.62134134	-0.500866711139679	-0.500866711139679	-0.000336215611093561	0.000336215611093561	0	-0.214341333770854	3.0517578125e-05
1	1	Manual Mode	1859.62134134	-0.500873446464539	-0.500873446464539	-0.000335687508600171	0.000335687508600171	0	-0.214434580301021	1.7702579498291e-05
1	1	Manual Mode	1860.62134134	-0.500874161720276	-0.500874161720276	-0.000336583252895415	0.000336583252895415	0	-0.214528075649047	2.69412994384766e-05
1	1	Manual Mode	1861.62134134	-0.500875174999237	-0.500875174999237	-0.00033494435896533	0.00033494435896533	0	-0.21462111574876	3.5703182220459e-05
1	1	Manual Mode	1862.62134147	-0.500885486602783	-0.500885486602783	-0.000334911975022642	0.000334911975022642	0	-0.214714146865027	2.68816947937012e-05
1	1	Manual Mode	1863.62134135	-0.500882148742676	-0.500882148742676	-0.000333431004354693	0.000333431004354693	0	-0.214806766577345	3.62992286682129e-05
1	1	Manual Mode	1864.62134134	-0.500865876674652	-0.500865876674652	-0.000333210914072313	0.000333210914072313	0	-0.214899325163661	3.19480895996094e-05
1	1	Manual Mode	1865.62134141	-0.500879168510437	-0.500879168510437	-0.000334258713824212	0.000334258713824212	0	-0.21499217481289	2.52127647399902e-05
1	1	Manual Mode	1866.62134134	-0.500886499881744	-0.500886499881744	-0.000333204729088156	0.000333204729088156	0	-0.215084731675602	2.27689743041992e-05
1	1	Manual Mode	1867.62134134	-0.500893652439117	-0.500893652439117	-0.000332852882784302	0.000332852882784302	0	-0.215177190809709	2.79545783996582e-05
1	1	Manual Mode	1868.62134134	-0.500878572463989	-0.500878572463989	-0.000331981910143553	0.000331981910143553	0	-0.215269408006971	3.26633453369141e-05
1	1	Manual Mode	1869.62134134	-0.500868082046509	-0.500868082046509	-0.000335850633592574	0.000335850633592574	0	-0.215362699849635	2.22921371459961e-05
1	1	Manual Mode	1870.62134134	-0.500875115394592	-0.500875115394592	-0.000338658045478153	0.000338658045478153	0	-0.215456771528935	1.59144401550293e-05
1	1	Manual Mode	1871.62134134	-0.500881433486938	-0.500881433486938	-0.0003390635266959	0.0003390635266959	0	-0.215550955841906	2.22325325012207e-05
1	1	Manual Mode	1872.62134134	-0.500870168209076	-0.500870168209076	-0.000337477443015153	0.000337477443015153	0	-0.215644699576077	3.09944152832031e-05
1	1	Manual Mode	1873.62134134	-0.500884830951691	-0.500884830951691	-0.000336233626842284	0.000336233626842284	0	-0.215738097805755	3.91602516174316e-05
1	1	Manual Mode	1874.62134141	-0.500870227813721	-0.500870227813721	-0.000336866937502074	0.000336866937502074	0	-0.215831671961612	4.79817390441895e-05
1	1	Manual Mode	1875.62134134	-0.50087434053421	-0.50087434053421	-0.000338610088062537	0.000338610088062537	0	-0.215925730312823	3.97562980651855e-05
1	1	Manual Mode	1876.62134134	-0.500866174697876	-0.500866174697876	-0.000337105106968913	0.000337105106968913	0	-0.216019370620314	5.48362731933594e-05
1	1	Manual Mode	1877.62134134	-0.500869572162628	-0.500869572162628	-0.000338009478524109	0.000338009478524109	0	-0.216113262142126	3.82661819458008e-05
1	1	Manual Mode	1878.62134134	-0.500873565673828	-0.500873565673828	-0.000341085699336503	0.000341085699336503	0	-0.21620800816972	3.1888484954834e-05
1	1	Manual Mode	1879.62134134	-0.500880897045135	-0.500880897045135	-0.000339498981298407	0.000339498981298407	0	-0.216302313442303	3.55243682861328e-05
1	1	Manual Mode	1880.62134135	-0.500864565372467	-0.500864565372467	-0.000339325389409739	0.000339325389409739	0	-0.216396570495859	3.41534614562988e-05
1	1	Manual Mode	1881.62134134	-0.50088095664978	-0.50088095664978	-0.000339008052145694	0.000339008052145694	0	-0.216490739398291	3.15308570861816e-05
1	1	Manual Mode	1882.62134134	-0.500872671604156	-0.500872671604156	-0.0003392646814114	0.0003392646814114	0	-0.216584979587572	2.3186206817627e-05
1	1	Manual Mode	1883.62134134	-0.500871181488037	-0.500871181488037	-0.000339832526392731	0.000339832526392731	0	-0.21667937751157	2.15768814086914e-05
1	1	Manual Mode	1884.62134134	-0.500875532627106	-0.500875532627106	-0.000341827167924369	0.000341827167924369	0	-0.21677432950266	1.92523002624512e-05
1	1	Manual Mode	1885.62134134	-0.500874817371368	-0.500874817371368	-0.000342804173396073	0.000342804173396073	0	-0.216869552884159	3.49879264831543e-05
1	1	Manual Mode	1886.6213415	-0.500879049301147	-0.500879049301147	-0.000342039360457749	0.000342039360457749	0	-0.216964563832821	3.16500663757324e-05
1	1	Manual Mode	1887.62134134	-0.500883221626282	-0.500883221626282	-0.000340267632098695	0.000340267632098695	0	-0.217059082604392	1.74045562744141e-05
1	1	Manual Mode	1888.62134134	-0.500885248184204	-0.500885248184204	-0.000340743431828626	0.000340743431828626	0	-0.217153733557678	1.34706497192383e-05
1	1	Manual Mode	1889.62134135	-0.500882804393768	-0.500882804393768	-0.000341496636027456	0.000341496636027456	0	-0.217248593735301	2.14576721191406e-06
1	1	Manual Mode	1890.62134134	-0.500880658626556	-0.500880658626556	-0.000341446109464575	0.000341446109464575	0	-0.21734343987587	1.18017196655273e-05
1	1	Manual Mode	1891.62134134	-0.500872254371643	-0.500872254371643	-0.000340115544924173	0.000340115544924173	0	-0.217437916416127	1.40666961669922e-05
1	1	Manual Mode	1892.62134141	-0.500883400440216	-0.500883400440216	-0.000340444998413592	0.000340444998413592	0	-0.217532484477862	-3.21865081787109e-06
1	1	Manual Mode	1893.62134134	-0.500883221626282	-0.500883221626282	-0.000342376711696169	0.000342376711696169	0	-0.217627589113342	1.60932540893555e-06
1	1	Manual Mode	1894.62134134	-0.500888109207153	-0.500888109207153	-0.000343198426488736	0.000343198426488736	0	-0.217722922009589	2.13980674743652e-05
1	1	Manual Mode	1895.62134141	-0.500870764255524	-0.500870764255524	-0.000343510086254505	0.000343510086254505	0	-0.217818341484673	2.33650207519531e-05
1	1	Manual Mode	1896.62134134	-0.500873684883118	-0.500873684883118	-0.000342094042061269	0.000342094042061269	0	-0.217913367600815	2.17556953430176e-05
1	1	Manual Mode	1897.62134135	-0.500868618488312	-0.500868618488312	-0.000342418166948953	0.000342418166948953	0	-0.218008483759252	2.57492065429688e-05
1	1	Manual Mode	1898.6213414	-0.500864088535309	-0.500864088535309	-0.000341535934465252	0.000341535934465252	0	-0.218103354856903	1.49011611938477e-05
1	1	Manual Mode	1899.62134134	-0.500877618789673	-0.500877618789673	-0.000342207814051887	0.000342207814051887	0	-0.218198412577325	1.19209289550781e-05
1	1	Manual Mode	1900.62134141	-0.50087958574295	-0.50087958574295	-0.000339275941254352	0.000339275941254352	0	-0.218292655900937	1.44243240356445e-05
1	1	Manual Mode	1901.62134134	-0.500864148139954	-0.500864148139954	-0.000338622775209525	0.000338622775209525	0	-0.218386717776356	1.19805335998535e-05
1	1	Manual Mode	1902.62134134	-0.500846445560455	-0.500846445560455	-0.000339564605566204	0.000339564605566204	0	-0.218481041277902	1.43647193908691e-05
1	1	Manual Mode	1903.62134134	-0.500838279724121	-0.500838279724121	-0.000339669020785918	0.000339669020785918	0	-0.218575393783676	1.65700912475586e-05
1	1	Manual Mode	1904.62134141	-0.500849843025208	-0.500849843025208	-0.000341152243422457	0.000341152243422457	0	-0.218670158302371	1.83582305908203e-05
1	1	Manual Mode	1905.62134134	-0.500854909420013	-0.500854909420013	-0.000340668419072057	0.000340668419072057	0	-0.218764788412156	1.01923942565918e-05
1	1	Manual Mode	1906.62134134	-0.500836849212646	-0.500836849212646	-0.000340217232407284	0.000340217232407284	0	-0.218859293198935	-1.04308128356934e-05
1	1	Manual Mode	1907.62134135	-0.500841557979584	-0.500841557979584	-0.000339653479030858	0.000339653479030858	0	-0.218953641388499	-2.14576721191406e-06
1	1	Manual Mode	1908.62134134	-0.500846862792969	-0.500846862792969	-0.000341196140951037	0.000341196140951037	0	-0.219048418093371	-1.39474868774414e-05
1	1	Manual Mode	1909.62134134	-0.500860452651978	-0.500860452651978	-0.000340810705425531	0.000340810705425531	0	-0.219143087733767	-5.84125518798828e-06
1	1	Manual Mode	1910.62134134	-0.500848889350891	-0.500848889350891	-0.000341234995338689	0.000341234995338689	0	-0.219237875232472	-1.02519989013672e-05
1	1	Manual Mode	1911.62134134	-0.500855386257172	-0.500855386257172	-0.000343462287428226	0.000343462287428226	0	-0.219333281423424	2.92062759399414e-06
1	1	Manual Mode	1912.62134134	-0.500853002071381	-0.500853002071381	-0.00034520629437111	0.00034520629437111	0	-0.219429172060749	5.96046447753906e-08
1	1	Manual Mode	1913.62134134	-0.500856161117554	-0.500856161117554	-0.000345843220867792	0.000345843220867792	0	-0.219525239622102	2.02655792236328e-06
1	1	Manual Mode	1914.62134134	-0.500854432582855	-0.500854432582855	-0.000346541426284428	0.000346541426284428	0	-0.219621501129403	-8.70227813720703e-06
1	1	Manual Mode	1915.62134134	-0.500856816768646	-0.500856816768646	-0.000344598040826622	0.000344598040826622	0	-0.21971722280741	6.31809234619141e-06
1	1	Manual Mode	1916.62134134	-0.500853836536407	-0.500853836536407	-0.000345216126910026	0.000345216126910026	0	-0.219813116175996	1.38282775878906e-05
1	1	Manual Mode	1917.62134134	-0.500865638256073	-0.500865638256073	-0.000348037748400232	0.000348037748400232	0	-0.21990979332833	1.3887882232666e-05
1	1	Manual Mode	1918.62134134	-0.500874280929565	-0.500874280929565	-0.000349300087807704	0.000349300087807704	0	-0.220006821130499	9.29832458496094e-06
1	1	Manual Mode	1919.62134134	-0.500868916511536	-0.500868916511536	-0.000348606988967731	0.000348606988967731	0	-0.220103656405212	1.54376029968262e-05
1	1	Manual Mode	1920.62134134	-0.500863492488861	-0.500863492488861	-0.000348668553348492	0.000348668553348492	0	-0.220200508781142	1.23381614685059e-05
1	1	Manual Mode	1921.62134141	-0.500866174697876	-0.500866174697876	-0.000348848520528522	0.000348848520528522	0	-0.220297411154739	1.81198120117188e-05
1	1	Manual Mode	1922.62134136	-0.500865638256073	-0.500865638256073	-0.000349226978123184	0.000349226978123184	0	-0.220394418643811	2.28285789489746e-05
1	1	Manual Mode	1923.62134134	-0.500871419906616	-0.500871419906616	-0.000349468826862649	0.000349468826862649	0	-0.220491493315998	3.66568565368652e-05
1	1	Manual Mode	1924.62134137	-0.500873446464539	-0.500873446464539	-0.000348508251246294	0.000348508251246294	0	-0.220588301166471	3.23653221130371e-05
1	1	Manual Mode	1925.62134137	-0.500867307186127	-0.500867307186127	-0.000347381220261453	0.000347381220261453	0	-0.220684795949877	2.84910202026367e-05
1	1	Manual Mode	1926.62134148	-0.500868737697601	-0.500868737697601	-0.000349266974354064	0.000349266974354064	0	-0.220781814564536	1.50203704833984e-05
1	1	Manual Mode	1927.62134141	-0.500865995883942	-0.500865995883942	-0.000347545709122157	0.000347545709122157	0	-0.220878355032535	2.27689743041992e-05
1	1	Manual Mode	1928.62134137	-0.500879406929016	-0.500879406929016	-0.000346710672825252	0.000346710672825252	0	-0.220974663548911	1.74641609191895e-05
1	1	Manual Mode	1929.62134141	-0.500860571861267	-0.500860571861267	-0.000347477166810552	0.000347477166810552	0	-0.221071184987997	6.13927841186523e-06
1	1	Manual Mode	1930.62134148	-0.50086522102356	-0.50086522102356	-0.000345444685863021	0.000345444685863021	0	-0.221167141851899	-6.55651092529297e-07
1	1	Manual Mode	1931.62134134	-0.500876486301422	-0.500876486301422	-0.000345659098647124	0.000345659098647124	0	-0.221263158254747	2.80141830444336e-06
1	1	Manual Mode	1932.62134134	-0.500871062278748	-0.500871062278748	-0.000345731954588704	0.000345731954588704	0	-0.2213591949088	-6.07967376708984e-06
1	1	Manual Mode	1933.62134137	-0.500864923000336	-0.500864923000336	-0.000346357779831771	0.000346357779831771	0	-0.221455405406084	1.49011611938477e-06
1	1	Manual Mode	1934.62134134	-0.500861823558807	-0.500861823558807	-0.000347232844077424	0.000347232844077424	0	-0.221551858970989	4.76837158203125e-07
1	1	Manual Mode	1935.62134134	-0.500868141651154	-0.500868141651154	-0.00034691963013615	0.00034691963013615	0	-0.221648225534916	1.67489051818848e-05
1	1	Manual Mode	1936.62134148	-0.500870645046234	-0.500870645046234	-0.000346119610364933	0.000346119610364933	0	-0.221744369884589	5.00679016113281e-06
1	1	Manual Mode	1937.62134134	-0.500874280929565	-0.500874280929565	-0.000346661256387732	0.000346661256387732	0	-0.221840664664548	7.21216201782227e-06
1	1	Manual Mode	1938.62134136	-0.500866770744324	-0.500866770744324	-0.000347404532894044	0.000347404532894044	0	-0.221937165925616	6.02006912231445e-06
1	1	Manual Mode	1939.62134137	-0.500858068466187	-0.500858068466187	-0.000348667918991143	0.000348667918991143	0	-0.222034018126304	1.21593475341797e-05
1	1	Manual Mode	1940.62134134	-0.500861763954163	-0.500861763954163	-0.000347747942245151	0.000347747942245151	0	-0.22213061477403	1.47223472595215e-05
1	1	Manual Mode	1941.62134149	-0.500860512256622	-0.500860512256622	-0.000349575969818965	0.000349575969818965	0	-0.222227719224656	1.50203704833984e-05
1	1	Manual Mode	1942.62134134	-0.50086122751236	-0.50086122751236	-0.000349681590317643	0.000349681590317643	0	-0.222324852985174	1.15036964416504e-05
1	1	Manual Mode	1943.62134134	-0.50085973739624	-0.50085973739624	-0.000348185521944779	0.000348185521944779	0	-0.222421571185715	3.69548797607422e-06
1	1	Manual Mode	1944.62134134	-0.500876784324646	-0.500876784324646	-0.00034835755965794	0.00034835755965794	0	-0.222518337174509	1.15633010864258e-05
1	1	Manual Mode	1945.62134141	-0.500863790512085	-0.500863790512085	-0.0003501097815285	0.0003501097815285	0	-0.222615589898407	1.54376029968262e-05
1	1	Manual Mode	1946.62134134	-0.50086921453476	-0.50086921453476	-0.000348635059280443	0.000348635059280443	0	-0.222712432963651	3.21865081787109e-06
1	1	Manual Mode	1947.62134134	-0.500872910022736	-0.500872910022736	-0.000348150537136958	0.000348150537136958	0	-0.222809141446189	2.10404396057129e-05
1	1	Manual Mode	1948.62134134	-0.500864923000336	-0.500864923000336	-0.000348218413373346	0.000348218413373346	0	-0.222905868783237	1.9073486328125e-06
1	1	Manual Mode	1949.62134134	-0.500880658626556	-0.500880658626556	-0.000348282737208577	0.000348282737208577	0	-0.223002613988017	4.94718551635742e-06
1	1	Manual Mode	1950.62134134	-0.500881314277649	-0.500881314277649	-0.000348430225292316	0.000348430225292316	0	-0.223099400161709	8.70227813720703e-06
1	1	Manual Mode	1951.62134134	-0.500882685184479	-0.500882685184479	-0.000347218063551183	0.000347218063551183	0	-0.223195849623807	9.17911529541016e-06
1	1	Manual Mode	1952.62134134	-0.500869035720825	-0.500869035720825	-0.000345443829480599	0.000345443829480599	0	-0.223291806243107	2.9146671295166e-05
1	1	Manual Mode	1953.62134134	-0.500852465629578	-0.500852465629578	-0.000351817154334455	0.000351817154334455	0	-0.223389533230422	2.09212303161621e-05
1	1	Manual Mode	1954.62134137	-0.500864028930664	-0.500864028930664	-0.000351669697968583	0.000351669697968583	0	-0.223487219260566	1.92523002624512e-05
1	1	Manual Mode	1955.62134134	-0.500859081745148	-0.500859081745148	-0.000351080475144577	0.000351080475144577	0	-0.223584741611848	6.67572021484375e-06
1	1	Manual Mode	1956.62134134	-0.500876486301422	-0.500876486301422	-0.000351611844578316	0.000351611844578316	0	-0.223682411568675	2.06828117370605e-05
1	1	Manual Mode	1957.62134134	-0.500877618789673	-0.500877618789673	-0.000352483895626559	0.000352483895626559	0	-0.223780323761904	1.82986259460449e-05
1	1	Manual Mode	1958.62134135	-0.50087696313858	-0.50087696313858	-0.000352316076389771	0.000352316076389771	0	-0.223878189339658	-8.94069671630859e-07
1	1	Manual Mode	1959.62134134	-0.50088357925415	-0.50088357925415	-0.000352257112874143	0.000352257112874143	0	-0.2239760385367	1.01327896118164e-06
1	1	Manual Mode	1960.62134134	-0.50086909532547	-0.50086909532547	-0.000352027602385124	0.000352027602385124	0	-0.224073823981807	-3.51667404174805e-06
1	1	Manual Mode	1961.62134141	-0.500870704650879	-0.500870704650879	-0.000350749404043916	0.000350749404043916	0	-0.224171254378639	-1.53183937072754e-05
1	1	Manual Mode	1962.62134134	-0.500866949558258	-0.500866949558258	-0.000351532581627506	0.000351532581627506	0	-0.224268902311145	1.60932540893555e-06
1	1	Manual Mode	1963.62134134	-0.500871956348419	-0.500871956348419	-0.000351111495218964	0.000351111495218964	0	-0.224366433282039	-4.29153442382813e-06
1	1	Manual Mode	1964.62134147	-0.500879406929016	-0.500879406929016	-0.000351846842258407	0.000351846842258407	0	-0.224464168528705	-2.74181365966797e-06
1	1	Manual Mode	1965.62134134	-0.500884532928467	-0.500884532928467	-0.000351816551694973	0.000351816551694973	0	-0.224561895335916	2.86102294921875e-06
1	1	Manual Mode	1966.62134134	-0.500882744789124	-0.500882744789124	-0.000350938918302055	0.000350938918302055	0	-0.224659378368778	6.91413879394531e-06
1	1	Manual Mode	1967.62134134	-0.500872373580933	-0.500872373580933	-0.00035110188470512	0.00035110188470512	0	-0.224756906670085	1.84774398803711e-06
1	1	Manual Mode	1968.62134135	-0.500867784023285	-0.500867784023285	-0.000350477772226896	0.000350477772226896	0	-0.224854261607788	1.0073184967041e-05
1	1	Manual Mode	1969.62134141	-0.500868380069733	-0.500868380069733	-0.000350653806391359	0.000350653806391359	0	-0.224951665448741	3.09944152832031e-06
1	1	Manual Mode	1970.62134185	-0.500871956348419	-0.500871956348419	-0.000350381191320447	0.000350381191320447	0	-0.225048993600266	1.23381614685059e-05
1	1	Manual Mode	1971.62134134	-0.500867068767548	-0.500867068767548	-0.000348591193469731	0.000348591193469731	0	-0.225145824437957	1.78217887878418e-05
1	1	Manual Mode	1972.62134134	-0.500860393047333	-0.500860393047333	-0.000348674008821697	0.000348674008821697	0	-0.225242678329296	1.57952308654785e-05
1	1	Manual Mode	1973.62134141	-0.50085973739624	-0.50085973739624	-0.000349001020035321	0.000349001020035321	0	-0.22533962306387	3.57627868652344e-07
1	1	Manual Mode	1974.62134175	-0.500848472118378	-0.500848472118378	-0.000348245722457238	0.000348245722457238	0	-0.225436358019665	5.7220458984375e-06
1	1	Manual Mode	1975.62134137	-0.500865995883942	-0.500865995883942	-0.000347928924396939	0.000347928924396939	0	-0.225533004906382	1.68085098266602e-05
1	1	Manual Mode	1976.62134134	-0.500865757465363	-0.500865757465363	-0.000347594618073797	0.000347594618073797	0	-0.225629558964062	1.40070915222168e-05
1	1	Manual Mode	1977.62134185	-0.500870525836945	-0.500870525836945	-0.000347097091604649	0.000347097091604649	0	-0.225725974872013	-2.98023223876953e-06
1	1	Manual Mode	1978.62134135	-0.500872254371643	-0.500872254371643	-0.000346703568022938	0.000346703568022938	0	-0.225822281370533	8.40425491333008e-06
1	1	Manual Mode	1979.62134134	-0.500873267650604	-0.500873267650604	-0.000346343475073542	0.000346343475073542	0	-0.225918487890424	3.36170196533203e-05
1	1	Manual Mode	1980.62134135	-0.500882923603058	-0.500882923603058	-0.000345414553888924	0.000345414553888924	0	-0.226014436378575	1.87158584594727e-05
1	1	Manual Mode	1981.62134139	-0.50088232755661	-0.50088232755661	-0.000344169595872826	0.000344169595872826	0	-0.22611003904792	2.19345092773438e-05
1	1	Manual Mode	1982.62134135	-0.500874996185303	-0.500874996185303	-0.000345422451637924	0.000345422451637924	0	-0.226205989725092	3.18288803100586e-05
1	1	Manual Mode	1983.62134134	-0.50089019536972	-0.50089019536972	-0.000343595946521748	0.000343595946521748	0	-0.226301433042616	2.96235084533691e-05
1	1	Manual Mode	1984.62134134	-0.500883758068085	-0.500883758068085	-0.000342980112406934	0.000342980112406934	0	-0.226396705296062	2.31266021728516e-05
1	1	Manual Mode	1985.62134134	-0.500876724720001	-0.500876724720001	-0.000345088462493456	0.000345088462493456	0	-0.22649256320231	1.83582305908203e-05
1	1	Manual Mode	1986.62134135	-0.500875651836395	-0.500875651836395	-0.000346659163008479	0.000346659163008479	0	-0.22658885741522	1.40070915222168e-05
1	1	Manual Mode	1987.62134134	-0.500871181488037	-0.500871181488037	-0.00034704215625819	0.00034704215625819	0	-0.226685258013217	2.79545783996582e-05
1	1	Manual Mode	1988.62134134	-0.500880122184753	-0.500880122184753	-0.000346342713844723	0.000346342713844723	0	-0.226781464322618	0
1	1	Manual Mode	1989.62134134	-0.500893890857697	-0.500893890857697	-0.000346566895732007	0.000346566895732007	0	-0.226877732904766	1.44839286804199e-05
1	1	Manual Mode	1990.62134134	-0.500889658927917	-0.500889658927917	-0.000346565563581573	0.000346565563581573	0	-0.226974001116872	1.46031379699707e-05
1	1	Manual Mode	1991.62134134	-0.50090628862381	-0.50090628862381	-0.000346969300316609	0.000346969300316609	0	-0.227070381478071	1.51395797729492e-05
1	1	Manual Mode	1992.62134175	-0.500900983810425	-0.500900983810425	-0.000346873575792582	0.000346873575792582	0	-0.227166735288629	-2.08616256713867e-06
1	1	Manual Mode	1993.62134134	-0.500894546508789	-0.500894546508789	-0.000346676766424926	0.000346676766424926	0	-0.227263034350932	-7.15255737304688e-06
1	1	Manual Mode	1994.62134148	-0.500900089740753	-0.500900089740753	-0.000345751587948669	0.000345751587948669	0	-0.227359076472141	9.11951065063477e-06
1	1	Manual Mode	1995.62134135	-0.50089955329895	-0.50089955329895	-0.000345405006810815	0.000345405006810815	0	-0.227455022294893	3.39746475219727e-06
1	1	Manual Mode	1996.62134134	-0.500903010368347	-0.500903010368347	-0.000345499240595071	0.000345499240595071	0	-0.22755099430521	1.34110450744629e-05
1	1	Manual Mode	1997.62134137	-0.500891804695129	-0.500891804695129	-0.000344767636263988	0.000344767636263988	0	-0.227646763095934	-2.38418579101563e-06
1	1	Manual Mode	1998.62134134	-0.500885426998138	-0.500885426998138	-0.000345228750621279	0.000345228750621279	0	-0.22774265996823	1.04904174804688e-05
1	1	Manual Mode	1999.62134134	-0.500888228416443	-0.500888228416443	-0.000345638386879665	0.000345638386879665	0	-0.227838670631252	1.92523002624512e-05
[truncated: 44,383 more rows]
