# Supplementary material for: Carbon Reduction Powered by Natural Electrochemical Gradients under Submarine Hydrothermal Vent Conditions
Source: J Am Chem Soc. 2025 Jul 29;147(32):28674–83. doi: 10.1021/jacs.5c01948 (PMC12356197; doi:10.1021/jacs.5c01948)
Supplement: Supplementary file 3 [file ja5c01948_si_003.zip › Potentiostat SI/Manual Experiment(2024-05-30 21_40_09).csv]

Step number	Repeats	Step name	Elapsed Time (s)	Working Electrode (V)	Working Electrode vs. NHE (V)	Current (A)	|Current| (A)	Current Density (A/m^2)	Cumulative Charge (mAh)	Counter Electrode (V)
1	1	Manual Mode	1.05253192000009	-0.107322454452515	-0.107322454452515	0	0	0	0	-2.43112444877625e-05
1	1	Manual Mode	2.05253190999997	-0.107567422091961	-0.107567422091961	0	0	0	0	-1.8484890460968e-05
1	1	Manual Mode	3.05253190999997	-0.107994727790356	-0.107994727790356	0	0	0	0	-1.0959804058075e-05
1	1	Manual Mode	4.05253192000009	-0.108428373932838	-0.108428373932838	0	0	0	0	-1.95428729057312e-05
1	1	Manual Mode	5.05253192000009	-0.108627751469612	-0.108627751469612	0	0	0	0	-1.81421637535095e-05
1	1	Manual Mode	6.05253192000009	-0.108963504433632	-0.108963504433632	0	0	0	0	-1.20475888252258e-05
1	1	Manual Mode	7.05253198000014	-0.109479390084743	-0.109479390084743	0	0	0	0	-2.86847352981567e-06
1	1	Manual Mode	8.05253201999994	-0.110012575984001	-0.110012575984001	0	0	0	0	-8.53091478347778e-06
1	1	Manual Mode	9.05253190999997	-0.1103380843997	-0.1103380843997	0	0	0	0	-9.49949026107788e-06
1	1	Manual Mode	10.0525319200001	-0.110680386424065	-0.110680386424065	0	0	0	0	-1.19134783744812e-05
1	1	Manual Mode	11.51365455	-2.00157713890076	-2.00157713890076	-0.000332588514358933	0.000332588514358933	0	-0.000134986834668853	2.93254852294922e-05
1	1	Manual Mode	12.51365465	-2.00158762931824	-2.00158762931824	-0.000323937307416924	0.000323937307416924	0	-0.000224969429060709	4.86373901367188e-05
1	1	Manual Mode	13.51365457	-2.00158762931824	-2.00158762931824	-0.000320786708205311	0.000320786708205311	0	-0.000314076840878029	3.74317169189453e-05
1	1	Manual Mode	14.5136545800001	-2.00158834457397	-2.00158834457397	-0.000319455223846752	0.000319455223846752	0	-0.000402814403945069	5.07831573486328e-05
1	1	Manual Mode	15.5136545600001	-2.00159215927124	-2.00159215927124	-0.000319651240267722	0.000319651240267722	0	-0.000491606413354706	6.69956207275391e-05
1	1	Manual Mode	16.51365455	-2.00158977508545	-2.00158977508545	-0.000319012347263257	0.000319012347263257	0	-0.00058022095337501	7.2479248046875e-05
1	1	Manual Mode	17.5136546200001	-2.00159883499146	-2.00159883499146	-0.000318893500413844	0.000318893500413844	0	-0.000668802487468466	6.31809234619141e-05
1	1	Manual Mode	18.51365455	-2.00157189369202	-2.00157189369202	-0.000318801296573106	0.000318801296573106	0	-0.000757358396984289	6.00814819335938e-05
1	1	Manual Mode	19.5136545600001	-2.00158834457397	-2.00158834457397	-0.000318624818358498	0.000318624818358498	0	-0.00084586529185784	7.43865966796875e-05
1	1	Manual Mode	20.5136546799999	-2.00157737731934	-2.00157737731934	-0.000318429943780757	0.000318429943780757	0	-0.000934318064633481	7.17639923095703e-05
1	1	Manual Mode	21.51365457	-2.00157856941223	-2.00157856941223	-0.000318562556184653	0.000318562556184653	0	-0.00102280765383981	5.74588775634766e-05
1	1	Manual Mode	22.51365455	-2.00157356262207	-2.00157356262207	-0.000318395656766021	0.000318395656766021	0	-0.0011112508900615	6.62803649902344e-05
1	1	Manual Mode	23.51365455	-2.00156784057617	-2.00156784057617	-0.000318376435738334	0.000318376435738334	0	-0.00119968878887771	5.7220458984375e-05
1	1	Manual Mode	24.51365457	-2.00155663490295	-2.00155663490295	-0.000318280013421223	0.000318280013421223	0	-0.00128809990548516	5.62667846679688e-05
1	1	Manual Mode	25.51365455	-2.00157022476196	-2.00157022476196	-0.000317873612385319	0.000317873612385319	0	-0.00137639812938178	6.03199005126953e-05
1	1	Manual Mode	26.5136545600001	-2.00156569480896	-2.00156569480896	-0.000317609053652745	0.000317609053652745	0	-0.0014646228673898	6.4849853515625e-05
1	1	Manual Mode	27.51365455	-2.00154519081116	-2.00154519081116	-0.000317617109991082	0.000317617109991082	0	-0.00155284984150505	5.88893890380859e-05
1	1	Manual Mode	28.51365455	-2.00155782699585	-2.00155782699585	-0.000317612701207504	0.000317612701207504	0	-0.00164107559184046	5.45978546142578e-05
1	1	Manual Mode	29.51365455	-2.00155282020569	-2.00155282020569	-0.000317541970363044	0.000317541970363044	0	-0.00172928169471909	6.12735748291016e-05
1	1	Manual Mode	30.5136545600001	-2.00155448913574	-2.00155448913574	-0.000317453382359198	0.000317453382359198	0	-0.00181746319070069	5.81741333007813e-05
1	1	Manual Mode	31.51365455	-2.0015549659729	-2.0015549659729	-0.000317023351512028	0.000317023351512028	0	-0.00190552523190673	7.53402709960938e-05
1	1	Manual Mode	32.51365455	-2.00156402587891	-2.00156402587891	-0.00031707536881468	0.00031707536881468	0	-0.00199360172324414	6.50882720947266e-05
1	1	Manual Mode	33.51365455	-2.00156712532043	-2.00156712532043	-0.000316889851007843	0.000316889851007843	0	-0.00208162668185743	6.07967376708984e-05
1	1	Manual Mode	34.51365455	-2.00156116485596	-2.00156116485596	-0.000316629225290835	0.000316629225290835	0	-0.00216957924443822	5.65052032470703e-05
1	1	Manual Mode	35.51365455	-2.00155377388	-2.00155377388	-0.0003163767193479	0.0003163767193479	0	-0.00225746166647931	5.26905059814453e-05
1	1	Manual Mode	36.51365455	-2.00155282020569	-2.00155282020569	-0.000316220318543401	0.000316220318543401	0	-0.00234530064385247	6.22272491455078e-05
1	1	Manual Mode	37.51365455	-2.00155878067017	-2.00155878067017	-0.000316065884246686	0.000316065884246686	0	-0.00243309672280988	8.15391540527344e-05
1	1	Manual Mode	38.5136546200001	-2.00157237052917	-2.00157237052917	-0.000316050437645227	0.000316050437645227	0	-0.00252088851719011	7.34329223632813e-05
1	1	Manual Mode	39.51365455	-2.00157904624939	-2.00157904624939	-0.000316027759369986	0.000316027759369986	0	-0.002608673999759	6.72340393066406e-05
1	1	Manual Mode	40.51365455	-2.00156188011169	-2.00156188011169	-0.0003159231221252	0.0003159231221252	0	-0.00269643042257155	7.53402709960938e-05
1	1	Manual Mode	41.51365455	-2.0015664100647	-2.0015664100647	-0.000315656184552565	0.000315656184552565	0	-0.00278411269605838	8.13007354736328e-05
1	1	Manual Mode	42.51365455	-2.00156331062317	-2.00156331062317	-0.000315504224249512	0.000315504224249512	0	-0.00287175275834991	7.65323638916016e-05
1	1	Manual Mode	43.51365455	-2.00153946876526	-2.00153946876526	-0.000315311823665434	0.000315311823665434	0	-0.00295933937603475	8.17775726318359e-05
1	1	Manual Mode	44.5136547	-2.00155735015869	-2.00155735015869	-0.000315506825114645	0.000315506825114645	0	-0.00304698017393493	7.46250152587891e-05
1	1	Manual Mode	45.51365455	-2.00156116485596	-2.00156116485596	-0.000315377479651099	0.000315377479651099	0	-0.00313458501625284	7.89165496826172e-05
1	1	Manual Mode	46.51365455	-2.00155735015869	-2.00155735015869	-0.000315461056231884	0.000315461056231884	0	-0.00322221308742837	8.29696655273438e-05
1	1	Manual Mode	47.5136545600001	-2.00157284736633	-2.00157284736633	-0.000315265198400252	0.000315265198400252	0	-0.00330978675452641	7.20024108886719e-05
1	1	Manual Mode	48.51365455	-2.00157237052917	-2.00157237052917	-0.000315312045690506	0.000315312045690506	0	-0.003397373433009	6.93798065185547e-05
1	1	Manual Mode	49.5136546900001	-2.0015606880188	-2.0015606880188	-0.000315417444164112	0.000315417444164112	0	-0.0034849894019875	5.67436218261719e-05
1	1	Manual Mode	50.51365455	-2.00156402587891	-2.00156402587891	-0.000315345761783628	0.000315345761783628	0	-0.00357258543466394	5.62667846679688e-05
1	1	Manual Mode	51.51365455	-2.00155663490295	-2.00155663490295	-0.000315250513027613	0.000315250513027613	0	-0.00366015502161606	5.69820404052734e-05
1	1	Manual Mode	52.51365455	-2.00155377388	-2.00155377388	-0.000315085104348752	0.000315085104348752	0	-0.00374767866171293	5.57899475097656e-05
1	1	Manual Mode	53.5136545600001	-2.00152826309204	-2.00152826309204	-0.000315017132958762	0.000315017132958762	0	-0.0038351834217432	5.36441802978516e-05
1	1	Manual Mode	54.51365455	-2.00153923034668	-2.00153923034668	-0.000315151204384562	0.000315151204384562	0	-0.00392272542208571	4.43458557128906e-05
1	1	Manual Mode	55.51365455	-2.00154638290405	-2.00154638290405	-0.000315065629578125	0.000315065629578125	0	-0.00401024365252407	3.86238098144531e-05
1	1	Manual Mode	56.51365455	-2.00154376029968	-2.00154376029968	-0.00031510369101909	0.00031510369101909	0	-0.00409777245558493	1.40666961669922e-05
1	1	Manual Mode	57.51365455	-2.00153517723083	-2.00153517723083	-0.000315105498937536	0.000315105498937536	0	-0.00418530176084536	2.12192535400391e-05
1	1	Manual Mode	58.51365506	-2.00153732299805	-2.00153732299805	-0.000314992107561328	0.000314992107561328	0	-0.00427279961312517	2.45571136474609e-05
1	1	Manual Mode	59.5136545800001	-2.0015594959259	-2.0015594959259	-0.000314918902723205	0.000314918902723205	0	-0.00436027704411466	3.24249267578125e-05
1	1	Manual Mode	60.5136545800001	-2.00156497955322	-2.00156497955322	-0.000314539810771194	0.000314539810771194	0	-0.00444764921377332	2.19345092773438e-05
1	1	Manual Mode	61.51365455	-2.00154066085815	-2.00154066085815	-0.000314537336777531	0.000314537336777531	0	-0.00453502069359037	2.90870666503906e-05
1	1	Manual Mode	62.51365455	-2.00153255462646	-2.00153255462646	-0.00031444291268607	0.00031444291268607	0	-0.00462236594711428	3.91006469726563e-05
1	1	Manual Mode	63.51365455	-2.00152778625488	-2.00152778625488	-0.000314344016375296	0.000314344016375296	0	-0.00470968372944075	4.79221343994141e-05
1	1	Manual Mode	64.51365455	-2.00153470039368	-2.00153470039368	-0.000314133917221169	0.000314133917221169	0	-0.00479694315089107	4.57763671875e-05
1	1	Manual Mode	65.5136545600001	-2.00152587890625	-2.00152587890625	-0.000314129571873326	0.000314129571873326	0	-0.00488420136617292	4.02927398681641e-05
1	1	Manual Mode	66.51365455	-2.00154042243958	-2.00154042243958	-0.000314010725023913	0.000314010725023913	0	-0.00497142656669619	3.38554382324219e-05
1	1	Manual Mode	67.5136548100002	-2.00152564048767	-2.00152564048767	-0.00031396222840455	0.00031396222840455	0	-0.00505863831948364	5.88893890380859e-05
1	1	Manual Mode	68.5136545600001	-2.00151801109314	-2.00151801109314	-0.000313664048732456	0.000313664048732456	0	-0.00514576720012708	3.57627868652344e-05
1	1	Manual Mode	69.51365455	-2.00154829025269	-2.00154829025269	-0.000313523538579561	0.000313523538579561	0	-0.00523285707108383	3.17096710205078e-05
1	1	Manual Mode	70.51365455	-2.00153994560242	-2.00153994560242	-0.000313607812953431	0.000313607812953431	0	-0.00531997035245978	3.69548797607422e-05
1	1	Manual Mode	71.5136550500001	-2.00154280662537	-2.00154280662537	-0.00031378213435305	0.00031378213435305	0	-0.00540713210002761	4.02927398681641e-05
1	1	Manual Mode	72.51365455	-2.00152587890625	-2.00152587890625	-0.000313544123475549	0.000313544123475549	0	-0.00549422764633412	4.26769256591797e-05
1	1	Manual Mode	73.5136546799999	-2.00151705741882	-2.00151705741882	-0.000313337037518832	0.000313337037518832	0	-0.00558126572362652	3.95774841308594e-05
1	1	Manual Mode	74.51365455	-2.00151991844177	-2.00151991844177	-0.000313218127233684	0.000313218127233684	0	-0.00566827074765856	4.1961669921875e-05
1	1	Manual Mode	75.51365455	-2.00152373313904	-2.00152373313904	-0.000313196051597924	0.000313196051597924	0	-0.0057552696508802	4.93526458740234e-05
1	1	Manual Mode	76.51365455	-2.00153398513794	-2.00153398513794	-0.000313116756929247	0.000313116756929247	0	-0.00584224652780499	4.60147857666016e-05
1	1	Manual Mode	77.51365455	-2.00153040885925	-2.00153040885925	-0.000312687423875162	0.000312687423875162	0	-0.00592910414554809	4.64916229248047e-05
1	1	Manual Mode	78.51365455	-2.00153493881226	-2.00153493881226	-0.000312709340921584	0.000312709340921584	0	-0.00601596785135964	4.02927398681641e-05
1	1	Manual Mode	79.51365455	-2.00155353546143	-2.00155353546143	-0.000312318132744199	0.000312318132744199	0	-0.00610272288823303	3.48091125488281e-05
1	1	Manual Mode	80.51365455	-2.0015389919281	-2.0015389919281	-0.000312397808027286	0.000312397808027286	0	-0.0061895000571295	6.24656677246094e-05
1	1	Manual Mode	81.51365455	-2.00155305862427	-2.00155305862427	-0.000312345981031838	0.000312345981031838	0	-0.00627626282963834	5.19752502441406e-05
1	1	Manual Mode	82.51365455	-2.00153827667236	-2.00153827667236	-0.000312410812352949	0.000312410812352949	0	-0.0063630436108475	4.93526458740234e-05
1	1	Manual Mode	83.5136546700001	-2.00154781341553	-2.00154781341553	-0.000312716477441765	0.000312716477441765	0	-0.00644990930944966	4.33921813964844e-05
1	1	Manual Mode	84.5136546200001	-2.00153946876526	-2.00153946876526	-0.000312742930143236	0.000312742930143236	0	-0.00653678234125691	5.22136688232422e-05
1	1	Manual Mode	85.51365455	-2.00153827667236	-2.00153827667236	-0.000313361587148254	0.000313361587148254	0	-0.00662382722048271	5.65052032470703e-05
1	1	Manual Mode	86.51365455	-2.00152683258057	-2.00152683258057	-0.000313301672096602	0.000313301672096602	0	-0.00671085546273177	5.29289245605469e-05
1	1	Manual Mode	87.51365455	-2.00152611732483	-2.00152611732483	-0.000313519478692524	0.000313519478692524	0	-0.00679794420681303	6.36577606201172e-05
1	1	Manual Mode	88.5136546200001	-2.00152897834778	-2.00152897834778	-0.000313855783241318	0.000313855783241318	0	-0.00688512637492727	6.53266906738281e-05
1	1	Manual Mode	89.5136546200001	-2.00151562690735	-2.00151562690735	-0.00031386453737274	0.00031386453737274	0	-0.00697231096864192	5.98430633544922e-05
1	1	Manual Mode	90.51365455	-2.00151920318604	-2.00151920318604	-0.000313609938050551	0.000313609938050551	0	-0.00705942483422464	6.05583190917969e-05
1	1	Manual Mode	91.51365455	-2.00150275230408	-2.00150275230408	-0.000313528169388211	0.000313528169388211	0	-0.00714651599238803	5.81741333007813e-05
1	1	Manual Mode	92.51365455	-2.00151538848877	-2.00151538848877	-0.000313373576502158	0.000313373576502158	0	-0.00723356420808308	5.62667846679688e-05
1	1	Manual Mode	93.51365463	-2.00153231620789	-2.00153231620789	-0.000313432317992715	0.000313432317992715	0	-0.007320628747824	3.76701354980469e-05
1	1	Manual Mode	94.51365483	-2.00152087211609	-2.00152087211609	-0.000313260470586757	0.000313260470586757	0	-0.00740764556261256	4.86373901367188e-05
1	1	Manual Mode	95.5136545600001	-2.00150775909424	-2.00150775909424	-0.000313112221274199	0.000313112221274199	0	-0.00749462115614977	4.17232513427734e-05
1	1	Manual Mode	96.51365463	-2.00151181221008	-2.00151181221008	-0.00031324664159654	0.00031324664159654	0	-0.00758163411823971	2.98023223876953e-05
1	1	Manual Mode	97.51365455	-2.00151109695435	-2.00151109695435	-0.000313196590801671	0.000313196590801671	0	-0.00766863316428024	4.62532043457031e-05
1	1	Manual Mode	98.51365455	-2.00152635574341	-2.00152635574341	-0.000313047231363751	0.000313047231363751	0	-0.00775559072854795	3.83853912353516e-05
1	1	Manual Mode	99.51365455	-2.00152587890625	-2.00152587890625	-0.000313193292143454	0.000313193292143454	0	-0.00784258886525447	5.03063201904297e-05
1	1	Manual Mode	100.51365455	-2.00153732299805	-2.00153732299805	-0.000313129729537043	0.000313129729537043	0	-0.00792956934568142	3.69548797607422e-05
1	1	Manual Mode	101.51365464	-2.00153112411499	-2.00153112411499	-0.000313162462376273	0.000313162462376273	0	-0.0080165589263928	3.69548797607422e-05
1	1	Manual Mode	102.51365455	-2.00152206420898	-2.00152206420898	-0.000313035654342124	0.000313035654342124	0	-0.00810351326699526	3.52859497070313e-05
1	1	Manual Mode	103.51365456	-2.00151109695435	-2.00151109695435	-0.00031293111225094	0.00031293111225094	0	-0.00819043857682311	4.29153442382813e-05
1	1	Manual Mode	104.51365456	-2.00150084495544	-2.00150084495544	-0.000312929938689844	0.000312929938689844	0	-0.00827736355979252	3.29017639160156e-05
1	1	Manual Mode	105.51365455	-2.00150012969971	-2.00150012969971	-0.000312681112019535	0.000312681112019535	0	-0.00836421942337382	2.71797180175781e-05
1	1	Manual Mode	106.51365469	-2.00150012969971	-2.00150012969971	-0.000312474596984432	0.000312474596984432	0	-0.00845101793468796	2.31266021728516e-05
1	1	Manual Mode	107.51365456	-2.0015082359314	-2.0015082359314	-0.000312327552950838	0.000312327552950838	0	-0.00853777557700692	3.21865081787109e-05
1	1	Manual Mode	108.51365456	-2.00151562690735	-2.00151562690735	-0.000312002222784189	0.000312002222784189	0	-0.00862444286111364	3.33786010742188e-05
1	1	Manual Mode	109.51365456	-2.00152850151062	-2.00152850151062	-0.000311780388019098	0.000311780388019098	0	-0.00871104852445228	3.71932983398438e-05
1	1	Manual Mode	110.51365456	-2.00152707099915	-2.00152707099915	-0.000311434314367124	0.000311434314367124	0	-0.00879755805622092	3.91006469726563e-05
1	1	Manual Mode	111.51365456	-2.00151777267456	-2.00151777267456	-0.000311235506773817	0.000311235506773817	0	-0.00888401236365809	4.98294830322266e-05
1	1	Manual Mode	112.51365455	-2.00150942802429	-2.00150942802429	-0.000311005171620243	0.000311005171620243	0	-0.00897040268824425	4.64916229248047e-05
1	1	Manual Mode	113.51365457	-2.00150680541992	-2.00150680541992	-0.000310742008473838	0.000310742008473838	0	-0.00905671991454666	5.29289245605469e-05
1	1	Manual Mode	114.51365455	-2.00151991844177	-2.00151991844177	-0.000310561787550869	0.000310561787550869	0	-0.00914298707602989	6.69956207275391e-05
1	1	Manual Mode	115.51365461	-2.00152969360352	-2.00152969360352	-0.000310374874157863	0.000310374874157863	0	-0.00922920232402444	7.55786895751953e-05
1	1	Manual Mode	116.51365455	-2.00153303146362	-2.00153303146362	-0.000310111996472265	0.000310111996472265	0	-0.0093153445400982	6.22272491455078e-05
1	1	Manual Mode	117.51365456	-2.00153684616089	-2.00153684616089	-0.00030989634669133	0.00030989634669133	0	-0.0094014268594844	7.10487365722656e-05
1	1	Manual Mode	118.51365456	-2.00155234336853	-2.00155234336853	-0.000309601973163333	0.000309601973163333	0	-0.00948742740758532	5.55515289306641e-05
1	1	Manual Mode	119.51365456	-2.00153374671936	-2.00153374671936	-0.000309346200280049	0.000309346200280049	0	-0.00957335690766312	6.29425048828125e-05
1	1	Manual Mode	120.51365456	-2.00152254104614	-2.00152254104614	-0.000308921149138072	0.000308921149138072	0	-0.00965916833797925	5.14984130859375e-05
1	1	Manual Mode	121.51365457	-2.00153088569641	-2.00153088569641	-0.000308621732469147	0.000308621732469147	0	-0.00974489659785573	5.00679016113281e-05
1	1	Manual Mode	122.51365455	-2.00153565406799	-2.00153565406799	-0.000308326121944319	0.000308326121944319	0	-0.00983054274112734	3.88622283935547e-05
1	1	Manual Mode	123.51365457	-2.00152921676636	-2.00152921676636	-0.000307858568859931	0.000307858568859931	0	-0.00991605901196542	4.22000885009766e-05
1	1	Manual Mode	124.51365456	-2.00154161453247	-2.00154161453247	-0.000307450423341317	0.000307450423341317	0	-0.010001461906484	4.83989715576172e-05
1	1	Manual Mode	125.51365456	-2.00152921676636	-2.00152921676636	-0.000307095785865125	0.000307095785865125	0	-0.0100867662914465	4.00543212890625e-05
1	1	Manual Mode	126.5136546	-2.00151944160461	-2.00151944160461	-0.000306774991353525	0.000306774991353525	0	-0.0101719815702311	3.91006469726563e-05
1	1	Manual Mode	127.51365455	-2.00151538848877	-2.00151538848877	-0.000306446933450274	0.000306446933450274	0	-0.0102571057141555	2.71797180175781e-05
1	1	Manual Mode	128.51365456	-2.00149989128113	-2.00149989128113	-0.000306016997756707	0.000306016997756707	0	-0.0103421104366047	3.09944152832031e-05
1	1	Manual Mode	129.51365455	-2.00150942802429	-2.00150942802429	-0.000305605109529731	0.000305605109529731	0	-0.0104270007439585	3.71932983398438e-05
1	1	Manual Mode	130.51365455	-2.00151443481445	-2.00151443481445	-0.000305354411505241	0.000305354411505241	0	-0.010511821413821	3.12328338623047e-05
1	1	Manual Mode	131.51365455	-2.00151515007019	-2.00151515007019	-0.000305174317453742	0.000305174317453742	0	-0.0105965920575582	3.02791595458984e-05
1	1	Manual Mode	132.51365456	-2.00150632858276	-2.00150632858276	-0.000304927140112541	0.000304927140112541	0	-0.0106812940417698	4.10079956054688e-05
1	1	Manual Mode	133.51365459	-2.00150036811829	-2.00150036811829	-0.000304616082986255	0.000304616082986255	0	-0.0107659096229156	4.62532043457031e-05
1	1	Manual Mode	134.51365456	-2.00151872634888	-2.00151872634888	-0.000304667973417437	0.000304667973417437	0	-0.0108505396129926	5.86509704589844e-05
1	1	Manual Mode	135.51365455	-2.00152087211609	-2.00152087211609	-0.00030440896531167	0.00030440896531167	0	-0.0109350976580669	6.91413879394531e-05
1	1	Manual Mode	136.51365455	-2.00153374671936	-2.00153374671936	-0.000304224557630195	0.000304224557630195	0	-0.0110196044796309	6.58035278320313e-05
1	1	Manual Mode	137.51365455	-2.00153565406799	-2.00153565406799	-0.000304036534111828	0.000304036534111828	0	-0.0111040590724397	6.69956207275391e-05
1	1	Manual Mode	138.5136547	-2.00154566764832	-2.00154566764832	-0.000303777430852458	0.000303777430852458	0	-0.0111884417047784	5.79357147216797e-05
1	1	Manual Mode	139.51365456	-2.0015275478363	-2.0015275478363	-0.000303545351216174	0.000303545351216174	0	-0.0112727598460894	6.31809234619141e-05
1	1	Manual Mode	140.51365455	-2.0015344619751	-2.0015344619751	-0.00030341422955205	0.00030341422955205	0	-0.0113570415756777	5.84125518798828e-05
1	1	Manual Mode	141.51365456	-2.00153493881226	-2.00153493881226	-0.000303091436814799	0.000303091436814799	0	-0.0114412336423015	5.91278076171875e-05
1	1	Manual Mode	142.51365455	-2.00152516365051	-2.00152516365051	-0.000302691664813197	0.000302691664813197	0	-0.0115253146594644	4.91142272949219e-05
1	1	Manual Mode	143.51365463	-2.00152707099915	-2.00152707099915	-0.000302485562110371	0.000302485562110371	0	-0.0116093384334392	3.00407409667969e-05
1	1	Manual Mode	144.51365455	-2.00152921676636	-2.00152921676636	-0.000302143643499035	0.000302143643499035	0	-0.0116932672165857	4.67300415039063e-05
1	1	Manual Mode	145.51365456	-2.00153875350952	-2.00153875350952	-0.000302049695175587	0.000302049695175587	0	-0.0117771699105291	5.340576171875e-05
1	1	Manual Mode	146.51365455	-2.00154733657837	-2.00154733657837	-0.000301775113596892	0.000301775113596892	0	-0.0118609963301344	6.55651092529297e-05
1	1	Manual Mode	147.51365464	-2.00154852867126	-2.00154852867126	-0.000301719099842938	0.000301719099842938	0	-0.0119448071987449	5.38825988769531e-05
1	1	Manual Mode	148.5136547	-2.0015230178833	-2.0015230178833	-0.00030150525798045	0.00030150525798045	0	-0.0120285586643201	5.07831573486328e-05
1	1	Manual Mode	149.51365455	-2.00152850151062	-2.00152850151062	-0.000301366333720928	0.000301366333720928	0	-0.0121122715222412	5.29289245605469e-05
1	1	Manual Mode	150.51365456	-2.00153660774231	-2.00153660774231	-0.000301676122132515	0.000301676122132515	0	-0.0121960704458938	3.88622283935547e-05
1	1	Manual Mode	151.51365462	-2.00151538848877	-2.00151538848877	-0.000302360403405331	0.000302360403405331	0	-0.012280059451879	5.17368316650391e-05
1	1	Manual Mode	152.51365456	-2.00151252746582	-2.00151252746582	-0.000303306896288528	0.000303306896288528	0	-0.0123643113624596	5.84125518798828e-05
1	1	Manual Mode	153.51365456	-2.00153112411499	-2.00153112411499	-0.000304175743832157	0.000304175743832157	0	-0.0124488046246352	4.62532043457031e-05
1	1	Manual Mode	154.51365457	-2.00153827667236	-2.00153827667236	-0.000304739402054981	0.000304739402054981	0	-0.0125334544593859	4.86373901367188e-05
1	1	Manual Mode	155.51365456	-2.00154089927673	-2.00154089927673	-0.000304722432995885	0.000304722432995885	0	-0.012618099578816	3.98159027099609e-05
1	1	Manual Mode	156.51365455	-2.00154066085815	-2.00154066085815	-0.000305058388648136	0.000305058388648136	0	-0.0127028380192598	3.38554382324219e-05
1	1	Manual Mode	157.51365456	-2.00152730941772	-2.00152730941772	-0.000305028827595653	0.000305028827595653	0	-0.0127875682499948	3.07559967041016e-05
1	1	Manual Mode	158.51365456	-2.00154542922974	-2.00154542922974	-0.000305406270218556	0.000305406270218556	0	-0.0128724033250555	5.31673431396484e-05
1	1	Manual Mode	159.51365455	-2.00154328346252	-2.00154328346252	-0.000305381942614206	0.000305381942614206	0	-0.0129572316416	3.88622283935547e-05
1	1	Manual Mode	160.51365456	-2.00154089927673	-2.00154089927673	-0.000305266235833672	0.000305266235833672	0	-0.0130420278190685	3.0517578125e-05
1	1	Manual Mode	161.51365456	-2.00154256820679	-2.00154256820679	-0.000305071741870341	0.000305071741870341	0	-0.013126769969588	1.76429748535156e-05
1	1	Manual Mode	162.51365457	-2.00152325630188	-2.00152325630188	-0.000304861452409009	0.000304861452409009	0	-0.0132114537072151	3.74317169189453e-05
1	1	Manual Mode	163.51365459	-2.00153398513794	-2.00153398513794	-0.00030472135458839	0.00030472135458839	0	-0.013296098529627	3.79085540771484e-05
1	1	Manual Mode	164.51365455	-2.00152587890625	-2.00152587890625	-0.000304451943022093	0.000304451943022093	0	-0.013380668510417	3.29017639160156e-05
1	1	Manual Mode	165.51365456	-2.00152969360352	-2.00152969360352	-0.000303818981258845	0.000303818981258845	0	-0.0134650626727218	2.57492065429688e-05
1	1	Manual Mode	166.51365462	-2.00151419639587	-2.00151419639587	-0.000303622742812803	0.000303622742812803	0	-0.0135494023285635	3.62396240234375e-05
1	1	Manual Mode	167.51365456	-2.00150060653687	-2.00150060653687	-0.000303487751568847	0.000303487751568847	0	-0.0136337044767189	5.45978546142578e-05
1	1	Manual Mode	168.51365457	-2.00150465965271	-2.00150465965271	-0.000303460030152678	0.000303460030152678	0	-0.013717998930382	4.64916229248047e-05
1	1	Manual Mode	169.51365456	-2.00149154663086	-2.00149154663086	-0.000303393042016579	0.000303393042016579	0	-0.0138022747745439	3.29017639160156e-05
1	1	Manual Mode	170.51365455	-2.00149965286255	-2.00149965286255	-0.000303347463441024	0.000303347463441024	0	-0.0138865379579904	1.97887420654297e-05
1	1	Manual Mode	171.51365459	-2.00150084495544	-2.00150084495544	-0.000303464534089859	0.000303464534089859	0	-0.0139708336652761	1.76429748535156e-05
1	1	Manual Mode	172.51365462	-2.00151395797729	-2.00151395797729	-0.000303232454453574	0.000303232454453574	0	-0.0140550649051513	1.00135803222656e-05
1	1	Manual Mode	173.51365456	-2.00153064727783	-2.00153064727783	-0.000303436463777147	0.000303436463777147	0	-0.0141393528066988	2.16960906982422e-05
1	1	Manual Mode	174.51365456	-2.00153517723083	-2.00153517723083	-0.000303595497164646	0.000303595497164646	0	-0.0142236848892445	2.12192535400391e-05
1	1	Manual Mode	175.51365463	-2.00155162811279	-2.00155162811279	-0.000303731122765951	0.000303731122765951	0	-0.0143080546514742	2.21729278564453e-05
1	1	Manual Mode	176.51365456	-2.00155186653137	-2.00155186653137	-0.0003038080068767	0.0003038080068767	0	-0.0143924457585882	3.09944152832031e-05
1	1	Manual Mode	177.51365456	-2.00153875350952	-2.00153875350952	-0.000303535264934318	0.000303535264934318	0	-0.0144767611099588	2.288818359375e-05
1	1	Manual Mode	178.51365456	-2.0015230178833	-2.0015230178833	-0.000303291608276408	0.000303291608276408	0	-0.0145610087789245	1.64508819580078e-05
1	1	Manual Mode	179.51365455	-2.00151133537292	-2.00151133537292	-0.000303173554373681	0.000303173554373681	0	-0.0146452236542972	2.00271606445313e-05
1	1	Manual Mode	180.51365456	-2.00150370597839	-2.00150370597839	-0.000302911057302492	0.000302911057302492	0	-0.0147293656155005	2.95639038085938e-05
1	1	Manual Mode	181.51365473	-2.00152349472046	-2.00152349472046	-0.000302802518760007	0.000302802518760007	0	-0.0148134774405662	2.47955322265625e-05
1	1	Manual Mode	182.51365456	-2.00151610374451	-2.00151610374451	-0.000302700292073149	0.000302700292073149	0	-0.0148975608407367	2.45571136474609e-05
1	1	Manual Mode	183.51365456	-2.00153231620789	-2.00153231620789	-0.000302534597933481	0.000302534597933481	0	-0.0149815982290516	3.64780426025391e-05
1	1	Manual Mode	184.51365455	-2.00153493881226	-2.00153493881226	-0.000302286532491991	0.000302286532491991	0	-0.0150655667094597	2.88486480712891e-05
1	1	Manual Mode	185.51365456	-2.00153064727783	-2.00153064727783	-0.000302050234379334	0.000302050234379334	0	-0.0151494695531819	9.77516174316406e-06
1	1	Manual Mode	186.51365455	-2.00153708457947	-2.00153708457947	-0.000301925741749511	0.000301925741749511	0	-0.0152333378139403	7.15255737304688e-06
1	1	Manual Mode	187.51365455	-2.00153470039368	-2.00153470039368	-0.000301748153409541	0.000301748153409541	0	-0.0153171567454429	1.28746032714844e-05
1	1	Manual Mode	188.51365455	-2.0015275478363	-2.0015275478363	-0.000301497201642112	0.000301497201642112	0	-0.0154009059681213	1.69277191162109e-05
1	1	Manual Mode	189.51365455	-2.00152158737183	-2.00152158737183	-0.000301272163372407	0.000301272163372407	0	-0.0154845926801692	3.67164611816406e-05
1	1	Manual Mode	190.51365455	-2.00151705741882	-2.00151705741882	-0.000301011664526869	0.000301011664526869	0	-0.0155682070314266	2.59876251220703e-05
1	1	Manual Mode	191.51365458	-2.00151658058167	-2.00151658058167	-0.000300145798462782	0.000300145798462782	0	-0.0156515808668342	2.31266021728516e-05
1	1	Manual Mode	192.51365462	-2.0015230178833	-2.0015230178833	-0.000297594127742621	0.000297594127742621	0	-0.0157342459056248	3.91006469726563e-05
1	1	Manual Mode	193.51365456	-2.00150203704834	-2.00150203704834	-0.000297090511442919	0.000297090511442919	0	-0.0158167710427408	3.814697265625e-05
1	1	Manual Mode	194.51365468	-2.00152730941772	-2.00152730941772	-0.000296844539380682	0.000296844539380682	0	-0.0158992278691302	4.67300415039063e-05
1	1	Manual Mode	195.51365456	-2.00152635574341	-2.00152635574341	-0.000296567325218987	0.000296567325218987	0	-0.0159816076718055	3.00407409667969e-05
1	1	Manual Mode	196.51365455	-2.00152516365051	-2.00152516365051	-0.000296311235157028	0.000296311235157028	0	-0.0160639163474149	4.83989715576172e-05
1	1	Manual Mode	197.51365457	-2.00151181221008	-2.00151181221008	-0.000295940358132691	0.000295940358132691	0	-0.0161461220040959	4.45842742919922e-05
1	1	Manual Mode	198.51365456	-2.00151443481445	-2.00151443481445	-0.000295603006894271	0.000295603006894271	0	-0.0162282339496343	3.76701354980469e-05
1	1	Manual Mode	199.51365455	-2.00151824951172	-2.00151824951172	-0.000295253698019815	0.000295253698019815	0	-0.0163102488649308	2.76565551757813e-05
1	1	Manual Mode	200.5136548	-2.0014967918396	-2.0014967918396	-0.000295069448927677	0.000295069448927677	0	-0.0163922126212349	1.88350677490234e-05
1	1	Manual Mode	201.51365455	-2.00150918960571	-2.00150918960571	-0.000294859825541562	0.000294859825541562	0	-0.0164741181078534	3.07559967041016e-05
1	1	Manual Mode	202.51365455	-2.00149965286255	-2.00149965286255	-0.000294546897061095	0.000294546897061095	0	-0.0165559366903704	3.79085540771484e-05
1	1	Manual Mode	203.51365456	-2.00150609016418	-2.00150609016418	-0.000294342633994582	0.000294342633994582	0	-0.0166376985339643	2.31266021728516e-05
1	1	Manual Mode	204.51365456	-2.00151109695435	-2.00151109695435	-0.000294177637647999	0.000294177637647999	0	-0.0167194145444221	1.81198120117188e-05
1	1	Manual Mode	205.51365456	-2.00151133537292	-2.00151133537292	-0.000293918502670762	0.000293918502670762	0	-0.0168010585729417	2.62260437011719e-05
1	1	Manual Mode	206.51365463	-2.00151443481445	-2.00151443481445	-0.000293637038314826	0.000293637038314826	0	-0.0168826244226277	2.90870666503906e-05
1	1	Manual Mode	207.51365469	-2.00150465965271	-2.00150465965271	-0.000293494593372014	0.000293494593372014	0	-0.0169641507034559	3.45706939697266e-05
1	1	Manual Mode	208.51365462	-2.00149393081665	-2.00149393081665	-0.000293253156964826	0.000293253156964826	0	-0.0170456099080218	4.91142272949219e-05
1	1	Manual Mode	209.51365462	-2.00150871276855	-2.00150871276855	-0.000293160128459535	0.000293160128459535	0	-0.0171270432770383	2.6702880859375e-05
1	1	Manual Mode	210.51365469	-2.0015070438385	-2.0015070438385	-0.000293136784109076	0.000293136784109076	0	-0.017208470167213	3.67164611816406e-05
1	1	Manual Mode	211.51365514	-2.00150060653687	-2.00150060653687	-0.00029300480606253	0.00029300480606253	0	-0.0172898604277448	5.36441802978516e-05
1	1	Manual Mode	212.51365462	-2.00150847434998	-2.00150847434998	-0.000292948570283504	0.000292948570283504	0	-0.0173712349882866	5.29289245605469e-05
1	1	Manual Mode	213.51365456	-2.00149869918823	-2.00149869918823	-0.000292868292360935	0.000292868292360935	0	-0.017452587286839	4.52995300292969e-05
1	1	Manual Mode	214.51365455	-2.0015025138855	-2.0015025138855	-0.00029277367796227	0.00029277367796227	0	-0.0175339133076819	4.1961669921875e-05
1	1	Manual Mode	215.51365468	-2.00150227546692	-2.00150227546692	-0.000292492499067141	0.000292492499067141	0	-0.0176151612346517	5.00679016113281e-05
1	1	Manual Mode	216.51365455	-2.00151634216309	-2.00151634216309	-0.000292235996672904	0.000292235996672904	0	-0.0176963378898412	5.12599945068359e-05
1	1	Manual Mode	217.51365456	-2.00152087211609	-2.00152087211609	-0.000292336098262642	0.000292336098262642	0	-0.0177775423623929	5.41210174560547e-05
1	1	Manual Mode	218.51365455	-2.00151634216309	-2.00151634216309	-0.000303320566689408	0.000303320566689408	0	-0.0178617980745196	5.31673431396484e-05
1	1	Manual Mode	219.51365456	-2.00151181221008	-2.00151181221008	-0.000324052221250771	0.000324052221250771	0	-0.0179518125813227	4.64916229248047e-05
1	1	Manual Mode	220.51365456	-2.00149822235107	-2.00149822235107	-0.000326991706336498	0.000326991706336498	0	-0.0180426436108607	3.91006469726563e-05
1	1	Manual Mode	221.51365455	-2.0014979839325	-2.0014979839325	-0.000327966713582552	0.000327966713582552	0	-0.0181337454748337	5.03063201904297e-05
1	1	Manual Mode	222.51365455	-2.0014967918396	-2.0014967918396	-0.000327354558740365	0.000327354558740365	0	-0.018224677296706	3.76701354980469e-05
1	1	Manual Mode	223.51365469	-2.00148439407349	-2.00148439407349	-0.000325351385102377	0.000325351385102377	0	-0.0183150526941092	3.79085540771484e-05
1	1	Manual Mode	224.51365455	-2.00151109695435	-2.00151109695435	-0.000325010386309198	0.000325010386309198	0	-0.0184053333443336	3.07559967041016e-05
1	1	Manual Mode	225.51365455	-2.0015025138855	-2.0015025138855	-0.00032515181628025	0.00032515181628025	0	-0.0184956532933003	3.4332275390625e-05
1	1	Manual Mode	226.51365462	-2.00150513648987	-2.00150513648987	-0.00032482274340524	0.00032482274340524	0	-0.0185858818394511	3.50475311279297e-05
1	1	Manual Mode	227.51365457	-2.00151395797729	-2.00151395797729	-0.000324541691381581	0.000324541691381581	0	-0.0186760323047718	3.31401824951172e-05
1	1	Manual Mode	228.51365462	-2.00151395797729	-2.00151395797729	-0.000324585779217365	0.000324585779217365	0	-0.0187661950257292	3.07559967041016e-05
1	1	Manual Mode	229.51365455	-2.00151944160461	-2.00151944160461	-0.000324345008885394	0.000324345008885394	0	-0.018856290855224	2.45571136474609e-05
1	1	Manual Mode	230.51365455	-2.0015115737915	-2.0015115737915	-0.000324233425427632	0.000324233425427632	0	-0.0189463556956206	4.52995300292969e-05
1	1	Manual Mode	231.51365455	-2.00151753425598	-2.00151753425598	-0.000324122127430677	0.000324122127430677	0	-0.0190363896199069	3.60012054443359e-05
1	1	Manual Mode	232.51365455	-2.00152039527893	-2.00152039527893	-0.000324207226469101	0.000324207226469101	0	-0.0191264471828149	3.07559967041016e-05
1	1	Manual Mode	233.51365455	-2.00150918960571	-2.00150918960571	-0.000324353128659467	0.000324353128659467	0	-0.0192165452741092	3.814697265625e-05
1	1	Manual Mode	234.51365455	-2.00150585174561	-2.00150585174561	-0.000324091075638423	0.000324091075638423	0	-0.0193065705728977	5.29289245605469e-05
1	1	Manual Mode	235.51365456	-2.00150227546692	-2.00150227546692	-0.000324250616511801	0.000324250616511801	0	-0.0193966401894961	6.77108764648438e-05
1	1	Manual Mode	236.51365456	-2.00149893760681	-2.00149893760681	-0.000323740402895665	0.000323740402895665	0	-0.0194865680791894	4.9591064453125e-05
1	1	Manual Mode	237.51365487	-2.00151824951172	-2.00151824951172	-0.000323673953963314	0.000323673953963314	0	-0.0195764775387177	3.86238098144531e-05
1	1	Manual Mode	238.51365456	-2.00151872634888	-2.00151872634888	-0.000323558088593443	0.000323558088593443	0	-0.0196663547576873	5.76972961425781e-05
1	1	Manual Mode	239.51365457	-2.00151443481445	-2.00151443481445	-0.000322927156773713	0.000322927156773713	0	-0.019756056746577	4.74452972412109e-05
1	1	Manual Mode	240.51365456	-2.00152158737183	-2.00152158737183	-0.000322251090428572	0.000322251090428572	0	-0.0198455709374676	5.93662261962891e-05
1	1	Manual Mode	241.51365455	-2.00151443481445	-2.00151443481445	-0.000321936227158189	0.000321936227158189	0	-0.0199349976663395	5.74588775634766e-05
1	1	Manual Mode	242.51365455	-2.00151300430298	-2.00151300430298	-0.000321748996586508	0.000321748996586508	0	-0.0200243723876135	4.26769256591797e-05
1	1	Manual Mode	243.51365462	-2.00149369239807	-2.00149369239807	-0.000321462298782439	0.000321462298782439	0	-0.0201136674768593	2.47955322265625e-05
1	1	Manual Mode	244.51365455	-2.00150966644287	-2.00150966644287	-0.000321320139300435	0.000321320139300435	0	-0.0202029230648615	3.33786010742188e-05
1	1	Manual Mode	245.51365459	-2.00152730941772	-2.00152730941772	-0.000321013142061185	0.000321013142061185	0	-0.0202920933856676	4.1961669921875e-05
1	1	Manual Mode	246.51365458	-2.00152659416199	-2.00152659416199	-0.00032136146768175	0.00032136146768175	0	-0.0203813604591309	4.29153442382813e-05
1	1	Manual Mode	247.51365456	-2.00151348114014	-2.00151348114014	-0.00032167334947259	0.00032167334947259	0	-0.0204707141655307	3.02791595458984e-05
1	1	Manual Mode	248.5136546	-2.00150179862976	-2.00150179862976	-0.000321113624265333	0.000321113624265333	0	-0.0205599123980612	3.31401824951172e-05
1	1	Manual Mode	249.51365456	-2.00150609016418	-2.00150609016418	-0.000320445836283601	0.000320445836283601	0	-0.0206489251268017	3.67164611816406e-05
1	1	Manual Mode	250.51365456	-2.00152587890625	-2.00152587890625	-0.000320564429390075	0.000320564429390075	0	-0.0207379708016323	2.81333923339844e-05
1	1	Manual Mode	251.51365456	-2.00150871276855	-2.00150871276855	-0.000320543273572472	0.000320543273572472	0	-0.0208270105998469	1.9073486328125e-05
1	1	Manual Mode	252.51365456	-2.00150871276855	-2.00150871276855	-0.000320118063841158	0.000320118063841158	0	-0.0209159322842472	1.93119049072266e-05
1	1	Manual Mode	253.51365456	-2.00150513648987	-2.00150513648987	-0.000320057102099879	0.000320057102099879	0	-0.0210048370348305	3.00407409667969e-05
1	1	Manual Mode	254.51365459	-2.0015013217926	-2.0015013217926	-0.000319801551241666	0.000319801551241666	0	-0.0210936708017293	1.45435333251953e-05
1	1	Manual Mode	255.51365455	-2.00150084495544	-2.00150084495544	-0.00031946841847962	0.00031946841847962	0	-0.0211824120255351	2.24113464355469e-05
1	1	Manual Mode	256.51365456	-2.00150227546692	-2.00150227546692	-0.000319218037633805	0.000319218037633805	0	-0.0212710837035423	3.64780426025391e-05
1	1	Manual Mode	257.51365462	-2.00149869918823	-2.00149869918823	-0.000318942504519086	0.000318942504519086	0	-0.0213596788490022	1.59740447998047e-05
1	1	Manual Mode	258.51365457	-2.00149583816528	-2.00149583816528	-0.000318447007993457	0.000318447007993457	0	-0.0214481363467997	1.40666961669922e-05
1	1	Manual Mode	259.51365457	-2.00149512290955	-2.00149512290955	-0.000318594496077196	0.000318594496077196	0	-0.0215366348179323	2.38418579101563e-07
1	1	Manual Mode	260.51365456	-2.00149130821228	-2.00149130821228	-0.00031817157003234	0.00031817157003234	0	-0.0216250158087241	1.26361846923828e-05
1	1	Manual Mode	261.51365455	-2.00149607658386	-2.00149607658386	-0.000317747629015725	0.000317747629015725	0	-0.0217132790381236	2.95639038085938e-05
1	1	Manual Mode	262.51365455	-2.00150728225708	-2.00150728225708	-0.000317617395451889	0.000317617395451889	0	-0.0218015060924158	2.24113464355469e-05
1	1	Manual Mode	263.51365456	-2.00152158737183	-2.00152158737183	-0.00031723326035895	0.00031723326035895	0	-0.0218896264433968	2.95639038085938e-05
1	1	Manual Mode	264.51365459	-2.00151681900024	-2.00151681900024	-0.000317412402874425	0.000317412402874425	0	-0.0219777965579514	2.31266021728516e-05
1	1	Manual Mode	265.51365455	-2.00151634216309	-2.00151634216309	-0.000317351441133146	0.000317351441133146	0	-0.0220659497325178	4.57763671875e-05
1	1	Manual Mode	266.51365456	-2.0015230178833	-2.0015230178833	-0.000317258824960132	0.000317258824960132	0	-0.0221540771847769	5.24520874023438e-05
1	1	Manual Mode	267.51365455	-2.00149297714233	-2.00149297714233	-0.000316886013145879	0.000316886013145879	0	-0.0222421010764372	5.07831573486328e-05
1	1	Manual Mode	268.51365462	-2.00148391723633	-2.00148391723633	-0.000316690377339319	0.000316690377339319	0	-0.022330070631856	4.07695770263672e-05
1	1	Manual Mode	269.51365455	-2.00149488449097	-2.00149488449097	-0.000317152284643297	0.000317152284643297	0	-0.0224181684825345	4.72068786621094e-05
1	1	Manual Mode	270.51365471	-2.00149917602539	-2.00149917602539	-0.000317302817642314	0.000317302817642314	0	-0.0225063081682042	4.14848327636719e-05
1	1	Manual Mode	271.51365456	-2.00150156021118	-2.00150156021118	-0.000317089705290777	0.000317089705290777	0	-0.022594388628684	4.48226928710938e-05
1	1	Manual Mode	272.51365456	-2.00149488449097	-2.00149488449097	-0.000317039051856426	0.000317039051856426	0	-0.0226824550319774	4.05311584472656e-05
1	1	Manual Mode	273.51365455	-2.00150179862976	-2.00150179862976	-0.000317080665698548	0.000317080665698548	0	-0.0227705329937907	4.26769256591797e-05
1	1	Manual Mode	274.51365455	-2.00149869918823	-2.00149869918823	-0.000316823877843504	0.000316823877843504	0	-0.022858539626525	5.96046447753906e-05
1	1	Manual Mode	275.51365455	-2.00149035453796	-2.00149035453796	-0.000316536196785543	0.000316536196785543	0	-0.0229464663478543	6.38961791992188e-05
1	1	Manual Mode	276.51365462	-2.00149273872375	-2.00149273872375	-0.000316391690181346	0.000316391690181346	0	-0.0230343529346123	6.79492950439453e-05
1	1	Manual Mode	277.51365455	-2.00149703025818	-2.00149703025818	-0.000316141150746194	0.000316141150746194	0	-0.0231221699147835	6.89029693603516e-05
1	1	Manual Mode	278.51365469	-2.00150299072266	-2.00150299072266	-0.000316013803508299	0.000316013803508299	0	-0.0232099515391586	6.07967376708984e-05
1	1	Manual Mode	279.51365455	-2.00148391723633	-2.00148391723633	-0.000315755207734809	0.000315755207734809	0	-0.0232976613068055	7.39097595214844e-05
1	1	Manual Mode	280.51365455	-2.00147914886475	-2.00147914886475	-0.00031528391194206	0.00031528391194206	0	-0.0233852401712339	7.2479248046875e-05
1	1	Manual Mode	281.51365455	-2.00148463249207	-2.00148463249207	-0.000314931050666447	0.000314931050666447	0	-0.0234727210186412	8.70227813720703e-05
1	1	Manual Mode	282.51365455	-2.00149989128113	-2.00149989128113	-0.000314760218232249	0.000314760218232249	0	-0.0235601544125946	7.62939453125e-05
1	1	Manual Mode	283.51365455	-2.00150585174561	-2.00150585174561	-0.000314560522538652	0.000314560522538652	0	-0.023647532335522	7.79628753662109e-05
1	1	Manual Mode	284.51365455	-2.00151181221008	-2.00151181221008	-0.000314334278989983	0.000314334278989983	0	-0.0237348474130192	5.7220458984375e-05
1	1	Manual Mode	285.51365462	-2.00150465965271	-2.00150465965271	-0.000314000607024189	0.000314000607024189	0	-0.0238220698099649	6.07967376708984e-05
1	1	Manual Mode	286.51365455	-2.00149059295654	-2.00149059295654	-0.000313579425462044	0.000313579425462044	0	-0.0239091751998292	5.12599945068359e-05
1	1	Manual Mode	287.51365456	-2.00148987770081	-2.00148987770081	-0.000313519002924512	0.000313519002924512	0	-0.0239962638126235	4.86373901367188e-05
1	1	Manual Mode	288.51365455	-2.00148773193359	-2.00148773193359	-0.000313431905660437	0.000313431905660437	0	-0.0240833282299919	6.15119934082031e-05
1	1	Manual Mode	289.51365469	-2.00150871276855	-2.00150871276855	-0.00031307044884274	0.00031307044884274	0	-0.0241702922557343	4.88758087158203e-05
1	1	Manual Mode	290.51365458	-2.00151419639587	-2.00151419639587	-0.000312821336711624	0.000312821336711624	0	-0.0242571870619291	5.91278076171875e-05
1	1	Manual Mode	291.51365455	-2.0014910697937	-2.0014910697937	-0.000312769097383899	0.000312769097383899	0	-0.0243440673641515	5.69820404052734e-05
1	1	Manual Mode	292.51365455	-2.00150656700134	-2.00150656700134	-0.000312261674940101	0.000312261674940101	0	-0.0244308067183016	5.41210174560547e-05
1	1	Manual Mode	293.51365455	-2.00150036811829	-2.00150036811829	-0.000312032132733214	0.000312032132733214	0	-0.0245174823107275	4.9591064453125e-05
1	1	Manual Mode	294.51365456	-2.0014910697937	-2.0014910697937	-0.000311842872218016	0.000311842872218016	0	-0.0246041053316543	6.866455078125e-05
1	1	Manual Mode	295.51365456	-2.00148606300354	-2.00148606300354	-0.00031163651577225	0.00031163651577225	0	-0.0246906710304799	6.53266906738281e-05
1	1	Manual Mode	296.51365458	-2.0014979839325	-2.0014979839325	-0.000311352736011989	0.000311352736011989	0	-0.0247771579033241	6.29425048828125e-05
1	1	Manual Mode	297.51365455	-2.00149059295654	-2.00149059295654	-0.000311203186266864	0.000311203186266864	0	-0.0248636032302493	4.88758087158203e-05
1	1	Manual Mode	298.51365456	-2.00150179862976	-2.00150179862976	-0.000310906085002264	0.000310906085002264	0	-0.0249499660325024	4.86373901367188e-05
1	1	Manual Mode	299.51365455	-2.00150537490845	-2.00150537490845	-0.00031053003796553	0.00031053003796553	0	-0.0250362243755191	5.53131103515625e-05
1	1	Manual Mode	300.51365455	-2.00150799751282	-2.00150799751282	-0.000310014464029792	0.000310014464029792	0	-0.0251223395044163	5.24520874023438e-05
1	1	Manual Mode	301.51365455	-2.00151610374451	-2.00151610374451	-0.000309757581021145	0.000309757581021145	0	-0.0252083832769222	4.9591064453125e-05
1	1	Manual Mode	302.51365457	-2.00151515007019	-2.00151515007019	-0.000309501205498379	0.000309501205498379	0	-0.0252943558357245	5.86509704589844e-05
1	1	Manual Mode	303.51365455	-2.00150012969971	-2.00150012969971	-0.000309166264817887	0.000309166264817887	0	-0.0253802353520119	4.74452972412109e-05
1	1	Manual Mode	304.51365455	-2.00152158737183	-2.00152158737183	-0.000308675557690245	0.000308675557690245	0	-0.0254659785624814	3.36170196533203e-05
1	1	Manual Mode	305.51365459	-2.0015082359314	-2.0015082359314	-0.000308514621230698	0.000308514621230698	0	-0.0255516770718068	4.38690185546875e-05
1	1	Manual Mode	306.51365455	-2.00150775909424	-2.00150775909424	-0.000308208765834677	0.000308208765834677	0	-0.0256372906144474	4.9591064453125e-05
1	1	Manual Mode	307.51365455	-2.00151753425598	-2.00151753425598	-0.000307881500878113	0.000307881500878113	0	-0.0257228132535802	5.41210174560547e-05
1	1	Manual Mode	308.5136547	-2.00150561332703	-2.00150561332703	-0.000307559374216079	0.000307559374216079	0	-0.0258082464258997	5.57899475097656e-05
1	1	Manual Mode	309.51365455	-2.0015115737915	-2.0015115737915	-0.000307189639034971	0.000307189639034971	0	-0.0258935768683876	5.65052032470703e-05
1	1	Manual Mode	310.51365455	-2.00151562690735	-2.00151562690735	-0.000306649230009003	0.000306649230009003	0	-0.0259787572100567	7.10487365722656e-05
1	1	Manual Mode	311.51365455	-2.00151419639587	-2.00151419639587	-0.000306418863137562	0.000306418863137562	0	-0.0260638735609283	5.7220458984375e-05
1	1	Manual Mode	312.51365455	-2.00151634216309	-2.00151634216309	-0.000306122491383915	0.000306122491383915	0	-0.0261489075863127	5.19752502441406e-05
1	1	Manual Mode	313.51365455	-2.00151824951172	-2.00151824951172	-0.0003057774327037	0.0003057774327037	0	-0.0262338457620637	5.00679016113281e-05
1	1	Manual Mode	314.51365455	-2.00150966644287	-2.00150966644287	-0.000305513095996198	0.000305513095996198	0	-0.0263187105109516	5.86509704589844e-05
1	1	Manual Mode	315.51365455	-2.00150656700134	-2.00150656700134	-0.000305201214205357	0.000305201214205357	0	-0.0264034886260086	6.69956207275391e-05
1	1	Manual Mode	316.51365455	-2.0015082359314	-2.0015082359314	-0.000304944394632445	0.000304944394632445	0	-0.0264881954022954	6.46114349365234e-05
1	1	Manual Mode	317.51365455	-2.00151705741882	-2.00151705741882	-0.000304662391072762	0.000304662391072762	0	-0.0265728238442601	6.58035278320313e-05
1	1	Manual Mode	318.51365455	-2.00150918960571	-2.00150918960571	-0.000304339376310439	0.000304339376310439	0	-0.0266573625599019	5.07831573486328e-05
1	1	Manual Mode	319.5136546	-2.00150990486145	-2.00150990486145	-0.000304097400699504	0.000304097400699504	0	-0.0267418340643197	5.48362731933594e-05
1	1	Manual Mode	320.51365455	-2.0015013217926	-2.0015013217926	-0.000303847210160894	0.000303847210160894	0	-0.0268262360629221	5.45978546142578e-05
1	1	Manual Mode	321.51365455	-2.00149345397949	-2.00149345397949	-0.000295340351233745	0.000295340351233745	0	-0.0269082750493759	5.48362731933594e-05
1	1	Manual Mode	322.51365455	-2.00146722793579	-2.00146722793579	-0.000292736568057329	0.000292736568057329	0	-0.0269895907627252	4.67300415039063e-05
1	1	Manual Mode	323.51365517	-2.0014660358429	-2.0014660358429	-0.000293145347933293	0.000293145347933293	0	-0.0270710200765261	5.03063201904297e-05
1	1	Manual Mode	324.51365456	-2.00148701667786	-2.00148701667786	-0.000293630314126922	0.000293630314126922	0	-0.0271525840029185	5.48362731933594e-05
1	1	Manual Mode	325.51365456	-2.00148463249207	-2.00148463249207	-0.000297550705982053	0.000297550705982053	0	-0.0272352369768024	6.60419464111328e-05
1	1	Manual Mode	326.51365455	-2.0014820098877	-2.0014820098877	-0.000297843239873736	0.000297843239873736	0	-0.0273179712092733	8.36849212646484e-05
1	1	Manual Mode	327.51365463	-2.0014910697937	-2.0014910697937	-0.000298127114787601	0.000298127114787601	0	-0.0274007843033393	7.55786895751953e-05
1	1	Manual Mode	328.51365455	-2.00149178504944	-2.00149178504944	-0.000298337721427607	0.000298337721427607	0	-0.0274836558859951	6.46114349365234e-05
1	1	Manual Mode	329.51365455	-2.00150060653687	-2.00150060653687	-0.000298633998027652	0.000298633998027652	0	-0.0275666097743361	6.12735748291016e-05
1	1	Manual Mode	330.51365455	-2.00148844718933	-2.00148844718933	-0.00029910970260398	0.00029910970260398	0	-0.0276496958028372	6.43730163574219e-05
1	1	Manual Mode	331.51365455	-2.0014820098877	-2.0014820098877	-0.0002997021289326	0.0002997021289326	0	-0.0277329463942073	6.866455078125e-05
1	1	Manual Mode	332.51365455	-2.00150084495544	-2.00150084495544	-0.000299571261011415	0.000299571261011415	0	-0.0278161606333772	6.84261322021484e-05
1	1	Manual Mode	333.51365455	-2.00149869918823	-2.00149869918823	-0.000299420220526519	0.000299420220526519	0	-0.0278993329168568	7.62939453125e-05
1	1	Manual Mode	334.51365455	-2.00149345397949	-2.00149345397949	-0.000299405820614687	0.000299405820614687	0	-0.0279825012003609	6.67572021484375e-05
1	1	Manual Mode	335.51365462	-2.00149822235107	-2.00149822235107	-0.000300397606612633	0.000300397606612633	0	-0.0280659449858166	5.12599945068359e-05
1	1	Manual Mode	336.51365457	-2.00151562690735	-2.00151562690735	-0.00104055036516675	0.00104055036516675	0	-0.0283549867394663	3.24249267578125e-05
1	1	Manual Mode	337.51365459	-2.00148940086365	-2.00148940086365	-0.00116945214551171	0.00116945214551171	0	-0.028679834564161	2.71797180175781e-05
1	1	Manual Mode	338.51365465	-2.0015013217926	-2.0015013217926	-0.00123006825975603	0.00123006825975603	0	-0.0290215202123721	2.90870666503906e-05
1	1	Manual Mode	339.51365462	-2.00149869918823	-2.00149869918823	-0.00125341657529445	0.00125341657529445	0	-0.0293696914728421	2.6702880859375e-05
1	1	Manual Mode	340.51365458	-2.0014967918396	-2.0014967918396	-0.00126539078299747	0.00126539078299747	0	-0.0297211888985037	1.45435333251953e-05
1	1	Manual Mode	341.51365458	-2.00149965286255	-2.00149965286255	-0.00135996005614924	0.00135996005614924	0	-0.0300989555807674	3.09944152832031e-05
1	1	Manual Mode	342.51365458	-2.00150203704834	-2.00150203704834	-0.00164567726296459	0.00164567726296459	0	-0.0305560881538131	3.79085540771484e-05
1	1	Manual Mode	343.51365465	-2.00152134895325	-2.00152134895325	-0.00167992961071813	0.00167992961071813	0	-0.0310227353005668	3.24249267578125e-05
1	1	Manual Mode	344.51365457	-2.00152134895325	-2.00152134895325	-0.00176120376758791	0.00176120376758791	0	-0.0315119585302033	3.88622283935547e-05
1	1	Manual Mode	345.51365457	-2.00151181221008	-2.00151181221008	-0.00176825529329568	0.00176825529329568	0	-0.0320031405561188	5.65052032470703e-05
1	1	Manual Mode	346.51365465	-2.00151324272156	-2.00151324272156	-0.00177819490725236	0.00177819490725236	0	-0.0324970836254266	5.31673431396484e-05
1	1	Manual Mode	347.51365457	-2.00151348114014	-2.00151348114014	-0.00177691783586696	0.00177691783586696	0	-0.0329906718736803	4.76837158203125e-05
1	1	Manual Mode	348.51365476	-2.0015115737915	-2.0015115737915	-0.00177280966458429	0.00177280966458429	0	-0.0334831190962965	5.38825988769531e-05
1	1	Manual Mode	349.51365459	-2.00151991844177	-2.00151991844177	-0.00181355539663466	0.00181355539663466	0	-0.0339868843986104	5.86509704589844e-05
1	1	Manual Mode	350.51365465	-2.00152349472046	-2.00152349472046	-0.00175375629808541	0.00175375629808541	0	-0.0344740389550856	6.58035278320313e-05
1	1	Manual Mode	351.51365463	-2.00152087211609	-2.00152087211609	-0.00172022538528883	0.00172022538528883	0	-0.0349518793303313	3.52859497070313e-05
1	1	Manual Mode	352.51365458	-2.00150895118713	-2.00150895118713	-0.00172554299342969	0.00172554299342969	0	-0.0354311968045404	5.17368316650391e-05
1	1	Manual Mode	353.51365457	-2.00150585174561	-2.00150585174561	-0.00173302052272207	0.00173302052272207	0	-0.0359125913893714	4.81605529785156e-05
1	1	Manual Mode	354.51365458	-2.00150680541992	-2.00150680541992	-0.0020094805667477	0.0020094805667477	0	-0.0364707804412721	5.31673431396484e-05
1	1	Manual Mode	355.51365459	-2.00149583816528	-2.00149583816528	-0.0022850405392526	0.0022850405392526	0	-0.0371055139307451	6.34193420410156e-05
1	1	Manual Mode	356.51365458	-2.00151109695435	-2.00151109695435	-0.00235258159930827	0.00235258159930827	0	-0.037759008812907	4.93526458740234e-05
1	1	Manual Mode	357.51365458	-2.00150299072266	-2.00150299072266	-0.00237179919872161	0.00237179919872161	0	-0.038417841923663	5.53131103515625e-05
1	1	Manual Mode	358.51365472	-2.00151038169861	-2.00151038169861	-0.00238814796693892	0.00238814796693892	0	-0.0390812164517961	6.12735748291016e-05
1	1	Manual Mode	359.51365459	-2.00151443481445	-2.00151443481445	-0.00240968001361109	0.00240968001361109	0	-0.0397505719241163	4.52995300292969e-05
1	1	Manual Mode	360.51365458	-2.00149512290955	-2.00149512290955	-0.00244737859102447	0.00244737859102447	0	-0.0404303993037138	6.103515625e-05
1	1	Manual Mode	361.51365457	-2.00150728225708	-2.00150728225708	-0.00246042798418038	0.00246042798418038	0	-0.0411138515147071	5.57899475097656e-05
1	1	Manual Mode	362.51365465	-2.00150156021118	-2.00150156021118	-0.00247201759879057	0.00247201759879057	0	-0.0418005231248605	6.38961791992188e-05
1	1	Manual Mode	363.51365458	-2.00151872634888	-2.00151872634888	-0.00246804610561497	0.00246804610561497	0	-0.0424860914395416	6.31809234619141e-05
1	1	Manual Mode	364.51365458	-2.00150847434998	-2.00150847434998	-0.00247239866925178	0.00247239866925178	0	-0.0431728688476671	5.22136688232422e-05
1	1	Manual Mode	365.51365458	-2.00149703025818	-2.00149703025818	-0.00247586587813997	0.00247586587813997	0	-0.0438606093693726	4.69684600830078e-05
1	1	Manual Mode	366.51365465	-2.0015070438385	-2.0015070438385	-0.00247481989138922	0.00247481989138922	0	-0.0445480593873244	5.86509704589844e-05
1	1	Manual Mode	367.51365457	-2.00151610374451	-2.00151610374451	-0.00248469750702929	0.00248469750702929	0	-0.0452382530840614	6.41345977783203e-05
1	1	Manual Mode	368.51365458	-2.00149965286255	-2.00149965286255	-0.00249286077527815	0.00249286077527815	0	-0.0459307144174523	6.60419464111328e-05
1	1	Manual Mode	369.51365466	-2.00150966644287	-2.00150966644287	-0.00249859655893334	0.00249859655893334	0	-0.0466247690726804	5.91278076171875e-05
1	1	Manual Mode	370.51365458	-2.0014979839325	-2.0014979839325	-0.00249766173078056	0.00249766173078056	0	-0.0473185639423936	3.50475311279297e-05
1	1	Manual Mode	371.51365475	-2.00149965286255	-2.00149965286255	-0.00249276245471544	0.00249276245471544	0	-0.0480109980753061	4.69684600830078e-05
1	1	Manual Mode	372.51365458	-2.00151300430298	-2.00151300430298	-0.00247940917587128	0.00247940917587128	0	-0.0486997227292982	5.7220458984375e-05
1	1	Manual Mode	373.51365458	-2.00149607658386	-2.00149607658386	-0.00248282424981141	0.00248282424981141	0	-0.0493893961320236	4.67300415039063e-05
1	1	Manual Mode	374.51365461	-2.00149393081665	-2.00149393081665	-0.00247771048462063	0.00247771048462063	0	-0.0500776490650658	5.50746917724609e-05
1	1	Manual Mode	375.51365466	-2.00148177146912	-2.00148177146912	-0.00247029886768001	0.00247029886768001	0	-0.0507638432292867	4.05311584472656e-05
1	1	Manual Mode	376.51365465	-2.00149822235107	-2.00149822235107	-0.00247108042221671	0.00247108042221671	0	-0.051450254450816	5.24520874023438e-05
1	1	Manual Mode	377.51365458	-2.00149583816528	-2.00149583816528	-0.00245502520663488	0.00245502520663488	0	-0.0521322058493669	6.41345977783203e-05
1	1	Manual Mode	378.51365458	-2.00149774551392	-2.00149774551392	-0.00245904319854794	0.00245904319854794	0	-0.0528152734045191	5.22136688232422e-05
1	1	Manual Mode	379.51365459	-2.00150442123413	-2.00150442123413	-0.00247919218176313	0.00247919218176313	0	-0.0535039379063399	6.36577606201172e-05
1	1	Manual Mode	380.51365458	-2.00151109695435	-2.00151109695435	-0.00247830760982155	0.00247830760982155	0	-0.0541923566799618	7.91549682617188e-05
1	1	Manual Mode	381.51365457	-2.00148773193359	-2.00148773193359	-0.00246573792081236	0.00246573792081236	0	-0.0548772838733381	6.07967376708984e-05
1	1	Manual Mode	382.51365465	-2.00149369239807	-2.00149369239807	-0.0024470155251249	0.0024470155251249	0	-0.0555570104624732	4.24385070800781e-05
1	1	Manual Mode	383.51365458	-2.00151324272156	-2.00151324272156	-0.00241736655237993	0.00241736655237993	0	-0.0562285011244633	4.79221343994141e-05
1	1	Manual Mode	384.51365457	-2.00150918960571	-2.00150918960571	-0.00240051725734895	0.00240051725734895	0	-0.0568953114670587	3.64780426025391e-05
1	1	Manual Mode	385.51365458	-2.00150084495544	-2.00150084495544	-0.00238516202781151	0.00238516202781151	0	-0.0575578564814096	3.00407409667969e-05
1	1	Manual Mode	386.51365458	-2.00149965286255	-2.00149965286255	-0.00234358088410091	0.00234358088410091	0	-0.0582088511714377	4.1961669921875e-05
1	1	Manual Mode	387.51365465	-2.00148606300354	-2.00148606300354	-0.00230414290947143	0.00230414290947143	0	-0.0588488909133158	4.52995300292969e-05
1	1	Manual Mode	388.51365459	-2.00148773193359	-2.00148773193359	-0.00231101689454526	0.00231101689454526	0	-0.0594908400121725	2.71797180175781e-05
1	1	Manual Mode	389.51365458	-2.00149488449097	-2.00149488449097	-0.00228922432969418	0.00228922432969418	0	-0.0601267356529509	3.4332275390625e-05
1	1	Manual Mode	390.51365477	-2.00149989128113	-2.00149989128113	-0.00227507164831308	0.00227507164831308	0	-0.0607587001197778	3.00407409667969e-05
1	1	Manual Mode	391.51365458	-2.00150632858276	-2.00150632858276	-0.00226027643892344	0.00226027643892344	0	-0.061386554566853	3.62396240234375e-05
1	1	Manual Mode	392.51365458	-2.00149631500244	-2.00149631500244	-0.00226000730986723	0.00226000730986723	0	-0.0620143343751495	3.33786010742188e-05
1	1	Manual Mode	393.51365476	-2.00149607658386	-2.00149607658386	-0.00223054229677382	0.00223054229677382	0	-0.0626339295691137	2.31266021728516e-05
1	1	Manual Mode	394.51365458	-2.0015013217926	-2.0015013217926	-0.00221504397011167	0.00221504397011167	0	-0.0632492194500592	1.85966491699219e-05
1	1	Manual Mode	395.51365458	-2.00149869918823	-2.00149869918823	-0.0021973126081216	0.0021973126081216	0	-0.0638595840634263	3.00407409667969e-05
1	1	Manual Mode	396.51365457	-2.00148129463196	-2.00148129463196	-0.00217995151385574	0.00217995151385574	0	-0.064465126144553	4.31537628173828e-05
1	1	Manual Mode	397.51365465	-2.00148439407349	-2.00148439407349	-0.00227730405739538	0.00227730405739538	0	-0.0650977106555474	4.67300415039063e-05
1	1	Manual Mode	398.51365458	-2.00148844718933	-2.00148844718933	-0.00225645821936391	0.00225645821936391	0	-0.0657245045614952	3.38554382324219e-05
1	1	Manual Mode	399.51365458	-2.00149869918823	-2.00149869918823	-0.00224415171007752	0.00224415171007752	0	-0.0663478800365167	3.52859497070313e-05
1	1	Manual Mode	400.51365457	-2.00151443481445	-2.00151443481445	-0.00222830158993702	0.00222830158993702	0	-0.0669668526941983	5.340576171875e-05
1	1	Manual Mode	401.51365461	-2.00150299072266	-2.00150299072266	-0.00219928622120046	0.00219928622120046	0	-0.0675777655578572	5.60283660888672e-05
1	1	Manual Mode	402.51365458	-2.00149917602539	-2.00149917602539	-0.0021620138039331	0.0021620138039331	0	-0.0681783249298219	5.05447387695313e-05
1	1	Manual Mode	403.51365458	-2.00150847434998	-2.00150847434998	-0.00215159808674202	0.00215159808674202	0	-0.068775991065028	4.07695770263672e-05
1	1	Manual Mode	404.51365459	-2.0015070438385	-2.0015070438385	-0.00212905700181082	0.00212905700181082	0	-0.0693673957936672	3.60012054443359e-05
1	1	Manual Mode	405.51365457	-2.00150775909424	-2.00150775909424	-0.00209568233729702	0.00209568233729702	0	-0.069949529764607	3.60012054443359e-05
1	1	Manual Mode	406.51365458	-2.0015115737915	-2.0015115737915	-0.00205285543448215	0.00205285543448215	0	-0.0705197673909989	3.67164611816406e-05
1	1	Manual Mode	407.51365458	-2.00150513648987	-2.00150513648987	-0.00203149325693504	0.00203149325693504	0	-0.0710840710734809	3.79085540771484e-05
1	1	Manual Mode	408.51365459	-2.00149917602539	-2.00149917602539	-0.0020321195025574	0.0020321195025574	0	-0.0716485487187249	2.47955322265625e-05
1	1	Manual Mode	409.51365459	-2.00151824951172	-2.00151824951172	-0.00204753125076225	0.00204753125076225	0	-0.0722173073994922	3.38554382324219e-05
1	1	Manual Mode	410.51365458	-2.0015115737915	-2.0015115737915	-0.00203391635780935	0.00203391635780935	0	-0.0727822841599006	2.90870666503906e-05
1	1	Manual Mode	411.51365459	-2.00151443481445	-2.00151443481445	-0.00195977717387651	0.00195977717387651	0	-0.0733266667136434	2.86102294921875e-05
1	1	Manual Mode	412.51365458	-2.00150465965271	-2.00150465965271	-0.00192383537199526	0.00192383537199526	0	-0.0738610654227426	3.52859497070313e-05
1	1	Manual Mode	413.51365463	-2.00151133537292	-2.00151133537292	-0.00195439224433125	0.00195439224433125	0	-0.0744039521844234	4.69684600830078e-05
1	1	Manual Mode	414.51365465	-2.00149035453796	-2.00149035453796	-0.00195986907542159	0.00195986907542159	0	-0.0749483602718175	4.79221343994141e-05
1	1	Manual Mode	415.51365463	-2.00151109695435	-2.00151109695435	-0.00197055219949342	0.00197055219949342	0	-0.0754957358718404	4.50611114501953e-05
1	1	Manual Mode	416.51365457	-2.00151991844177	-2.00151991844177	-0.00198245963375696	0.00198245963375696	0	-0.0760464190703985	3.09944152832031e-05
1	1	Manual Mode	417.51365472	-2.0015115737915	-2.0015115737915	-0.00217417799890181	0.00217417799890181	0	-0.0766503574940176	4.24385070800781e-05
1	1	Manual Mode	418.51365458	-2.00152063369751	-2.00152063369751	-0.00220334194441227	0.00220334194441227	0	-0.0772623968373355	3.814697265625e-05
1	1	Manual Mode	419.51365459	-2.00151395797729	-2.00151395797729	-0.00220215787050179	0.00220215787050179	0	-0.0778741073630364	4.12464141845703e-05
1	1	Manual Mode	420.51365458	-2.00150871276855	-2.00150871276855	-0.00215958772839208	0.00215958772839208	0	-0.0784739928371465	4.52995300292969e-05
1	1	Manual Mode	421.51365458	-2.00150394439697	-2.00150394439697	-0.00211733885028664	0.00211733885028664	0	-0.0790621425177817	5.05447387695313e-05
1	1	Manual Mode	422.51365457	-2.0015013217926	-2.0015013217926	-0.00215546593626712	0.00215546593626712	0	-0.0796608830496462	3.52859497070313e-05
1	1	Manual Mode	423.51365457	-2.00150418281555	-2.00150418281555	-0.00219849652547067	0.00219849652547067	0	-0.0802715765289436	4.17232513427734e-05
1	1	Manual Mode	424.51365458	-2.00149011611938	-2.00149011611938	-0.00222851451344862	0.00222851451344862	0	-0.0808906083444253	3.60012054443359e-05
1	1	Manual Mode	425.51365457	-2.0014910697937	-2.0014910697937	-0.00225946216305296	0.00225946216305296	0	-0.0815182367167747	2.59876251220703e-05
1	1	Manual Mode	426.51365458	-2.00148463249207	-2.00148463249207	-0.00226805519236017	0.00226805519236017	0	-0.0821482520542861	4.41074371337891e-05
1	1	Manual Mode	427.51365497	-2.00149536132813	-2.00149536132813	-0.00226329275096353	0.00226329275096353	0	-0.0827769447302994	5.29289245605469e-05
1	1	Manual Mode	428.51365472	-2.00148940086365	-2.00148940086365	-0.00227115150727852	0.00227115150727852	0	-0.0834078199912689	1.38282775878906e-05
1	1	Manual Mode	429.51365458	-2.00149369239807	-2.00149369239807	-0.00228291333943486	0.00228291333943486	0	-0.0840419624967765	2.26497650146484e-05
1	1	Manual Mode	430.51365458	-2.0014820098877	-2.0014820098877	-0.00228667519688837	0.00228667519688837	0	-0.0846771500514677	4.10079956054688e-05
1	1	Manual Mode	431.51365458	-2.00149369239807	-2.00149369239807	-0.00228992134107187	0.00228992134107187	0	-0.0853132393128766	1.71661376953125e-05
1	1	Manual Mode	432.51365457	-2.00148391723633	-2.00148391723633	-0.00229365032063021	0.00229365032063021	0	-0.0859503643955692	1.45435333251953e-05
1	1	Manual Mode	433.51365459	-2.00148057937622	-2.00148057937622	-0.00228502378718221	0.00228502378718221	0	-0.0865850932380366	3.12328338623047e-05
1	1	Manual Mode	434.51365458	-2.00148582458496	-2.00148582458496	-0.00228529213343139	0.00228529213343139	0	-0.0872198966020862	2.6702880859375e-05
1	1	Manual Mode	435.51365457	-2.00148677825928	-2.00148677825928	-0.00227566110200512	0.00227566110200512	0	-0.0878520246796552	3.40938568115234e-05
1	1	Manual Mode	436.51365459	-2.00149774551392	-2.00149774551392	-0.00226277531551805	0.00226277531551805	0	-0.0884805733909812	2.74181365966797e-05
1	1	Manual Mode	437.51365457	-2.00149059295654	-2.00149059295654	-0.0022452658010397	0.0022452658010397	0	-0.0891042583232407	3.86238098144531e-05
1	1	Manual Mode	438.51365458	-2.00150799751282	-2.00150799751282	-0.00223432795156098	0.00223432795156098	0	-0.0897249049826587	4.29153442382813e-05
1	1	Manual Mode	439.51365458	-2.00150585174561	-2.00150585174561	-0.0022110450786901	0.0022110450786901	0	-0.0903390841711837	5.07831573486328e-05
1	1	Manual Mode	440.51365513	-2.00150299072266	-2.00150299072266	-0.00218854141193483	0.00218854141193483	0	-0.090947012675526	4.17232513427734e-05
1	1	Manual Mode	441.51365459	-2.00149416923523	-2.00149416923523	-0.00216898845799072	0.00216898845799072	0	-0.0915495091440641	3.17096710205078e-05
1	1	Manual Mode	442.51365458	-2.00149607658386	-2.00149607658386	-0.00217993178711864	0.00217993178711864	0	-0.0921550457455417	1.93119049072266e-05
1	1	Manual Mode	443.51365457	-2.00148344039917	-2.00148344039917	-0.00223048609122921	0.00223048609122921	0	-0.0927746252091317	2.12192535400391e-05
1	1	Manual Mode	444.51365458	-2.00148868560791	-2.00148868560791	-0.00223380065274695	0.00223380065274695	0	-0.0933951253966554	2.21729278564453e-05
1	1	Manual Mode	445.51365458	-2.00149250030518	-2.00149250030518	-0.00222987972890536	0.00222987972890536	0	-0.0940145364324625	3.24249267578125e-05
1	1	Manual Mode	446.51365457	-2.00148987770081	-2.00148987770081	-0.00222406268988067	0.00222406268988067	0	-0.0946323316179179	2.6702880859375e-05
1	1	Manual Mode	447.51365458	-2.00149393081665	-2.00149393081665	-0.00220835582342628	0.00220835582342628	0	-0.0952457637972263	2.95639038085938e-05
1	1	Manual Mode	448.51365458	-2.00148963928223	-2.00148963928223	-0.00218002822894448	0.00218002822894448	0	-0.0958513271941553	2.09808349609375e-05
1	1	Manual Mode	449.5136546	-2.00148582458496	-2.00148582458496	-0.00214390732081523	0.00214390732081523	0	-0.0964468570174035	3.09944152832031e-05
1	1	Manual Mode	450.51365464	-2.00147938728333	-2.00147938728333	-0.00212107096107309	0.00212107096107309	0	-0.0970360434190468	4.33921813964844e-05
1	1	Manual Mode	451.51365458	-2.0014865398407	-2.0014865398407	-0.00210366634273648	0.00210366634273648	0	-0.0976203951458569	4.62532043457031e-05
1	1	Manual Mode	452.5136546	-2.00149297714233	-2.00149297714233	-0.00207874943847546	0.00207874943847546	0	-0.0981978255569821	5.31673431396484e-05
1	1	Manual Mode	453.5136546	-2.00151109695435	-2.00151109695435	-0.00204579216666896	0.00204579216666896	0	-0.0987661011588346	4.38690185546875e-05
1	1	Manual Mode	454.51365459	-2.00151348114014	-2.00151348114014	-0.00204231963469298	0.00204231963469298	0	-0.0993334121627983	3.31401824951172e-05
1	1	Manual Mode	455.51365457	-2.00150084495544	-2.00150084495544	-0.00201746191064327	0.00201746191064327	0	-0.09989381823788	3.48091125488281e-05
1	1	Manual Mode	456.51365463	-2.00148773193359	-2.00148773193359	-0.00197789508597699	0.00197789508597699	0	-0.100443233572505	2.45571136474609e-05
1	1	Manual Mode	457.51365458	-2.0014865398407	-2.0014865398407	-0.00194098667397762	0.00194098667397762	0	-0.100982396510541	3.24249267578125e-05
1	1	Manual Mode	458.51365457	-2.00149917602539	-2.00149917602539	-0.00191226485787655	0.00191226485787655	0	-0.101513581187972	4.86373901367188e-05
1	1	Manual Mode	459.51365457	-2.0015070438385	-2.0015070438385	-0.00188349936114331	0.00188349936114331	0	-0.102036775454957	4.07695770263672e-05
1	1	Manual Mode	460.51365458	-2.00150156021118	-2.00150156021118	-0.00185135495615464	0.00185135495615464	0	-0.102551040725698	3.88622283935547e-05
1	1	Manual Mode	461.51365458	-2.00149750709534	-2.00149750709534	-0.00184950377409495	0.00184950377409495	0	-0.103064791774058	2.62260437011719e-05
1	1	Manual Mode	462.51365457	-2.00149965286255	-2.00149965286255	-0.00180897581895975	0.00180897581895975	0	-0.103567285052077	2.64644622802734e-05
1	1	Manual Mode	463.51365458	-2.00148320198059	-2.00148320198059	-0.00178633688315006	0.00178633688315006	0	-0.104063489746803	2.07424163818359e-05
1	1	Manual Mode	464.51365472	-2.0014808177948	-2.0014808177948	-0.00170329139053743	0.00170329139053743	0	-0.104536626310414	2.45571136474609e-05
1	1	Manual Mode	465.51365459	-2.00146341323853	-2.00146341323853	-0.0016682773715457	0.0016682773715457	0	-0.105000036631155	2.14576721191406e-05
1	1	Manual Mode	466.51365458	-2.00147223472595	-2.00147223472595	-0.00163227795506719	0.00163227795506719	0	-0.105453447169695	2.36034393310547e-05
1	1	Manual Mode	467.51365457	-2.00146555900574	-2.00146555900574	-0.00159992344467221	0.00159992344467221	0	-0.105897870344327	2.07424163818359e-05
1	1	Manual Mode	468.51365458	-2.00147652626038	-2.00147652626038	-0.0015700186505905	0.0015700186505905	0	-0.106333986640519	3.69548797607422e-05
1	1	Manual Mode	469.51365459	-2.0014705657959	-2.0014705657959	-0.00153848045136427	0.00153848045136427	0	-0.106761342325727	3.14712524414063e-05
1	1	Manual Mode	470.51365465	-2.0014762878418	-2.0014762878418	-0.00150435335273521	0.00150435335273521	0	-0.107179218282114	4.29153442382813e-06
1	1	Manual Mode	471.51365464	-2.00147485733032	-2.00147485733032	-0.00148260196353381	0.00148260196353381	0	-0.107591052156756	8.82148742675781e-06
1	1	Manual Mode	472.51365458	-2.00145578384399	-2.00145578384399	-0.00145698429042136	0.00145698429042136	0	-0.107995769990923	1.1444091796875e-05
1	1	Manual Mode	473.51365458	-2.0014660358429	-2.0014660358429	-0.00143141264636216	0.00143141264636216	0	-0.108393384614912	3.814697265625e-06
1	1	Manual Mode	474.51365457	-2.00148010253906	-2.00148010253906	-0.00141093770230053	0.00141093770230053	0	-0.108785311750521	8.10623168945313e-06
1	1	Manual Mode	475.5136546	-2.00147914886475	-2.00147914886475	-0.00138693496008675	0.00138693496008675	0	-0.109170571473214	1.19209289550781e-05
1	1	Manual Mode	476.5136546	-2.00147581100464	-2.00147581100464	-0.00136659606788657	0.00136659606788657	0	-0.109550181492071	9.5367431640625e-06
1	1	Manual Mode	477.51365458	-2.00147199630737	-2.00147199630737	-0.00135811858089669	0.00135811858089669	0	-0.109927436645886	9.29832458496094e-06
1	1	Manual Mode	478.51365458	-2.00146341323853	-2.00146341323853	-0.00134772666103927	0.00134772666103927	0	-0.110301805162842	1.54972076416016e-05
1	1	Manual Mode	479.51365458	-2.00146722793579	-2.00146722793579	-0.00133648304713543	0.00133648304713543	0	-0.110673050453713	1.50203704833984e-05
1	1	Manual Mode	480.51365458	-2.00146317481995	-2.00146317481995	-0.00132284247811201	0.00132284247811201	0	-0.111040506697633	1.23977661132813e-05
1	1	Manual Mode	481.51365458	-2.00146102905273	-2.00146102905273	-0.00129790021090328	0.00129790021090328	0	-0.111401034533995	1.00135803222656e-05
1	1	Manual Mode	482.51365457	-2.00145578384399	-2.00145578384399	-0.00127357972731685	0.00127357972731685	0	-0.111754806676934	8.10623168945313e-06
1	1	Manual Mode	483.5136579	-2.00144219398499	-2.00144219398499	-0.00125835162564075	0.00125835162564075	0	-0.112104349959143	1.31130218505859e-05
1	1	Manual Mode	484.51365461	-2.00144600868225	-2.00144600868225	-0.00124870869554766	0.00124870869554766	0	-0.112451212344503	1.74045562744141e-05
1	1	Manual Mode	485.51365457	-2.00144720077515	-2.00144720077515	-0.00125554839367366	0.00125554839367366	0	-0.112799975773239	1.00135803222656e-05
1	1	Manual Mode	486.51365465	-2.00143623352051	-2.00143623352051	-0.00124616159804012	0.00124616159804012	0	-0.113146131800387	8.10623168945313e-06
1	1	Manual Mode	487.51365458	-2.0014271736145	-2.0014271736145	-0.00124024435971585	0.00124024435971585	0	-0.113490644098415	1.43051147460938e-06
1	1	Manual Mode	488.51365458	-2.00143933296204	-2.00143933296204	-0.00122352493237081	0.00122352493237081	0	-0.113830512135185	1.95503234863281e-05
1	1	Manual Mode	489.51365458	-2.00145363807678	-2.00145363807678	-0.00122372173005764	0.00122372173005764	0	-0.114170434837978	2.21729278564453e-05
1	1	Manual Mode	490.51365457	-2.00143933296204	-2.00143933296204	-0.00121649806508442	0.00121649806508442	0	-0.114508350963789	8.10623168945313e-06
1	1	Manual Mode	491.51365458	-2.00143933296204	-2.00143933296204	-0.00121175652463543	0.00121175652463543	0	-0.114844950001776	1.74045562744141e-05
1	1	Manual Mode	492.51365457	-2.00144529342651	-2.00144529342651	-0.00120503307335308	0.00120503307335308	0	-0.115179681407694	2.40802764892578e-05
1	1	Manual Mode	493.51365458	-2.00143671035767	-2.00143671035767	-0.00119699928138665	0.00119699928138665	0	-0.115512181211404	3.29017639160156e-05
1	1	Manual Mode	494.51365459	-2.0014660358429	-2.0014660358429	-0.00119135250289054	0.00119135250289054	0	-0.115843112465516	1.78813934326172e-05
1	1	Manual Mode	495.51365463	-2.00146961212158	-2.00146961212158	-0.00118543651705751	0.00118543651705751	0	-0.116172400400092	1.26361846923828e-05
1	1	Manual Mode	496.51365458	-2.00146174430847	-2.00146174430847	-0.00117577440819224	0.00117577440819224	0	-0.116499004386038	6.19888305664063e-06
1	1	Manual Mode	497.51365462	-2.00147485733032	-2.00147485733032	-0.00116232867983808	0.00116232867983808	0	-0.116821873476685	2.45571136474609e-05
1	1	Manual Mode	498.51365458	-2.00148010253906	-2.00148010253906	-0.00115599898049078	0.00115599898049078	0	-0.117142984291755	9.77516174316406e-06
1	1	Manual Mode	499.51365459	-2.00148940086365	-2.00148940086365	-0.00115007219192078	0.00115007219192078	0	-0.117462448792706	1.16825103759766e-05
1	1	Manual Mode	500.51365465	-2.00148296356201	-2.00148296356201	-0.00114415886763165	0.00114415886763165	0	-0.11778027071945	1.00135803222656e-05
1	1	Manual Mode	501.51365459	-2.00149440765381	-2.00149440765381	-0.00113907077851139	0.00113907077851139	0	-0.118096679250052	1.04904174804688e-05
1	1	Manual Mode	502.51365459	-2.00148773193359	-2.00148773193359	-0.00113810322902484	0.00113810322902484	0	-0.118412819035892	1.09672546386719e-05
1	1	Manual Mode	503.51365457	-2.00147223472595	-2.00147223472595	-0.00113055438601222	0.00113055438601222	0	-0.118726861914615	2.00271606445313e-05
1	1	Manual Mode	504.51365458	-2.0014865398407	-2.0014865398407	-0.00111378305856122	0.00111378305856122	0	-0.119036246100643	8.34465026855469e-06
1	1	Manual Mode	505.51365459	-2.00149822235107	-2.00149822235107	-0.00110340859530052	0.00110340859530052	0	-0.119342748491291	5.24520874023438e-06
1	1	Manual Mode	506.51365471	-2.00146913528442	-2.00146913528442	-0.00111420146891766	0.00111420146891766	0	-0.119652248936464	1.54972076416016e-05
1	1	Manual Mode	507.51365465	-2.00146532058716	-2.00146532058716	-0.00110173706745374	0.00110173706745374	0	-0.119958286992394	8.10623168945313e-06
1	1	Manual Mode	508.51365459	-2.00147652626038	-2.00147652626038	-0.00110799146076494	0.00110799146076494	0	-0.120266062379696	-1.28746032714844e-05
1	1	Manual Mode	509.51365459	-2.00148558616638	-2.00148558616638	-0.00109882776513436	0.00109882776513436	0	-0.120571292314455	1.31130218505859e-05
1	1	Manual Mode	510.51365464	-2.00149822235107	-2.00149822235107	-0.00108711243171548	0.00108711243171548	0	-0.120873268005031	-9.5367431640625e-07
1	1	Manual Mode	511.5136546	-2.00147700309753	-2.00147700309753	-0.00108085670763233	0.00108085670763233	0	-0.121173505967363	5.24520874023438e-06
1	1	Manual Mode	512.51365458	-2.00148153305054	-2.00148153305054	-0.00107993839670784	0.00107993839670784	0	-0.121473488849338	1.33514404296875e-05
1	1	Manual Mode	513.51365459	-2.00146722793579	-2.00146722793579	-0.00107429506256266	0.00107429506256266	0	-0.121771904147479	1.62124633789063e-05
1	1	Manual Mode	514.51365457	-2.00148010253906	-2.00148010253906	-0.00108268839779703	0.00108268839779703	0	-0.122072650918629	1.85966491699219e-05
1	1	Manual Mode	515.51365459	-2.0014705657959	-2.0014705657959	-0.00107353941893858	0.00107353941893858	0	-0.122370856318743	1.43051147460938e-06
1	1	Manual Mode	516.51365459	-2.00147128105164	-2.00147128105164	-0.00105847296691375	0.00105847296691375	0	-0.12266487658733	-2.62260437011719e-06
1	1	Manual Mode	517.51365458	-2.00146889686584	-2.00146889686584	-0.00104983218637784	0.00104983218637784	0	-0.122956496636186	4.76837158203125e-07
1	1	Manual Mode	518.51365461	-2.00147175788879	-2.00147175788879	-0.0010434310167489	0.0010434310167489	0	-0.123246338593978	7.39097595214844e-06
1	1	Manual Mode	519.51365457	-2.00146842002869	-2.00146842002869	-0.00104012216972246	0.00104012216972246	0	-0.123535261407344	-4.05311584472656e-06
1	1	Manual Mode	520.51365457	-2.00147008895874	-2.00147008895874	-0.00103989828691246	0.00103989828691246	0	-0.123824122042597	1.07288360595703e-05
1	1	Manual Mode	521.51365471	-2.00145959854126	-2.00145959854126	-0.00101945927369342	0.00101945927369342	0	-0.124107305213825	1.21593475341797e-05
1	1	Manual Mode	522.51365457	-2.00146913528442	-2.00146913528442	-0.00102050189437394	0.00102050189437394	0	-0.124390777922576	8.10623168945313e-06
1	1	Manual Mode	523.51365459	-2.00146412849426	-2.00146412849426	-0.00101542711297315	0.00101542711297315	0	-0.124672841015154	1.66893005371094e-05
1	1	Manual Mode	524.51365463	-2.00146722793579	-2.00146722793579	-0.00100574457284445	0.00100574457284445	0	-0.124952214518786	2.02655792236328e-05
1	1	Manual Mode	525.51365516	-2.0014660358429	-2.0014660358429	-0.000998330372640638	0.000998330372640638	0	-0.125229528658162	1.97887420654297e-05
1	1	Manual Mode	526.51365459	-2.00146675109863	-2.00146675109863	-0.00099393647679276	0.00099393647679276	0	-0.125505621966565	1.31130218505859e-05
1	1	Manual Mode	527.51365459	-2.0014762878418	-2.0014762878418	-0.000993163533133363	0.000993163533133363	0	-0.125781500725768	2.05039978027344e-05
1	1	Manual Mode	528.51365461	-2.00147032737732	-2.00147032737732	-0.000989203468940374	0.000989203468940374	0	-0.126056279472636	2.05039978027344e-05
1	1	Manual Mode	529.51365459	-2.00146746635437	-2.00146746635437	-0.000989450835961206	0.000989450835961206	0	-0.126331126921573	2.74181365966797e-05
1	1	Manual Mode	530.51365462	-2.00148797035217	-2.00148797035217	-0.000987024760420186	0.000987024760420186	0	-0.126605300474359	3.26633453369141e-05
1	1	Manual Mode	531.51365459	-2.00148034095764	-2.00148034095764	-0.000977888306474181	0.000977888306474181	0	-0.126876936106898	3.19480895996094e-05
1	1	Manual Mode	532.51365458	-2.0014967918396	-2.0014967918396	-0.000975751165007177	0.000975751165007177	0	-0.127147978094467	3.21865081787109e-05
1	1	Manual Mode	533.51365459	-2.00149655342102	-2.00149655342102	-0.000986522511431054	0.000986522511431054	0	-0.12742201212816	1.76429748535156e-05
1	1	Manual Mode	534.51365459	-2.0014808177948	-2.0014808177948	-0.000967500535494	0.000967500535494	0	-0.127690762276909	2.40802764892578e-05
1	1	Manual Mode	535.51365459	-2.00146460533142	-2.00146460533142	-0.000967450592405617	0.000967450592405617	0	-0.127959498552577	5.96046447753906e-06
1	1	Manual Mode	536.51365459	-2.00147104263306	-2.00147104263306	-0.000967817807182428	0.000967817807182428	0	-0.12822833683235	4.76837158203125e-07
1	1	Manual Mode	537.51365457	-2.0014762878418	-2.0014762878418	-0.000963486770738894	0.000963486770738894	0	-0.128495972041091	3.09944152832031e-06
1	1	Manual Mode	538.51365457	-2.0014865398407	-2.0014865398407	-0.000961333581727817	0.000961333581727817	0	-0.128763009147127	2.14576721191406e-05
1	1	Manual Mode	539.51365459	-2.00148034095764	-2.00148034095764	-0.000956097855202082	0.000956097855202082	0	-0.129028591889994	2.07424163818359e-05
1	1	Manual Mode	540.51365457	-2.0014750957489	-2.0014750957489	-0.000951990623287839	0.000951990623287839	0	-0.129293033724508	2.74181365966797e-05
1	1	Manual Mode	541.51365459	-2.00147676467896	-2.00147676467896	-0.000947976310567814	0.000947976310567814	0	-0.12955636048271	3.74317169189453e-05
1	1	Manual Mode	542.51365473	-2.0014750957489	-2.0014750957489	-0.000945776701099979	0.000945776701099979	0	-0.129819076269796	2.43186950683594e-05
1	1	Manual Mode	543.51365458	-2.00147151947021	-2.00147151947021	-0.000942712637831181	0.000942712637831181	0	-0.130080940852136	2.52723693847656e-05
1	1	Manual Mode	544.51365457	-2.00148415565491	-2.00148415565491	-0.000939928897759091	0.000939928897759091	0	-0.130342032210013	3.48091125488281e-05
1	1	Manual Mode	545.51365461	-2.00146794319153	-2.00146794319153	-0.000847731245689166	0.000847731245689166	0	-0.130577513121013	0.000123500823974609
1	1	Manual Mode	546.51365462	-2.00147485733032	-2.00147485733032	-0.000861107939116318	0.000861107939116318	0	-0.130816709773159	0.000133991241455078
1	1	Manual Mode	547.51365469	-2.00148963928223	-2.00148963928223	-0.000942207100709568	0.000942207100709568	0	-0.131078433986122	0.000133514404296875
1	1	Manual Mode	548.51365464	-2.0015025138855	-2.0015025138855	-0.00110526329999184	0.00110526329999184	0	-0.131385451554102	2.83718109130859e-05
1	1	Manual Mode	549.51365466	-2.0014955997467	-2.0014955997467	-0.00115590371287548	0.00115590371287548	0	-0.131706535925211	3.38554382324219e-05
1	1	Manual Mode	550.51365465	-2.00149011611938	-2.00149011611938	-0.00117523474102717	0.00117523474102717	0	-0.132032990016676	2.83718109130859e-05
1	1	Manual Mode	551.51365459	-2.00148248672485	-2.00148248672485	-0.00118851615818617	0.00118851615818617	0	-0.132363133374142	1.07288360595703e-05
1	1	Manual Mode	552.51365457	-2.00146961212158	-2.00146961212158	-0.00119602304274209	0.00119602304274209	0	-0.132695361990481	2.36034393310547e-05
1	1	Manual Mode	553.51365458	-2.00147747993469	-2.00147747993469	-0.00119887942730637	0.00119887942730637	0	-0.133028384056952	3.4332275390625e-05
1	1	Manual Mode	554.51365459	-2.00148439407349	-2.00148439407349	-0.00119406500752308	0.00119406500752308	0	-0.133360068784581	3.91006469726563e-05
1	1	Manual Mode	555.51365492	-2.00145959854126	-2.00145959854126	-0.00118988223473064	0.00118988223473064	0	-0.133690591736634	2.33650207519531e-05
1	1	Manual Mode	556.51365458	-2.00147271156311	-2.00147271156311	-0.00118168726279715	0.00118168726279715	0	-0.134018838086918	3.33786010742188e-05
1	1	Manual Mode	557.51365457	-2.00146412849426	-2.00146412849426	-0.00117598874075649	0.00117598874075649	0	-0.134345501622751	2.62260437011719e-05
1	1	Manual Mode	558.51365465	-2.00146961212158	-2.00146961212158	-0.00116971861302403	0.00116971861302403	0	-0.134670423485696	4.05311584472656e-05
1	1	Manual Mode	559.51365459	-2.00146532058716	-2.00146532058716	-0.00115525382648088	0.00115525382648088	0	-0.134991327307131	3.67164611816406e-05
1	1	Manual Mode	560.51365462	-2.00147008895874	-2.00147008895874	-0.0011429167094397	0.0011429167094397	0	-0.135308804180388	1.66893005371094e-06
1	1	Manual Mode	561.51365459	-2.00146985054016	-2.00146985054016	-0.00113483774950775	0.00113483774950775	0	-0.135624036879128	1.19209289550781e-06
1	1	Manual Mode	562.51365457	-2.00147747993469	-2.00147747993469	-0.00113005080625114	0.00113005080625114	0	-0.135937939874586	5.24520874023438e-06
1	1	Manual Mode	563.51365466	-2.0014922618866	-2.0014922618866	-0.00112382788178246	0.00112382788178246	0	-0.136250114314288	2.31266021728516e-05
1	1	Manual Mode	564.51365458	-2.00149488449097	-2.00149488449097	-0.00111545646514487	0.00111545646514487	0	-0.136559963307596	-7.15255737304688e-07
1	1	Manual Mode	565.51365457	-2.00149011611938	-2.00149011611938	-0.00110252104869223	0.00110252104869223	0	-0.136866219151392	5.48362731933594e-06
1	1	Manual Mode	566.51365458	-2.00148725509644	-2.00148725509644	-0.00109149200219475	0.00109149200219475	0	-0.137169411377256	7.15255737304688e-06
1	1	Manual Mode	567.51365476	-2.00147414207458	-2.00147414207458	-0.00109118013187481	0.00109118013187481	0	-0.137472517024002	1.23977661132813e-05
1	1	Manual Mode	568.51365466	-2.00147867202759	-2.00147867202759	-0.00109437930763664	0.00109437930763664	0	-0.137776511245724	1.00135803222656e-05
1	1	Manual Mode	569.51365458	-2.00148224830627	-2.00148224830627	-0.00109531585796488	0.00109531585796488	0	-0.138080765626374	1.59740447998047e-05
1	1	Manual Mode	570.51365458	-2.00147581100464	-2.00147581100464	-0.00109911756029611	0.00109911756029611	0	-0.13838607605979	1.62124633789063e-05
1	1	Manual Mode	571.51365458	-2.00147676467896	-2.00147676467896	-0.00110929882678232	0.00110929882678232	0	-0.138694214622785	5.7220458984375e-06
1	1	Manual Mode	572.51365458	-2.0014545917511	-2.0014545917511	-0.00114549707624593	0.00114549707624593	0	-0.139012408255075	2.02655792236328e-05
1	1	Manual Mode	573.51365503	-2.00144004821777	-2.00144004821777	-0.00116136841045689	0.00116136841045689	0	-0.139335010736485	1.43051147460938e-05
1	1	Manual Mode	574.51365458	-2.00145101547241	-2.00145101547241	-0.00116783502275338	0.00116783502275338	0	-0.139659409207937	9.05990600585938e-06
1	1	Manual Mode	575.51365463	-2.00145268440247	-2.00145268440247	-0.0011768766787683	0.0011768766787683	0	-0.139986319412829	1.74045562744141e-05
1	1	Manual Mode	576.51365458	-2.00144553184509	-2.00144553184509	-0.0011923821289744	0.0011923821289744	0	-0.140317536654317	9.05990600585938e-06
1	1	Manual Mode	577.51365459	-2.00145220756531	-2.00145220756531	-0.00119405937131248	0.00119405937131248	0	-0.140649219816331	1.35898590087891e-05
1	1	Manual Mode	578.51365466	-2.00145578384399	-2.00145578384399	-0.00119971820503682	0.00119971820503682	0	-0.140982474896614	1.04904174804688e-05
1	1	Manual Mode	579.51365458	-2.00146174430847	-2.00146174430847	-0.00120325109143466	0.00120325109143466	0	-0.141316711284162	2.19345092773438e-05
1	1	Manual Mode	580.51365462	-2.00145864486694	-2.00145864486694	-0.0012038151038983	0.0012038151038983	0	-0.141651104381954	2.78949737548828e-05
1	1	Manual Mode	581.51365475	-2.00146341323853	-2.00146341323853	-0.00120305899059	0.00120305899059	0	-0.14198528747834	2.21729278564453e-05
1	1	Manual Mode	582.51365465	-2.00146842002869	-2.00146842002869	-0.00119807705010273	0.00119807705010273	0	-0.142318086625644	3.09944152832031e-06
1	1	Manual Mode	583.51365465	-2.00147128105164	-2.00147128105164	-0.00120376312551164	0.00120376312551164	0	-0.142652465271619	1.66893005371094e-05
1	1	Manual Mode	584.51365465	-2.00147533416748	-2.00147533416748	-0.00119953361913963	0.00119953361913963	0	-0.142985669054714	1.54972076416016e-05
1	1	Manual Mode	585.51365459	-2.00145578384399	-2.00145578384399	-0.00119845624182706	0.00119845624182706	0	-0.143318573546358	2.00271606445313e-05
1	1	Manual Mode	586.51365464	-2.00147819519043	-2.00147819519043	-0.00119847769073963	0.00119847769073963	0	-0.143651484032653	1.64508819580078e-05
1	1	Manual Mode	587.51365457	-2.00149536132813	-2.00149536132813	-0.00119447566808994	0.00119447566808994	0	-0.143983282806119	2.12192535400391e-05
1	1	Manual Mode	588.51365459	-2.00147485733032	-2.00147485733032	-0.00119453852749429	0.00119453852749429	0	-0.144315099070393	1.71661376953125e-05
1	1	Manual Mode	589.51365458	-2.00146794319153	-2.00146794319153	-0.00119589247052983	0.00119589247052983	0	-0.144647291419996	1.1444091796875e-05
1	1	Manual Mode	590.51365459	-2.00147676467896	-2.00147676467896	-0.00119447026672145	0.00119447026672145	0	-0.144979088719625	2.55107879638672e-05
1	1	Manual Mode	591.51365462	-2.00147700309753	-2.00147700309753	-0.00119466737753109	0.00119466737753109	0	-0.145310940778895	2.93254852294922e-05
1	1	Manual Mode	592.51365459	-2.0014922618866	-2.0014922618866	-0.00119341778267237	0.00119341778267237	0	-0.145642445708581	3.79085540771484e-05
1	1	Manual Mode	593.51365459	-2.00148510932922	-2.00148510932922	-0.00119030479396433	0.00119030479396433	0	-0.145973085929127	3.21865081787109e-05
1	1	Manual Mode	594.51365458	-2.00148010253906	-2.00148010253906	-0.0011884359204658	0.0011884359204658	0	-0.146303207014844	1.04904174804688e-05
1	1	Manual Mode	595.51365459	-2.00148034095764	-2.00148034095764	-0.00118816546063765	0.00118816546063765	0	-0.146633252979433	1.07288360595703e-05
1	1	Manual Mode	596.51365458	-2.00146245956421	-2.00146245956421	-0.0011848758706641	0.0011848758706641	0	-0.146962385162437	2.19345092773438e-05
1	1	Manual Mode	597.51365459	-2.00146627426147	-2.00146627426147	-0.00118122603289628	0.00118122603289628	0	-0.147290503508189	2.88486480712891e-05
1	1	Manual Mode	598.51365459	-2.00147318840027	-2.00147318840027	-0.00117363953686562	0.00117363953686562	0	-0.147616514490652	1.28746032714844e-05
1	1	Manual Mode	599.5136546	-2.00148129463196	-2.00148129463196	-0.00116650307659532	0.00116650307659532	0	-0.14794054312628	2.55107879638672e-05
1	1	Manual Mode	600.51365458	-2.00148725509644	-2.00148725509644	-0.00116458292923646	0.00116458292923646	0	-0.148264038377931	2.33650207519531e-05
1	1	Manual Mode	601.51365458	-2.00149250030518	-2.00149250030518	-0.00116550585872242	0.00116550585872242	0	-0.148587790005354	2.14576721191406e-05
1	1	Manual Mode	602.5136546	-2.00148606300354	-2.00148606300354	-0.00115659054776181	0.00115659054776181	0	-0.148909065163936	2.86102294921875e-06
1	1	Manual Mode	603.51365461	-2.00148391723633	-2.00148391723633	-0.00115047009273308	0.00115047009273308	0	-0.14922864019289	3.57627868652344e-06
1	1	Manual Mode	604.51365458	-2.00148439407349	-2.00148439407349	-0.00114404387327924	0.00114404387327924	0	-0.149546430148157	1.40666961669922e-05
1	1	Manual Mode	605.51365465	-2.00147938728333	-2.00147938728333	-0.00113447922388895	0.00113447922388895	0	-0.149861563287963	8.10623168945313e-06
1	1	Manual Mode	606.51365458	-2.00147485733032	-2.00147485733032	-0.00112365433346436	0.00112365433346436	0	-0.150173689469854	5.7220458984375e-06
1	1	Manual Mode	607.51365457	-2.00146865844727	-2.00146865844727	-0.00111564833114742	0.00111564833114742	0	-0.150483591780963	1.64508819580078e-05
1	1	Manual Mode	608.51365458	-2.00146675109863	-2.00146675109863	-0.001110494173114	0.001110494173114	0	-0.15079206238769	2.81333923339844e-05
1	1	Manual Mode	609.51365458	-2.00147199630737	-2.00147199630737	-0.00110917717857017	0.00110917717857017	0	-0.151100167159515	2.76565551757813e-05
1	1	Manual Mode	610.51365458	-2.00145292282104	-2.00145292282104	-0.00109989159988535	0.00109989159988535	0	-0.151405692603928	2.07424163818359e-05
1	1	Manual Mode	611.51365464	-2.00145196914673	-2.00145196914673	-0.00109336956485129	0.00109336956485129	0	-0.151709406390165	3.67164611816406e-05
1	1	Manual Mode	612.51365458	-2.00146555900574	-2.00146555900574	-0.00108616930580821	0.00108616930580821	0	-0.15201112006812	3.21865081787109e-05
1	1	Manual Mode	613.51365459	-2.00146722793579	-2.00146722793579	-0.0010786152179885	0.0010786152179885	0	-0.152310735409446	1.38282775878906e-05
1	1	Manual Mode	614.51365457	-2.00147819519043	-2.00147819519043	-0.00106716470818718	0.00106716470818718	0	-0.152607170044681	2.05039978027344e-05
1	1	Manual Mode	615.51365458	-2.00146269798279	-2.00146269798279	-0.00105733468721441	0.00105733468721441	0	-0.152900874127399	1.00135803222656e-05
1	1	Manual Mode	616.51365458	-2.00145387649536	-2.00145387649536	-0.00104806452982803	0.00104806452982803	0	-0.153192003163463	1.62124633789063e-05
1	1	Manual Mode	617.51365459	-2.00146889686584	-2.00146889686584	-0.00104467661929177	0.00104467661929177	0	-0.153482191116168	1.1444091796875e-05
1	1	Manual Mode	618.51365458	-2.00147676467896	-2.00147676467896	-0.00104665712107248	0.00104665712107248	0	-0.153772929202447	7.62939453125e-06
1	1	Manual Mode	619.51365464	-2.00148320198059	-2.00148320198059	-0.00104077761404696	0.00104077761404696	0	-0.154062034112584	1.00135803222656e-05
1	1	Manual Mode	620.51365458	-2.00148129463196	-2.00148129463196	-0.00102604221111425	0.00102604221111425	0	-0.154347045820793	-7.15255737304688e-07
1	1	Manual Mode	621.51365457	-2.00148725509644	-2.00148725509644	-0.00102275434331616	0.00102275434331616	0	-0.154631144246651	-1.66893005371094e-06
1	1	Manual Mode	622.51365458	-2.00147438049316	-2.00147438049316	-0.00102109385304848	0.00102109385304848	0	-0.15491478143089	-2.38418579101563e-06
1	1	Manual Mode	623.51365458	-2.00148296356201	-2.00148296356201	-0.00102677366600117	0.00102677366600117	0	-0.155199996338112	1.97887420654297e-05
1	1	Manual Mode	624.51365458	-2.0014955997467	-2.0014955997467	-0.00101024868792187	0.00101024868792187	0	-0.155480620973646	1.43051147460938e-05
1	1	Manual Mode	625.51365457	-2.00149035453796	-2.00149035453796	-0.00100243345567763	0.00100243345567763	0	-0.15575907470855	1.12056732177734e-05
1	1	Manual Mode	626.51365458	-2.0014820098877	-2.0014820098877	-0.000998359179939266	0.000998359179939266	0	-0.156036396705751	2.26497650146484e-05
1	1	Manual Mode	627.51365464	-2.00147700309753	-2.00147700309753	-0.000991536468725771	0.000991536468725771	0	-0.156311823519145	2.05039978027344e-05
1	1	Manual Mode	628.51365458	-2.00149059295654	-2.00149059295654	-0.000984775599267483	0.000984775599267483	0	-0.156585372280306	2.6702880859375e-05
1	1	Manual Mode	629.51365457	-2.00149273872375	-2.00149273872375	-0.000980702889143172	0.000980702889143172	0	-0.156857789746788	2.12192535400391e-05
1	1	Manual Mode	630.51365457	-2.00150609016418	-2.00150609016418	-0.000978391103428233	0.000978391103428233	0	-0.157129565053296	2.19345092773438e-05
1	1	Manual Mode	631.51365458	-2.00149965286255	-2.00149965286255	-0.000971922064429965	0.000971922064429965	0	-0.157399543407226	2.83718109130859e-05
1	1	Manual Mode	632.5136546	-2.00150346755981	-2.00150346755981	-0.000965920048104571	0.000965920048104571	0	-0.157667854537066	3.52859497070313e-05
1	1	Manual Mode	633.51365463	-2.0014955997467	-2.0014955997467	-0.000962284066021153	0.000962284066021153	0	-0.157935155674536	1.9073486328125e-05
1	1	Manual Mode	634.51365464	-2.00148606300354	-2.00148606300354	-0.000953902472892199	0.000953902472892199	0	-0.158200128586322	1.59740447998047e-05
1	1	Manual Mode	635.51365458	-2.00149059295654	-2.00149059295654	-0.000948832231772173	0.000948832231772173	0	-0.158463693079334	2.83718109130859e-05
1	1	Manual Mode	636.51365458	-2.00149607658386	-2.00149607658386	-0.000943307649453125	0.000943307649453125	0	-0.15872572298196	1.33514404296875e-05
1	1	Manual Mode	637.51365458	-2.00149202346802	-2.00149202346802	-0.00093858082577626	0.00093858082577626	0	-0.158986439878009	2.74181365966797e-05
1	1	Manual Mode	638.51365472	-2.00149416923523	-2.00149416923523	-0.00093386785778379	0.00093386785778379	0	-0.159245847652599	2.43186950683594e-05
1	1	Manual Mode	639.5136546	-2.00149035453796	-2.00149035453796	-0.000931233085889119	0.000931233085889119	0	-0.159504523478749	3.36170196533203e-05
1	1	Manual Mode	640.51365458	-2.00147938728333	-2.00147938728333	-0.000925585289743872	0.000925585289743872	0	-0.159761630498536	3.83853912353516e-05
1	1	Manual Mode	641.51365461	-2.00148415565491	-2.00148415565491	-0.000922174990926612	0.000922174990926612	0	-0.160017790225923	2.38418579101563e-05
1	1	Manual Mode	642.51365459	-2.00147676467896	-2.00147676467896	-0.000920027281564731	0.000920027281564731	0	-0.160273353354579	1.71661376953125e-05
1	1	Manual Mode	643.51365457	-2.00148844718933	-2.00148844718933	-0.000918199896838686	0.000918199896838686	0	-0.160528408876378	3.09944152832031e-06
1	1	Manual Mode	644.51365462	-2.00148510932922	-2.00148510932922	-0.000913558242566462	0.000913558242566462	0	-0.160782175067557	1.35898590087891e-05
1	1	Manual Mode	645.51365464	-2.00148463249207	-2.00148463249207	-0.000909575085566149	0.000909575085566149	0	-0.161034834818601	7.39097595214844e-06
1	1	Manual Mode	646.51365458	-2.00148010253906	-2.00148010253906	-0.000905452432353455	0.000905452432353455	0	-0.161286349368052	1.23977661132813e-05
1	1	Manual Mode	647.51365458	-2.00148415565491	-2.00148415565491	-0.000904811000274754	0.000904811000274754	0	-0.161537685757018	2.86102294921875e-06
1	1	Manual Mode	648.51365484	-2.0014808177948	-2.0014808177948	-0.000899597348907207	0.000899597348907207	0	-0.161787573974463	1.52587890625e-05
1	1	Manual Mode	649.51365457	-2.00147390365601	-2.00147390365601	-0.000898872861002841	0.000898872861002841	0	-0.162037260812881	1.04904174804688e-05
1	1	Manual Mode	650.51365458	-2.00147747993469	-2.00147747993469	-0.000894227136134071	0.000894227136134071	0	-0.162285657242069	-1.9073486328125e-06
1	1	Manual Mode	651.51365458	-2.00146508216858	-2.00146508216858	-0.000894546364840069	0.000894546364840069	0	-0.162534142343414	-3.814697265625e-06
1	1	Manual Mode	652.51365458	-2.00147747993469	-2.00147747993469	-0.000887895479769208	0.000887895479769208	0	-0.162780779976683	6.67572021484375e-06
1	1	Manual Mode	653.51365458	-2.0014796257019	-2.0014796257019	-0.000881823637056921	0.000881823637056921	0	-0.163025730986977	-9.5367431640625e-07
1	1	Manual Mode	654.5136546	-2.00148582458496	-2.00148582458496	-0.00086876824816067	0.00086876824816067	0	-0.163267055505181	9.20295715332031e-05
1	1	Manual Mode	655.5136546	-2.00147938728333	-2.00147938728333	-0.000867192060454574	0.000867192060454574	0	-0.163507942188641	0.00011897087097168
1	1	Manual Mode	656.51365456	-2.00147438049316	-2.00147438049316	-0.000863011899264858	0.000863011899264858	0	-0.163747667706625	9.918212890625e-05
1	1	Manual Mode	657.51365457	-2.00149202346802	-2.00149202346802	-0.000859580596926127	0.000859580596926127	0	-0.163986440097048	0.000114917755126953
1	1	Manual Mode	658.51365455	-2.00150442123413	-2.00150442123413	-0.000854189574427843	0.000854189574427843	0	-0.164223714974088	0.000100374221801758
1	1	Manual Mode	659.51365455	-2.00147438049316	-2.00147438049316	-0.000849904046482389	0.000849904046482389	0	-0.164459799431444	0.000109195709228516
1	1	Manual Mode	660.51365457	-2.00148797035217	-2.00148797035217	-0.000849028633340193	0.000849028633340193	0	-0.1646956407232	0.000121593475341797
1	1	Manual Mode	661.51365456	-2.00148844718933	-2.00148844718933	-0.000844258392944049	0.000844258392944049	0	-0.164930156941117	0.000143289566040039
1	1	Manual Mode	662.51365458	-2.0014910697937	-2.0014910697937	-0.00084482297098503	0.00084482297098503	0	-0.165164829993306	0.000122308731079102
1	1	Manual Mode	663.51365455	-2.00146651268005	-2.00146651268005	-0.000841262513489958	0.000841262513489958	0	-0.165398514017821	0.000120639801025391
1	1	Manual Mode	664.5136548	-2.00146222114563	-2.00146222114563	-0.000837870795049831	0.000837870795049831	0	-0.16563125596352	0.000106334686279297
1	1	Manual Mode	665.51365455	-2.00145435333252	-2.00145435333252	-0.000840315925453158	0.000840315925453158	0	-0.165864676995568	0.000113725662231445
1	1	Manual Mode	666.5136546	-2.00146222114563	-2.00146222114563	-0.000840888940446887	0.000840888940446887	0	-0.166098257268483	9.27448272705078e-05
1	1	Manual Mode	667.51365455	-2.00144720077515	-2.00144720077515	-0.000835443680395228	0.000835443680395228	0	-0.166330324945878	0.000103235244750977
1	1	Manual Mode	668.51365463	-2.00145101547241	-2.00145101547241	-0.000834648576893469	0.000834648576893469	0	-0.166562171791341	0.000107049942016602
1	1	Manual Mode	669.51365461	-2.00145959854126	-2.00145959854126	-0.000832397623274798	0.000832397623274798	0	-0.166793393348737	0.000106334686279297
1	1	Manual Mode	670.51365455	-2.00146174430847	-2.00146174430847	-0.000831762695003767	0.000831762695003767	0	-0.167024438527931	9.29832458496094e-05
1	1	Manual Mode	671.51365455	-2.00147819519043	-2.00147819519043	-0.0008299325740507	0.0008299325740507	0	-0.167254975354056	0.00010228157043457
1	1	Manual Mode	672.51365455	-2.00147819519043	-2.00147819519043	-0.000829739729416477	0.000829739729416477	0	-0.167485458612227	8.7738037109375e-05
1	1	Manual Mode	673.51365455	-2.0014853477478	-2.0014853477478	-0.000827019922280852	0.000827019922280852	0	-0.167715186368416	0.000108957290649414
1	1	Manual Mode	674.51365455	-2.00146722793579	-2.00146722793579	-0.000831507366170627	0.000831507366170627	0	-0.167946160636797	0.000114202499389648
1	1	Manual Mode	675.51365456	-2.00147366523743	-2.00147366523743	-0.000827047072775407	0.000827047072775407	0	-0.168175895937088	0.000117063522338867
1	1	Manual Mode	676.51365455	-2.00148415565491	-2.00148415565491	-0.000812243963412357	0.000812243963412357	0	-0.168401519258001	0.000105857849121094
1	1	Manual Mode	677.51365509	-2.00146961212158	-2.00146961212158	-0.000835947106387725	0.000835947106387725	0	-0.168633726912946	0.000118255615234375
1	1	Manual Mode	678.51365456	-2.00146436691284	-2.00146436691284	-0.000826338495616109	0.000826338495616109	0	-0.168863265262295	0.000108003616333008
1	1	Manual Mode	679.51365455	-2.00146913528442	-2.00146913528442	-0.000819171018796518	0.000819171018796518	0	-0.16909081276524	0.000103473663330078
1	1	Manual Mode	680.51365455	-2.00147223472595	-2.00147223472595	-0.000814328207919601	0.000814328207919601	0	-0.169317015045218	0.000112056732177734
1	1	Manual Mode	681.51365455	-2.00146746635437	-2.00146746635437	-0.000819360437901054	0.000819360437901054	0	-0.169544615166857	0.000103950500488281
1	1	Manual Mode	682.51365469	-2.00145840644836	-2.00145840644836	-0.000814019022147495	0.000814019022147495	0	-0.169770731593555	9.98973846435547e-05
1	1	Manual Mode	683.51365456	-2.00145363807678	-2.00145363807678	-0.00081689570585563	0.00081689570585563	0	-0.169997647037904	0.00010991096496582
1	1	Manual Mode	684.51365455	-2.00145959854126	-2.00145959854126	-0.000808093553582328	0.000808093553582328	0	-0.17022211746721	0.000109672546386719
1	1	Manual Mode	685.51365455	-2.0014591217041	-2.0014591217041	-0.000811916127534178	0.000811916127534178	0	-0.170447649724859	0.000118017196655273
1	1	Manual Mode	686.51365455	-2.00146007537842	-2.00146007537842	-0.000814301691782395	0.000814301691782395	0	-0.170673844639243	0.000107765197753906
1	1	Manual Mode	687.51365455	-2.00144934654236	-2.00144934654236	-0.000824675147210203	0.000824675147210203	0	-0.170902921069023	0.000110864639282227
1	1	Manual Mode	688.51365469	-2.00144815444946	-2.00144815444946	-0.000820678442165937	0.000820678442165937	0	-0.171130887334874	0.000108957290649414
1	1	Manual Mode	689.51365455	-2.00144672393799	-2.00144672393799	-0.000810701460081515	0.000810701460081515	0	-0.171356082153369	0.000112295150756836
1	1	Manual Mode	690.5136546	-2.00144743919373	-2.00144743919373	-0.000802104078360604	0.000802104078360604	0	-0.171578888852943	0.000111818313598633
1	1	Manual Mode	691.51365456	-2.00143456459045	-2.00143456459045	-0.000802823566466313	0.000802823566466313	0	-0.171801895390263	9.82284545898438e-05
1	1	Manual Mode	692.51365456	-2.00144863128662	-2.00144863128662	-0.000800559227907569	0.000800559227907569	0	-0.172024272953571	0.000103950500488281
1	1	Manual Mode	693.51365455	-2.00145745277405	-2.00145745277405	-0.000802714647309418	0.000802714647309418	0	-0.17224724924226	0.0001068115234375
1	1	Manual Mode	694.51365455	-2.00146293640137	-2.00146293640137	-0.000800795145405817	0.000800795145405817	0	-0.172469692338206	0.000116348266601563
1	1	Manual Mode	695.51365455	-2.00146627426147	-2.00146627426147	-0.00079125339589883	0.00079125339589883	0	-0.172689484948178	0.000112771987915039
1	1	Manual Mode	696.51365455	-2.00146722793579	-2.00146722793579	-0.000781437604016894	0.000781437604016894	0	-0.172906550949294	0.000119209289550781
1	1	Manual Mode	697.51365455	-2.0014820098877	-2.0014820098877	-0.000777981244562862	0.000777981244562862	0	-0.173122656850562	0.000121831893920898
1	1	Manual Mode	698.51365455	-2.00147247314453	-2.00147247314453	-0.00077811344463448	0.00077811344463448	0	-0.173338799474071	0.000115394592285156
1	1	Manual Mode	699.51365455	-2.00146985054016	-2.00146985054016	-0.00077722128445826	0.00077722128445826	0	-0.17355469427531	9.98973846435547e-05
1	1	Manual Mode	700.51365456	-2.00146889686584	-2.00146889686584	-0.000777989618079874	0.000777989618079874	0	-0.173770802504715	0.000112295150756836
1	1	Manual Mode	701.51365456	-2.00145626068115	-2.00145626068115	-0.000772137164045625	0.000772137164045625	0	-0.173985285050283	0.000134944915771484
1	1	Manual Mode	702.5136548	-2.00145673751831	-2.00145673751831	-0.000776597838055254	0.000776597838055254	0	-0.174201006723739	0.000122785568237305
1	1	Manual Mode	703.51365469	-2.00146269798279	-2.00146269798279	-0.000777002431172712	0.000777002431172712	0	-0.174416840708656	0.000135898590087891
1	1	Manual Mode	704.51365455	-2.00145578384399	-2.00145578384399	-0.000777148269927342	0.000777148269927342	0	-0.174632715197858	0.000138759613037109
1	1	Manual Mode	705.51365458	-2.00144338607788	-2.00144338607788	-0.00077451333980507	0.00077451333980507	0	-0.174847857798702	0.000142335891723633
1	1	Manual Mode	706.51365456	-2.00145554542542	-2.00145554542542	-0.00077426892191834	0.00077426892191834	0	-0.175062932494934	0.000136137008666992
1	1	Manual Mode	707.51365456	-2.00146555900574	-2.00146555900574	-0.000773949776735848	0.000773949776735848	0	-0.175277918544027	0.000124931335449219
1	1	Manual Mode	708.51365456	-2.00147128105164	-2.00147128105164	-0.000773919708197486	0.000773919708197486	0	-0.175492896240748	0.000126838684082031
1	1	Manual Mode	709.51365467	-2.00147199630737	-2.00147199630737	-0.000771573156926258	0.000771573156926258	0	-0.175707222141248	0.000139951705932617
1	1	Manual Mode	710.51365455	-2.00147867202759	-2.00147867202759	-0.000770838000194019	0.000770838000194019	0	-0.175921343782274	0.000135660171508789
1	1	Manual Mode	711.51365455	-2.00147414207458	-2.00147414207458	-0.000769740688850998	0.000769740688850998	0	-0.176135160640288	0.000138282775878906
1	1	Manual Mode	712.51365455	-2.00148034095764	-2.00148034095764	-0.000769669387084923	0.000769669387084923	0	-0.176348957692256	0.000142097473144531
1	1	Manual Mode	713.51365455	-2.00148296356201	-2.00148296356201	-0.000770068524729176	0.000770068524729176	0	-0.176562865615792	0.000126361846923828
1	1	Manual Mode	714.51365455	-2.0014762878418	-2.0014762878418	-0.000765401177095107	0.000765401177095107	0	-0.176775477053874	0.000126361846923828
1	1	Manual Mode	715.51365462	-2.00147223472595	-2.00147223472595	-0.00076355513377257	0.00076355513377257	0	-0.176987575716991	0.000139951705932617
1	1	Manual Mode	716.51365456	-2.00147438049316	-2.00147438049316	-0.000764622820627373	0.000764622820627373	0	-0.1771999709322	0.000140190124511719
1	1	Manual Mode	717.51365508	-2.00147318840027	-2.00147318840027	-0.000761995058743149	0.000761995058743149	0	-0.177411636336361	0.000133275985717773
1	1	Manual Mode	718.51365455	-2.00147247314453	-2.00147247314453	-0.000759733321049538	0.000759733321049538	0	-0.177622673258136	0.000146627426147461
1	1	Manual Mode	719.51365455	-2.00146746635437	-2.00146746635437	-0.000759446528091867	0.000759446528091867	0	-0.177833630627051	0.000133752822875977
1	1	Manual Mode	720.51365455	-2.00146722793579	-2.00146722793579	-0.00076310340790405	0.00076310340790405	0	-0.178045603795913	0.000127077102661133
1	1	Manual Mode	721.51365469	-2.00147128105164	-2.00147128105164	-0.000759775632684744	0.000759775632684744	0	-0.178256652612316	0.000127315521240234
1	1	Manual Mode	722.51365462	-2.00147438049316	-2.00147438049316	-0.000757263387273849	0.000757263387273849	0	-0.178467003538501	0.00013279914855957
1	1	Manual Mode	723.51365455	-2.00147485733032	-2.00147485733032	-0.000754649137201168	0.000754649137201168	0	-0.178676628284161	0.000135421752929688
1	1	Manual Mode	724.51365463	-2.00148510932922	-2.00148510932922	-0.000755084496650072	0.000755084496650072	0	-0.178886373994455	0.000130891799926758
1	1	Manual Mode	725.5136546	-2.00148463249207	-2.00148463249207	-0.000754114691134284	0.000754114691134284	0	-0.179095850291263	0.000132560729980469
1	1	Manual Mode	726.51365455	-2.00147747993469	-2.00147747993469	-0.000757797072111913	0.000757797072111913	0	-0.179306349467436	0.000125646591186523
1	1	Manual Mode	727.5136547	-2.00147700309753	-2.00147700309753	-0.000757991058589365	0.000757991058589365	0	-0.17951690257085	0.0001220703125
1	1	Manual Mode	728.51365562	-2.00148725509644	-2.00148725509644	-0.000755686057724524	0.000755686057724524	0	-0.179726815557782	0.000136613845825195
1	1	Manual Mode	729.51365455	-2.00149059295654	-2.00149059295654	-0.000753887718074663	0.000753887718074663	0	-0.17993622858873	0.000135898590087891
1	1	Manual Mode	730.51365456	-2.0014762878418	-2.0014762878418	-0.000752719675887181	0.000752719675887181	0	-0.180145317389679	0.000122308731079102
1	1	Manual Mode	731.51365455	-2.00147199630737	-2.00147199630737	-0.000751783047260767	0.000751783047260767	0	-0.180354146011829	0.000142812728881836
1	1	Manual Mode	732.51365455	-2.00147223472595	-2.00147223472595	-0.000749195503632496	0.000749195503632496	0	-0.18056225587395	0.000137090682983398
1	1	Manual Mode	733.51365455	-2.00147128105164	-2.00147128105164	-0.000748377817009098	0.000748377817009098	0	-0.180770138600897	0.00012660026550293
1	1	Manual Mode	734.51365455	-2.00146794319153	-2.00146794319153	-0.000746416764699111	0.000746416764699111	0	-0.180977476591091	0.000141382217407227
1	1	Manual Mode	735.51365457	-2.00146770477295	-2.00146770477295	-0.000745186682362857	0.000745186682362857	0	-0.181184472895887	0.000147819519042969
1	1	Manual Mode	736.51365463	-2.00147438049316	-2.00147438049316	-0.000746888790002812	0.000746888790002812	0	-0.181391942016669	0.000143527984619141
1	1	Manual Mode	737.51365456	-2.00146651268005	-2.00146651268005	-0.000746031963530955	0.000746031963530955	0	-0.181599173103144	0.000144720077514648
1	1	Manual Mode	738.51365456	-2.00144171714783	-2.00144171714783	-0.000741116264994589	0.000741116264994589	0	-0.181805038732309	0.000128269195556641
1	1	Manual Mode	739.51365455	-2.00145363807678	-2.00145363807678	-0.00074240933901564	0.00074240933901564	0	-0.18201126354664	0.000130891799926758
1	1	Manual Mode	740.51365456	-2.00146007537842	-2.00146007537842	-0.000741545471177205	0.000741545471177205	0	-0.182217248401805	0.000129222869873047
1	1	Manual Mode	741.51365459	-2.00146818161011	-2.00146818161011	-0.000740703361795854	0.000740703361795854	0	-0.182422999341809	0.000135660171508789
1	1	Manual Mode	742.51365455	-2.00147652626038	-2.00147652626038	-0.000740538936370885	0.000740538936370885	0	-0.182628704593684	0.000133275985717773
1	1	Manual Mode	743.51365455	-2.00146675109863	-2.00146675109863	-0.000737709004799402	0.000737709004799402	0	-0.182833623761684	0.000141382217407227
1	1	Manual Mode	744.51365463	-2.00147438049316	-2.00147438049316	-0.0007383413322053	0.0007383413322053	0	-0.183038718592593	0.000138759613037109
1	1	Manual Mode	745.51365456	-2.00144553184509	-2.00144553184509	-0.000739949681829012	0.000739949681829012	0	-0.183244260156491	0.000119209289550781
1	1	Manual Mode	746.51365469	-2.00143766403198	-2.00143766403198	-0.00074152345897718	0.00074152345897718	0	-0.183450238921873	0.000123739242553711
1	1	Manual Mode	747.51365456	-2.00145483016968	-2.00145483016968	-0.000739974548637109	0.000739974548637109	0	-0.183655787380884	0.000139951705932617
1	1	Manual Mode	748.51365455	-2.00144553184509	-2.00144553184509	-0.000735250743198942	0.000735250743198942	0	-0.183860023696397	0.000123500823974609
1	1	Manual Mode	749.51365455	-2.00145030021667	-2.00145030021667	-0.000733602111883542	0.000733602111883542	0	-0.184063802060809	0.000115394592285156
1	1	Manual Mode	750.51365455	-2.00144648551941	-2.00144648551941	-0.000730609594523404	0.000730609594523404	0	-0.184266749170399	0.00012516975402832
1	1	Manual Mode	751.51365455	-2.00145053863525	-2.00145053863525	-0.00072722498088559	0.00072722498088559	0	-0.184468756109534	0.000124216079711914
1	1	Manual Mode	752.51365463	-2.00145173072815	-2.00145173072815	-0.000730405394892626	0.000730405394892626	0	-0.184671646513235	0.000109195709228516
1	1	Manual Mode	753.51365456	-2.00146126747131	-2.00146126747131	-0.00072941123005462	0.00072941123005462	0	-0.184874260729623	0.000105142593383789
1	1	Manual Mode	754.51365455	-2.0014955997467	-2.0014955997467	-0.000728147209600172	0.000728147209600172	0	-0.185076523841378	0.000107288360595703
1	1	Manual Mode	755.51365456	-2.00149440765381	-2.00149440765381	-0.000726332313223491	0.000726332313223491	0	-0.185278282819291	0.000123262405395508
1	1	Manual Mode	756.51365455	-2.00147938728333	-2.00147938728333	-0.000725067912154634	0.000725067912154634	0	-0.185479690570654	0.000118255615234375
1	1	Manual Mode	757.51365469	-2.00145673751831	-2.00145673751831	-0.000724886105338291	0.000724886105338291	0	-0.185681047850326	0.000129222869873047
1	1	Manual Mode	758.5136549	-2.00145816802979	-2.00145816802979	-0.000723342523599955	0.000723342523599955	0	-0.185881976371299	0.000120162963867188
1	1	Manual Mode	759.51365456	-2.00145936012268	-2.00145936012268	-0.000720898725347061	0.000720898725347061	0	-0.186082225949144	0.000105381011962891
1	1	Manual Mode	760.51365455	-2.00145292282104	-2.00145292282104	-0.000721174290179648	0.000721174290179648	0	-0.186282552138857	9.67979431152344e-05
1	1	Manual Mode	761.51365456	-2.00145578384399	-2.00145578384399	-0.000719854700021391	0.000719854700021391	0	-0.186482511779752	0.000112533569335938
1	1	Manual Mode	762.51365455	-2.00147104263306	-2.00147104263306	-0.000720225862506535	0.000720225862506535	0	-0.186682574517336	0.000147819519042969
1	1	Manual Mode	763.51365456	-2.00146842002869	-2.00146842002869	-0.000717879311235307	0.000717879311235307	0	-0.186881985439118	0.000130176544189453
1	1	Manual Mode	764.51365455	-2.00147485733032	-2.00147485733032	-0.000717526862291971	0.000717526862291971	0	-0.187081298454428	0.000134468078613281
1	1	Manual Mode	765.51365455	-2.0014591217041	-2.0014591217041	-0.000718008656698854	0.000718008656698854	0	-0.187280745303511	0.000149011611938477
1	1	Manual Mode	766.51365456	-2.00146412849426	-2.00146412849426	-0.00072740482119415	0.00072740482119415	0	-0.187482802200308	0.000133037567138672
1	1	Manual Mode	767.51365456	-2.00147914886475	-2.00147914886475	-0.000733739513685426	0.000733739513685426	0	-0.187686618731887	0.0001068115234375
1	1	Manual Mode	768.51365511	-2.00146460533142	-2.00146460533142	-0.000730700117317165	0.000730700117317165	0	-0.187889591098332	0.000113964080810547
1	1	Manual Mode	769.51365462	-2.00147271156311	-2.00147271156311	-0.00072135197367322	0.00072135197367322	0	-0.188089966548391	0.000112056732177734
1	1	Manual Mode	770.51365459	-2.00146460533142	-2.00146460533142	-0.00071310183916538	0.00071310183916538	0	-0.188288050386661	0.000113248825073242
1	1	Manual Mode	771.51365455	-2.00146722793579	-2.00146722793579	-0.00071410799335729	0.00071410799335729	0	-0.188486413710214	0.000105857849121094
1	1	Manual Mode	772.51365455	-2.00144815444946	-2.00144815444946	-0.00070696696923917	0.00070696696923917	0	-0.188682793423892	0.000112771987915039
1	1	Manual Mode	773.51365455	-2.00145363807678	-2.00145363807678	-0.000711875626408957	0.000711875626408957	0	-0.18888053665345	0.000106334686279297
1	1	Manual Mode	774.51365455	-2.00144672393799	-2.00144672393799	-0.000705004901957424	0.000705004901957424	0	-0.189076371348438	0.000110626220703125
1	1	Manual Mode	775.51365455	-2.00145125389099	-2.00145125389099	-0.000704063832829564	0.000704063832829564	0	-0.189271944635335	0.000104188919067383
1	1	Manual Mode	776.5136547	-2.00145053863525	-2.00145053863525	-0.000703509341070439	0.000703509341070439	0	-0.189467363926057	0.000113010406494141
1	1	Manual Mode	777.51365455	-2.0014476776123	-2.0014476776123	-0.000701375680125675	0.000701375680125675	0	-0.189662190474645	0.000100851058959961
1	1	Manual Mode	778.51365455	-2.00147652626038	-2.00147652626038	-0.000700830259676647	0.000700830259676647	0	-0.189856865546778	0.000107526779174805
1	1	Manual Mode	779.51365455	-2.00147700309753	-2.00147700309753	-0.000707046137036377	0.000707046137036377	0	-0.19005326725151	0.000106096267700195
1	1	Manual Mode	780.51365456	-2.00147747993469	-2.00147747993469	-0.000698050759514442	0.000698050759514442	0	-0.190247170242203	0.000101804733276367
1	1	Manual Mode	781.51365456	-2.00148606300354	-2.00148606300354	-0.00069699772631441	0.00069699772631441	0	-0.190440780721735	0.000112295150756836
1	1	Manual Mode	782.51365456	-2.00146722793579	-2.00146722793579	-0.000700017838219249	0.000700017838219249	0	-0.19063523012124	0.000105381011962891
1	1	Manual Mode	783.51365456	-2.00146341323853	-2.00146341323853	-0.00070126701471172	0.00070126701471172	0	-0.190830026514216	0.00010991096496582
1	1	Manual Mode	784.51365456	-2.00146007537842	-2.00146007537842	-0.000700666214866087	0.000700666214866087	0	-0.191024656018345	0.000132560729980469
1	1	Manual Mode	785.51365456	-2.00145959854126	-2.00145959854126	-0.000703002743291194	0.000703002743291194	0	-0.191219934558148	0.000116109848022461
1	1	Manual Mode	786.5136547	-2.00146842002869	-2.00146842002869	-0.000701426174970689	0.000701426174970689	0	-0.191414775189585	0.000100612640380859
1	1	Manual Mode	787.51365455	-2.0014660358429	-2.0014660358429	-0.000703192860188815	0.000703192860188815	0	-0.191610106510337	0.000113010406494141
1	1	Manual Mode	788.51365456	-2.00145649909973	-2.00145649909973	-0.000698353030791439	0.000698353030791439	0	-0.191804093465275	0.000117301940917969
1	1	Manual Mode	789.51365455	-2.00144672393799	-2.00144672393799	-0.000696315855599522	0.000696315855599522	0	-0.191997514534341	0.000121355056762695
1	1	Manual Mode	790.51365456	-2.00144815444946	-2.00144815444946	-0.000696228948642652	0.000696228948642652	0	-0.192190911466453	0.000121831893920898
1	1	Manual Mode	791.51365459	-2.00144863128662	-2.00144863128662	-0.000693934160931137	0.000693934160931137	0	-0.192383670961383	0.00010991096496582
1	1	Manual Mode	792.51365455	-2.00144410133362	-2.00144410133362	-0.000695145466289848	0.000695145466289848	0	-0.192576766916518	0.000101327896118164
1	1	Manual Mode	793.51365462	-2.00144672393799	-2.00144672393799	-0.000694915258007745	0.000694915258007745	0	-0.192769798946143	9.5367431640625e-05
1	1	Manual Mode	794.51365456	-2.00146150588989	-2.00146150588989	-0.000693548598534161	0.000693548598534161	0	-0.192962451323066	0.000103235244750977
1	1	Manual Mode	795.51365455	-2.00145578384399	-2.00145578384399	-0.000693765865926336	0.000693765865926336	0	-0.193155164061674	9.48905944824219e-05
1	1	Manual Mode	796.51365463	-2.00146746635437	-2.00146746635437	-0.000695466133929978	0.000695466133929978	0	-0.193348349114331	8.94069671630859e-05
1	1	Manual Mode	797.51365455	-2.00145936012268	-2.00145936012268	-0.000691883156749002	0.000691883156749002	0	-0.19354053886472	8.86917114257813e-05
1	1	Manual Mode	798.51365461	-2.00145435333252	-2.00145435333252	-0.00068790497493934	0.00068790497493934	0	-0.193731623591446	8.41617584228516e-05
1	1	Manual Mode	799.51365468	-2.0014545917511	-2.0014545917511	-0.000684483758882465	0.000684483758882465	0	-0.193921757982223	8.55922698974609e-05
1	1	Manual Mode	800.51365456	-2.0014750957489	-2.0014750957489	-0.000686072316556875	0.000686072316556875	0	-0.194112333602842	8.36849212646484e-05
1	1	Manual Mode	801.51365455	-2.00146555900574	-2.00146555900574	-0.000695760285432903	0.000695760285432903	0	-0.194305600346862	9.82284545898438e-05
1	1	Manual Mode	802.51365455	-2.00147294998169	-2.00147294998169	-0.000698631513667833	0.000698631513667833	0	-0.194499664656215	9.60826873779297e-05
1	1	Manual Mode	803.51365513	-2.00147128105164	-2.00147128105164	-0.000707326840163494	0.000707326840163494	0	-0.194696144447996	9.98973846435547e-05
1	1	Manual Mode	804.51365455	-2.00147223472595	-2.00147223472595	-0.000707409877540533	0.000707409877540533	0	-0.194892647077786	9.60826873779297e-05
1	1	Manual Mode	805.51365455	-2.00147366523743	-2.00147366523743	-0.00070504645236381	0.00070504645236381	0	-0.195088493314553	9.05990600585938e-05
1	1	Manual Mode	806.51365455	-2.00145244598389	-2.00145244598389	-0.000694910183148949	0.000694910183148949	0	-0.195281523920984	7.96318054199219e-05
1	1	Manual Mode	807.51365456	-2.00145649909973	-2.00145649909973	-0.000695048409615387	0.000695048409615387	0	-0.195474592925585	8.34465026855469e-05
1	1	Manual Mode	808.51365455	-2.00146102905273	-2.00146102905273	-0.00070075071126503	0.00070075071126503	0	-0.19566924589899	8.89301300048828e-05
1	1	Manual Mode	809.51365473	-2.00146007537842	-2.00146007537842	-0.000708187789958122	0.000708187789958122	0	-0.195865964764944	8.84532928466797e-05
1	1	Manual Mode	810.51365456	-2.00145220756531	-2.00145220756531	-0.00073274046429583	0.00073274046429583	0	-0.196069503748202	0.000102519989013672
1	1	Manual Mode	811.51365455	-2.00145792961121	-2.00145792961121	-0.000720322602002321	0.000720322602002321	0	-0.196269593357868	0.000114917755126953
1	1	Manual Mode	812.51365457	-2.00145888328552	-2.00145888328552	-0.000713299441479723	0.000713299441479723	0	-0.196467732095575	0.000130891799926758
1	1	Manual Mode	813.51365455	-2.00147008895874	-2.00147008895874	-0.00070710855779956	0.00070710855779956	0	-0.19666415113548	0.000136852264404297
1	1	Manual Mode	814.51365455	-2.00147557258606	-2.00147557258606	-0.000709825637198582	0.000709825637198582	0	-0.196861324923591	0.000130653381347656
1	1	Manual Mode	815.51365455	-2.00147366523743	-2.00147366523743	-0.00071357424508349	0.00071357424508349	0	-0.19705953999167	0.000118732452392578
1	1	Manual Mode	816.51365455	-2.00148868560791	-2.00148868560791	-0.000714616177029907	0.000714616177029907	0	-0.197258044485289	0.000118017196655273
1	1	Manual Mode	817.51365455	-2.00146555900574	-2.00146555900574	-0.000714497488769831	0.000714497488769831	0	-0.197456516009947	0.000115156173706055
1	1	Manual Mode	818.51365456	-2.00147032737732	-2.00147032737732	-0.00071291159539629	0.00071291159539629	0	-0.197654547010649	0.000101089477539063
1	1	Manual Mode	819.51365458	-2.00146889686584	-2.00146889686584	-0.000714716151748175	0.000714716151748175	0	-0.197853079278994	9.5367431640625e-05
1	1	Manual Mode	820.51365458	-2.00146985054016	-2.00146985054016	-0.000715990702534624	0.000715990702534624	0	-0.198051965585254	8.60691070556641e-05
1	1	Manual Mode	821.51365455	-2.00145626068115	-2.00145626068115	-0.000721398789245607	0.000721398789245607	0	-0.19825235413181	9.918212890625e-05
1	1	Manual Mode	822.5136551	-2.00145626068115	-2.00145626068115	-0.000712315553230778	0.000712315553230778	0	-0.198450219672089	0.000108003616333008
1	1	Manual Mode	823.51365456	-2.00145769119263	-2.00145769119263	-0.000708732322306862	0.000708732322306862	0	-0.198647089655309	0.000112295150756836
1	1	Manual Mode	824.51365456	-2.00145816802979	-2.00145816802979	-0.000708061679717058	0.000708061679717058	0	-0.19884377345523	9.60826873779297e-05
1	1	Manual Mode	825.51365458	-2.00146341323853	-2.00146341323853	-0.000710688109450849	0.000710688109450849	0	-0.199041186822915	9.94205474853516e-05
1	1	Manual Mode	826.51365455	-2.00146746635437	-2.00146746635437	-0.000709981942849478	0.000709981942849478	0	-0.199238404023346	9.5367431640625e-05
1	1	Manual Mode	827.51365469	-2.00147104263306	-2.00147104263306	-0.000706712972556463	0.000706712972556463	0	-0.199434713209872	0.000106573104858398
1	1	Manual Mode	828.51365455	-2.00145316123962	-2.00145316123962	-0.000707208215339153	0.000707208215339153	0	-0.199631159908853	0.000113487243652344
1	1	Manual Mode	829.51365456	-2.00146269798279	-2.00146269798279	-0.000704485236416781	0.000704485236416781	0	-0.199826850254259	0.000113248825073242
1	1	Manual Mode	830.51365456	-2.00147414207458	-2.00147414207458	-0.00070596068817579	0.00070596068817579	0	-0.200022950445419	0.000116109848022461
1	1	Manual Mode	831.51365456	-2.00147223472595	-2.00147223472595	-0.000704374541059308	0.000704374541059308	0	-0.200218610040158	0.000111103057861328
1	1	Manual Mode	832.51365456	-2.00146842002869	-2.00146842002869	-0.000701350686446108	0.000701350686446108	0	-0.200413429675282	0.00012516975402832
1	1	Manual Mode	833.51365461	-2.00146079063416	-2.00146079063416	-0.000701906573791402	0.000701906573791402	0	-0.200608403733306	0.000115156173706055
1	1	Manual Mode	834.51365455	-2.00145626068115	-2.00145626068115	-0.000701322647851264	0.000701322647851264	0	-0.200803215568242	0.000115156173706055
1	1	Manual Mode	835.51365462	-2.00147271156311	-2.00147271156311	-0.000699868003013316	0.000699868003013316	0	-0.200997623360466	0.000109195709228516
1	1	Manual Mode	836.51365455	-2.00146222114563	-2.00146222114563	-0.000696463343683261	0.000696463343683261	0	-0.201191085386835	0.000119924545288086
1	1	Manual Mode	837.51365455	-2.00144505500793	-2.00144505500793	-0.000694025444953718	0.000694025444953718	0	-0.201383870232656	0.000119447708129883
1	1	Manual Mode	838.51365455	-2.00146293640137	-2.00146293640137	-0.000694219812045579	0.000694219812045579	0	-0.201576709069335	0.000123262405395508
1	1	Manual Mode	839.51365455	-2.00147485733032	-2.00147485733032	-0.000693378527328783	0.000693378527328783	0	-0.201769314215815	0.000120162963867188
1	1	Manual Mode	840.51365462	-2.00148677825928	-2.00148677825928	-0.000691667411814466	0.000691667411814466	0	-0.20196144406588	0.000108480453491211
1	1	Manual Mode	841.51365456	-2.00147557258606	-2.00147557258606	-0.000695262124606406	0.000695262124606406	0	-0.202154572422238	0.000108718872070313
1	1	Manual Mode	842.51365455	-2.00146842002869	-2.00146842002869	-0.000696915323294721	0.000696915323294721	0	-0.202348160010106	0.000115156173706055
1	1	Manual Mode	843.51365455	-2.00147271156311	-2.00147271156311	-0.000696025256497754	0.000696025256497754	0	-0.202541500359133	0.000115871429443359
1	1	Manual Mode	844.5136547	-2.00148129463196	-2.00148129463196	-0.000694952050734011	0.000694952050734011	0	-0.202734542624405	0.00011134147644043
1	1	Manual Mode	845.51365457	-2.00149250030518	-2.00149250030518	-0.000693394703441193	0.000693394703441193	0	-0.20292715223921	0.000108957290649414
1	1	Manual Mode	846.5136546	-2.00149917602539	-2.00149917602539	-0.000691626051715284	0.000691626051715284	0	-0.203119270592673	0.000124692916870117
1	1	Manual Mode	847.51365455	-2.00148463249207	-2.00148463249207	-0.000690987000121481	0.000690987000121481	0	-0.203311211416443	0.000110864639282227
1	1	Manual Mode	848.51365456	-2.00147795677185	-2.00147795677185	-0.000687387466213686	0.000687387466213686	0	-0.203502152381189	9.5367431640625e-05
1	1	Manual Mode	849.51365455	-2.00147867202759	-2.00147867202759	-0.000683219611556547	0.000683219611556547	0	-0.203691935604724	9.44137573242188e-05
1	1	Manual Mode	850.51365455	-2.00147390365601	-2.00147390365601	-0.000684958194744094	0.000684958194744094	0	-0.20388220176993	9.39369201660156e-05
1	1	Manual Mode	851.51365468	-2.00147747993469	-2.00147747993469	-0.00068466880092129	0.00068466880092129	0	-0.204072387572688	9.87052917480469e-05
1	1	Manual Mode	852.51365456	-2.00147938728333	-2.00147938728333	-0.000686378647720908	0.000686378647720908	0	-0.204263048285287	0.000105857849121094
1	1	Manual Mode	853.51365461	-2.00148391723633	-2.00148391723633	-0.000684619828533915	0.000684619828533915	0	-0.204453220469388	0.000103235244750977
1	1	Manual Mode	854.51365456	-2.00148463249207	-2.00148463249207	-0.000683712253474104	0.000683712253474104	0	-0.204643140530302	0.000120878219604492
1	1	Manual Mode	855.51365462	-2.00147914886475	-2.00147914886475	-0.000682373632595365	0.000682373632595365	0	-0.204832688772951	0.000129222869873047
1	1	Manual Mode	856.51365463	-2.00148344039917	-2.00148344039917	-0.000679800488878926	0.000679800488878926	0	-0.205021522243972	0.000112295150756836
1	1	Manual Mode	857.51365473	-2.00148153305054	-2.00148153305054	-0.000679109102803796	0.000679109102803796	0	-0.205210163680282	0.000116825103759766
1	1	Manual Mode	858.51365456	-2.00147199630737	-2.00147199630737	-0.000677837026011011	0.000677837026011011	0	-0.205398451711054	0.000121116638183594
1	1	Manual Mode	859.51365456	-2.00146484375	-2.00146484375	-0.000677893991300989	0.000677893991300989	0	-0.205586755597527	0.000110149383544922
1	1	Manual Mode	860.51365455	-2.00146174430847	-2.00146174430847	-0.000674799786457738	0.000674799786457738	0	-0.205774199980779	0.000105381011962891
1	1	Manual Mode	861.51365455	-2.00148391723633	-2.00148391723633	-0.000672240979217396	0.000672240979217396	0	-0.205960933586117	0.000109672546386719
1	1	Manual Mode	862.51365455	-2.00147485733032	-2.00147485733032	-0.000670324458793338	0.000670324458793338	0	-0.206147134824671	0.000118017196655273
1	1	Manual Mode	863.51365459	-2.00148296356201	-2.00148296356201	-0.000669475054302469	0.000669475054302469	0	-0.206333100124971	0.00010228157043457
1	1	Manual Mode	864.51365469	-2.00147581100464	-2.00147581100464	-0.000667307962725391	0.000667307962725391	0	-0.206518463466487	0.000112056732177734
1	1	Manual Mode	865.51365459	-2.00147366523743	-2.00147366523743	-0.000664776813465483	0.000664776813465483	0	-0.206703123673984	0.000104665756225586
1	1	Manual Mode	866.51365456	-2.00146818161011	-2.00146818161011	-0.00066409475244339	0.00066409475244339	0	-0.206887594433017	0.000102519989013672
1	1	Manual Mode	867.51365456	-2.00146627426147	-2.00146627426147	-0.0006634364798219	0.0006634364798219	0	-0.207071882344079	0.000108242034912109
1	1	Manual Mode	868.51365455	-2.00146865844727	-2.00146865844727	-0.000661372788492778	0.000661372788492778	0	-0.207255597005712	9.75131988525391e-05
1	1	Manual Mode	869.51365462	-2.00148844718933	-2.00148844718933	-0.000655942626146035	0.000655942626146035	0	-0.207437803303507	9.98973846435547e-05
1	1	Manual Mode	870.51365456	-2.00148987770081	-2.00148987770081	-0.00065331036032463	0.00065331036032463	0	-0.207619278392709	9.44137573242188e-05
1	1	Manual Mode	871.51365455	-2.00147867202759	-2.00147867202759	-0.000654477831590497	0.000654477831590497	0	-0.207801077788555	9.65595245361328e-05
1	1	Manual Mode	872.51365473	-2.00149202346802	-2.00149202346802	-0.000655378936205343	0.000655378936205343	0	-0.207983127525825	0.000104188919067383
1	1	Manual Mode	873.51365455	-2.0015013217926	-2.0015013217926	-0.000654068671100123	0.000654068671100123	0	-0.208164813235094	8.86917114257813e-05
1	1	Manual Mode	874.51365455	-2.00147819519043	-2.00147819519043	-0.000654099754610244	0.000654099754610244	0	-0.208346507611374	7.72476196289063e-05
1	1	Manual Mode	875.51365459	-2.00147199630737	-2.00147199630737	-0.000651601147882361	0.000651601147882361	0	-0.208527507937471	9.51290130615234e-05
1	1	Manual Mode	876.51365456	-2.00146770477295	-2.00146770477295	-0.000653751999911294	0.000653751999911294	0	-0.208709105709776	0.000117301940917969
1	1	Manual Mode	877.51365456	-2.00145483016968	-2.00145483016968	-0.000653125191414335	0.000653125191414335	0	-0.208890529374058	0.00012660026550293
1	1	Manual Mode	878.51365455	-2.0014705657959	-2.0014705657959	-0.000657681653383726	0.000657681653383726	0	-0.209073218720393	0.000118017196655273
1	1	Manual Mode	879.51365461	-2.00146961212158	-2.00146961212158	-0.000653302557729232	0.000653302557729232	0	-0.209254691663984	0.000107288360595703
1	1	Manual Mode	880.51365455	-2.00146913528442	-2.00146913528442	-0.000654596646722042	0.000654596646722042	0	-0.209436524054941	0.000120401382446289
1	1	Manual Mode	881.51365456	-2.00145936012268	-2.00145936012268	-0.000657982909688964	0.000657982909688964	0	-0.209619297087238	0.000111579895019531
1	1	Manual Mode	882.51365456	-2.00145649909973	-2.00145649909973	-0.000663410851784984	0.000663410851784984	0	-0.209803577879401	9.58442687988281e-05
1	1	Manual Mode	883.51365455	-2.00146913528442	-2.00146913528442	-0.000657001939483826	0.000657001939483826	0	-0.209986078416321	0.000103950500488281
1	1	Manual Mode	884.51365455	-2.00147700309753	-2.00147700309753	-0.000663356867974548	0.000663356867974548	0	-0.210170344212981	0.000113964080810547
1	1	Manual Mode	885.51365512	-2.00148391723633	-2.00148391723633	-0.000665594309781676	0.000665594309781676	0	-0.210355231626639	0.000108242034912109
1	1	Manual Mode	886.51365456	-2.00148057937622	-2.00148057937622	-0.000656087449928907	0.000656087449928907	0	-0.21053747803845	8.79764556884766e-05
1	1	Manual Mode	887.51365455	-2.00147652626038	-2.00147652626038	-0.000651293484567894	0.000651293484567894	0	-0.210718392893465	0.000104904174804688
1	1	Manual Mode	888.51365455	-2.00148916244507	-2.00148916244507	-0.000657584977323675	0.000657584977323675	0	-0.210901055387166	0.000119924545288086
1	1	Manual Mode	889.51365455	-2.00147819519043	-2.00147819519043	-0.000657776426371729	0.000657776426371729	0	-0.211083771061159	0.000110149383544922
1	1	Manual Mode	890.51365455	-2.00147914886475	-2.00147914886475	-0.000661306688456968	0.000661306688456968	0	-0.211267467363508	0.000108718872070313
1	1	Manual Mode	891.51365458	-2.00145626068115	-2.00145626068115	-0.000661193519105832	0.000661193519105832	0	-0.211451132235436	0.00010991096496582
1	1	Manual Mode	892.51365455	-2.00145626068115	-2.00145626068115	-0.000661382557595959	0.000661382557595959	0	-0.211634849607034	0.00011444091796875
1	1	Manual Mode	893.51365455	-2.0014591217041	-2.0014591217041	-0.000668545086428224	0.000668545086428224	0	-0.211820556575487	9.96589660644531e-05
1	1	Manual Mode	894.51365455	-2.0014660358429	-2.0014660358429	-0.000674715734108941	0.000674715734108941	0	-0.212007977612739	9.72747802734375e-05
1	1	Manual Mode	895.51365455	-2.00147485733032	-2.00147485733032	-0.000672710149913024	0.000672710149913024	0	-0.212194841543271	0.000115394592285156
1	1	Manual Mode	896.5136546	-2.00145840644836	-2.00145840644836	-0.000664818807922014	0.000664818807922014	0	-0.212379513443594	0.000112295150756836
1	1	Manual Mode	897.51365455	-2.00147867202759	-2.00147867202759	-0.000661329017835668	0.000661329017835668	0	-0.212563215939363	8.13007354736328e-05
1	1	Manual Mode	898.51365455	-2.00148010253906	-2.00148010253906	-0.000669121717258843	0.000669121717258843	0	-0.212749083083046	9.22679901123047e-05
1	1	Manual Mode	899.51365469	-2.00147366523743	-2.00147366523743	-0.000669217505218605	0.000669217505218605	0	-0.212934976860521	9.03606414794922e-05
1	1	Manual Mode	900.51365455	-2.00148558616638	-2.00148558616638	-0.000659445991479659	0.000659445991479659	0	-0.213118156276953	9.32216644287109e-05
1	1	Manual Mode	901.51365459	-2.00149321556091	-2.00149321556091	-0.000658276934320419	0.000658276934320419	0	-0.213301010988245	9.17911529541016e-05
1	1	Manual Mode	902.51365455	-2.00150036811829	-2.00150036811829	-0.000660703922103552	0.000660703922103552	0	-0.213484539848155	0.00010991096496582
1	1	Manual Mode	903.51365455	-2.0014865398407	-2.0014865398407	-0.000660574703511476	0.000660574703511476	0	-0.213668032821353	0.000112771987915039
1	1	Manual Mode	904.51365455	-2.00147819519043	-2.00147819519043	-0.000657600328771531	0.000657600328771531	0	-0.213850699579345	0.000109434127807617
1	1	Manual Mode	905.51365455	-2.0014762878418	-2.0014762878418	-0.000659799455394754	0.000659799455394754	0	-0.214033977205843	0.000107765197753906
1	1	Manual Mode	906.51365458	-2.00147700309753	-2.00147700309753	-0.000660369171730265	0.000660369171730265	0	-0.214217413092383	0.000103473663330078
1	1	Manual Mode	907.51365455	-2.00149202346802	-2.00149202346802	-0.000662417575047267	0.000662417575047267	0	-0.21440141796882	0.000120878219604492
1	1	Manual Mode	908.51365455	-2.00148677825928	-2.00148677825928	-0.000663477395870938	0.000663477395870938	0	-0.214585717245451	0.000108480453491211
1	1	Manual Mode	909.51365455	-2.00147891044617	-2.00147891044617	-0.000662070391269931	0.000662070391269931	0	-0.21476962568747	8.34465026855469e-05
1	1	Manual Mode	910.51365455	-2.00147700309753	-2.00147700309753	-0.000661329398450077	0.000661329398450077	0	-0.214953328298151	0.000100612640380859
1	1	Manual Mode	911.51365455	-2.00150084495544	-2.00150084495544	-0.000662306562511119	0.000662306562511119	0	-0.215137302343293	0.000102519989013672
1	1	Manual Mode	912.51365455	-2.00149488449097	-2.00149488449097	-0.000662908060149836	0.000662908060149836	0	-0.215321443471112	0.00011134147644043
1	1	Manual Mode	913.51365457	-2.00149869918823	-2.00149869918823	-0.000661032011724671	0.000661032011724671	0	-0.215505063478041	0.000116109848022461
1	1	Manual Mode	914.51365459	-2.0014808177948	-2.0014808177948	-0.00066028194759472	0.00066028194759472	0	-0.215688475133819	0.00010371208190918
1	1	Manual Mode	915.51365455	-2.00149488449097	-2.00149488449097	-0.000660274335306527	0.000660274335306527	0	-0.215871884664068	0.000104188919067383
1	1	Manual Mode	916.51365456	-2.00147581100464	-2.00147581100464	-0.000660006826812278	0.000660006826812278	0	-0.216055219895572	9.87052917480469e-05
1	1	Manual Mode	917.51365468	-2.00147318840027	-2.00147318840027	-0.000658880525338389	0.000658880525338389	0	-0.216238242285684	0.000103235244750977
1	1	Manual Mode	918.51365455	-2.00148129463196	-2.00148129463196	-0.000660351663467421	0.000660351663467421	0	-0.216421673279468	0.000117778778076172
1	1	Manual Mode	919.51365455	-2.00148963928223	-2.00148963928223	-0.000657970603156385	0.000657970603156385	0	-0.216604442891455	0.000115156173706055
1	1	Manual Mode	920.51365456	-2.00148129463196	-2.00148129463196	-0.000660120693956499	0.000660120693956499	0	-0.216787809752721	0.000113010406494141
1	1	Manual Mode	921.51365456	-2.00148630142212	-2.00148630142212	-0.000662508668762643	0.000662508668762643	0	-0.216971839938489	0.000108480453491211
1	1	Manual Mode	922.51365468	-2.00149011611938	-2.00149011611938	-0.000662977839458272	0.000662977839458272	0	-0.217156000471549	0.00011134147644043
1	1	Manual Mode	923.51365455	-2.00149989128113	-2.00149989128113	-0.000661600522781218	0.000661600522781218	0	-0.217339778370652	0.000123977661132813
1	1	Manual Mode	924.51365455	-2.00149536132813	-2.00149536132813	-0.00065634512588424	0.00065634512588424	0	-0.217522096461176	0.000132322311401367
1	1	Manual Mode	925.51365455	-2.00149202346802	-2.00149202346802	-0.000655617771747399	0.000655617771747399	0	-0.217704212508883	0.000118732452392578
1	1	Manual Mode	926.51365455	-2.00147438049316	-2.00147438049316	-0.000657916682781685	0.000657916682781685	0	-0.217886967142989	0.000120401382446289
1	1	Manual Mode	927.51365456	-2.00148987770081	-2.00148987770081	-0.000657295646936606	0.000657295646936606	0	-0.218069549268964	0.000112533569335938
1	1	Manual Mode	928.51365455	-2.00149345397949	-2.00149345397949	-0.000656926133780571	0.000656926133780571	0	-0.218252028748745	0.000120878219604492
1	1	Manual Mode	929.51365458	-2.00149607658386	-2.00149607658386	-0.000658328190394252	0.000658328190394252	0	-0.218434897696007	0.000131845474243164
1	1	Manual Mode	930.51365469	-2.00148844718933	-2.00148844718933	-0.000656567277828006	0.000656567277828006	0	-0.218617277515466	9.56058502197266e-05
1	1	Manual Mode	931.51365456	-2.0014979839325	-2.0014979839325	-0.000658290699874901	0.000658290699874901	0	-0.218800136019437	9.89437103271484e-05
1	1	Manual Mode	932.51365455	-2.00149989128113	-2.00149989128113	-0.000655041267788249	0.000655041267788249	0	-0.218982091925337	8.82148742675781e-05
1	1	Manual Mode	933.51365458	-2.00148272514343	-2.00148272514343	-0.000652040059732423	0.000652040059732423	0	-0.219163214169585	8.44001770019531e-05
1	1	Manual Mode	934.51365455	-2.00145435333252	-2.00145435333252	-0.000654317402616829	0.000654317402616829	0	-0.219344968998193	7.55786895751953e-05
1	1	Manual Mode	935.51365458	-2.00145578384399	-2.00145578384399	-0.000648944332431534	0.000648944332431534	0	-0.219525231318165	9.27448272705078e-05
1	1	Manual Mode	936.51365455	-2.00143909454346	-2.00143909454346	-0.000645216277724746	0.000645216277724746	0	-0.2197044580566	9.5367431640625e-05
1	1	Manual Mode	937.51365455	-2.00145316123962	-2.00145316123962	-0.000648430249235567	0.000648430249235567	0	-0.219884577570277	9.82284545898438e-05
1	1	Manual Mode	938.51365456	-2.00146079063416	-2.00146079063416	-0.000648097211627123	0.000648097211627123	0	-0.220064604575307	0.000110626220703125
1	1	Manual Mode	939.51365481	-2.00145483016968	-2.00145483016968	-0.00065488749956675	0.00065488749956675	0	-0.220246517815109	0.000106096267700195
1	1	Manual Mode	940.51365455	-2.00146579742432	-2.00146579742432	-0.000650547987810859	0.000650547987810859	0	-0.220427225542517	0.000122785568237305
1	1	Manual Mode	941.51365458	-2.00144600868225	-2.00144600868225	-0.000644942171914063	0.000644942171914063	0	-0.220606376151201	0.000127077102661133
1	1	Manual Mode	942.51365455	-2.0014488697052	-2.0014488697052	-0.000643119028891839	0.000643119028891839	0	-0.220785020320534	0.000112056732177734
1	1	Manual Mode	943.51365455	-2.00148010253906	-2.00148010253906	-0.000644552359322847	0.000644552359322847	0	-0.220964062642568	0.000117063522338867
1	1	Manual Mode	944.51365455	-2.00146579742432	-2.00146579742432	-0.000646363386119697	0.000646363386119697	0	-0.221143608027601	0.000127315521240234
1	1	Manual Mode	945.51365455	-2.00146746635437	-2.00146746635437	-0.000645031996914741	0.000645031996914741	0	-0.2213227835823	0.000106334686279297
1	1	Manual Mode	946.51365455	-2.00145149230957	-2.00145149230957	-0.000648172256101559	0.000648172256101559	0	-0.221502831431217	0.000112533569335938
1	1	Manual Mode	947.51365455	-2.00147151947021	-2.00147151947021	-0.000649207336988602	0.000649207336988602	0	-0.221683166802603	0.000115633010864258
1	1	Manual Mode	948.51365456	-2.00146818161011	-2.00146818161011	-0.000643317709613677	0.000643317709613677	0	-0.221861866168171	0.000104188919067383
1	1	Manual Mode	949.51365457	-2.00147700309753	-2.00147700309753	-0.000637823413738908	0.000637823413738908	0	-0.222039039340426	0.000104904174804688
1	1	Manual Mode	950.51365455	-2.00147366523743	-2.00147366523743	-0.000637589018698299	0.000637589018698299	0	-0.222216147397634	0.000110864639282227
1	1	Manual Mode	951.51365455	-2.00146770477295	-2.00146770477295	-0.000634600751532401	0.000634600751532401	0	-0.22239242538417	0.00011897087097168
1	1	Manual Mode	952.51365455	-2.00147747993469	-2.00147747993469	-0.000638035289093613	0.000638035289093613	0	-0.222569657408919	0.000107288360595703
1	1	Manual Mode	953.51365455	-2.00146532058716	-2.00146532058716	-0.000637636088013625	0.000637636088013625	0	-0.222746778544478	0.00010991096496582
1	1	Manual Mode	954.51365455	-2.00147271156311	-2.00147271156311	-0.000637346313576412	0.000637346313576412	0	-0.222923819187138	0.000112056732177734
1	1	Manual Mode	955.51365456	-2.00148415565491	-2.00148415565491	-0.000639563202205419	0.000639563202205419	0	-0.223101475633972	9.87052917480469e-05
1	1	Manual Mode	956.51365469	-2.00146675109863	-2.00146675109863	-0.000635148455667887	0.000635148455667887	0	-0.223277905783482	9.87052917480469e-05
1	1	Manual Mode	957.51365455	-2.00146746635437	-2.00146746635437	-0.00063387790133274	0.00063387790133274	0	-0.223453982953646	9.27448272705078e-05
1	1	Manual Mode	958.51365455	-2.00145840644836	-2.00145840644836	-0.000638373020946443	0.000638373020946443	0	-0.223631308792798	0.000100612640380859
1	1	Manual Mode	959.51365456	-2.00147008895874	-2.00147008895874	-0.000635158097899598	0.000635158097899598	0	-0.223807741599534	9.51290130615234e-05
1	1	Manual Mode	960.51365455	-2.00147032737732	-2.00147032737732	-0.000632274690003559	0.000632274690003559	0	-0.223983373456112	9.36985015869141e-05
1	1	Manual Mode	961.51365462	-2.00146198272705	-2.00146198272705	-0.000629181309824863	0.000629181309824863	0	-0.224158146054409	0.000100612640380859
1	1	Manual Mode	962.51365456	-2.00145506858826	-2.00145506858826	-0.000632750775194297	0.000632750775194297	0	-0.224333910148083	0.000118732452392578
1	1	Manual Mode	963.51365455	-2.00145483016968	-2.00145483016968	-0.000634554697188833	0.000634554697188833	0	-0.224510175339984	0.000112533569335938
1	1	Manual Mode	964.51365455	-2.00145840644836	-2.00145840644836	-0.000622733828596861	0.000622733828596861	0	-0.224683156959039	0.000127553939819336
1	1	Manual Mode	965.51365455	-2.00145649909973	-2.00145649909973	-0.000622711562653896	0.000622711562653896	0	-0.224856132393109	0.000112295150756836
1	1	Manual Mode	966.51365456	-2.00145149230957	-2.00145149230957	-0.000628492397743397	0.000628492397743397	0	-0.225030713616451	0.000116586685180664
1	1	Manual Mode	967.51365458	-2.00145840644836	-2.00145840644836	-0.000620256853454593	0.000620256853454593	0	-0.225203007190301	0.000108242034912109
1	1	Manual Mode	968.51365456	-2.00146150588989	-2.00146150588989	-0.000627465563501896	0.000627465563501896	0	-0.225377303176676	0.00011754035949707
1	1	Manual Mode	969.51365468	-2.00144171714783	-2.00144171714783	-0.000616507230597925	0.000616507230597925	0	-0.225548555205726	0.000117778778076172
1	1	Manual Mode	970.51365455	-2.00144076347351	-2.00144076347351	-0.000616521186459612	0.000616521186459612	0	-0.22571981106859	0.000120878219604492
1	1	Manual Mode	971.51365456	-2.00145626068115	-2.00145626068115	-0.000621725644461433	0.000621725644461433	0	-0.225892512638223	0.000137805938720703
1	1	Manual Mode	972.51365455	-2.00146532058716	-2.00146532058716	-0.000615074027038388	0.000615074027038388	0	-0.226063366532914	0.000122547149658203
1	1	Manual Mode	973.51365456	-2.00145864486694	-2.00145864486694	-0.00061079680917421	0.00061079680917421	0	-0.226233032314937	0.000116109848022461
1	1	Manual Mode	974.51365455	-2.00145649909973	-2.00145649909973	-0.000614117035541058	0.000614117035541058	0	-0.226403620378659	9.87052917480469e-05
1	1	Manual Mode	975.51365455	-2.00145053863525	-2.00145053863525	-0.0006144631409109	0.0006144631409109	0	-0.226574304584468	8.84532928466797e-05
1	1	Manual Mode	976.51365629	-2.00146198272705	-2.00146198272705	-0.000613065017312785	0.000613065017312785	0	-0.226744600718925	8.72611999511719e-05
1	1	Manual Mode	977.51365455	-2.00146150588989	-2.00146150588989	-0.000612055437591188	0.000612055437591188	0	-0.226914615822429	9.70363616943359e-05
1	1	Manual Mode	978.51365462	-2.0014762878418	-2.0014762878418	-0.000621236428073563	0.000621236428073563	0	-0.227087181508974	8.55922698974609e-05
1	1	Manual Mode	979.51365455	-2.00146412849426	-2.00146412849426	-0.000634062499321421	0.000634062499321421	0	-0.227263309968678	8.91685485839844e-05
1	1	Manual Mode	980.51365456	-2.00146746635437	-2.00146746635437	-0.000618311025720992	0.000618311025720992	0	-0.227435063033096	8.53538513183594e-05
1	1	Manual Mode	981.51365462	-2.0014488697052	-2.0014488697052	-0.000606112460763177	0.000606112460763177	0	-0.227603427615632	7.67707824707031e-05
1	1	Manual Mode	982.5136546	-2.00146889686584	-2.00146889686584	-0.000607498848750327	0.000607498848750327	0	-0.227772177292466	9.25064086914063e-05
1	1	Manual Mode	983.51365455	-2.00145769119263	-2.00145769119263	-0.000616564005580698	0.000616564005580698	0	-0.22794344506323	8.32080841064453e-05
1	1	Manual Mode	984.51365455	-2.0014660358429	-2.0014660358429	-0.000620388419168862	0.000620388419168862	0	-0.228115775179666	8.53538513183594e-05
1	1	Manual Mode	985.51365455	-2.0014796257019	-2.0014796257019	-0.000609854090717242	0.000609854090717242	0	-0.228285179093754	9.36985015869141e-05
1	1	Manual Mode	986.51365462	-2.00146222114563	-2.00146222114563	-0.000620240550470713	0.000620240550470713	0	-0.228457468147612	0.000113964080810547
1	1	Manual Mode	987.51365455	-2.00146555900574	-2.00146555900574	-0.000608667652166628	0.000608667652166628	0	-0.228626542483601	0.000103950500488281
1	1	Manual Mode	988.51365456	-2.00147294998169	-2.00147294998169	-0.000598784808712859	0.000598784808712859	0	-0.228792871598795	0.000102043151855469
1	1	Manual Mode	989.51365455	-2.00147366523743	-2.00147366523743	-0.000600498588528043	0.000600498588528043	0	-0.228959676760607	9.46521759033203e-05
1	1	Manual Mode	990.51365455	-2.00146627426147	-2.00146627426147	-0.000598629644905191	0.000598629644905191	0	-0.229125962773081	9.82284545898438e-05
1	1	Manual Mode	991.5136546	-2.00145196914673	-2.00145196914673	-0.000599136052377231	0.000599136052377231	0	-0.229292389462618	0.000107526779174805
1	1	Manual Mode	992.51365455	-2.00146842002869	-2.00146842002869	-0.000594476570774295	0.000594476570774295	0	-0.229457521835132	0.000101089477539063
1	1	Manual Mode	993.51365455	-2.0014808177948	-2.0014808177948	-0.000594452845809426	0.000594452845809426	0	-0.229622647625635	0.000112533569335938
1	1	Manual Mode	994.51365456	-2.00148844718933	-2.00148844718933	-0.0005931817839884	0.0005931817839884	0	-0.229787420345057	0.000104427337646484
1	1	Manual Mode	995.51365455	-2.00148916244507	-2.00148916244507	-0.00062677538270573	0.00062677538270573	0	-0.22996152461629	0.000108242034912109
1	1	Manual Mode	996.51365457	-2.00148844718933	-2.00148844718933	-0.000636036619392806	0.000636036619392806	0	-0.230138201458544	0.000124454498291016
1	1	Manual Mode	997.51365455	-2.0014762878418	-2.0014762878418	-0.000635294738472663	0.000635294738472663	0	-0.230314672215701	0.000121355056762695
1	1	Manual Mode	998.51365455	-2.00145959854126	-2.00145959854126	-0.000633434866159908	0.000633434866159908	0	-0.23049062634519	0.000117301940917969
1	1	Manual Mode	999.51365455	-2.0014660358429	-2.0014660358429	-0.000631170527601164	0.000631170527601164	0	-0.230665951491746	0.000122785568237305
1	1	Manual Mode	1000.51365455	-2.00146389007568	-2.00146389007568	-0.000628145531144735	0.000628145531144735	0	-0.230840436361508	0.000113487243652344
1	1	Manual Mode	1001.51365456	-2.0014796257019	-2.0014796257019	-0.000622993915110122	0.000622993915110122	0	-0.231013490228547	9.36985015869141e-05
1	1	Manual Mode	1002.51365455	-2.00147914886475	-2.00147914886475	-0.00061914013077668	0.00061914013077668	0	-0.231185473596488	0.000111818313598633
1	1	Manual Mode	1003.51365455	-2.00147414207458	-2.00147414207458	-0.000616830879717598	0.000616830879717598	0	-0.23135681550752	0.000102043151855469
1	1	Manual Mode	1004.51365455	-2.00147366523743	-2.00147366523743	-0.000616858537698032	0.000616858537698032	0	-0.231528165101325	0.00010991096496582
1	1	Manual Mode	1005.51365456	-2.00146412849426	-2.00146412849426	-0.000618019157904525	0.000618019157904525	0	-0.231699837091349	0.000108003616333008
1	1	Manual Mode	1006.51365456	-2.00147700309753	-2.00147700309753	-0.000616109234796901	0.000616109234796901	0	-0.231870978545459	0.000110387802124023
1	1	Manual Mode	1007.51365455	-2.00145959854126	-2.00145959854126	-0.000614686751876569	0.000614686751876569	0	-0.232041724863717	9.41753387451172e-05
1	1	Manual Mode	1008.51365455	-2.00146865844727	-2.00146865844727	-0.000613272515601779	0.000613272515601779	0	-0.232212078340273	0.000105857849121094
1	1	Manual Mode	1009.51365455	-2.0014705657959	-2.0014705657959	-0.000610874644820984	0.000610874644820984	0	-0.232381765741613	0.00011134147644043
1	1	Manual Mode	1010.51365459	-2.00146460533142	-2.00146460533142	-0.000605625274318825	0.000605625274318825	0	-0.232549994991208	0.000116825103759766
1	1	Manual Mode	1011.51365455	-2.0014443397522	-2.0014443397522	-0.000604743010117256	0.000604743010117256	0	-0.232717979153966	0.000107765197753906
1	1	Manual Mode	1012.51365469	-2.00144290924072	-2.00144290924072	-0.000603193211676896	0.000603193211676896	0	-0.232885532847334	0.000124216079711914
1	1	Manual Mode	1013.51365455	-2.00144219398499	-2.00144219398499	-0.000600757152583665	0.000600757152583665	0	-0.2330524098108	0.000110864639282227
1	1	Manual Mode	1014.51365458	-2.00144481658936	-2.00144481658936	-0.0005937365929262	0.0005937365929262	0	-0.233217336647116	0.000105142593383789
1	1	Manual Mode	1015.51365455	-2.00142931938171	-2.00142931938171	-0.000592838469790896	0.000592838469790896	0	-0.233382013994895	0.000120401382446289
1	1	Manual Mode	1016.5136546	-2.00145244598389	-2.00145244598389	-0.000583473452241455	0.000583473452241455	0	-0.233544089961955	0.00010228157043457
1	1	Manual Mode	1017.51365455	-2.00144338607788	-2.00144338607788	-0.000587877668446986	0.000587877668446986	0	-0.233707389306136	9.63211059570313e-05
1	1	Manual Mode	1018.51365459	-2.00145435333252	-2.00145435333252	-0.000588082312127908	0.000588082312127908	0	-0.233870745510484	9.79900360107422e-05
1	1	Manual Mode	1019.51365466	-2.00146675109863	-2.00146675109863	-0.000588495215326644	0.000588495215326644	0	-0.234034216415073	0.000103235244750977
1	1	Manual Mode	1020.51365455	-2.00148773193359	-2.00148773193359	-0.000589021541619455	0.000589021541619455	0	-0.23419783349197	0.000107288360595703
1	1	Manual Mode	1021.51365455	-2.00146794319153	-2.00146794319153	-0.000591587199919171	0.000591587199919171	0	-0.234362163269725	0.000100374221801758
1	1	Manual Mode	1022.51365455	-2.00148677825928	-2.00148677825928	-0.000593258604663414	0.000593258604663414	0	-0.234526957326576	0.000100612640380859
1	1	Manual Mode	1023.51365455	-2.00147414207458	-2.00147414207458	-0.000593226315874329	0.000593226315874329	0	-0.234691742414319	0.000101804733276367
1	1	Manual Mode	1024.51365455	-2.00145673751831	-2.00145673751831	-0.000592951639142031	0.000592951639142031	0	-0.234856451202969	0.000104904174804688
1	1	Manual Mode	1025.51365455	-2.00146389007568	-2.00146389007568	-0.000592623866699588	0.000592623866699588	0	-0.235021068943719	0.000110626220703125
1	1	Manual Mode	1026.51365455	-2.00146126747131	-2.00146126747131	-0.00059072904129688	0.00059072904129688	0	-0.235185160344079	0.000119686126708984
1	1	Manual Mode	1027.51365455	-2.00144076347351	-2.00144076347351	-0.000590338784655519	0.000590338784655519	0	-0.235349143339817	0.000105857849121094
1	1	Manual Mode	1028.51365469	-2.00144553184509	-2.00144553184509	-0.000588238681214539	0.000588238681214539	0	-0.235512542996364	0.000108957290649414
1	1	Manual Mode	1029.51365465	-2.00146222114563	-2.00146222114563	-0.000585615740446171	0.000585615740446171	0	-0.23567521402887	0.000108718872070313
1	1	Manual Mode	1030.51365455	-2.00147747993469	-2.00147747993469	-0.000582908747329005	0.000582908747329005	0	-0.235837133109158	9.918212890625e-05
1	1	Manual Mode	1031.51365455	-2.00149178504944	-2.00149178504944	-0.000580442873440352	0.000580442873440352	0	-0.235998367240669	9.72747802734375e-05
1	1	Manual Mode	1032.51365462	-2.00148797035217	-2.00148797035217	-0.000586712227124638	0.000586712227124638	0	-0.236161342870723	9.48905944824219e-05
1	1	Manual Mode	1033.51365468	-2.00148725509644	-2.00148725509644	-0.000595702402916308	0.000595702402916308	0	-0.236326815770351	0.000100851058959961
1	1	Manual Mode	1034.51365456	-2.00149011611938	-2.00149011611938	-0.000597235390886908	0.000597235390886908	0	-0.236492714470134	0.000102758407592773
1	1	Manual Mode	1035.51365455	-2.00148725509644	-2.00148725509644	-0.000596838283186173	0.000596838283186173	0	-0.236658502880472	0.000108242034912109
1	1	Manual Mode	1036.51365455	-2.00147747993469	-2.00147747993469	-0.000595996935033642	0.000595996935033642	0	-0.236824057584648	0.000103473663330078
1	1	Manual Mode	1037.51365455	-2.00149631500244	-2.00149631500244	-0.000595043749680408	0.000595043749680408	0	-0.236989347515115	0.000108242034912109
1	1	Manual Mode	1038.51365469	-2.00148797035217	-2.00148797035217	-0.000594564873317333	0.000594564873317333	0	-0.237154504447491	0.000110626220703125
1	1	Manual Mode	1039.51365456	-2.00147581100464	-2.00147581100464	-0.000593781315119334	0.000593781315119334	0	-0.237319443680249	0.000128030776977539
1	1	Manual Mode	1040.51365455	-2.00147294998169	-2.00147294998169	-0.000592454049237149	0.000592454049237149	0	-0.237484014247836	0.000119686126708984
1	1	Manual Mode	1041.51365456	-2.00146985054016	-2.00146985054016	-0.000590765643715941	0.000590765643715941	0	-0.237648115817176	0.000119447708129883
1	1	Manual Mode	1042.51365455	-2.00147795677185	-2.00147795677185	-0.000588280485363866	0.000588280485363866	0	-0.237811527061476	0.00010991096496582
1	1	Manual Mode	1043.51365462	-2.00146794319153	-2.00146794319153	-0.000585118784898638	0.000585118784898638	0	-0.237974060068659	0.000102758407592773
1	1	Manual Mode	1044.51365455	-2.00148463249207	-2.00148463249207	-0.000581584906976507	0.000581584906976507	0	-0.238135611420399	0.000108957290649414
1	1	Manual Mode	1045.51365455	-2.00147676467896	-2.00147676467896	-0.000580316446020613	0.000580316446020613	0	-0.238296810433183	0.000123262405395508
1	1	Manual Mode	1046.51365463	-2.00147414207458	-2.00147414207458	-0.00057942206559367	0.00057942206559367	0	-0.238457761019835	0.000115633010864258
1	1	Manual Mode	1047.51365456	-2.00149774551392	-2.00149774551392	-0.0005783885706	0.0005783885706	0	-0.238618424500421	0.000121593475341797
1	1	Manual Mode	1048.51365462	-2.00148987770081	-2.00148987770081	-0.000577716468988293	0.000577716468988293	0	-0.238778901306991	0.000124216079711914
1	1	Manual Mode	1049.51365456	-2.00149750709534	-2.00149750709534	-0.000578190460799778	0.000578190460799778	0	-0.238939509758688	0.00011444091796875
1	1	Manual Mode	1050.51365456	-2.00149965286255	-2.00149965286255	-0.000573794300932584	0.000573794300932584	0	-0.239098897064503	0.000105142593383789
1	1	Manual Mode	1051.51365462	-2.00148010253906	-2.00148010253906	-0.000568822715513735	0.000568822715513735	0	-0.239256903383848	0.000118017196655273
1	1	Manual Mode	1052.51365455	-2.00146722793579	-2.00146722793579	-0.000571326968022027	0.000571326968022027	0	-0.239415605308301	0.000112771987915039
1	1	Manual Mode	1053.51365455	-2.00149536132813	-2.00149536132813	-0.000571528439916202	0.000571528439916202	0	-0.239574363208277	0.000104904174804688
1	1	Manual Mode	1054.51365458	-2.0014762878418	-2.0014762878418	-0.00057087308533852	0.00057087308533852	0	-0.239732939070073	0.000111579895019531
1	1	Manual Mode	1055.51365455	-2.00148177146912	-2.00148177146912	-0.000570564977973908	0.000570564977973908	0	-0.239891429336978	0.000101327896118164
1	1	Manual Mode	1056.51365456	-2.00147223472595	-2.00147223472595	-0.000570299245680237	0.000570299245680237	0	-0.240049845795695	0.000108480453491211
1	1	Manual Mode	1057.51365455	-2.00146794319153	-2.00146794319153	-0.000570435569074627	0.000570435569074627	0	-0.240208300118854	9.72747802734375e-05
1	1	Manual Mode	1058.51365456	-2.00147294998169	-2.00147294998169	-0.000570078108708231	0.000570078108708231	0	-0.240366655150634	9.03606414794922e-05
1	1	Manual Mode	1059.51365455	-2.00148963928223	-2.00148963928223	-0.000569499257626888	0.000569499257626888	0	-0.240524849387282	8.55922698974609e-05
1	1	Manual Mode	1060.51365469	-2.00150728225708	-2.00150728225708	-0.00056889376353687	0.00056889376353687	0	-0.240682875454832	9.87052917480469e-05
1	1	Manual Mode	1061.51365469	-2.00150203704834	-2.00150203704834	-0.00056820263120468	0.00056820263120468	0	-0.240840709519056	0.000108957290649414
1	1	Manual Mode	1062.51365455	-2.00148987770081	-2.00148987770081	-0.000567580770695047	0.000567580770695047	0	-0.240998370822176	8.94069671630859e-05
1	1	Manual Mode	1063.51365455	-2.00147318840027	-2.00147318840027	-0.000567453391739284	0.000567453391739284	0	-0.241155996764326	8.03470611572266e-05
1	1	Manual Mode	1064.51365455	-2.00148129463196	-2.00148129463196	-0.000567094852965393	0.000567094852965393	0	-0.241313523112372	9.27448272705078e-05
1	1	Manual Mode	1065.51365456	-2.00147247314453	-2.00147247314453	-0.000566477052342796	0.000566477052342796	0	-0.241470877850707	9.51290130615234e-05
1	1	Manual Mode	1066.51365455	-2.00147652626038	-2.00147652626038	-0.000565838000748994	0.000565838000748994	0	-0.241628055071566	9.17911529541016e-05
1	1	Manual Mode	1067.51365455	-2.00147414207458	-2.00147414207458	-0.000565246272213458	0.000565246272213458	0	-0.241785067924959	9.29832458496094e-05
1	1	Manual Mode	1068.51365455	-2.00148773193359	-2.00148773193359	-0.000564966013136486	0.000564966013136486	0	-0.241942002928608	8.48770141601563e-05
1	1	Manual Mode	1069.51365455	-2.00148344039917	-2.00148344039917	-0.000562929091687508	0.000562929091687508	0	-0.242098372120743	0.000108003616333008
1	1	Manual Mode	1070.51365456	-2.00149965286255	-2.00149965286255	-0.000562282744984188	0.000562282744984188	0	-0.242254561773689	9.32216644287109e-05
1	1	Manual Mode	1071.51365455	-2.00149345397949	-2.00149345397949	-0.000565448251593512	0.000565448251593512	0	-0.242411630730895	9.39369201660156e-05
1	1	Manual Mode	1072.51365456	-2.00148391723633	-2.00148391723633	-0.000565802857351836	0.000565802857351836	0	-0.242568798192842	8.63075256347656e-05
1	1	Manual Mode	1073.51365455	-2.00149965286255	-2.00149965286255	-0.000565389827281631	0.000565389827281631	0	-0.242725850921072	6.89029693603516e-05
1	1	Manual Mode	1074.51365471	-2.00148558616638	-2.00148558616638	-0.000564801397404312	0.000564801397404312	0	-0.242882740223231	8.20159912109375e-05
1	1	Manual Mode	1075.51365455	-2.00149202346802	-2.00149202346802	-0.000564440955558373	0.000564440955558373	0	-0.243039529352466	9.13143157958984e-05
1	1	Manual Mode	1076.51365484	-2.0014979839325	-2.0014979839325	-0.000563823598985921	0.000563823598985921	0	-0.24319614706427	7.77244567871094e-05
1	1	Manual Mode	1077.51365455	-2.00150084495544	-2.00150084495544	-0.00056279162644989	0.00056279162644989	0	-0.243352478026282	8.46385955810547e-05
1	1	Manual Mode	1078.51365456	-2.00148963928223	-2.00148963928223	-0.000561915959564755	0.000561915959564755	0	-0.243508565794388	7.79628753662109e-05
1	1	Manual Mode	1079.51365455	-2.00148844718933	-2.00148844718933	-0.000561069536553428	0.000561069536553428	0	-0.243664418441872	6.07967376708984e-05
1	1	Manual Mode	1080.51365456	-2.00148963928223	-2.00148963928223	-0.000560428518451842	0.000560428518451842	0	-0.243820093031888	6.43730163574219e-05
1	1	Manual Mode	1081.51365456	-2.00148010253906	-2.00148010253906	-0.000559801583083414	0.000559801583083414	0	-0.243975593471633	5.53131103515625e-05
1	1	Manual Mode	1082.51365456	-2.00147700309753	-2.00147700309753	-0.000572437220254977	0.000572437220254977	0	-0.244134603810593	5.74588775634766e-05
1	1	Manual Mode	1083.51365456	-2.00147747993469	-2.00147747993469	-0.000581316383510499	0.000581316383510499	0	-0.24429608058379	7.20024108886719e-05
1	1	Manual Mode	1084.51365455	-2.00148415565491	-2.00148415565491	-0.000578652146078683	0.000578652146078683	0	-0.244456817289427	6.72340393066406e-05
1	1	Manual Mode	1085.51365516	-2.0014660358429	-2.0014660358429	-0.000576617508316164	0.000576617508316164	0	-0.24461698891722	7.74860382080078e-05
1	1	Manual Mode	1086.51365462	-2.00147676467896	-2.00147676467896	-0.000574274446010358	0.000574274446010358	0	-0.244776509510526	9.29832458496094e-05
1	1	Manual Mode	1087.51365456	-2.00148129463196	-2.00148129463196	-0.000572275522566611	0.000572275522566611	0	-0.244935474923923	8.32080841064453e-05
1	1	Manual Mode	1088.51365455	-2.00148034095764	-2.00148034095764	-0.000570554257334703	0.000570554257334703	0	-0.245093962216042	8.29696655273438e-05
1	1	Manual Mode	1089.51365455	-2.00147104263306	-2.00147104263306	-0.000568395095224493	0.000568395095224493	0	-0.245251849742493	9.67979431152344e-05
1	1	Manual Mode	1090.51365462	-2.00148582458496	-2.00148582458496	-0.000566615976602319	0.000566615976602319	0	-0.245409243080345	9.27448272705078e-05
1	1	Manual Mode	1091.51365456	-2.00148010253906	-2.00148010253906	-0.000565224450320638	0.000565224450320638	0	-0.24556624986268	9.48905944824219e-05
1	1	Manual Mode	1092.51365455	-2.00147008895874	-2.00147008895874	-0.00056405298260347	0.00056405298260347	0	-0.24572293124517	9.27448272705078e-05
1	1	Manual Mode	1093.51365455	-2.00147223472595	-2.00147223472595	-0.000562691334552947	0.000562691334552947	0	-0.245879234393657	7.62939453125e-05
1	1	Manual Mode	1094.51365455	-2.00146222114563	-2.00146222114563	-0.000561826705485692	0.000561826705485692	0	-0.246035297367403	8.0108642578125e-05
1	1	Manual Mode	1095.51365455	-2.00148224830627	-2.00148224830627	-0.000561014601206968	0.000561014601206968	0	-0.246191134756627	8.98838043212891e-05
1	1	Manual Mode	1096.51365455	-2.00145745277405	-2.00145745277405	-0.00056044222057059	0.00056044222057059	0	-0.24634681315123	9.75131988525391e-05
1	1	Manual Mode	1097.51365455	-2.00145554542542	-2.00145554542542	-0.000559146101634261	0.000559146101634261	0	-0.246502131512795	8.53538513183594e-05
1	1	Manual Mode	1098.51365462	-2.00146412849426	-2.00146412849426	-0.000558474697815638	0.000558474697815638	0	-0.246657263384159	9.65595245361328e-05
1	1	Manual Mode	1099.51365455	-2.0014808177948	-2.0014808177948	-0.000557642484408939	0.000557642484408939	0	-0.246812164063429	0.000105619430541992
1	1	Manual Mode	1100.51365455	-2.00148510932922	-2.00148510932922	-0.000556649715157101	0.000556649715157101	0	-0.246966788984306	0.00010371208190918
1	1	Manual Mode	1101.51365455	-2.00147914886475	-2.00147914886475	-0.000556038702158143	0.000556038702158143	0	-0.24712124417935	9.13143157958984e-05
1	1	Manual Mode	1102.51365456	-2.00147318840027	-2.00147318840027	-0.000555285149062771	0.000555285149062771	0	-0.247275490055632	0.000106334686279297
1	1	Manual Mode	1103.51365455	-2.00147318840027	-2.00147318840027	-0.000554784894857021	0.000554784894857021	0	-0.247429596969329	9.51290130615234e-05
1	1	Manual Mode	1104.51365455	-2.00147247314453	-2.00147247314453	-0.00055416049691799	0.00055416049691799	0	-0.247583530440695	9.77516174316406e-05
1	1	Manual Mode	1105.51365455	-2.00146842002869	-2.00146842002869	-0.000553742455424724	0.000553742455424724	0	-0.247737347789424	9.63211059570313e-05
1	1	Manual Mode	1106.51365455	-2.00148725509644	-2.00148725509644	-0.000553218159075431	0.000553218159075431	0	-0.247891019500279	0.000116348266601563
1	1	Manual Mode	1107.51365455	-2.00148057937622	-2.00148057937622	-0.000552682951779728	0.000552682951779728	0	-0.24804454254244	0.000102519989013672
1	1	Manual Mode	1108.51365469	-2.00148391723633	-2.00148391723633	-0.000552111522679374	0.000552111522679374	0	-0.248197906875766	0.000107049942016602
1	1	Manual Mode	1109.51365455	-2.0014967918396	-2.0014967918396	-0.000551637530867889	0.000551637530867889	0	-0.248351139501777	0.000118732452392578
1	1	Manual Mode	1110.51365455	-2.00149273872375	-2.00149273872375	-0.000551287238739541	0.000551287238739541	0	-0.248504274845871	0.000113487243652344
1	1	Manual Mode	1111.51365455	-2.00149869918823	-2.00149869918823	-0.000550841729573046	0.000550841729573046	0	-0.248657286437419	9.918212890625e-05
1	1	Manual Mode	1112.51365455	-2.00149631500244	-2.00149631500244	-0.000550063626848251	0.000550063626848251	0	-0.248810081889322	9.41753387451172e-05
1	1	Manual Mode	1113.51365455	-2.00149416923523	-2.00149416923523	-0.00054961393092325	0.00054961393092325	0	-0.248962752425689	9.87052917480469e-05
1	1	Manual Mode	1114.51365469	-2.00148463249207	-2.00148463249207	-0.000549005201610749	0.000549005201610749	0	-0.249115253891931	0.000107526779174805
1	1	Manual Mode	1115.51365462	-2.00148940086365	-2.00148940086365	-0.000548567685346857	0.000548567685346857	0	-0.249267633793861	0.000113964080810547
1	1	Manual Mode	1116.51365462	-2.00147676467896	-2.00147676467896	-0.00054804782949901	0.00054804782949901	0	-0.249419869302055	0.00010991096496582
1	1	Manual Mode	1117.51365456	-2.00148129463196	-2.00148129463196	-0.000547567303806826	0.000547567303806826	0	-0.249571971321764	0.000104665756225586
1	1	Manual Mode	1118.51365469	-2.0014762878418	-2.0014762878418	-0.00054728596632236	0.00054728596632236	0	-0.249723995221061	0.000113487243652344
1	1	Manual Mode	1119.51365456	-2.00147247314453	-2.00147247314453	-0.000547169752055947	0.000547169752055947	0	-0.249875986799096	0.000115633010864258
1	1	Manual Mode	1120.51365455	-2.00146269798279	-2.00146269798279	-0.000546911885793409	0.000546911885793409	0	-0.250027906765853	8.65459442138672e-05
1	1	Manual Mode	1121.51365456	-2.00146007537842	-2.00146007537842	-0.000546492321842505	0.000546492321842505	0	-0.250179710190105	7.20024108886719e-05
1	1	Manual Mode	1122.51365456	-2.00147223472595	-2.00147223472595	-0.000545901354535788	0.000545901354535788	0	-0.250331349455253	8.15391540527344e-05
1	1	Manual Mode	1123.51365456	-2.00145959854126	-2.00145959854126	-0.000545646025702648	0.000545646025702648	0	-0.250482917795726	0.00011134147644043
1	1	Manual Mode	1124.51365456	-2.00146460533142	-2.00146460533142	-0.000545425459652255	0.000545425459652255	0	-0.250634424867852	0.000116109848022461
1	1	Manual Mode	1125.51365455	-2.00145387649536	-2.00145387649536	-0.000544943792116843	0.000544943792116843	0	-0.250785798141926	9.51290130615234e-05
1	1	Manual Mode	1126.51365455	-2.00145483016968	-2.00145483016968	-0.000544652939272136	0.000544652939272136	0	-0.250937090625057	9.01222229003906e-05
1	1	Manual Mode	1127.51365455	-2.00146317481995	-2.00146317481995	-0.000516877539292187	0.000516877539292187	0	-0.251080667719305	9.41753387451172e-05
1	1	Manual Mode	1128.51365486	-2.00144863128662	-2.00144863128662	-0.000509609009346834	0.000509609009346834	0	-0.25122222582134	0.000103473663330078
1	1	Manual Mode	1129.51365455	-2.001460313797	-2.001460313797	-0.000508514774636957	0.000508514774636957	0	-0.251363479881617	0.000105142593383789
1	1	Manual Mode	1130.51365458	-2.00144004821777	-2.00144004821777	-0.000507142183922157	0.000507142183922157	0	-0.251504352714711	8.94069671630859e-05
1	1	Manual Mode	1131.51365455	-2.00145554542542	-2.00145554542542	-0.00050670584121936	0.00050670584121936	0	-0.251645104333049	9.96589660644531e-05
1	1	Manual Mode	1132.51365458	-2.00145769119263	-2.00145769119263	-0.000506103645787559	0.000506103645787559	0	-0.251785688683319	9.63211059570313e-05
1	1	Manual Mode	1133.51365455	-2.00145101547241	-2.00145101547241	-0.000505233973579376	0.000505233973579376	0	-0.251926031449547	0.000100135803222656
1	1	Manual Mode	1134.51365455	-2.00145101547241	-2.00145101547241	-0.000523010442710613	0.000523010442710613	0	-0.252071312128078	0.000101566314697266
1	1	Manual Mode	1135.51365496	-2.00144529342651	-2.00144529342651	-0.000550498859425686	0.000550498859425686	0	-0.252224228540614	8.91685485839844e-05
1	1	Manual Mode	1136.51365496	-2.0014431476593	-2.0014431476593	-0.000548529877648831	0.000548529877648831	0	-0.252376597951072	0.00011134147644043
1	1	Manual Mode	1137.51365455	-2.00146269798279	-2.00146269798279	-0.000548188149344701	0.000548188149344701	0	-0.252528872374569	0.000109434127807617
1	1	Manual Mode	1138.51365457	-2.00146770477295	-2.00146770477295	-0.000549061405671908	0.000549061405671908	0	-0.25268138943475	0.000110387802124023
1	1	Manual Mode	1139.51365455	-2.00147366523743	-2.00147366523743	-0.000550815150000105	0.000550815150000105	0	-0.252834393640023	0.000113725662231445
1	1	Manual Mode	1140.51365458	-2.00145792961121	-2.00145792961121	-0.000551028864991124	0.000551028864991124	0	-0.252987457218224	0.000108957290649414
1	1	Manual Mode	1141.51365455	-2.00147104263306	-2.00147104263306	-0.000557585075068816	0.000557585075068816	0	-0.253142341956652	9.77516174316406e-05
1	1	Manual Mode	1142.51365455	-2.00145745277405	-2.00145745277405	-0.000555648508952517	0.000555648508952517	0	-0.253296688764694	0.000105619430541992
1	1	Manual Mode	1143.51365455	-2.0014660358429	-2.0014660358429	-0.000558373137203997	0.000558373137203997	0	-0.253451792413918	0.000100135803222656
1	1	Manual Mode	1144.51365474	-2.00144529342651	-2.00144529342651	-0.000561531412139538	0.000561531412139538	0	-0.25360777339137	8.58306884765625e-05
1	1	Manual Mode	1145.51365511	-2.00146079063416	-2.00146079063416	-0.000563598338691143	0.000563598338691143	0	-0.253764328543377	9.96589660644531e-05
1	1	Manual Mode	1146.51365455	-2.0014750957489	-2.0014750957489	-0.000565455546703031	0.000565455546703031	0	-0.253921399440612	8.24928283691406e-05
1	1	Manual Mode	1147.51365455	-2.00146245956421	-2.00146245956421	-0.000566726481652587	0.000566726481652587	0	-0.254078823463294	7.96318054199219e-05
1	1	Manual Mode	1148.51365459	-2.00147104263306	-2.00147104263306	-0.000567635579170036	0.000567635579170036	0	-0.25423650001937	8.63075256347656e-05
1	1	Manual Mode	1149.51365455	-2.00146508216858	-2.00146508216858	-0.000567471090309333	0.000567471090309333	0	-0.254394130871484	9.03606414794922e-05
1	1	Manual Mode	1150.51365455	-2.00145626068115	-2.00145626068115	-0.000567084639812068	0.000567084639812068	0	-0.254551654382543	8.72611999511719e-05
1	1	Manual Mode	1151.51365456	-2.00146412849426	-2.00146412849426	-0.000566741008435889	0.000566741008435889	0	-0.254709082442016	8.392333984375e-05
1	1	Manual Mode	1152.51365455	-2.00145816802979	-2.00145816802979	-0.000566831531229651	0.000566831531229651	0	-0.254866535643561	8.55922698974609e-05
1	1	Manual Mode	1153.51365458	-2.00146675109863	-2.00146675109863	-0.000566696032499815	0.000566696032499815	0	-0.255023951212867	7.67707824707031e-05
1	1	Manual Mode	1154.51365455	-2.00146651268005	-2.00146651268005	-0.000566072332353868	0.000566072332353868	0	-0.255181193522692	9.67979431152344e-05
1	1	Manual Mode	1155.51365455	-2.00146961212158	-2.00146961212158	-0.000565560469408624	0.000565560469408624	0	-0.255338293653083	0.000108003616333008
1	1	Manual Mode	1156.51365455	-2.00145244598389	-2.00145244598389	-0.000565299494795074	0.000565299494795074	0	-0.255495321290526	0.000105857849121094
1	1	Manual Mode	1157.51365469	-2.00145697593689	-2.00145697593689	-0.000567813135792138	0.000567813135792138	0	-0.255653047183661	0.000123262405395508
1	1	Manual Mode	1158.51365455	-2.00145673751831	-2.00145673751831	-0.00057070453659078	0.00057070453659078	0	-0.255811576199409	0.00010991096496582
1	1	Manual Mode	1159.51365455	-2.00145483016968	-2.00145483016968	-0.000569581724082312	0.000569581724082312	0	-0.255969793344988	9.60826873779297e-05
1	1	Manual Mode	1160.51365455	-2.00145626068115	-2.00145626068115	-0.000568887419963375	0.000568887419963375	0	-0.256127817628311	0.000115633010864258
1	1	Manual Mode	1161.51365455	-2.00145840644836	-2.00145840644836	-0.00056845256800035	0.00056845256800035	0	-0.256285721119422	0.0001220703125
1	1	Manual Mode	1162.51365455	-2.00145101547241	-2.00145101547241	-0.000568105764837424	0.000568105764837424	0	-0.256443528276321	0.000115156173706055
1	1	Manual Mode	1163.51365513	-2.00144982337952	-2.00144982337952	-0.000567767271755775	0.000567767271755775	0	-0.256601241498838	0.000106573104858398
1	1	Manual Mode	1164.51365462	-2.0014443397522	-2.0014443397522	-0.000567312945022123	0.000567312945022123	0	-0.256758828347642	0.000108957290649414
1	1	Manual Mode	1165.51365455	-2.00144934654236	-2.00144934654236	-0.000566909113133484	0.000566909113133484	0	-0.256916303090267	0.00011444091796875
1	1	Manual Mode	1166.51365465	-2.00145173072815	-2.00145173072815	-0.000566401373511011	0.000566401373511011	0	-0.257073636820864	0.000107049942016602
1	1	Manual Mode	1167.51365455	-2.00145387649536	-2.00145387649536	-0.000564885830367519	0.000564885830367519	0	-0.257230549535831	0.000111579895019531
1	1	Manual Mode	1168.51365456	-2.00145792961121	-2.00145792961121	-0.000565033825937138	0.000565033825937138	0	-0.257387503377938	9.98973846435547e-05
1	1	Manual Mode	1169.51365462	-2.00145626068115	-2.00145626068115	-0.000565182075249697	0.000565182075249697	0	-0.25754449840826	9.67979431152344e-05
1	1	Manual Mode	1170.51365462	-2.00145626068115	-2.00145626068115	-0.00056503141537921	0.00056503141537921	0	-0.257701451579199	0.000115156173706055
1	1	Manual Mode	1171.51365462	-2.00147366523743	-2.00147366523743	-0.000564549050050714	0.000564549050050714	0	-0.257858270759769	0.000115633010864258
1	1	Manual Mode	1172.51365455	-2.00146293640137	-2.00146293640137	-0.000563828229794572	0.000563828229794572	0	-0.258014889701526	0.000114202499389648
1	1	Manual Mode	1173.51365455	-2.00146436691284	-2.00146436691284	-0.000563255722286723	0.000563255722286723	0	-0.258171349624384	0.00010991096496582
1	1	Manual Mode	1174.51365456	-2.00146293640137	-2.00146293640137	-0.000562434039212023	0.000562434039212023	0	-0.258327581303505	8.70227813720703e-05
1	1	Manual Mode	1175.51365459	-2.00145697593689	-2.00145697593689	-0.000560496965609844	0.000560496965609844	0	-0.258483274909734	9.918212890625e-05
1	1	Manual Mode	1176.51365456	-2.00145578384399	-2.00145578384399	-0.000559293399410796	0.000559293399410796	0	-0.258638634182687	9.96589660644531e-05
1	1	Manual Mode	1177.51365457	-2.00144290924072	-2.00144290924072	-0.000559584442562708	0.000559584442562708	0	-0.258794074307176	0.000118017196655273
1	1	Manual Mode	1178.51365456	-2.00145769119263	-2.00145769119263	-0.000559727680452207	0.000559727680452207	0	-0.258949554216858	0.000101089477539063
1	1	Manual Mode	1179.51365458	-2.00145149230957	-2.00145149230957	-0.000559799426268426	0.000559799426268426	0	-0.259105054060598	0.000111103057861328
1	1	Manual Mode	1180.51365456	-2.00145363807678	-2.00145363807678	-0.000559790481829799	0.000559790481829799	0	-0.259260551413552	0.000124216079711914
1	1	Manual Mode	1181.5136547	-2.00145864486694	-2.00145864486694	-0.000560926425535399	0.000560926425535399	0	-0.259416364331348	0.000112056732177734
1	1	Manual Mode	1182.51365456	-2.00143837928772	-2.00143837928772	-0.000564070046816169	0.000564070046816169	0	-0.259573050433527	8.27312469482422e-05
1	1	Manual Mode	1183.51365455	-2.00143957138062	-2.00143957138062	-0.00056253052496487	0.00056253052496487	0	-0.259729308911121	0.000100135803222656
1	1	Manual Mode	1184.51365455	-2.00144743919373	-2.00144743919373	-0.000560164752665955	0.000560164752665955	0	-0.259884910231306	0.000101089477539063
1	1	Manual Mode	1185.51365455	-2.00144529342651	-2.00144529342651	-0.000556812681560167	0.000556812681560167	0	-0.260039580420629	8.70227813720703e-05
1	1	Manual Mode	1186.51365468	-2.00146842002869	-2.00146842002869	-0.000555904979628886	0.000555904979628886	0	-0.2601939984906	7.67707824707031e-05
1	1	Manual Mode	1187.51365455	-2.00146675109863	-2.00146675109863	-0.000554059697535168	0.000554059697535168	0	-0.26034790394213	8.53538513183594e-05
1	1	Manual Mode	1188.51365455	-2.00146913528442	-2.00146913528442	-0.000553069973198607	0.000553069973198607	0	-0.26050153449024	9.77516174316406e-05
1	1	Manual Mode	1189.51365456	-2.00145936012268	-2.00145936012268	-0.000554972918375388	0.000554972918375388	0	-0.260655693635775	9.89437103271484e-05
1	1	Manual Mode	1190.51365455	-2.00146722793579	-2.00146722793579	-0.000566057869006302	0.000566057869006302	0	-0.260812931931149	9.63211059570313e-05
1	1	Manual Mode	1191.51365455	-2.00147104263306	-2.00147104263306	-0.000569312883437629	0.000569312883437629	0	-0.260971074398771	8.79764556884766e-05
1	1	Manual Mode	1192.51365458	-2.00146770477295	-2.00146770477295	-0.000571929480632504	0.000571929480632504	0	-0.261129943703712	0.000100374221801758
1	1	Manual Mode	1193.51365455	-2.00145840644836	-2.00145840644836	-0.000571600946961241	0.000571600946961241	0	-0.261288721739772	9.94205474853516e-05
1	1	Manual Mode	1194.51365455	-2.00147700309753	-2.00147700309753	-0.000571805210027753	0.000571805210027753	0	-0.261447556520335	9.10758972167969e-05
1	1	Manual Mode	1195.51365456	-2.00147271156311	-2.00147271156311	-0.00057144407038873	0.00057144407038873	0	-0.261606290985919	8.22544097900391e-05
1	1	Manual Mode	1196.51365455	-2.00146985054016	-2.00146985054016	-0.000571118898811419	0.000571118898811419	0	-0.261764935122891	7.05718994140625e-05
1	1	Manual Mode	1197.51365455	-2.001469373703	-2.001469373703	-0.000570883552234785	0.000570883552234785	0	-0.261923513887401	6.46114349365234e-05
1	1	Manual Mode	1198.51365456	-2.00146961212158	-2.00146961212158	-0.000570353039183468	0.000570353039183468	0	-0.262081945288758	6.53266906738281e-05
1	1	Manual Mode	1199.51365469	-2.00146269798279	-2.00146269798279	-0.000569959991369769	0.000569959991369769	0	-0.262240267529165	6.866455078125e-05
1	1	Manual Mode	1200.51365468	-2.00145936012268	-2.00145936012268	-0.000569689247653038	0.000569689247653038	0	-0.26239851454082	7.70092010498047e-05
1	1	Manual Mode	1201.51365455	-2.00146079063416	-2.00146079063416	-0.000569188866575818	0.000569188866575818	0	-0.262556622538759	7.12871551513672e-05
1	1	Manual Mode	1202.51365455	-2.00147700309753	-2.00147700309753	-0.000568727625347057	0.000568727625347057	0	-0.262714602434689	6.98566436767578e-05
1	1	Manual Mode	1203.51365456	-2.00147199630737	-2.00147199630737	-0.000568162539820197	0.000568162539820197	0	-0.262872425363995	8.10623168945313e-05
1	1	Manual Mode	1204.51365455	-2.00146007537842	-2.00146007537842	-0.000567617055935433	0.000567617055935433	0	-0.263030096766845	9.03606414794922e-05
1	1	Manual Mode	1205.51365462	-2.00145030021667	-2.00145030021667	-0.000566999191877101	0.000566999191877101	0	-0.263187596553391	9.20295715332031e-05
1	1	Manual Mode	1206.51365455	-2.00145626068115	-2.00145626068115	-0.000566363629248721	0.000566363629248721	0	-0.263344919772725	8.51154327392578e-05
1	1	Manual Mode	1207.51365455	-2.00147438049316	-2.00147438049316	-0.000565892936095453	0.000565892936095453	0	-0.263502112254974	7.72476196289063e-05
1	1	Manual Mode	1208.51365459	-2.00145411491394	-2.00145411491394	-0.000565161585507311	0.000565161585507311	0	-0.263659101590561	8.392333984375e-05
1	1	Manual Mode	1209.51365456	-2.00145673751831	-2.00145673751831	-0.000564786680313805	0.000564786680313805	0	-0.263815986774831	7.60555267333984e-05
1	1	Manual Mode	1210.51365468	-2.00146460533142	-2.00146460533142	-0.000564443746730711	0.000564443746730711	0	-0.263972776723293	7.29560852050781e-05
1	1	Manual Mode	1211.51365457	-2.00146341323853	-2.00146341323853	-0.000564104746163182	0.000564104746163182	0	-0.264129472468879	7.84397125244141e-05
1	1	Manual Mode	1212.51365456	-2.00145387649536	-2.00145387649536	-0.000563692794500471	0.000563692794500471	0	-0.264286053799119	8.392333984375e-05
1	1	Manual Mode	1213.51365455	-2.00145626068115	-2.00145626068115	-0.00056180742102227	0.00056180742102227	0	-0.264442111414509	8.94069671630859e-05
1	1	Manual Mode	1214.51365456	-2.00144338607788	-2.00144338607788	-0.000558362035950382	0.000558362035950382	0	-0.264597211981602	0.000114917755126953
1	1	Manual Mode	1215.51365456	-2.00144052505493	-2.00144052505493	-0.000558193423766907	0.000558193423766907	0	-0.264752265710426	0.000108718872070313
1	1	Manual Mode	1216.51365455	-2.0014488697052	-2.0014488697052	-0.000557486939986862	0.000557486939986862	0	-0.264907123192207	0.000105142593383789
1	1	Manual Mode	1217.51365455	-2.0014545917511	-2.0014545917511	-0.00055476421480743	0.00055476421480743	0	-0.265061224362987	0.000112295150756836
1	1	Manual Mode	1218.51365455	-2.00146317481995	-2.00146317481995	-0.000551214731694503	0.000551214731694503	0	-0.265214339566236	0.000118017196655273
1	1	Manual Mode	1219.51365455	-2.00143885612488	-2.00143885612488	-0.00054949981003609	0.00054949981003609	0	-0.265366978402357	0.000111103057861328
1	1	Manual Mode	1220.51365458	-2.00144386291504	-2.00144386291504	-0.000546896724652758	0.000546896724652758	0	-0.265518894163762	0.000100612640380859
1	1	Manual Mode	1221.51365455	-2.00143456459045	-2.00143456459045	-0.000547339569518386	0.000547339569518386	0	-0.265670932928512	0.000104665756225586
1	1	Manual Mode	1222.5136546	-2.00144362449646	-2.00144362449646	-0.000549936945685573	0.000549936945685573	0	-0.26582369319884	0.000121116638183594
1	1	Manual Mode	1223.51365455	-2.00144457817078	-2.00144457817078	-0.000551157576097321	0.000551157576097321	0	-0.265976792517879	0.000105619430541992
1	1	Manual Mode	1224.5136571	-2.00144052505493	-2.00144052505493	-0.00055264254321657	0.00055264254321657	0	-0.266130304726894	0.000101566314697266
1	1	Manual Mode	1225.51365455	-2.00147008895874	-2.00147008895874	-0.000551377698097568	0.000551377698097568	0	-0.266283464808029	0.000105142593383789
1	1	Manual Mode	1226.51365468	-2.00145697593689	-2.00145697593689	-0.000550906497458421	0.000550906497458421	0	-0.26643649441055	0.000106573104858398
1	1	Manual Mode	1227.51365455	-2.00148057937622	-2.00148057937622	-0.000550134992050061	0.000550134992050061	0	-0.266589309666254	9.918212890625e-05
1	1	Manual Mode	1228.51365455	-2.00146889686584	-2.00146889686584	-0.000549677683836866	0.000549677683836866	0	-0.266741997911764	0.000110149383544922
1	1	Manual Mode	1229.51365455	-2.00145864486694	-2.00145864486694	-0.000549201281467454	0.000549201281467454	0	-0.266894553823283	0.000110864639282227
1	1	Manual Mode	1230.51365455	-2.00147747993469	-2.00147747993469	-0.000548710098571801	0.000548710098571801	0	-0.267046973295108	0.000115394592285156
1	1	Manual Mode	1231.51365455	-2.00146412849426	-2.00146412849426	-0.000547950645953079	0.000547950645953079	0	-0.267199181807873	0.000112056732177734
1	1	Manual Mode	1232.51365455	-2.00145292282104	-2.00145292282104	-0.000547290533695276	0.000547290533695276	0	-0.267351206956121	9.17911529541016e-05
1	1	Manual Mode	1233.51365456	-2.00145673751831	-2.00145673751831	-0.000546220816896954	0.000546220816896954	0	-0.267502934962332	9.41753387451172e-05
1	1	Manual Mode	1234.51365455	-2.00148344039917	-2.00148344039917	-0.000545673239632938	0.000545673239632938	0	-0.267654510860715	0.000100135803222656
1	1	Manual Mode	1235.51365455	-2.00144982337952	-2.00144982337952	-0.000545000757406821	0.000545000757406821	0	-0.267805899959994	0.00010991096496582
1	1	Manual Mode	1236.51365455	-2.00145173072815	-2.00145173072815	-0.000543896087518547	0.000543896087518547	0	-0.267956982206527	9.84668731689453e-05
1	1	Manual Mode	1237.51365455	-2.00145220756531	-2.00145220756531	-0.000541159279605958	0.000541159279605958	0	-0.26810730422864	0.000113248825073242
1	1	Manual Mode	1238.51365455	-2.00144720077515	-2.00144720077515	-0.000540760839754789	0.000540760839754789	0	-0.268257515573016	0.000121355056762695
1	1	Manual Mode	1239.51365455	-2.00143456459045	-2.00143456459045	-0.000543892091067245	0.000543892091067245	0	-0.268408596709424	0.000109195709228516
1	1	Manual Mode	1240.51365458	-2.00145363807678	-2.00145363807678	-0.000542820154018201	0.000542820154018201	0	-0.268559380090064	0.000102519989013672
1	1	Manual Mode	1241.51365516	-2.00145626068115	-2.00145626068115	-0.000540718972169728	0.000540718972169728	0	-0.268709579891671	0.000101804733276367
1	1	Manual Mode	1242.51365455	-2.00145173072815	-2.00145173072815	-0.000539598379911983	0.000539598379911983	0	-0.268859468239104	0.000113964080810547
1	1	Manual Mode	1243.51365455	-2.00144863128662	-2.00144863128662	-0.000538414351919296	0.000538414351919296	0	-0.269009027781303	9.77516174316406e-05
1	1	Manual Mode	1244.51365455	-2.00144076347351	-2.00144076347351	-0.00053732826870136	0.00053732826870136	0	-0.26915828563372	9.32216644287109e-05
1	1	Manual Mode	1245.51365455	-2.00145792961121	-2.00145792961121	-0.000536818118520959	0.000536818118520959	0	-0.269307401777754	0.000105857849121094
1	1	Manual Mode	1246.51365456	-2.00145626068115	-2.00145626068115	-0.000537858528009737	0.000537858528009737	0	-0.269456806925917	0.000117778778076172
1	1	Manual Mode	1247.51365469	-2.00144386291504	-2.00144386291504	-0.000537048643981737	0.000537048643981737	0	-0.269605987124195	0.000117301940917969
1	1	Manual Mode	1248.51365456	-2.00142884254456	-2.00142884254456	-0.000536825540501947	0.000536825540501947	0	-0.269755105310504	0.000101327896118164
1	1	Manual Mode	1249.51365455	-2.00142931938171	-2.00142931938171	-0.00053793185971933	0.00053793185971933	0	-0.269904530825599	9.13143157958984e-05
1	1	Manual Mode	1250.51365455	-2.00143098831177	-2.00143098831177	-0.000536400394206368	0.000536400394206368	0	-0.2700535309351	9.39369201660156e-05
1	1	Manual Mode	1251.51365455	-2.0014374256134	-2.0014374256134	-0.00053816612788847	0.00053816612788847	0	-0.270203021526181	8.22544097900391e-05
1	1	Manual Mode	1252.51365455	-2.00143456459045	-2.00143456459045	-0.000537479753236401	0.000537479753236401	0	-0.270352321457635	8.55922698974609e-05
1	1	Manual Mode	1253.51365456	-2.00143265724182	-2.00143265724182	-0.000537179004417042	0.000537179004417042	0	-0.270501537849243	8.46385955810547e-05
1	1	Manual Mode	1254.51365462	-2.00144600868225	-2.00144600868225	-0.000536804860452356	0.000536804860452356	0	-0.270650650319427	7.53402709960938e-05
1	1	Manual Mode	1255.51365455	-2.0014431476593	-2.0014431476593	-0.000536160924306963	0.000536160924306963	0	-0.270799583899087	6.91413879394531e-05
1	1	Manual Mode	1256.51365455	-2.00145554542542	-2.00145554542542	-0.000535739330412541	0.000535739330412541	0	-0.270948400379757	8.08238983154297e-05
1	1	Manual Mode	1257.51365462	-2.00145316123962	-2.00145316123962	-0.000534915934572998	0.000534915934572998	0	-0.271096988149761	0.000102043151855469
1	1	Manual Mode	1258.51365456	-2.00146579742432	-2.00146579742432	-0.000533762292297348	0.000533762292297348	0	-0.271245255444281	7.34329223632813e-05
1	1	Manual Mode	1259.51365455	-2.00143694877625	-2.00143694877625	-0.0005324167569235	0.0005324167569235	0	-0.271393148986392	6.17504119873047e-05
1	1	Manual Mode	1260.51365463	-2.00144290924072	-2.00144290924072	-0.000531156415741679	0.000531156415741679	0	-0.271540692447013	5.88893890380859e-05
1	1	Manual Mode	1261.51365455	-2.00144267082214	-2.00144267082214	-0.000529308469347093	0.000529308469347093	0	-0.271687722565625	6.41345977783203e-05
1	1	Manual Mode	1262.51365455	-2.00144720077515	-2.00144720077515	-0.000525910470769207	0.000525910470769207	0	-0.271833808807505	7.89165496826172e-05
1	1	Manual Mode	1263.51365455	-2.00144219398499	-2.00144219398499	-0.000521956553128159	0.000521956553128159	0	-0.27197879673893	8.98838043212891e-05
1	1	Manual Mode	1264.51365469	-2.00146079063416	-2.00146079063416	-0.000528804979918861	0.000528804979918861	0	-0.272125687031694	8.53538513183594e-05
1	1	Manual Mode	1265.51365461	-2.00146245956421	-2.00146245956421	-0.000539743711180734	0.000539743711180734	0	-0.272275615828361	7.86781311035156e-05
1	1	Manual Mode	1266.51365455	-2.00146722793579	-2.00146722793579	-0.0005391823049265	0.0005391823049265	0	-0.272425388681854	5.62667846679688e-05
1	1	Manual Mode	1267.51365455	-2.00146794319153	-2.00146794319153	-0.000538944547791939	0.000538944547791939	0	-0.272575095500685	5.50746917724609e-05
1	1	Manual Mode	1268.51365455	-2.00148153305054	-2.00148153305054	-0.000541402428777989	0.000541402428777989	0	-0.272725485064235	4.74452972412109e-05
1	1	Manual Mode	1269.51365455	-2.00147581100464	-2.00147581100464	-0.000540887013431588	0.000540887013431588	0	-0.272875731456855	5.340576171875e-05
1	1	Manual Mode	1270.51365456	-2.00147914886475	-2.00147914886475	-0.000540148240862457	0.000540148240862457	0	-0.273025772636372	6.03199005126953e-05
1	1	Manual Mode	1271.51365455	-2.00145697593689	-2.00145697593689	-0.00053922658306949	0.00053922658306949	0	-0.273175557796838	8.05854797363281e-05
1	1	Manual Mode	1272.51365455	-2.00145840644836	-2.00145840644836	-0.000538770797313934	0.000538770797313934	0	-0.273325216351648	8.24928283691406e-05
1	1	Manual Mode	1273.51365455	-2.00146150588989	-2.00146150588989	-0.000539275999507009	0.000539275999507009	0	-0.2734750152404	6.67572021484375e-05
1	1	Manual Mode	1274.51365455	-2.00145864486694	-2.00145864486694	-0.000540254686025689	0.000540254686025689	0	-0.273625085986518	6.69956207275391e-05
1	1	Manual Mode	1275.51365455	-2.00145888328552	-2.00145888328552	-0.000552828092741275	0.000552828092741275	0	-0.273778649345613	8.65459442138672e-05
1	1	Manual Mode	1276.51365455	-2.00147390365601	-2.00147390365601	-0.000556060016565083	0.000556060016565083	0	-0.273933110461325	7.58171081542969e-05
1	1	Manual Mode	1277.51365455	-2.00145578384399	-2.00145578384399	-0.000554784704549816	0.000554784704549816	0	-0.2740872173237	6.50882720947266e-05
1	1	Manual Mode	1278.51365455	-2.00146079063416	-2.00146079063416	-0.00055288759546065	0.00055288759546065	0	-0.274240797211328	6.38961791992188e-05
1	1	Manual Mode	1279.51365496	-2.00146412849426	-2.00146412849426	-0.000550821303266395	0.000550821303266395	0	-0.274393803191634	7.60555267333984e-05
1	1	Manual Mode	1280.51365455	-2.00146436691284	-2.00146436691284	-0.000549729320525109	0.000549729320525109	0	-0.274546505718061	7.67707824707031e-05
1	1	Manual Mode	1281.51365462	-2.00143837928772	-2.00143837928772	-0.000548757992551682	0.000548757992551682	0	-0.27469893850444	7.65323638916016e-05
1	1	Manual Mode	1282.51365455	-2.00144267082214	-2.00144267082214	-0.000547806964013436	0.000547806964013436	0	-0.274851107094903	8.96453857421875e-05
1	1	Manual Mode	1283.5136548	-2.00144577026367	-2.00144577026367	-0.000546569079081784	0.000546569079081784	0	-0.275002931877049	7.72476196289063e-05
1	1	Manual Mode	1284.51365455	-2.00144863128662	-2.00144863128662	-0.000545253612246299	0.000545253612246299	0	-0.275154391175919	7.34329223632813e-05
1	1	Manual Mode	1285.51365467	-2.0014374256134	-2.0014374256134	-0.000544013443628189	0.000544013443628189	0	-0.275305506039505	8.05854797363281e-05
1	1	Manual Mode	1286.51365456	-2.00142979621887	-2.00142979621887	-0.000542912770191215	0.000542912770191215	0	-0.275456315125747	6.19888305664063e-05
1	1	Manual Mode	1287.51365455	-2.00143241882324	-2.00143241882324	-0.000541633652031851	0.000541633652031851	0	-0.275606768916474	7.03334808349609e-05
1	1	Manual Mode	1288.51365455	-2.00143194198608	-2.00143194198608	-0.000540171648648651	0.000540171648648651	0	-0.275756816596654	8.44001770019531e-05
1	1	Manual Mode	1289.51365455	-2.00144267082214	-2.00144267082214	-0.000538560571288337	0.000538560571288337	0	-0.275906416755345	7.65323638916016e-05
1	1	Manual Mode	1290.51365463	-2.00146102905273	-2.00146102905273	-0.000537180273131741	0.000537180273131741	0	-0.276055633509819	6.93798065185547e-05
1	1	Manual Mode	1291.51365455	-2.00146389007568	-2.00146389007568	-0.000535732098738757	0.000535732098738757	0	-0.276204447969786	5.24520874023438e-05
1	1	Manual Mode	1292.51365455	-2.00144267082214	-2.00144267082214	-0.000534790966175162	0.000534790966175162	0	-0.276353001015945	7.36713409423828e-05
1	1	Manual Mode	1293.51365455	-2.00144147872925	-2.00144147872925	-0.000533922848142486	0.000533922848142486	0	-0.276501312918207	6.19888305664063e-05
1	1	Manual Mode	1294.51365455	-2.00146889686584	-2.00146889686584	-0.000532747320538281	0.000532747320538281	0	-0.276649298285023	6.36577606201172e-05
1	1	Manual Mode	1295.51365455	-2.00146460533142	-2.00146460533142	-0.000531303142596599	0.000531303142596599	0	-0.2767968824913	5.98430633544922e-05
1	1	Manual Mode	1296.51365455	-2.00145244598389	-2.00145244598389	-0.000530627742326675	0.000530627742326675	0	-0.276944279086391	5.96046447753906e-05
1	1	Manual Mode	1297.51365455	-2.00145530700684	-2.00145530700684	-0.000529733203310395	0.000529733203310395	0	-0.277091427198422	5.60283660888672e-05
1	1	Manual Mode	1298.51365455	-2.0014762878418	-2.0014762878418	-0.000529397818579758	0.000529397818579758	0	-0.277238482148027	6.46114349365234e-05
1	1	Manual Mode	1299.51365456	-2.00147700309753	-2.00147700309753	-0.000529397564836819	0.000529397564836819	0	-0.277385537028619	5.14984130859375e-05
1	1	Manual Mode	1300.51365457	-2.00147652626038	-2.00147652626038	-0.000529620890341681	0.000529620890341681	0	-0.277532653944074	6.17504119873047e-05
1	1	Manual Mode	1301.51365455	-2.00145959854126	-2.00145959854126	-0.000529485930815592	0.000529485930815592	0	-0.277679733366359	5.65052032470703e-05
1	1	Manual Mode	1302.51365467	-2.00146102905273	-2.00146102905273	-0.000529069094601291	0.000529069094601291	0	-0.277826697021384	5.03063201904297e-05
1	1	Manual Mode	1303.51365455	-2.00145483016968	-2.00145483016968	-0.000528674651201423	0.000528674651201423	0	-0.277973551073539	5.53131103515625e-05
1	1	Manual Mode	1304.51365455	-2.00146222114563	-2.00146222114563	-0.000528141283542033	0.000528141283542033	0	-0.278120256985634	7.29560852050781e-05
1	1	Manual Mode	1305.51365456	-2.00144577026367	-2.00144577026367	-0.000527599256904824	0.000527599256904824	0	-0.27826681233624	7.34329223632813e-05
1	1	Manual Mode	1306.51365462	-2.00146317481995	-2.00146317481995	-0.000527826991193265	0.000527826991193265	0	-0.278413430953702	6.93798065185547e-05
1	1	Manual Mode	1307.51365462	-2.00146389007568	-2.00146389007568	-0.000526485547424321	0.000526485547424321	0	-0.278559676939098	6.12735748291016e-05
1	1	Manual Mode	1308.51365455	-2.00146293640137	-2.00146293640137	-0.000525212392224041	0.000525212392224041	0	-0.278705569260059	6.41345977783203e-05
1	1	Manual Mode	1309.51365468	-2.00146722793579	-2.00146722793579	-0.000523504924264483	0.000523504924264483	0	-0.278850987313481	7.00950622558594e-05
1	1	Manual Mode	1310.51365455	-2.00147247314453	-2.00147247314453	-0.00052264353041971	0.00052264353041971	0	-0.278996166053058	7.36713409423828e-05
1	1	Manual Mode	1311.51365455	-2.00149321556091	-2.00149321556091	-0.000521953952263027	0.000521953952263027	0	-0.27914115326202	6.29425048828125e-05
1	1	Manual Mode	1312.51365463	-2.00147914886475	-2.00147914886475	-0.000521136360793231	0.000521136360793231	0	-0.279285913373821	6.29425048828125e-05
1	1	Manual Mode	1313.51365455	-2.00149011611938	-2.00149011611938	-0.000521180575500485	0.000521180575500485	0	-0.279430685744322	6.03199005126953e-05
1	1	Manual Mode	1314.51365455	-2.00148677825928	-2.00148677825928	-0.000520457471557885	0.000520457471557885	0	-0.2795752572642	5.50746917724609e-05
1	1	Manual Mode	1315.51365509	-2.00148272514343	-2.00148272514343	-0.000519789556704684	0.000519789556704684	0	-0.279719643330141	5.03063201904297e-05
1	1	Manual Mode	1316.51365455	-2.00147652626038	-2.00147652626038	-0.00051918514102216	0.00051918514102216	0	-0.279863861346992	5.55515289306641e-05
1	1	Manual Mode	1317.51365456	-2.00145149230957	-2.00145149230957	-0.000518821527389474	0.000518821527389474	0	-0.280007978439375	6.50882720947266e-05
1	1	Manual Mode	1318.51365455	-2.00144982337952	-2.00144982337952	-0.000518327363014279	0.000518327363014279	0	-0.280151958260994	6.43730163574219e-05
1	1	Manual Mode	1319.51365504	-2.00145483016968	-2.00145483016968	-0.000517608382394449	0.000517608382394449	0	-0.280295738437667	7.77244567871094e-05
1	1	Manual Mode	1320.51365455	-2.00145673751831	-2.00145673751831	-0.00051679434332581	0.00051679434332581	0	-0.280439292351583	8.44001770019531e-05
1	1	Manual Mode	1321.51365456	-2.00146675109863	-2.00146675109863	-0.000516028927748004	0.000516028927748004	0	-0.280582633721835	7.22408294677734e-05
1	1	Manual Mode	1322.51365455	-2.00146412849426	-2.00146412849426	-0.000516068131032198	0.000516068131032198	0	-0.280725985979022	8.70227813720703e-05
1	1	Manual Mode	1323.51365469	-2.00148248672485	-2.00148248672485	-0.000515440878485095	0.000515440878485095	0	-0.280869164020868	8.51154327392578e-05
1	1	Manual Mode	1324.51365455	-2.00148892402649	-2.00148892402649	-0.00051494306655514	0.00051494306655514	0	-0.281012203741552	7.00950622558594e-05
1	1	Manual Mode	1325.51365455	-2.00148177146912	-2.00148177146912	-0.000514207656079961	0.000514207656079961	0	-0.281155039201575	7.08103179931641e-05
1	1	Manual Mode	1326.51365455	-2.00148057937622	-2.00148057937622	-0.000513716219441368	0.000513716219441368	0	-0.281297738151419	6.41345977783203e-05
1	1	Manual Mode	1327.51365455	-2.00148606300354	-2.00148606300354	-0.000513104825828	0.000513104825828	0	-0.281440267269705	7.03334808349609e-05
1	1	Manual Mode	1328.51365455	-2.00147867202759	-2.00147867202759	-0.000512553505855622	0.000512553505855622	0	-0.281582643243554	6.103515625e-05
1	1	Manual Mode	1329.51365455	-2.00149750709534	-2.00149750709534	-0.000512009576146364	0.000512009576146364	0	-0.281724868125817	6.38961791992188e-05
1	1	Manual Mode	1330.51365455	-2.00149750709534	-2.00149750709534	-0.000511591027167219	0.000511591027167219	0	-0.281866976744474	5.98430633544922e-05
1	1	Manual Mode	1331.51365455	-2.00148034095764	-2.00148034095764	-0.00051090227367509	0.00051090227367509	0	-0.282008894042717	4.22000885009766e-05
1	1	Manual Mode	1332.51365455	-2.00148463249207	-2.00148463249207	-0.000509887936273373	0.000509887936273373	0	-0.282150529580571	6.60419464111328e-05
1	1	Manual Mode	1333.51365455	-2.00149416923523	-2.00149416923523	-0.000508710473879252	0.000508710473879252	0	-0.282291838045538	5.12599945068359e-05
1	1	Manual Mode	1334.51365455	-2.00149536132813	-2.00149536132813	-0.000508165846376911	0.000508165846376911	0	-0.282432995225087	3.91006469726563e-05
1	1	Manual Mode	1335.51365455	-2.00147914886475	-2.00147914886475	-0.000507689634314703	0.000507689634314703	0	-0.282574020123507	4.98294830322266e-05
1	1	Manual Mode	1336.51365459	-2.00147223472595	-2.00147223472595	-0.000507197690190231	0.000507197690190231	0	-0.282714908376418	3.26633453369141e-05
1	1	Manual Mode	1337.51365455	-2.00145697593689	-2.00145697593689	-0.00050625525719407	0.00050625525719407	0	-0.282855534831125	4.1961669921875e-05
1	1	Manual Mode	1338.51365463	-2.00148057937622	-2.00148057937622	-0.000505586612829917	0.000505586612829917	0	-0.282995975568146	5.14984130859375e-05
1	1	Manual Mode	1339.51365455	-2.0015013217926	-2.0015013217926	-0.000504831600712641	0.000504831600712641	0	-0.283136206557126	5.19752502441406e-05
1	1	Manual Mode	1340.51365455	-2.00150513648987	-2.00150513648987	-0.000504206758723466	0.000504206758723466	0	-0.283276263990104	6.05583190917969e-05
1	1	Manual Mode	1341.51365471	-2.0014808177948	-2.0014808177948	-0.000501085815717937	0.000501085815717937	0	-0.283415454516741	5.10215759277344e-05
1	1	Manual Mode	1342.51365469	-2.00147795677185	-2.00147795677185	-0.000499195081920133	0.000499195081920133	0	-0.283554119814501	4.83989715576172e-05
1	1	Manual Mode	1343.51365455	-2.0014750957489	-2.0014750957489	-0.000498619592932742	0.000498619592932742	0	-0.283692625237591	6.07967376708984e-05
1	1	Manual Mode	1344.51365455	-2.00148725509644	-2.00148725509644	-0.000498127585372535	0.000498127585372535	0	-0.283830994011306	4.83989715576172e-05
1	1	Manual Mode	1345.51365455	-2.00150895118713	-2.00150895118713	-0.000497460368312418	0.000497460368312418	0	-0.283969177446948	4.1961669921875e-05
1	1	Manual Mode	1346.51365455	-2.00150465965271	-2.00150465965271	-0.000496934200608944	0.000496934200608944	0	-0.284107214724895	5.14984130859375e-05
1	1	Manual Mode	1347.51365461	-2.00149989128113	-2.00149989128113	-0.000496711668050769	0.000496711668050769	0	-0.284245190196521	5.65052032470703e-05
1	1	Manual Mode	1348.51365455	-2.00147771835327	-2.00147771835327	-0.000495456021113333	0.000495456021113333	0	-0.284382816860795	5.7220458984375e-05
1	1	Manual Mode	1349.51365455	-2.00146651268005	-2.00146651268005	-0.00049473859466901	0.00049473859466901	0	-0.284520244248203	4.74452972412109e-05
1	1	Manual Mode	1350.51365455	-2.00148129463196	-2.00148129463196	-0.00049426342929643	0.00049426342929643	0	-0.28465753964523	3.95774841308594e-05
1	1	Manual Mode	1351.51365455	-2.00148272514343	-2.00148272514343	-0.000493813035578344	0.000493813035578344	0	-0.284794709932891	3.79085540771484e-05
1	1	Manual Mode	1352.51365455	-2.00149703025818	-2.00149703025818	-0.000493380499019644	0.000493380499019644	0	-0.284931760071507	5.340576171875e-05
1	1	Manual Mode	1353.51365455	-2.00149369239807	-2.00149369239807	-0.000491412373625211	0.000491412373625211	0	-0.285068263508625	5.76972961425781e-05
1	1	Manual Mode	1354.51365508	-2.00147175788879	-2.00147175788879	-0.000492122251217076	0.000492122251217076	0	-0.285204964206415	5.45978546142578e-05
1	1	Manual Mode	1355.51365455	-2.00147366523743	-2.00147366523743	-0.000495343422683812	0.000495343422683812	0	-0.285342559528679	4.83989715576172e-05
1	1	Manual Mode	1356.51365458	-2.00147032737732	-2.00147032737732	-0.00049473095066295	0.00049473095066295	0	-0.285479984796875	4.74452972412109e-05
1	1	Manual Mode	1357.51365455	-2.00148844718933	-2.00148844718933	-0.000493630626122519	0.000493630626122519	0	-0.285617104411129	5.45978546142578e-05
1	1	Manual Mode	1358.51365455	-2.00148129463196	-2.00148129463196	-0.000492341009349022	0.000492341009349022	0	-0.285753865802615	5.43594360351563e-05
1	1	Manual Mode	1359.51365461	-2.00149607658386	-2.00149607658386	-0.00049044799186476	0.00049044799186476	0	-0.285890101364084	5.67436218261719e-05
1	1	Manual Mode	1360.51365468	-2.00149607658386	-2.00149607658386	-0.000488148509908859	0.000488148509908859	0	-0.286025698181884	5.36441802978516e-05
1	1	Manual Mode	1361.51365456	-2.00147438049316	-2.00147438049316	-0.000485143971476949	0.000485143971476949	0	-0.286160460380012	5.79357147216797e-05
1	1	Manual Mode	1362.51365455	-2.00149154663086	-2.00149154663086	-0.000480758976299105	0.000480758976299105	0	-0.28629400453876	5.65052032470703e-05
1	1	Manual Mode	1363.51365455	-2.00149393081665	-2.00149393081665	-0.000480581451394871	0.000480581451394871	0	-0.286427499386369	5.36441802978516e-05
1	1	Manual Mode	1364.51365456	-2.0014922618866	-2.0014922618866	-0.000481173179930407	0.000481173179930407	0	-0.286561158604353	5.31673431396484e-05
1	1	Manual Mode	1365.51365455	-2.00148010253906	-2.00148010253906	-0.000481923751546237	0.000481923751546237	0	-0.286695026311777	6.29425048828125e-05
1	1	Manual Mode	1366.5136548	-2.00147223472595	-2.00147223472595	-0.000481855685002644	0.000481855685002644	0	-0.286828875146629	6.72340393066406e-05
1	1	Manual Mode	1367.51365455	-2.0014762878418	-2.0014762878418	-0.000481095820051645	0.000481095820051645	0	-0.286962512841012	6.05583190917969e-05
1	1	Manual Mode	1368.51365462	-2.0014762878418	-2.0014762878418	-0.000481150025887153	0.000481150025887153	0	-0.287096165635336	5.98430633544922e-05
1	1	Manual Mode	1369.51365455	-2.00148701667786	-2.00148701667786	-0.000481393460519992	0.000481393460519992	0	-0.287229886031676	7.15255737304688e-05
1	1	Manual Mode	1370.51365455	-2.00149059295654	-2.00149059295654	-0.000480494703027338	0.000480494703027338	0	-0.287363356782517	5.43594360351563e-05
1	1	Manual Mode	1371.5136547	-2.0014705657959	-2.0014705657959	-0.000479776483636328	0.000479776483636328	0	-0.287496628047962	5.88893890380859e-05
1	1	Manual Mode	1372.51365455	-2.00146055221558	-2.00146055221558	-0.000480356413125165	0.000480356413125165	0	-0.287630060364926	7.41481781005859e-05
1	1	Manual Mode	1373.51365455	-2.00147891044617	-2.00147891044617	-0.00047922015224089	0.00047922015224089	0	-0.287763177073882	6.84261322021484e-05
1	1	Manual Mode	1374.51365456	-2.00147819519043	-2.00147819519043	-0.000478753106642382	0.000478753106642382	0	-0.287896164049279	7.12871551513672e-05
1	1	Manual Mode	1375.51365455	-2.00146913528442	-2.00146913528442	-0.000478424224074577	0.000478424224074577	0	-0.288029059665749	7.34329223632813e-05
1	1	Manual Mode	1376.51365455	-2.00146341323853	-2.00146341323853	-0.000476254690221704	0.000476254690221704	0	-0.288161352635255	7.62939453125e-05
1	1	Manual Mode	1377.51365456	-2.00147223472595	-2.00147223472595	-0.00047665078295068	0.00047665078295068	0	-0.288293755631843	8.44001770019531e-05
1	1	Manual Mode	1378.51365455	-2.00146555900574	-2.00146555900574	-0.000477426379963944	0.000477426379963944	0	-0.288426374069396	8.17775726318359e-05
1	1	Manual Mode	1379.51365456	-2.00145363807678	-2.00145363807678	-0.000476646215577764	0.000476646215577764	0	-0.288558775797269	8.48770141601563e-05
1	1	Manual Mode	1380.51365455	-2.00146722793579	-2.00146722793579	-0.000477639270290408	0.000477639270290408	0	-0.288691453371023	8.94069671630859e-05
1	1	Manual Mode	1381.51365455	-2.00146579742432	-2.00146579742432	-0.000461350749757963	0.000461350749757963	0	-0.288819606357067	6.67572021484375e-05
1	1	Manual Mode	1382.51365455	-2.0014796257019	-2.0014796257019	-0.000468631205621485	0.000468631205621485	0	-0.288949781691962	5.88893890380859e-05
1	1	Manual Mode	1383.51365455	-2.0014820098877	-2.0014820098877	-0.000467914635559584	0.000467914635559584	0	-0.289079757979617	5.53131103515625e-05
1	1	Manual Mode	1384.51365455	-2.00148296356201	-2.00148296356201	-0.000467124575198753	0.000467124575198753	0	-0.289209514806061	6.38961791992188e-05
1	1	Manual Mode	1385.51365455	-2.00146889686584	-2.00146889686584	-0.000465981970740983	0.000465981970740983	0	-0.289338954242378	5.69820404052734e-05
1	1	Manual Mode	1386.51365455	-2.0014500617981	-2.0014500617981	-0.000465209926128875	0.000465209926128875	0	-0.289468179221859	6.4849853515625e-05
1	1	Manual Mode	1387.51365456	-2.00143957138062	-2.00143957138062	-0.00046439471349914	0.00046439471349914	0	-0.289597177754676	5.86509704589844e-05
1	1	Manual Mode	1388.51365455	-2.00144124031067	-2.00144124031067	-0.000462312974703426	0.000462312974703426	0	-0.289725598024143	3.98159027099609e-05
1	1	Manual Mode	1389.51365455	-2.00143241882324	-2.00143241882324	-0.000456997884779868	0.000456997884779868	0	-0.289852541881026	4.88758087158203e-05
1	1	Manual Mode	1390.51365462	-2.00142788887024	-2.00142788887024	-0.000456041622793489	0.000456041622793489	0	-0.289979220118447	4.52995300292969e-05
1	1	Manual Mode	1391.51365455	-2.00143051147461	-2.00143051147461	-0.000456991319181301	0.000456991319181301	0	-0.290106162142667	3.40938568115234e-05
1	1	Manual Mode	1392.51365455	-2.00144171714783	-2.00144171714783	-0.000458945996199927	0.000458945996199927	0	-0.290233647141612	4.38690185546875e-05
1	1	Manual Mode	1393.51365455	-2.0014500617981	-2.0014500617981	-0.000459393440156338	0.000459393440156338	0	-0.290361256430544	5.79357147216797e-05
1	1	Manual Mode	1394.51365455	-2.00144648551941	-2.00144648551941	-0.000460005087512645	0.000460005087512645	0	-0.29048903562152	5.93662261962891e-05
1	1	Manual Mode	1395.51365462	-2.00144982337952	-2.00144982337952	-0.000459685181101335	0.000459685181101335	0	-0.290616725958542	6.93798065185547e-05
1	1	Manual Mode	1396.51365457	-2.00144171714783	-2.00144171714783	-0.000458224256125628	0.000458224256125628	0	-0.290744010467768	7.12871551513672e-05
1	1	Manual Mode	1397.51365458	-2.0014374256134	-2.0014374256134	-0.000457549680520258	0.000457549680520258	0	-0.290871107602517	6.91413879394531e-05
1	1	Manual Mode	1398.51365455	-2.00143790245056	-2.00143790245056	-0.000457763649254216	0.000457763649254216	0	-0.290998264167939	8.05854797363281e-05
1	1	Manual Mode	1399.51365455	-2.00143694877625	-2.00143694877625	-0.000458215819172881	0.000458215819172881	0	-0.291125546339932	6.96182250976563e-05
1	1	Manual Mode	1400.51365455	-2.00146389007568	-2.00146389007568	-0.00045730297894707	0.00045730297894707	0	-0.291252574945195	6.79492950439453e-05
1	1	Manual Mode	1401.51365455	-2.00145173072815	-2.00145173072815	-0.000457200339927934	0.000457200339927934	0	-0.291379575039619	6.36577606201172e-05
1	1	Manual Mode	1402.51365455	-2.00145053863525	-2.00145053863525	-0.00045439825664409	0.00045439825664409	0	-0.291505796777576	7.79628753662109e-05
1	1	Manual Mode	1403.51365469	-2.00143647193909	-2.00143647193909	-0.000457762983178999	0.000457762983178999	0	-0.291632953179594	9.10758972167969e-05
1	1	Manual Mode	1404.51365462	-2.00144839286804	-2.00144839286804	-0.000457989892802886	0.000457989892802886	0	-0.291760172585356	8.79764556884766e-05
1	1	Manual Mode	1405.5136547	-2.00145244598389	-2.00145244598389	-0.000457066014759195	0.000457066014759195	0	-0.291887135377391	9.5367431640625e-05
1	1	Manual Mode	1406.51365458	-2.00145316123962	-2.00145316123962	-0.000456851570257225	0.000456851570257225	0	-0.292014038576123	8.17775726318359e-05
1	1	Manual Mode	1407.51365455	-2.0014545917511	-2.0014545917511	-0.000456552629356312	0.000456552629356312	0	-0.292140858747139	7.55786895751953e-05
1	1	Manual Mode	1408.51365469	-2.00144720077515	-2.00144720077515	-0.000455740049309577	0.000455740049309577	0	-0.292267453223004	8.79764556884766e-05
1	1	Manual Mode	1409.51365462	-2.00146198272705	-2.00146198272705	-0.000456149019492746	0.000456149019492746	0	-0.292394161275105	9.03606414794922e-05
1	1	Manual Mode	1410.51365455	-2.00145649909973	-2.00145649909973	-0.000456419890080947	0.000456419890080947	0	-0.29252094456903	8.08238983154297e-05
1	1	Manual Mode	1411.51365455	-2.00149059295654	-2.00149059295654	-0.000455780775051409	0.000455780775051409	0	-0.292647550339878	8.70227813720703e-05
1	1	Manual Mode	1412.51365455	-2.0014796257019	-2.0014796257019	-0.000454723681964341	0.000454723681964341	0	-0.292773862473757	8.86917114257813e-05
1	1	Manual Mode	1413.51365455	-2.00148415565491	-2.00148415565491	-0.000455577019470777	0.000455577019470777	0	-0.292900411645832	8.98838043212891e-05
1	1	Manual Mode	1414.51365459	-2.00147199630737	-2.00147199630737	-0.000455933528301149	0.000455933528301149	0	-0.293027059853204	9.79900360107422e-05
1	1	Manual Mode	1415.51365458	-2.00146484375	-2.00146484375	-0.000454239191538724	0.000454239191538724	0	-0.293153237405147	0.000107765197753906
1	1	Manual Mode	1416.51365457	-2.0014750957489	-2.0014750957489	-0.000453925438393702	0.000453925438393702	0	-0.29327932780344	7.79628753662109e-05
1	1	Manual Mode	1417.51365462	-2.00146150588989	-2.00146150588989	-0.000455491508100075	0.000455491508100075	0	-0.293405853228683	7.58171081542969e-05
1	1	Manual Mode	1418.51365456	-2.0014545917511	-2.0014545917511	-0.000455141469714667	0.000455141469714667	0	-0.293532281407129	7.91549682617188e-05
1	1	Manual Mode	1419.51365455	-2.00144600868225	-2.00144600868225	-0.000454466798955695	0.000454466798955695	0	-0.293658522183355	8.70227813720703e-05
1	1	Manual Mode	1420.51365455	-2.00146174430847	-2.00146174430847	-0.000455041019228387	0.000455041019228387	0	-0.293784922466474	8.98838043212891e-05
1	1	Manual Mode	1421.51365455	-2.00145244598389	-2.00145244598389	-0.000455292954249708	0.000455292954249708	0	-0.293911392731543	6.98566436767578e-05
1	1	Manual Mode	1422.51365455	-2.00144624710083	-2.00144624710083	-0.000458084824380226	0.000458084824380226	0	-0.294038638516093	7.10487365722656e-05
1	1	Manual Mode	1423.51365455	-2.00144147872925	-2.00144147872925	-0.000456763902071535	0.000456763902071535	0	-0.29416551737778	6.29425048828125e-05
1	1	Manual Mode	1424.51365458	-2.00144410133362	-2.00144410133362	-0.000456908789290142	0.000456908789290142	0	-0.294292436489723	6.79492950439453e-05
1	1	Manual Mode	1425.51365456	-2.00144004821777	-2.00144004821777	-0.000455511870970991	0.000455511870970991	0	-0.294418967562462	8.36849212646484e-05
1	1	Manual Mode	1426.51365456	-2.00144815444946	-2.00144815444946	-0.000455003274966097	0.000455003274966097	0	-0.294545357361064	9.13143157958984e-05
1	1	Manual Mode	1427.51365455	-2.00146436691284	-2.00146436691284	-0.000454855945471694	0.000454855945471694	0	-0.294671706233543	7.89165496826172e-05
1	1	Manual Mode	1428.51365455	-2.0014660358429	-2.0014660358429	-0.000453865555059917	0.000453865555059917	0	-0.294797779998837	6.41345977783203e-05
1	1	Manual Mode	1429.51365507	-2.00146460533142	-2.00146460533142	-0.000451894384750207	0.000451894384750207	0	-0.294923306282097	6.103515625e-05
1	1	Manual Mode	1430.51365455	-2.00144386291504	-2.00144386291504	-0.000453606991004295	0.000453606991004295	0	-0.295049308158522	8.03470611572266e-05
1	1	Manual Mode	1431.51365469	-2.00145053863525	-2.00145053863525	-0.000454002893426066	0.000454002893426066	0	-0.295175420091018	8.74996185302734e-05
1	1	Manual Mode	1432.51365456	-2.00145530700684	-2.00145530700684	-0.000454243822347375	0.000454243822347375	0	-0.295301598914156	8.63075256347656e-05
1	1	Manual Mode	1433.51365456	-2.00145101547241	-2.00145101547241	-0.000453153488935197	0.000453153488935197	0	-0.295427474883304	8.34465026855469e-05
1	1	Manual Mode	1434.51365458	-2.00146389007568	-2.00146389007568	-0.000451410211503265	0.000451410211503265	0	-0.29555286661123	6.91413879394531e-05
1	1	Manual Mode	1435.51365455	-2.00146985054016	-2.00146985054016	-0.000452920013712744	0.000452920013712744	0	-0.295678677722375	6.53266906738281e-05
1	1	Manual Mode	1436.51365458	-2.00146102905273	-2.00146102905273	-0.000450553702210082	0.000450553702210082	0	-0.2958038315323	7.46250152587891e-05
1	1	Manual Mode	1437.51365455	-2.00145268440247	-2.00145268440247	-0.000451463529238483	0.000451463529238483	0	-0.295929238064437	6.91413879394531e-05
1	1	Manual Mode	1438.51365455	-2.00147747993469	-2.00147747993469	-0.00045077382421033	0.00045077382421033	0	-0.296054453015607	5.84125518798828e-05
1	1	Manual Mode	1439.51365469	-2.00146102905273	-2.00146102905273	-0.000448600420777626	0.000448600420777626	0	-0.296179064261046	6.05583190917969e-05
1	1	Manual Mode	1440.51365455	-2.001460313797	-2.001460313797	-0.000450297802455328	0.000450297802455328	0	-0.296304146966439	6.103515625e-05
1	1	Manual Mode	1441.51365455	-2.0014705657959	-2.0014705657959	-0.000443166579158256	0.000443166579158256	0	-0.296427248793982	5.340576171875e-05
1	1	Manual Mode	1442.51365455	-2.0014705657959	-2.0014705657959	-0.000445069682924374	0.000445069682924374	0	-0.296550879261461	4.10079956054688e-05
1	1	Manual Mode	1443.51365455	-2.00144505500793	-2.00144505500793	-0.000450442309059525	0.000450442309059525	0	-0.296676002125089	3.86238098144531e-05
1	1	Manual Mode	1444.51365455	-2.00144934654236	-2.00144934654236	-0.000449822827389952	0.000449822827389952	0	-0.296800952910475	3.02791595458984e-05
1	1	Manual Mode	1445.51365456	-2.00144386291504	-2.00144386291504	-0.000450452458777115	0.000450452458777115	0	-0.29692607859472	4.05311584472656e-05
1	1	Manual Mode	1446.51365455	-2.00145483016968	-2.00145483016968	-0.000457984024997404	0.000457984024997404	0	-0.297053296378169	5.29289245605469e-05
1	1	Manual Mode	1447.51365456	-2.00146651268005	-2.00146651268005	-0.000455439015029411	0.000455439015029411	0	-0.297179807216943	4.98294830322266e-05
1	1	Manual Mode	1448.51365455	-2.00146770477295	-2.00146770477295	-0.000452888327563141	0.000452888327563141	0	-0.297305609528897	5.67436218261719e-05
1	1	Manual Mode	1449.51365455	-2.00145792961121	-2.00145792961121	-0.000450317055200882	0.000450317055200882	0	-0.297430697599786	5.55515289306641e-05
1	1	Manual Mode	1450.51365455	-2.00144982337952	-2.00144982337952	-0.000431578551431387	0.000431578551431387	0	-0.297550580530739	4.12464141845703e-05
1	1	Manual Mode	1451.51365455	-2.00147175788879	-2.00147175788879	-0.000431998147100159	0.000431998147100159	0	-0.297670580016045	3.93390655517578e-05
1	1	Manual Mode	1452.51365455	-2.00147390365601	-2.00147390365601	-0.000432107351717861	0.000432107351717861	0	-0.297790609835966	2.33650207519531e-05
1	1	Manual Mode	1453.51365455	-2.00148415565491	-2.00148415565491	-0.000431787001256406	0.000431787001256406	0	-0.297910550669648	2.55107879638672e-05
1	1	Manual Mode	1454.51365455	-2.00147438049316	-2.00147438049316	-0.000429888718606143	0.000429888718606143	0	-0.298029964202595	3.0517578125e-05
1	1	Manual Mode	1455.51365469	-2.00146627426147	-2.00146627426147	-0.000427024309712719	0.000427024309712719	0	-0.29814858208301	3.93390655517578e-05
1	1	Manual Mode	1456.51365467	-2.00145697593689	-2.00145697593689	-0.000427116830732132	0.000427116830732132	0	-0.29826722564473	3.4332275390625e-05
1	1	Manual Mode	1457.51365455	-2.00146389007568	-2.00146389007568	-0.000427244336559365	0.000427244336559365	0	-0.298385904612866	3.14712524414063e-05
1	1	Manual Mode	1458.51365455	-2.0014808177948	-2.0014808177948	-0.000427313196049644	0.000427313196049644	0	-0.29850460272288	2.19345092773438e-05
1	1	Manual Mode	1459.51365455	-2.00148916244507	-2.00148916244507	-0.000427944286458711	0.000427944286458711	0	-0.298623476135785	1.59740447998047e-05
1	1	Manual Mode	1460.51365455	-2.00148010253906	-2.00148010253906	-0.000430322206700867	0.000430322206700867	0	-0.298743010082091	3.4332275390625e-05
1	1	Manual Mode	1461.51365455	-2.00145840644836	-2.00145840644836	-0.000429756930866802	0.000429756930866802	0	-0.298862387007331	3.48091125488281e-05
1	1	Manual Mode	1462.51365455	-2.00145220756531	-2.00145220756531	-0.00042750486712277	0.00042750486712277	0	-0.29898113835931	3.88622283935547e-05
1	1	Manual Mode	1463.51365455	-2.00146341323853	-2.00146341323853	-0.000427361597515404	0.000427361597515404	0	-0.299099849914175	5.50746917724609e-05
1	1	Manual Mode	1464.51365455	-2.00147175788879	-2.00147175788879	-0.00042714068256847	0.00042714068256847	0	-0.299218500103778	5.26905059814453e-05
1	1	Manual Mode	1465.51365455	-2.00147533416748	-2.00147533416748	-0.000428437879912292	0.000428437879912292	0	-0.299337510625975	3.86238098144531e-05
1	1	Manual Mode	1466.51365455	-2.00148248672485	-2.00148248672485	-0.000430651691908155	0.000430651691908155	0	-0.29945713609595	3.74317169189453e-05
1	1	Manual Mode	1467.51365455	-2.00149297714233	-2.00149297714233	-0.000428398518038761	0.000428398518038761	0	-0.299576135684294	3.67164611816406e-05
1	1	Manual Mode	1468.51365469	-2.00146961212158	-2.00146961212158	-0.000427500046006915	0.000427500046006915	0	-0.299694885713699	5.45978546142578e-05
1	1	Manual Mode	1469.51365456	-2.00146865844727	-2.00146865844727	-0.00042673510619712	0.00042673510619712	0	-0.299813423227788	5.22136688232422e-05
1	1	Manual Mode	1470.51365456	-2.00148606300354	-2.00148606300354	-0.000425100113564733	0.000425100113564733	0	-0.299931506592667	4.31537628173828e-05
1	1	Manual Mode	1471.51365456	-2.0014750957489	-2.0014750957489	-0.00042366560957263	0.00042366560957263	0	-0.300049191484215	5.00679016113281e-05
1	1	Manual Mode	1472.51365523	-2.00146985054016	-2.00146985054016	-0.000421495726823215	0.000421495726823215	0	-0.300166273709	3.86238098144531e-05
1	1	Manual Mode	1473.51365455	-2.00146508216858	-2.00146508216858	-0.000413334275472823	0.000413334275472823	0	-0.300281088707446	4.17232513427734e-05
1	1	Manual Mode	1474.51365455	-2.00147223472595	-2.00147223472595	-0.000409548557682974	0.000409548557682974	0	-0.300394852195691	3.38554382324219e-05
1	1	Manual Mode	1475.51365456	-2.00149488449097	-2.00149488449097	-0.000394907146008289	0.000394907146008289	0	-0.300504548626235	2.33650207519531e-05
1	1	Manual Mode	1476.51365455	-2.00147581100464	-2.00147581100464	-0.000357027892474034	0.000357027892474034	0	-0.300603723039819	1.45435333251953e-05
1	1	Manual Mode	1477.51365462	-2.00147795677185	-2.00147795677185	-0.000400466907561518	0.000400466907561518	0	-0.300714963855262	3.09944152832031e-05
1	1	Manual Mode	1478.51365455	-2.00146651268005	-2.00146651268005	-0.000414761579509011	0.000414761579509011	0	-0.300830175397061	1.66893005371094e-05
1	1	Manual Mode	1479.51365455	-2.00147175788879	-2.00147175788879	-0.000420373136339819	0.000420373136339819	0	-0.300946945712711	-1.66893005371094e-06
1	1	Manual Mode	1480.51365455	-2.00149488449097	-2.00149488449097	-0.000417686347504232	0.000417686347504232	0	-0.301062969698129	1.57356262207031e-05
1	1	Manual Mode	1481.51365455	-2.00147557258606	-2.00147557258606	-0.000456804025173886	0.000456804025173886	0	-0.301189859705121	2.36034393310547e-05
1	1	Manual Mode	1482.51365455	-2.00147819519043	-2.00147819519043	-0.000457336504732986	0.000457336504732986	0	-0.301316897623103	3.09944152832031e-05
1	1	Manual Mode	1483.51365455	-2.00146484375	-2.00146484375	-0.000454356262187559	0.000454356262187559	0	-0.301443107695933	2.74181365966797e-05
1	1	Manual Mode	1484.51365458	-2.00144791603088	-2.00144791603088	-0.000449631790674175	0.000449631790674175	0	-0.301568005419311	5.17368316650391e-05
1	1	Manual Mode	1485.51365462	-2.00147485733032	-2.00147485733032	-0.000448260468674073	0.000448260468674073	0	-0.301692522221146	4.88758087158203e-05
1	1	Manual Mode	1486.51365457	-2.00147747993469	-2.00147747993469	-0.000449507742094496	0.000449507742094496	0	-0.301817385476595	5.12599945068359e-05
1	1	Manual Mode	1487.51365455	-2.00148487091064	-2.00148487091064	-0.000448716983940581	0.000448716983940581	0	-0.301942029080753	3.60012054443359e-05
1	1	Manual Mode	1488.51365458	-2.00148153305054	-2.00148153305054	-0.00045011355336319	0.00045011355336319	0	-0.302067060627105	3.91006469726563e-05
1	1	Manual Mode	1489.51365455	-2.00148320198059	-2.00148320198059	-0.000449037683298579	0.000449037683298579	0	-0.302191793313168	4.26769256591797e-05
1	1	Manual Mode	1490.51365455	-2.0015013217926	-2.0015013217926	-0.000443877693746953	0.000443877693746953	0	-0.302315092672542	3.14712524414063e-05
1	1	Manual Mode	1491.51365455	-2.00149965286255	-2.00149965286255	-0.000443328213410888	0.000443328213410888	0	-0.302438239398489	2.93254852294922e-05
1	1	Manual Mode	1492.51365455	-2.0014808177948	-2.0014808177948	-0.000443278004026681	0.000443278004026681	0	-0.302561372177386	2.31266021728516e-05
1	1	Manual Mode	1493.51365455	-2.00146818161011	-2.00146818161011	-0.000443674477370067	0.000443674477370067	0	-0.302684615087766	3.98159027099609e-05
1	1	Manual Mode	1494.51365457	-2.00148034095764	-2.00148034095764	-0.000444590267357552	0.000444590267357552	0	-0.302808112386724	3.71932983398438e-05
1	1	Manual Mode	1495.51365455	-2.00148344039917	-2.00148344039917	-0.0004453678308786	0.0004453678308786	0	-0.302931825670605	4.38690185546875e-05
1	1	Manual Mode	1496.51365455	-2.00149703025818	-2.00149703025818	-0.000442258877226976	0.000442258877226976	0	-0.303054675358724	5.31673431396484e-05
1	1	Manual Mode	1497.51365455	-2.00149011611938	-2.00149011611938	-0.000443309341279743	0.000443309341279743	0	-0.303177816842413	4.83989715576172e-05
1	1	Manual Mode	1498.51365455	-2.00150346755981	-2.00150346755981	-0.000444529781384285	0.000444529781384285	0	-0.303301297337242	4.91142272949219e-05
1	1	Manual Mode	1499.51365455	-2.00147747993469	-2.00147747993469	-0.000441430533400107	0.000441430533400107	0	-0.303423916929853	4.00543212890625e-05
1	1	Manual Mode	1500.51365462	-2.00148248672485	-2.00148248672485	-0.000437696071684091	0.000437696071684091	0	-0.303545499180498	2.55107879638672e-05
1	1	Manual Mode	1501.51365469	-2.00150346755981	-2.00150346755981	-0.000440689159965844	0.000440689159965844	0	-0.303667912844613	2.64644622802734e-05
1	1	Manual Mode	1502.51365457	-2.00148797035217	-2.00148797035217	-0.000441808546944625	0.000441808546944625	0	-0.30379063742626	2.45571136474609e-05
1	1	Manual Mode	1503.51365455	-2.00147104263306	-2.00147104263306	-0.000443953023682196	0.000443953023682196	0	-0.303913957708149	2.36034393310547e-05
1	1	Manual Mode	1504.51365455	-2.00147008895874	-2.00147008895874	-0.000442574787186985	0.000442574787186985	0	-0.304036895149035	3.79085540771484e-05
1	1	Manual Mode	1505.51365458	-2.00146293640137	-2.00146293640137	-0.00043943938083389	0.00043943938083389	0	-0.304158961647373	3.814697265625e-05
1	1	Manual Mode	1506.51365455	-2.00147652626038	-2.00147652626038	-0.000438827448016776	0.000438827448016776	0	-0.304280858157054	4.50611114501953e-05
1	1	Manual Mode	1507.51365462	-2.00147223472595	-2.00147223472595	-0.000438583125283648	0.000438583125283648	0	-0.304402686811494	3.50475311279297e-05
1	1	Manual Mode	1508.51365459	-2.00148153305054	-2.00148153305054	-0.000437487209526795	0.000437487209526795	0	-0.304524211032717	4.00543212890625e-05
1	1	Manual Mode	1509.51365469	-2.00147700309753	-2.00147700309753	-0.000435854183402192	0.000435854183402192	0	-0.304645281651324	4.50611114501953e-05
1	1	Manual Mode	1510.51365455	-2.00148153305054	-2.00148153305054	-0.000432947811770104	0.000432947811770104	0	-0.304765544915535	4.62532043457031e-05
1	1	Manual Mode	1511.51365455	-2.00146889686584	-2.00146889686584	-0.000431291568166511	0.000431291568166511	0	-0.304885348128914	4.48226928710938e-05
1	1	Manual Mode	1512.51365455	-2.0014796257019	-2.0014796257019	-0.000425350716435621	0.000425350716435621	0	-0.305003501105702	5.79357147216797e-05
1	1	Manual Mode	1513.51365455	-2.00147676467896	-2.00147676467896	-0.000425646422114051	0.000425646422114051	0	-0.305121736222956	5.24520874023438e-05
1	1	Manual Mode	1514.51365455	-2.00149989128113	-2.00149989128113	-0.000422278301767323	0.000422278301767323	0	-0.305239035751225	5.17368316650391e-05
1	1	Manual Mode	1515.51365459	-2.00151348114014	-2.00151348114014	-0.000422320105916649	0.000422320105916649	0	-0.30535634689645	5.26905059814453e-05
1	1	Manual Mode	1516.51365459	-2.00150871276855	-2.00150871276855	-0.000421894547288793	0.000421894547288793	0	-0.305473539826252	6.03199005126953e-05
1	1	Manual Mode	1517.51365455	-2.00150227546692	-2.00150227546692	-0.000419676865713099	0.000419676865713099	0	-0.305590116728731	5.03063201904297e-05
1	1	Manual Mode	1518.51365455	-2.00149703025818	-2.00149703025818	-0.000421526683461866	0.000421526683461866	0	-0.305707207474137	5.29289245605469e-05
1	1	Manual Mode	1519.51365455	-2.0014922618866	-2.0014922618866	-0.000420528617326161	0.000420528617326161	0	-0.30582402097895	4.57763671875e-05
1	1	Manual Mode	1520.51365455	-2.0014796257019	-2.0014796257019	-0.000418161100544535	0.000418161100544535	0	-0.305940176840213	4.52995300292969e-05
1	1	Manual Mode	1521.51365455	-2.00146746635437	-2.00146746635437	-0.00043853142515967	0.00043853142515967	0	-0.306061991124979	3.76701354980469e-05
1	1	Manual Mode	1522.51365455	-2.00146460533142	-2.00146460533142	-0.000459058023707834	0.000459058023707834	0	-0.306189507242676	4.00543212890625e-05
1	1	Manual Mode	1523.51365455	-2.00145959854126	-2.00145959854126	-0.000459335301305264	0.000459335301305264	0	-0.306317100381927	4.72068786621094e-05
1	1	Manual Mode	1524.51365455	-2.00146842002869	-2.00146842002869	-0.000448705565508291	0.000448705565508291	0	-0.306441740816791	4.02927398681641e-05
1	1	Manual Mode	1525.51365455	-2.00148224830627	-2.00148224830627	-0.000452789304380897	0.000452789304380897	0	-0.306567515623563	4.26769256591797e-05
1	1	Manual Mode	1526.51365455	-2.00149416923523	-2.00149416923523	-0.000446328184469882	0.000446328184469882	0	-0.306691495674805	4.17232513427734e-05
1	1	Manual Mode	1527.51365455	-2.00148916244507	-2.00148916244507	-0.000442388666740666	0.000442388666740666	0	-0.306814381415566	4.38690185546875e-05
1	1	Manual Mode	1528.51365469	-2.00148797035217	-2.00148797035217	-0.000441112878957387	0.000441112878957387	0	-0.306936912787986	4.05311584472656e-05
1	1	Manual Mode	1529.51365455	-2.00149369239807	-2.00149369239807	-0.000436833409124619	0.000436833409124619	0	-0.307058255384644	3.62396240234375e-05
1	1	Manual Mode	1530.51365455	-2.0014955997467	-2.0014955997467	-0.000433576935671388	0.000433576935671388	0	-0.307178693422331	3.76701354980469e-05
1	1	Manual Mode	1531.51365455	-2.00149893760681	-2.00149893760681	-0.000431261594781751	0.000431261594781751	0	-0.30729848830977	1.76429748535156e-05
1	1	Manual Mode	1532.51365455	-2.00149869918823	-2.00149869918823	-0.000432326649053555	0.000432326649053555	0	-0.307418579045618	1.62124633789063e-05
1	1	Manual Mode	1533.51365513	-2.00150036811829	-2.00150036811829	-0.000437278410805235	0.000437278410805235	0	-0.307540045341292	1.16825103759766e-05
1	1	Manual Mode	1534.51365455	-2.00149750709534	-2.00149750709534	-0.000435880572667927	0.000435880572667927	0	-0.307661123207919	2.19345092773438e-05
1	1	Manual Mode	1535.51365455	-2.00149989128113	-2.00149989128113	-0.000435074526501891	0.000435074526501891	0	-0.307781977243059	3.36170196533203e-05
1	1	Manual Mode	1536.51365455	-2.00148582458496	-2.00148582458496	-0.000435950510565701	0.000435950510565701	0	-0.307903074607105	4.1961669921875e-05
1	1	Manual Mode	1537.51365455	-2.00149822235107	-2.00149822235107	-0.000433257695335294	0.000433257695335294	0	-0.30802342396692	5.22136688232422e-05
1	1	Manual Mode	1538.51365466	-2.00148606300354	-2.00148606300354	-0.000431983081113111	0.000431983081113111	0	-0.308143419280429	6.50882720947266e-05
1	1	Manual Mode	1539.51365455	-2.00146222114563	-2.00146222114563	-0.000432319322226169	0.000432319322226169	0	-0.308263507967838	4.76837158203125e-05
1	1	Manual Mode	1540.51365455	-2.00147414207458	-2.00147414207458	-0.000432289951480891	0.000432289951480891	0	-0.308383588509916	5.19752502441406e-05
1	1	Manual Mode	1541.51365455	-2.00147485733032	-2.00147485733032	-0.000431840794759636	0.000431840794759636	0	-0.308503544286238	5.05447387695313e-05
1	1	Manual Mode	1542.51365455	-2.00145792961121	-2.00145792961121	-0.000430273678363637	0.000430273678363637	0	-0.30862306475245	3.814697265625e-05
1	1	Manual Mode	1543.51365456	-2.00148558616638	-2.00148558616638	-0.000429712621005945	0.000429712621005945	0	-0.308742429370589	3.31401824951172e-05
1	1	Manual Mode	1544.51365455	-2.00148129463196	-2.00148129463196	-0.000431750747733887	0.000431750747733887	0	-0.30886236013265	4.02927398681641e-05
1	1	Manual Mode	1545.51365481	-2.00148010253906	-2.00148010253906	-0.000434537098955465	0.000434537098955465	0	-0.308983064913743	4.02927398681641e-05
1	1	Manual Mode	1546.51365455	-2.00148415565491	-2.00148415565491	-0.00043227767666618	0.00043227767666618	0	-0.30910314201493	4.57763671875e-05
1	1	Manual Mode	1547.51365455	-2.00147032737732	-2.00147032737732	-0.000433140275789917	0.000433140275789917	0	-0.309223458758205	5.22136688232422e-05
1	1	Manual Mode	1548.51365455	-2.00147223472595	-2.00147223472595	-0.000445122112559303	0.000445122112559303	0	-0.309347103789471	4.93526458740234e-05
1	1	Manual Mode	1549.51365455	-2.00146985054016	-2.00146985054016	-0.000446780417824281	0.000446780417824281	0	-0.309471209461089	6.41345977783203e-05
1	1	Manual Mode	1550.51365455	-2.00146412849426	-2.00146412849426	-0.000446878394316899	0.000446878394316899	0	-0.309595342348399	4.57763671875e-05
1	1	Manual Mode	1551.51365455	-2.00147366523743	-2.00147366523743	-0.000446312262100412	0.000446312262100412	0	-0.309719317976761	2.74181365966797e-05
1	1	Manual Mode	1552.51365455	-2.00147294998169	-2.00147294998169	-0.000445925938474617	0.000445925938474617	0	-0.309843186293004	2.40802764892578e-05
1	1	Manual Mode	1553.51365509	-2.001469373703	-2.001469373703	-0.000445519664310183	0.000445519664310183	0	-0.30996694182214	4.79221343994141e-05
1	1	Manual Mode	1554.51365455	-2.00147271156311	-2.00147271156311	-0.000445167976595666	0.000445167976595666	0	-0.310090599526641	4.60147857666016e-05
1	1	Manual Mode	1555.51365455	-2.00148010253906	-2.00148010253906	-0.000444870780177465	0.000444870780177465	0	-0.310214174743357	4.62532043457031e-05
1	1	Manual Mode	1556.51365455	-2.00148439407349	-2.00148439407349	-0.000444494003629778	0.000444494003629778	0	-0.310337645299921	3.31401824951172e-05
1	1	Manual Mode	1557.51365462	-2.00148463249207	-2.00148463249207	-0.000444396185726498	0.000444396185726498	0	-0.310461088693486	3.48091125488281e-05
1	1	Manual Mode	1558.51365455	-2.00147104263306	-2.00147104263306	-0.000444153131708069	0.000444153131708069	0	-0.310584464554769	3.57627868652344e-05
1	1	Manual Mode	1559.51365455	-2.00146198272705	-2.00146198272705	-0.00044385840928353	0.00044385840928353	0	-0.310707758557348	3.95774841308594e-05
1	1	Manual Mode	1560.51365455	-2.00145697593689	-2.00145697593689	-0.00044403047871456	0.00044403047871456	0	-0.31083110035699	4.17232513427734e-05
1	1	Manual Mode	1561.51365455	-2.00144863128662	-2.00144863128662	-0.000443771216865853	0.000443771216865853	0	-0.310954370139453	2.6702880859375e-05
1	1	Manual Mode	1562.51365455	-2.00146055221558	-2.00146055221558	-0.000443389714355914	0.000443389714355914	0	-0.311077533948997	2.12192535400391e-05
1	1	Manual Mode	1563.51365455	-2.0014660358429	-2.0014660358429	-0.000442978999690034	0.000442978999690034	0	-0.311200583671133	4.36305999755859e-05
1	1	Manual Mode	1564.51365469	-2.00145959854126	-2.00145959854126	-0.000443106759260206	0.000443106759260206	0	-0.31132366889927	4.10079956054688e-05
1	1	Manual Mode	1565.51365455	-2.00146389007568	-2.00146389007568	-0.000442419052457704	0.000442419052457704	0	-0.311446563063303	4.29153442382813e-05
1	1	Manual Mode	1566.51365455	-2.00145936012268	-2.00145936012268	-0.000441838393457915	0.000441838393457915	0	-0.311569295950375	4.02927398681641e-05
1	1	Manual Mode	1567.51365455	-2.00145840644836	-2.00145840644836	-0.000441408235739275	0.000441408235739275	0	-0.311691909349191	5.69820404052734e-05
1	1	Manual Mode	1568.51365455	-2.00145578384399	-2.00145578384399	-0.000443104856188158	0.000443104856188158	0	-0.311814994031466	6.12735748291016e-05
1	1	Manual Mode	1569.51365458	-2.00145483016968	-2.00145483016968	-0.000442978460486287	0.000442978460486287	0	-0.311938043607515	6.53266906738281e-05
1	1	Manual Mode	1570.51365456	-2.00146150588989	-2.00146150588989	-0.000441908775405833	0.000441908775405833	0	-0.312060796042672	5.69820404052734e-05
1	1	Manual Mode	1571.51365455	-2.0014476776123	-2.0014476776123	-0.000441092864983013	0.000441092864983013	0	-0.312183321837276	6.4849853515625e-05
1	1	Manual Mode	1572.51365455	-2.00147438049316	-2.00147438049316	-0.000440557118483563	0.000440557118483563	0	-0.312305698814632	5.84125518798828e-05
1	1	Manual Mode	1573.51365455	-2.00146675109863	-2.00146675109863	-0.00044019534448719	0.00044019534448719	0	-0.312427975299212	5.67436218261719e-05
1	1	Manual Mode	1574.51365462	-2.0014500617981	-2.0014500617981	-0.000439880893549085	0.000439880893549085	0	-0.312550164444862	6.31809234619141e-05
1	1	Manual Mode	1575.51365455	-2.0014443397522	-2.0014443397522	-0.000439495838637989	0.000439495838637989	0	-0.312672246613716	5.48362731933594e-05
1	1	Manual Mode	1576.51365455	-2.00145697593689	-2.00145697593689	-0.000439396403123467	0.000439396403123467	0	-0.312794301170139	3.67164611816406e-05
1	1	Manual Mode	1577.51365462	-2.00144863128662	-2.00144863128662	-0.000439269975703729	0.000439269975703729	0	-0.312916320616376	4.57763671875e-05
1	1	Manual Mode	1578.51365455	-2.00143885612488	-2.00143885612488	-0.000439090864906121	0.000439090864906121	0	-0.313038290292534	4.57763671875e-05
1	1	Manual Mode	1579.51365462	-2.00143885612488	-2.00143885612488	-0.000438826845377294	0.000438826845377294	0	-0.313160186647005	5.26905059814453e-05
1	1	Manual Mode	1580.51365455	-2.00142669677734	-2.00142669677734	-0.000438598064399226	0.000438598064399226	0	-0.313282019434143	4.98294830322266e-05
1	1	Manual Mode	1581.51365455	-2.0014431476593	-2.0014431476593	-0.000438193090667359	0.000438193090667359	0	-0.313403739737106	4.38690185546875e-05
1	1	Manual Mode	1582.51365455	-2.00145959854126	-2.00145959854126	-0.000437770291493972	0.000437770291493972	0	-0.313525342595855	5.45978546142578e-05
1	1	Manual Mode	1583.51365455	-2.00147438049316	-2.00147438049316	-0.000437842893692613	0.000437842893692613	0	-0.31364696562188	4.88758087158203e-05
1	1	Manual Mode	1584.51365456	-2.00146293640137	-2.00146293640137	-0.000437028378855962	0.000437028378855962	0	-0.313768362394999	6.91413879394531e-05
1	1	Manual Mode	1585.51365462	-2.00146532058716	-2.00146532058716	-0.000436630097594131	0.000436630097594131	0	-0.313889648540497	5.96046447753906e-05
1	1	Manual Mode	1586.51365455	-2.00147223472595	-2.00147223472595	-0.000436293824763205	0.000436293824763205	0	-0.314010841261114	5.07831573486328e-05
1	1	Manual Mode	1587.51365469	-2.00147914886475	-2.00147914886475	-0.000435904646529338	0.000435904646529338	0	-0.314131925902102	4.24385070800781e-05
1	1	Manual Mode	1588.51365455	-2.00147318840027	-2.00147318840027	-0.000435739269568345	0.000435739269568345	0	-0.314252964571148	4.69684600830078e-05
1	1	Manual Mode	1589.51365455	-2.00146579742432	-2.00146579742432	-0.000435376956368225	0.000435376956368225	0	-0.314373902614583	3.74317169189453e-05
1	1	Manual Mode	1590.51365455	-2.001469373703	-2.001469373703	-0.000434775617318846	0.000434775617318846	0	-0.314494673619394	3.98159027099609e-05
1	1	Manual Mode	1591.51365455	-2.00146222114563	-2.00146222114563	-0.000434472299352222	0.000434472299352222	0	-0.314615360369214	4.12464141845703e-05
1	1	Manual Mode	1592.51365455	-2.00144362449646	-2.00144362449646	-0.000433949462024833	0.000433949462024833	0	-0.314735901886443	3.26633453369141e-05
1	1	Manual Mode	1593.51365455	-2.00144720077515	-2.00144720077515	-0.000433447336464902	0.000433447336464902	0	-0.31485630392435	3.45706939697266e-05
1	1	Manual Mode	1594.51365455	-2.00145053863525	-2.00145053863525	-0.000432936773952224	0.000432936773952224	0	-0.314976564139337	4.41074371337891e-05
1	1	Manual Mode	1595.51365455	-2.00145411491394	-2.00145411491394	-0.00043240759305134	0.00043240759305134	0	-0.315096677359629	5.41210174560547e-05
1	1	Manual Mode	1596.51365455	-2.0014660358429	-2.0014660358429	-0.00043191549033753	0.00043191549033753	0	-0.315216653884723	5.10215759277344e-05
1	1	Manual Mode	1597.51365462	-2.0014660358429	-2.0014660358429	-0.000431327441074621	0.000431327441074621	0	-0.315336467071186	4.88758087158203e-05
1	1	Manual Mode	1598.51365455	-2.00146079063416	-2.00146079063416	-0.000430799941220713	0.000430799941220713	0	-0.315456133713148	5.22136688232422e-05
1	1	Manual Mode	1599.51365455	-2.00146579742432	-2.00146579742432	-0.000430309931886156	0.000430309931886156	0	-0.315575664249783	3.60012054443359e-05
1	1	Manual Mode	1600.51365458	-2.00146389007568	-2.00146389007568	-0.000430004615693882	0.000430004615693882	0	-0.315695109979948	4.41074371337891e-05
1	1	Manual Mode	1601.51365455	-2.00145959854126	-2.00145959854126	-0.000429596375021665	0.000429596375021665	0	-0.315814442302763	5.05447387695313e-05
1	1	Manual Mode	1602.51365455	-2.00146865844727	-2.00146865844727	-0.000427980032495351	0.000427980032495351	0	-0.315933325645123	4.93526458740234e-05
1	1	Manual Mode	1603.51365462	-2.0014750957489	-2.0014750957489	-0.000417046376092273	0.000417046376092273	0	-0.316049171868813	3.62396240234375e-05
1	1	Manual Mode	1604.5136547	-2.00148844718933	-2.00148844718933	-0.000409757419840269	0.000409757419840269	0	-0.31616299338343	1.74045562744141e-05
1	1	Manual Mode	1605.51365455	-2.00148940086365	-2.00148940086365	-0.000408923144772184	0.000408923144772184	0	-0.316276583128829	3.74317169189453e-05
1	1	Manual Mode	1606.51365455	-2.00147747993469	-2.00147747993469	-0.000409547828172022	0.000409547828172022	0	-0.316390346414432	4.93526458740234e-05
1	1	Manual Mode	1607.51365455	-2.00147175788879	-2.00147175788879	-0.000405959332082106	0.000405959332082106	0	-0.316503112895566	7.27176666259766e-05
1	1	Manual Mode	1608.5136546	-2.00147795677185	-2.00147795677185	-0.000402956569850774	0.000402956569850774	0	-0.316615045281677	7.05718994140625e-05
1	1	Manual Mode	1609.51365455	-2.00148630142212	-2.00148630142212	-0.000403884729806573	0.000403884729806573	0	-0.316727235478791	6.00814819335938e-05
1	1	Manual Mode	1610.51365455	-2.0014820098877	-2.0014820098877	-0.000404504687244158	0.000404504687244158	0	-0.316839597891915	6.17504119873047e-05
1	1	Manual Mode	1611.51365455	-2.00147676467896	-2.00147676467896	-0.00040493744582793	0.00040493744582793	0	-0.316952080515756	5.10215759277344e-05
1	1	Manual Mode	1612.51365472	-2.0014922618866	-2.0014922618866	-0.000408651259212223	0.000408651259212223	0	-0.317065594773723	5.41210174560547e-05
1	1	Manual Mode	1613.51365457	-2.00148272514343	-2.00148272514343	-0.000415047611237863	0.000415047611237863	0	-0.317180885759551	5.62667846679688e-05
1	1	Manual Mode	1614.51365465	-2.00148844718933	-2.00148844718933	-0.000419968765247434	0.000419968765247434	0	-0.31729754375923	5.41210174560547e-05
1	1	Manual Mode	1615.51365456	-2.00148272514343	-2.00148272514343	-0.000418262470848972	0.000418262470848972	0	-0.317413727768454	5.76972961425781e-05
1	1	Manual Mode	1616.51365455	-2.00147581100464	-2.00147581100464	-0.000416739220263685	0.000416739220263685	0	-0.317529488661814	4.33921813964844e-05
1	1	Manual Mode	1617.51365458	-2.00148391723633	-2.00148391723633	-0.000415795804013633	0.000415795804013633	0	-0.317644987499727	3.64780426025391e-05
1	1	Manual Mode	1618.51365455	-2.00149822235107	-2.00149822235107	-0.000415203092224205	0.000415203092224205	0	-0.317760321688552	2.86102294921875e-05
1	1	Manual Mode	1619.51365455	-2.00149297714233	-2.00149297714233	-0.000409543133927636	0.000409543133927636	0	-0.317874083670198	3.71932983398438e-05
1	1	Manual Mode	1620.51365455	-2.00149011611938	-2.00149011611938	-0.00040770622535093	0.00040770622535093	0	-0.317987335399462	4.67300415039063e-05
1	1	Manual Mode	1621.51365456	-2.00148963928223	-2.00148963928223	-0.000408610121138114	0.000408610121138114	0	-0.318100838212025	5.07831573486328e-05
1	1	Manual Mode	1622.51365456	-2.00149202346802	-2.00149202346802	-0.000406425204119518	0.000406425204119518	0	-0.318213734102058	4.67300415039063e-05
1	1	Manual Mode	1623.51365455	-2.00148725509644	-2.00148725509644	-0.000435944515888749	0.000435944515888749	0	-0.318334829799705	4.29153442382813e-05
1	1	Manual Mode	1624.51365455	-2.00149703025818	-2.00149703025818	-0.000437545094634929	0.000437545094634929	0	-0.31845637010377	4.74452972412109e-05
1	1	Manual Mode	1625.51365455	-2.00149965286255	-2.00149965286255	-0.000436721952538326	0.000436721952538326	0	-0.318577681757253	3.21865081787109e-05
1	1	Manual Mode	1626.51365455	-2.00148701667786	-2.00148701667786	-0.000436420696233088	0.000436420696233088	0	-0.318698909728429	3.62396240234375e-05
1	1	Manual Mode	1627.51365455	-2.00147819519043	-2.00147819519043	-0.000435558097109351	0.000435558097109351	0	-0.318819898088737	2.6702880859375e-05
1	1	Manual Mode	1628.51365463	-2.00149154663086	-2.00149154663086	-0.000434749830692592	0.000434749830692592	0	-0.318940661940257	2.71797180175781e-05
1	1	Manual Mode	1629.51365456	-2.00147700309753	-2.00147700309753	-0.00043417221660808	0.00043417221660808	0	-0.319061265325317	2.86102294921875e-05
1	1	Manual Mode	1630.51365468	-2.00146222114563	-2.00146222114563	-0.000433438106565468	0.000433438106565468	0	-0.319181664813811	4.79221343994141e-05
1	1	Manual Mode	1631.51365483	-2.00147128105164	-2.00147128105164	-0.000432794043548605	0.000432794043548605	0	-0.319301885399497	3.00407409667969e-05
1	1	Manual Mode	1632.51365455	-2.00147485733032	-2.00147485733032	-0.000431993452855773	0.000431993452855773	0	-0.319421883547246	3.26633453369141e-05
1	1	Manual Mode	1633.51365456	-2.00146460533142	-2.00146460533142	-0.00043105130532042	0.00043105130532042	0	-0.319541620022144	2.93254852294922e-05
1	1	Manual Mode	1634.51365455	-2.00147533416748	-2.00147533416748	-0.000430237361405383	0.000430237361405383	0	-0.319661130399117	3.62396240234375e-05
1	1	Manual Mode	1635.51365455	-2.00147199630737	-2.00147199630737	-0.000429572079135182	0.000429572079135182	0	-0.319780455976654	6.03199005126953e-05
1	1	Manual Mode	1636.51365455	-2.00147819519043	-2.00147819519043	-0.000428979335627887	0.000428979335627887	0	-0.319899616903217	5.7220458984375e-05
1	1	Manual Mode	1637.51365455	-2.00146245956421	-2.00146245956421	-0.000428369210729218	0.000428369210729218	0	-0.320018608350642	5.53131103515625e-05
1	1	Manual Mode	1638.51365455	-2.00144529342651	-2.00144529342651	-0.000427683184973691	0.000427683184973691	0	-0.320137409235357	3.93390655517578e-05
1	1	Manual Mode	1639.51365455	-2.00145745277405	-2.00145745277405	-0.000426559230621994	0.000426559230621994	0	-0.32025589791053	4.07695770263672e-05
1	1	Manual Mode	1640.51365455	-2.00145936012268	-2.00145936012268	-0.000425723274506933	0.000425723274506933	0	-0.320374154375671	3.88622283935547e-05
1	1	Manual Mode	1641.51365455	-2.00147199630737	-2.00147199630737	-0.000425152892096205	0.000425152892096205	0	-0.320492252401253	2.64644622802734e-05
1	1	Manual Mode	1642.51365455	-2.00147247314453	-2.00147247314453	-0.000424718864797734	0.000424718864797734	0	-0.320610229863697	2.55107879638672e-05
1	1	Manual Mode	1643.51365455	-2.00147366523743	-2.00147366523743	-0.000424199040667754	0.000424199040667754	0	-0.320728062930549	4.9591064453125e-05
1	1	Manual Mode	1644.51365462	-2.00146818161011	-2.00146818161011	-0.000423661327660521	0.000423661327660521	0	-0.320845746640915	6.41345977783203e-05
1	1	Manual Mode	1645.51365455	-2.00148463249207	-2.00148463249207	-0.000423303264654643	0.000423303264654643	0	-0.320963330872866	5.65052032470703e-05
1	1	Manual Mode	1646.51365457	-2.00148463249207	-2.00148463249207	-0.00042239007553229	0.00042239007553229	0	-0.321080661451749	7.20024108886719e-05
1	1	Manual Mode	1647.51365456	-2.0014808177948	-2.0014808177948	-0.00042155510267112	0.00042155510267112	0	-0.321197760090209	8.17775726318359e-05
1	1	Manual Mode	1648.51365456	-2.00145769119263	-2.00145769119263	-0.000420861528063135	0.000420861528063135	0	-0.321314666070226	6.866455078125e-05
1	1	Manual Mode	1649.51365462	-2.00145220756531	-2.00145220756531	-0.000418892831747088	0.000418892831747088	0	-0.321431025197138	5.17368316650391e-05
1	1	Manual Mode	1650.51365455	-2.00145363807678	-2.00145363807678	-0.000408542593798268	0.000408542593798268	0	-0.321544509243027	5.10215759277344e-05
1	1	Manual Mode	1651.51365456	-2.00146865844727	-2.00146865844727	-0.000405984833247552	0.000405984833247552	0	-0.321657282808945	5.14984130859375e-05
1	1	Manual Mode	1652.51365458	-2.00147294998169	-2.00147294998169	-0.000411521916525539	0.000411521916525539	0	-0.321771594454711	5.36441802978516e-05
1	1	Manual Mode	1653.51365471	-2.00147557258606	-2.00147557258606	-0.000410674478542453	0.000410674478542453	0	-0.32188567071358	5.26905059814453e-05
1	1	Manual Mode	1654.51365458	-2.00145959854126	-2.00145959854126	-0.000409010432343463	0.000409010432343463	0	-0.321999284707795	6.67572021484375e-05
1	1	Manual Mode	1655.51365455	-2.00147366523743	-2.00147366523743	-0.000408285583918152	0.000408285583918152	0	-0.322112697366592	7.08103179931641e-05
1	1	Manual Mode	1656.51365455	-2.00146961212158	-2.00146961212158	-0.00040651195248705	0.00040651195248705	0	-0.322225617353394	6.79492950439453e-05
1	1	Manual Mode	1657.51365462	-2.00148892402649	-2.00148892402649	-0.00040373089814934	0.00040373089814934	0	-0.322337764832952	8.7738037109375e-05
1	1	Manual Mode	1658.51365455	-2.001469373703	-2.001469373703	-0.000404763853939262	0.000404763853939262	0	-0.322450199228954	7.05718994140625e-05
1	1	Manual Mode	1659.51365455	-2.00146007537842	-2.00146007537842	-0.000412567305719511	0.000412567305719511	0	-0.322564801258321	8.32080841064453e-05
1	1	Manual Mode	1660.51365456	-2.00146412849426	-2.00146412849426	-0.000409676539278218	0.000409676539278218	0	-0.322678600298147	7.08103179931641e-05
1	1	Manual Mode	1661.51365455	-2.0014750957489	-2.0014750957489	-0.000410103017724231	0.000410103017724231	0	-0.322792517801931	6.50882720947266e-05
1	1	Manual Mode	1662.51365455	-2.00147271156311	-2.00147271156311	-0.00040770609847946	0.00040770609847946	0	-0.322905769495953	5.36441802978516e-05
1	1	Manual Mode	1663.51365455	-2.00148010253906	-2.00148010253906	-0.000407026162554488	0.000407026162554488	0	-0.323018832318885	3.45706939697266e-05
1	1	Manual Mode	1664.51365455	-2.0014762878418	-2.0014762878418	-0.000409776323689282	0.000409776323689282	0	-0.323132659075465	4.76837158203125e-05
1	1	Manual Mode	1665.51365455	-2.00147318840027	-2.00147318840027	-0.000410279527656707	0.000410279527656707	0	-0.323246625610926	6.50882720947266e-05
1	1	Manual Mode	1666.51365468	-2.00146675109863	-2.00146675109863	-0.00040769807385899	0.00040769807385899	0	-0.323359875090609	6.96182250976563e-05
1	1	Manual Mode	1667.51365455	-2.00147318840027	-2.00147318840027	-0.000405370902204787	0.000405370902204787	0	-0.323472478104361	5.93662261962891e-05
1	1	Manual Mode	1668.51365455	-2.00145387649536	-2.00145387649536	-0.000415062328328369	0.000415062328328369	0	-0.323587773195563	6.96182250976563e-05
1	1	Manual Mode	1669.51365458	-2.00144267082214	-2.00144267082214	-0.000413191576787072	0.000413191576787072	0	-0.323702548637003	6.60419464111328e-05
1	1	Manual Mode	1670.51365468	-2.00144100189209	-2.00144100189209	-0.00041074349662207	0.00041074349662207	0	-0.323816644064141	5.340576171875e-05
1	1	Manual Mode	1671.51365455	-2.00145578384399	-2.00145578384399	-0.000408526227378653	0.000408526227378653	0	-0.323930123556993	6.36577606201172e-05
1	1	Manual Mode	1672.51365455	-2.00145697593689	-2.00145697593689	-0.000406448485034241	0.000406448485034241	0	-0.324043025913947	6.50882720947266e-05
1	1	Manual Mode	1673.51365462	-2.00147318840027	-2.00147318840027	-0.000403979217333769	0.000403979217333769	0	-0.324155242371062	7.10487365722656e-05
1	1	Manual Mode	1674.51365455	-2.00147747993469	-2.00147747993469	-0.000400892656496579	0.000400892656496579	0	-0.324266601434516	8.392333984375e-05
1	1	Manual Mode	1675.51365455	-2.00147175788879	-2.00147175788879	-0.000411968345510191	0.000411968345510191	0	-0.324381037086046	8.60691070556641e-05
1	1	Manual Mode	1676.51365455	-2.00148606300354	-2.00148606300354	-0.000414414871499687	0.000414414871499687	0	-0.32449615232813	6.98566436767578e-05
1	1	Manual Mode	1677.51365456	-2.0014796257019	-2.0014796257019	-0.000411845121595067	0.000411845121595067	0	-0.324610553751939	5.7220458984375e-05
1	1	Manual Mode	1678.51365462	-2.00146746635437	-2.00146746635437	-0.000408756245353552	0.000408756245353552	0	-0.324724097160239	6.55651092529297e-05
1	1	Manual Mode	1679.51365455	-2.00147438049316	-2.00147438049316	-0.000406534186712147	0.000406534186712147	0	-0.32483702331531	6.62803649902344e-05
1	1	Manual Mode	1680.51365469	-2.00146675109863	-2.00146675109863	-0.000405432371431945	0.000405432371431945	0	-0.324949643434252	7.12871551513672e-05
1	1	Manual Mode	1681.51365458	-2.00148463249207	-2.00148463249207	-0.000403745615239846	0.000403745615239846	0	-0.325061794981704	5.14984130859375e-05
1	1	Manual Mode	1682.51365458	-2.00147104263306	-2.00147104263306	-0.000397997766732515	0.000397997766732515	0	-0.325172349916907	5.96046447753906e-05
1	1	Manual Mode	1683.51365455	-2.00148844718933	-2.00148844718933	-0.00040021481395086	0.00040021481395086	0	-0.325283520695225	6.34193420410156e-05
1	1	Manual Mode	1684.51365455	-2.00147581100464	-2.00147581100464	-0.000405947850214081	0.000405947850214081	0	-0.325396283986952	4.86373901367188e-05
1	1	Manual Mode	1685.51365458	-2.00149035453796	-2.00149035453796	-0.000402990285943895	0.000402990285943895	0	-0.325508225736405	4.98294830322266e-05
1	1	Manual Mode	1686.51365455	-2.00148463249207	-2.00148463249207	-0.000400971538832979	0.000400971538832979	0	-0.325619606716073	4.14848327636719e-05
1	1	Manual Mode	1687.51365456	-2.00147318840027	-2.00147318840027	-0.00039976610127975	0.00039976610127975	0	-0.325730652856428	4.74452972412109e-05
1	1	Manual Mode	1688.51365455	-2.00149297714233	-2.00149297714233	-0.000402217036052824	0.000402217036052824	0	-0.32584237980977	5.41210174560547e-05
1	1	Manual Mode	1689.51365455	-2.00149822235107	-2.00149822235107	-0.000401584486621853	0.000401584486621853	0	-0.325953931056054	4.67300415039063e-05
1	1	Manual Mode	1690.51365455	-2.00149869918823	-2.00149869918823	-0.000402092162808591	0.000402092162808591	0	-0.3260656233235	5.340576171875e-05
1	1	Manual Mode	1691.51365455	-2.00149297714233	-2.00149297714233	-0.000407132449128382	0.000407132449128382	0	-0.326178715670481	5.31673431396484e-05
1	1	Manual Mode	1692.51365456	-2.00149869918823	-2.00149869918823	-0.000403243711704987	0.000403243711704987	0	-0.326290727813741	5.55515289306641e-05
1	1	Manual Mode	1693.51365455	-2.00150513648987	-2.00150513648987	-0.000396991644258473	0.000396991644258473	0	-0.326401003269377	4.72068786621094e-05
1	1	Manual Mode	1694.51365455	-2.00148773193359	-2.00148773193359	-0.000398047690655915	0.000398047690655915	0	-0.326511572072337	4.26769256591797e-05
1	1	Manual Mode	1695.51365462	-2.00148129463196	-2.00148129463196	-0.000394270504972415	0.000394270504972415	0	-0.326621091664718	5.05447387695313e-05
1	1	Manual Mode	1696.51365456	-2.00147175788879	-2.00147175788879	-0.000398283576436295	0.000398283576436295	0	-0.326731725984867	4.07695770263672e-05
1	1	Manual Mode	1697.51365456	-2.00148463249207	-2.00148463249207	-0.00040079858130166	0.00040079858130166	0	-0.326843058924118	4.36305999755859e-05
1	1	Manual Mode	1698.51365455	-2.0014808177948	-2.0014808177948	-0.000403772511991461	0.000403772511991461	0	-0.326955217954105	3.45706939697266e-05
1	1	Manual Mode	1699.51365455	-2.00149059295654	-2.00149059295654	-0.000406751200361383	0.000406751200361383	0	-0.32706820439865	3.83853912353516e-05
1	1	Manual Mode	1700.51365455	-2.00149488449097	-2.00149488449097	-0.0004038989394112	0.0004038989394112	0	-0.327180398548486	2.95639038085938e-05
1	1	Manual Mode	1701.51365455	-2.0014865398407	-2.0014865398407	-0.000401933668624839	0.000401933668624839	0	-0.327292046789771	4.12464141845703e-05
1	1	Manual Mode	1702.51365469	-2.00148272514343	-2.00148272514343	-0.00039823171772298	0.00039823171772298	0	-0.327402666726847	4.02927398681641e-05
1	1	Manual Mode	1703.51365456	-2.00149703025818	-2.00149703025818	-0.0003967994339816	0.0003967994339816	0	-0.327512888777514	2.24113464355469e-05
1	1	Manual Mode	1704.51365455	-2.00147700309753	-2.00147700309753	-0.000396587970959172	0.000396587970959172	0	-0.327623052101678	2.76565551757813e-05
1	1	Manual Mode	1705.51365455	-2.00146722793579	-2.00146722793579	-0.00039644539914489	0.00039644539914489	0	-0.327733175823663	4.93526458740234e-05
1	1	Manual Mode	1706.51365473	-2.00146794319153	-2.00146794319153	-0.000399267686710313	0.000399267686710313	0	-0.327844083534379	4.26769256591797e-05
1	1	Manual Mode	1707.51365459	-2.0014705657959	-2.0014705657959	-0.000401050548040849	0.000401050548040849	0	-0.327955486448794	5.17368316650391e-05
1	1	Manual Mode	1708.51365455	-2.00147581100464	-2.00147581100464	-0.000401572877882359	0.000401572877882359	0	-0.328067034465966	4.38690185546875e-05
1	1	Manual Mode	1709.51365488	-2.0014545917511	-2.0014545917511	-0.000406024099967481	0.000406024099967481	0	-0.328179818975398	6.43730163574219e-05
1	1	Manual Mode	1710.51365455	-2.0014488697052	-2.0014488697052	-0.000405976745191347	0.000405976745191347	0	-0.328292590256293	4.98294830322266e-05
1	1	Manual Mode	1711.51365455	-2.00147032737732	-2.00147032737732	-0.000404972906403763	0.000404972906403763	0	-0.328405082730294	2.38418579101563e-05
1	1	Manual Mode	1712.51365457	-2.00146722793579	-2.00146722793579	-0.000403423361706342	0.000403423361706342	0	-0.328517144777453	1.71661376953125e-05
1	1	Manual Mode	1713.51365455	-2.00147819519043	-2.00147819519043	-0.000401846349335692	0.000401846349335692	0	-0.328628768761147	1.31130218505859e-05
1	1	Manual Mode	1714.51365455	-2.00148463249207	-2.00148463249207	-0.000399095648997151	0.000399095648997151	0	-0.328739628663647	3.71932983398438e-05
1	1	Manual Mode	1715.51365456	-2.00147390365601	-2.00147390365601	-0.000398541157238026	0.000398541157238026	0	-0.328850334541764	1.62124633789063e-05
1	1	Manual Mode	1716.51365455	-2.00147104263306	-2.00147104263306	-0.000413605463239699	0.000413605463239699	0	-0.328965224947071	1.97887420654297e-05
1	1	Manual Mode	1717.51365456	-2.00147223472595	-2.00147223472595	-0.000412405386006072	0.000412405386006072	0	-0.329079781999885	1.38282775878906e-05
1	1	Manual Mode	1718.51365458	-2.00148916244507	-2.00148916244507	-0.000411925938721383	0.000411925938721383	0	-0.32919420587404	2.78949737548828e-05
1	1	Manual Mode	1719.51365458	-2.00147271156311	-2.00147271156311	-0.000411597119589313	0.000411597119589313	0	-0.329308538407259	1.9073486328125e-05
1	1	Manual Mode	1720.51365455	-2.00147771835327	-2.00147771835327	-0.000411261037065592	0.000411261037065592	0	-0.329422777580795	3.814697265625e-05
1	1	Manual Mode	1721.51365455	-2.00146985054016	-2.00146985054016	-0.000410987533894391	0.000410987533894391	0	-0.329536940784655	2.83718109130859e-05
1	1	Manual Mode	1722.51365776	-2.0014750957489	-2.0014750957489	-0.000410599687810957	0.000410599687810957	0	-0.329650996619609	3.31401824951172e-05
1	1	Manual Mode	1723.51365455	-2.00149202346802	-2.00149202346802	-0.000410134196387955	0.000410134196387955	0	-0.329764922419569	3.07559967041016e-05
1	1	Manual Mode	1724.51365462	-2.00147771835327	-2.00147771835327	-0.00040977020214086	0.00040977020214086	0	-0.329878747483687	3.12328338623047e-05
1	1	Manual Mode	1725.51365455	-2.00148391723633	-2.00148391723633	-0.000409446489585452	0.000409446489585452	0	-0.329992482611722	2.57492065429688e-05
1	1	Manual Mode	1726.51365455	-2.00149488449097	-2.00149488449097	-0.000409045163408344	0.000409045163408344	0	-0.330106106268224	4.02927398681641e-05
1	1	Manual Mode	1727.5136547	-2.00147581100464	-2.00147581100464	-0.000409989594630156	0.000409989594630156	0	-0.330219992283815	2.38418579101563e-05
1	1	Manual Mode	1728.51365455	-2.0014705657959	-2.0014705657959	-0.000409133561104985	0.000409133561104985	0	-0.330333640478186	3.814697265625e-05
1	1	Manual Mode	1729.51365455	-2.00147438049316	-2.00147438049316	-0.000408404779664108	0.000408404779664108	0	-0.330447086250315	3.21865081787109e-05
1	1	Manual Mode	1730.51365462	-2.00145792961121	-2.00145792961121	-0.000407728332704557	0.000407728332704557	0	-0.330560344128439	3.86238098144531e-05
1	1	Manual Mode	1731.51365456	-2.00144195556641	-2.00144195556641	-0.000406991304618137	0.000406991304618137	0	-0.330673397261827	4.33921813964844e-05
1	1	Manual Mode	1732.51365457	-2.00145936012268	-2.00145936012268	-0.000406365574528672	0.000406365574528672	0	-0.330786276589214	3.29017639160156e-05
1	1	Manual Mode	1733.51365465	-2.00147652626038	-2.00147652626038	-0.000405952925072877	0.000405952925072877	0	-0.330899041299644	2.57492065429688e-05
1	1	Manual Mode	1734.51365455	-2.00147271156311	-2.00147271156311	-0.000405559940694913	0.000405559940694913	0	-0.331011696827461	2.95639038085938e-05
1	1	Manual Mode	1735.51365455	-2.0014660358429	-2.0014660358429	-0.000405187541212938	0.000405187541212938	0	-0.331124248922242	2.59876251220703e-05
1	1	Manual Mode	1736.51365465	-2.00144934654236	-2.00144934654236	-0.000404826687034722	0.000404826687034722	0	-0.331236700790997	2.31266021728516e-05
1	1	Manual Mode	1737.51365462	-2.00145792961121	-2.00145792961121	-0.000404485593087941	0.000404485593087941	0	-0.331349057896817	4.12464141845703e-05
1	1	Manual Mode	1738.51365455	-2.00145530700684	-2.00145530700684	-0.000404131304508291	0.000404131304508291	0	-0.331461316584656	3.02791595458984e-05
1	1	Manual Mode	1739.51365455	-2.00147175788879	-2.00147175788879	-0.000403749357948208	0.000403749357948208	0	-0.331573469184086	3.12328338623047e-05
1	1	Manual Mode	1740.51365456	-2.00146102905273	-2.00146102905273	-0.000403361702171979	0.000403361702171979	0	-0.331685514102476	3.31401824951172e-05
1	1	Manual Mode	1741.51365455	-2.00146222114563	-2.00146222114563	-0.000403190076791094	0.000403190076791094	0	-0.33179751134491	4.79221343994141e-05
1	1	Manual Mode	1742.51365462	-2.00148582458496	-2.00148582458496	-0.000410194301746812	0.000410194301746812	0	-0.331911454214482	6.65187835693359e-05
1	1	Manual Mode	1743.51365469	-2.00149059295654	-2.00149059295654	-0.000409503994079177	0.000409503994079177	0	-0.332025205331911	5.38825988769531e-05
1	1	Manual Mode	1744.51365462	-2.00147485733032	-2.00147485733032	-0.000409025498330512	0.000409025498330512	0	-0.332138823517938	4.9591064453125e-05
1	1	Manual Mode	1745.51365455	-2.00146794319153	-2.00146794319153	-0.000408671653801007	0.000408671653801007	0	-0.332252343413826	6.53266906738281e-05
1	1	Manual Mode	1746.51365456	-2.00145959854126	-2.00145959854126	-0.000407903573922333	0.000407903573922333	0	-0.33236564996327	5.45978546142578e-05
1	1	Manual Mode	1747.51365485	-2.00145363807678	-2.00145363807678	-0.000407164769635335	0.000407164769635335	0	-0.332478751320968	5.14984130859375e-05
1	1	Manual Mode	1748.51365455	-2.00145578384399	-2.00145578384399	-0.000406423903686951	0.000406423903686951	0	-0.332591646815902	4.83989715576172e-05
1	1	Manual Mode	1749.51365455	-2.00146675109863	-2.00146675109863	-0.000405750216181871	0.000405750216181871	0	-0.332704355209286	4.62532043457031e-05
1	1	Manual Mode	1750.51365462	-2.00145959854126	-2.00145959854126	-0.000404976490522787	0.000404976490522787	0	-0.33281684868675	4.12464141845703e-05
1	1	Manual Mode	1751.51365469	-2.00146651268005	-2.00146651268005	-0.000404188935873486	0.000404188935873486	0	-0.332929123399018	3.69548797607422e-05
1	1	Manual Mode	1752.51365455	-2.00146460533142	-2.00146460533142	-0.000403269212870434	0.000403269212870434	0	-0.333041142609133	5.03063201904297e-05
1	1	Manual Mode	1753.51365456	-2.00147199630737	-2.00147199630737	-0.000402382032399407	0.000402382032399407	0	-0.333152915397028	4.81605529785156e-05
1	1	Manual Mode	1754.51365492	-2.00144505500793	-2.00144505500793	-0.00040148444846785	0.00040148444846785	0	-0.333264438895084	5.81741333007813e-05
1	1	Manual Mode	1755.51365481	-2.00144720077515	-2.00144720077515	-0.000400904296953941	0.000400904296953941	0	-0.333375801187544	5.41210174560547e-05
1	1	Manual Mode	1756.51365455	-2.00145387649536	-2.00145387649536	-0.000401998943996094	0.000401998943996094	0	-0.333487467531843	5.19752502441406e-05
1	1	Manual Mode	1757.51365455	-2.00146985054016	-2.00146985054016	-0.000401233940750565	0.000401233940750565	0	-0.333598921404274	7.43865966796875e-05
1	1	Manual Mode	1758.51365496	-2.00147318840027	-2.00147318840027	-0.000400077316995374	0.000400077316995374	0	-0.333710054037892	6.46114349365234e-05
1	1	Manual Mode	1759.51365455	-2.00146412849426	-2.00146412849426	-0.000398535574893351	0.000398535574893351	0	-0.333820758318863	5.55515289306641e-05
1	1	Manual Mode	1760.51365455	-2.00147271156311	-2.00147271156311	-0.000396094567812795	0.000396094567812795	0	-0.3339307845877	6.65187835693359e-05
1	1	Manual Mode	1761.51365455	-2.00148797035217	-2.00148797035217	-0.000389714169874494	0.000389714169874494	0	-0.334039038523776	4.91142272949219e-05
1	1	Manual Mode	1762.51365456	-2.00147032737732	-2.00147032737732	-0.000392861914478035	0.000392861914478035	0	-0.334148166834445	2.57492065429688e-05
1	1	Manual Mode	1763.51365455	-2.00146102905273	-2.00146102905273	-0.000391163993596586	0.000391163993596586	0	-0.334256823498246	2.59876251220703e-05
1	1	Manual Mode	1764.51365458	-2.00145626068115	-2.00145626068115	-0.000388961853775953	0.000388961853775953	0	-0.334364868460869	2.00271606445313e-05
1	1	Manual Mode	1765.51365455	-2.00144195556641	-2.00144195556641	-0.000387891122005872	0.000387891122005872	0	-0.334472615991528	3.0517578125e-05
1	1	Manual Mode	1766.5136547	-2.00145554542542	-2.00145554542542	-0.000385832664124882	0.000385832664124882	0	-0.334579791747639	3.64780426025391e-05
1	1	Manual Mode	1767.51365512	-2.00145363807678	-2.00145363807678	-0.000382248767125749	0.000382248767125749	0	-0.334685972005325	2.50339508056641e-05
1	1	Manual Mode	1768.51365509	-2.00145125389099	-2.00145125389099	-0.000380575205566518	0.000380575205566518	0	-0.334791687337033	2.38418579101563e-05
1	1	Manual Mode	1769.51365455	-2.0014660358429	-2.0014660358429	-0.000382788541794368	0.000382788541794368	0	-0.334898017430113	2.288818359375e-05
1	1	Manual Mode	1770.51365455	-2.00146007537842	-2.00146007537842	-0.000381703378394588	0.000381703378394588	0	-0.335004046146334	2.38418579101563e-05
1	1	Manual Mode	1771.51365455	-2.00147128105164	-2.00147128105164	-0.000387068328805811	0.000387068328805811	0	-0.335111565126558	2.93254852294922e-05
1	1	Manual Mode	1772.51365455	-2.00145745277405	-2.00145745277405	-0.000386139661364132	0.000386139661364132	0	-0.335218826143603	1.52587890625e-05
1	1	Manual Mode	1773.51365455	-2.00147128105164	-2.00147128105164	-0.000377742133926155	0.000377742133926155	0	-0.335323754514138	1.52587890625e-05
1	1	Manual Mode	1774.51365457	-2.00145840644836	-2.00145840644836	-0.000380968475405289	0.000380968475405289	0	-0.335429579092756	1.40666961669922e-05
1	1	Manual Mode	1775.51365456	-2.00145506858826	-2.00145506858826	-0.000378757866914041	0.000378757866914041	0	-0.335534789610291	1.74045562744141e-05
1	1	Manual Mode	1776.51365458	-2.00146198272705	-2.00146198272705	-0.000382086815694443	0.000382086815694443	0	-0.335640924838996	9.29832458496094e-06
1	1	Manual Mode	1777.51365455	-2.00146770477295	-2.00146770477295	-0.000383245120496611	0.000383245120496611	0	-0.335747381813718	1.04904174804688e-05
1	1	Manual Mode	1778.51365455	-2.00146555900574	-2.00146555900574	-0.00037900456848723	0.00037900456848723	0	-0.33585266086052	7.62939453125e-06
1	1	Manual Mode	1779.51365455	-2.00148701667786	-2.00148701667786	-0.000383810935534423	0.000383810935534423	0	-0.335959275009279	-5.24520874023438e-06
1	1	Manual Mode	1780.51365455	-2.00147676467896	-2.00147676467896	-0.000383089354049462	0.000383089354049462	0	-0.336065688718738	-5.7220458984375e-06
1	1	Manual Mode	1781.51365456	-2.00146746635437	-2.00146746635437	-0.000382834342394996	0.000382834342394996	0	-0.336172031592689	4.52995300292969e-06
1	1	Manual Mode	1782.51365455	-2.00147414207458	-2.00147414207458	-0.000380813914237104	0.000380813914237104	0	-0.336277813234474	1.9073486328125e-06
1	1	Manual Mode	1783.51365455	-2.00148153305054	-2.00148153305054	-0.000380138482249312	0.000380138482249312	0	-0.336383407257321	1.47819519042969e-05
1	1	Manual Mode	1784.51365455	-2.00147318840027	-2.00147318840027	-0.000382071337375118	0.000382071337375118	0	-0.33648953818437	1.33514404296875e-05
1	1	Manual Mode	1785.51365456	-2.00147819519043	-2.00147819519043	-0.000387913387948837	0.000387913387948837	0	-0.336597291904322	1.78813934326172e-05
1	1	Manual Mode	1786.51365455	-2.0014762878418	-2.0014762878418	-0.000383264246370696	0.000383264246370696	0	-0.336703754193916	1.66893005371094e-05
1	1	Manual Mode	1787.51365504	-2.00148797035217	-2.00148797035217	-0.00038033376915933	0.00038033376915933	0	-0.336809402514895	3.76701354980469e-05
1	1	Manual Mode	1788.51365455	-2.00146842002869	-2.00146842002869	-0.000379320224704299	0.000379320224704299	0	-0.33691476919235	3.17096710205078e-05
1	1	Manual Mode	1789.51365457	-2.00145244598389	-2.00145244598389	-0.0003767039446881	0.0003767039446881	0	-0.337019409179078	3.74317169189453e-05
1	1	Manual Mode	1790.51365455	-2.0014660358429	-2.0014660358429	-0.000378144316485685	0.000378144316485685	0	-0.33712444926489	2.90870666503906e-05
1	1	Manual Mode	1791.51365462	-2.00146627426147	-2.00146627426147	-0.000379704169490034	0.000379704169490034	0	-0.337229922652687	3.24249267578125e-05
1	1	Manual Mode	1792.51365494	-2.00147175788879	-2.00147175788879	-0.0003795043152071	0.0003795043152071	0	-0.337335340551756	4.00543212890625e-05
1	1	Manual Mode	1793.51365469	-2.00146627426147	-2.00146627426147	-0.000379477957659232	0.000379477957659232	0	-0.337440751069197	3.40938568115234e-05
1	1	Manual Mode	1794.51365455	-2.00145554542542	-2.00145554542542	-0.000379563817926475	0.000379563817926475	0	-0.337546185448305	4.52995300292969e-06
1	1	Manual Mode	1795.51365455	-2.00145220756531	-2.00145220756531	-0.000379301352573154	0.000379301352573154	0	-0.337651546935131	2.6702880859375e-05
1	1	Manual Mode	1796.51365455	-2.00145626068115	-2.00145626068115	-0.000377826630325098	0.000377826630325098	0	-0.337756498776888	2.69412994384766e-05
1	1	Manual Mode	1797.51365455	-2.00145196914673	-2.00145196914673	-0.000372886667620117	0.000372886667620117	0	-0.337860078406782	3.02791595458984e-05
1	1	Manual Mode	1798.51365455	-2.001469373703	-2.001469373703	-0.000379155355229186	0.000379155355229186	0	-0.337965399338791	4.26769256591797e-05
1	1	Manual Mode	1799.51365455	-2.0014705657959	-2.0014705657959	-0.00038279729592579	0.00038279729592579	0	-0.338071731920992	4.22000885009766e-05
1	1	Manual Mode	1800.51365458	-2.00145578384399	-2.00145578384399	-0.000380222312573038	0.000380222312573038	0	-0.338177349233209	5.17368316650391e-05
1	1	Manual Mode	1801.51365462	-2.00145483016968	-2.00145483016968	-0.000379603560414416	0.000379603560414416	0	-0.338282794670875	4.36305999755859e-05
1	1	Manual Mode	1802.51365456	-2.00145530700684	-2.00145530700684	-0.000378407035581946	0.000378407035581946	0	-0.338387907730008	5.98430633544922e-05
1	1	Manual Mode	1803.51365456	-2.00145244598389	-2.00145244598389	-0.000377701503337925	0.000377701503337925	0	-0.338492824814268	4.29153442382813e-05
1	1	Manual Mode	1804.51365458	-2.00145578384399	-2.00145578384399	-0.000376739785878342	0.000376739785878342	0	-0.338597474756883	4.41074371337891e-05
1	1	Manual Mode	1805.51365469	-2.00144648551941	-2.00144648551941	-0.000377710384340817	0.000377710384340817	0	-0.33870239431963	3.64780426025391e-05
1	1	Manual Mode	1806.51365462	-2.00145387649536	-2.00145387649536	-0.000377460606134484	0.000377460606134484	0	-0.338807244480661	4.1961669921875e-05
1	1	Manual Mode	1807.51365456	-2.00146245956421	-2.00146245956421	-0.000378004979893886	0.000378004979893886	0	-0.338912245857665	2.59876251220703e-05
1	1	Manual Mode	1808.51365461	-2.00146055221558	-2.00146055221558	-0.000377024295149555	0.000377024295149555	0	-0.339016974833776	3.4332275390625e-05
1	1	Manual Mode	1809.51365455	-2.00144505500793	-2.00144505500793	-0.000376358378522005	0.000376358378522005	0	-0.339121518821537	4.36305999755859e-05
1	1	Manual Mode	1810.51365469	-2.00143694877625	-2.00143694877625	-0.000376134545531263	0.000376134545531263	0	-0.339226000654368	3.4332275390625e-05
1	1	Manual Mode	1811.51365455	-2.00144624710083	-2.00144624710083	-0.000374907983878298	0.000374907983878298	0	-0.339330141746421	4.72068786621094e-05
1	1	Manual Mode	1812.51365456	-2.00144195556641	-2.00144195556641	-0.000380528770608541	0.000380528770608541	0	-0.339435844183758	2.33650207519531e-05
1	1	Manual Mode	1813.51365455	-2.00146007537842	-2.00146007537842	-0.000378833609181562	0.000378833609181562	0	-0.339541075740812	3.60012054443359e-05
1	1	Manual Mode	1814.51365456	-2.00147700309753	-2.00147700309753	-0.00037798724960597	0.00037798724960597	0	-0.339646072200086	4.17232513427734e-05
1	1	Manual Mode	1815.51365468	-2.00147104263306	-2.00147104263306	-0.000377349149548192	0.000377349149548192	0	-0.339750891420872	6.05583190917969e-05
1	1	Manual Mode	1816.51365455	-2.00145697593689	-2.00145697593689	-0.000376414043379416	0.000376414043379416	0	-0.339855450863773	5.05447387695313e-05
1	1	Manual Mode	1817.51365455	-2.00145053863525	-2.00145053863525	-0.000375171147024704	0.000375171147024704	0	-0.33995966507128	4.76837158203125e-05
1	1	Manual Mode	1818.51365469	-2.0014545917511	-2.0014545917511	-0.000374132577172239	0.000374132577172239	0	-0.340063590801711	5.48362731933594e-05
1	1	Manual Mode	1819.51365463	-2.00146555900574	-2.00146555900574	-0.000372545573673335	0.000372545573673335	0	-0.340167075677078	5.45978546142578e-05
1	1	Manual Mode	1820.51365455	-2.00145220756531	-2.00145220756531	-0.000371350222401962	0.000371350222401962	0	-0.340270228508382	4.36305999755859e-05
1	1	Manual Mode	1821.51365455	-2.00144982337952	-2.00144982337952	-0.000371795350954048	0.000371795350954048	0	-0.340373504994758	4.64916229248047e-05
1	1	Manual Mode	1822.51365455	-2.00144529342651	-2.00144529342651	-0.000377872145464918	0.000377872145464918	0	-0.340478469479609	4.41074371337891e-05
1	1	Manual Mode	1823.5136547	-2.0014476776123	-2.0014476776123	-0.000376155225580854	0.000376155225580854	0	-0.340582957057944	3.33786010742188e-05
1	1	Manual Mode	1824.51365455	-2.00144481658936	-2.00144481658936	-0.000378389019833223	0.000378389019833223	0	-0.340688065103242	2.69412994384766e-05
1	1	Manual Mode	1825.51365459	-2.00144147872925	-2.00144147872925	-0.000377903324128642	0.000377903324128642	0	-0.340793038253033	3.26633453369141e-05
1	1	Manual Mode	1826.51365455	-2.00144004821777	-2.00144004821777	-0.000376941416361854	0.000376941416361854	0	-0.340897744197834	3.52859497070313e-05
1	1	Manual Mode	1827.51365462	-2.00144219398499	-2.00144219398499	-0.000366877114988284	0.000366877114988284	0	-0.340999654514686	3.24249267578125e-05
1	1	Manual Mode	1828.51365455	-2.00145745277405	-2.00145745277405	-0.000369961550728353	0.000369961550728353	0	-0.341102421604917	3.45706939697266e-05
1	1	Manual Mode	1829.51365455	-2.00144815444946	-2.00144815444946	-0.000372594038574831	0.000372594038574831	0	-0.341205919948966	2.36034393310547e-05
1	1	Manual Mode	1830.51365513	-2.00144147872925	-2.00144147872925	-0.000373379817023553	0.000373379817023553	0	-0.341309636624961	2.00271606445313e-05
1	1	Manual Mode	1831.51365456	-2.00144743919373	-2.00144743919373	-0.000373521469019678	0.000373521469019678	0	-0.341413392529437	2.86102294921875e-05
1	1	Manual Mode	1832.51365456	-2.00146222114563	-2.00146222114563	-0.000369356849585022	0.000369356849585022	0	-0.341515991654322	2.98023223876953e-05
1	1	Manual Mode	1833.51365455	-2.00145101547241	-2.00145101547241	-0.000367984227152354	0.000367984227152354	0	-0.341618209494175	2.81333923339844e-05
1	1	Manual Mode	1834.51365456	-2.00144076347351	-2.00144076347351	-0.000370603900980373	0.000370603900980373	0	-0.341721155023255	2.05039978027344e-05
1	1	Manual Mode	1835.51365455	-2.00146651268005	-2.00146651268005	-0.000370709616632653	0.000370709616632653	0	-0.341824129915734	1.71661376953125e-05
1	1	Manual Mode	1836.51365462	-2.00146746635437	-2.00146746635437	-0.000370399320735186	0.000370399320735186	0	-0.341927018623141	2.50339508056641e-05
1	1	Manual Mode	1837.51365467	-2.00146532058716	-2.00146532058716	-0.000370550551527287	0.000370550551527287	0	-0.342029949337045	3.76701354980469e-05
1	1	Manual Mode	1838.51365455	-2.00146675109863	-2.00146675109863	-0.000369935827537835	0.000369935827537835	0	-0.342132709276807	4.43458557128906e-05
1	1	Manual Mode	1839.51365455	-2.00146317481995	-2.00146317481995	-0.000368924630204997	0.000368924630204997	0	-0.342235188340753	3.26633453369141e-05
1	1	Manual Mode	1840.51365455	-2.00145745277405	-2.00145745277405	-0.000368397637836969	0.000368397637836969	0	-0.34233752101793	4.72068786621094e-05
1	1	Manual Mode	1841.51365455	-2.00147366523743	-2.00147366523743	-0.000368266801633652	0.000368266801633652	0	-0.342439817351717	3.83853912353516e-05
1	1	Manual Mode	1842.51365456	-2.00145888328552	-2.00145888328552	-0.000371958063614173	0.000371958063614173	0	-0.342543139037088	3.50475311279297e-05
1	1	Manual Mode	1843.51365455	-2.00145053863525	-2.00145053863525	-0.00037378054056118	0.00037378054056118	0	-0.342646966963983	3.26633453369141e-05
1	1	Manual Mode	1844.51365455	-2.00145649909973	-2.00145649909973	-0.000370851554089585	0.000370851554089585	0	-0.342749981284564	1.88350677490234e-05
1	1	Manual Mode	1845.51365456	-2.00145959854126	-2.00145959854126	-0.000367884125562616	0.000367884125562616	0	-0.342852171320464	1.81198120117188e-05
1	1	Manual Mode	1846.51365455	-2.001460313797	-2.001460313797	-0.000367627179118235	0.000367627179118235	0	-0.342954289980309	2.74181365966797e-05
1	1	Manual Mode	1847.51365458	-2.00146579742432	-2.00146579742432	-0.000368871090444706	0.000368871090444706	0	-0.343056754175173	2.6702880859375e-05
1	1	Manual Mode	1848.51365455	-2.00147223472595	-2.00147223472595	-0.000367750022418949	0.000367750022418949	0	-0.343158906956114	2.62260437011719e-05
1	1	Manual Mode	1849.51365462	-2.00144338607788	-2.00144338607788	-0.000367072782512712	0.000367072782512712	0	-0.34326087162506	3.93390655517578e-05
1	1	Manual Mode	1850.51365456	-2.00145673751831	-2.00145673751831	-0.000369691790265514	0.000369691790265514	0	-0.343363563782861	3.62396240234375e-05
1	1	Manual Mode	1851.5136546	-2.00146198272705	-2.00146198272705	-0.000368186714018288	0.000368186714018288	0	-0.34346583787418	3.95774841308594e-05
1	1	Manual Mode	1852.51365455	-2.00147247314453	-2.00147247314453	-0.000368410991059174	0.000368410991059174	0	-0.343568174255468	5.26905059814453e-05
1	1	Manual Mode	1853.51365462	-2.00145101547241	-2.00145101547241	-0.000371988005281065	0.000371988005281065	0	-0.343671504264168	4.67300415039063e-05
1	1	Manual Mode	1854.51365455	-2.00146675109863	-2.00146675109863	-0.000366486509450381	0.000366486509450381	0	-0.343773306065223	3.86238098144531e-05
1	1	Manual Mode	1855.51365455	-2.00147700309753	-2.00147700309753	-0.000369034183719241	0.000369034183719241	0	-0.3438758155607	3.98159027099609e-05
1	1	Manual Mode	1856.51365455	-2.00146770477295	-2.00146770477295	-0.000374112721787202	0.000374112721787202	0	-0.343979735761197	2.36034393310547e-05
1	1	Manual Mode	1857.51365458	-2.00146126747131	-2.00146126747131	-0.000376965807401939	0.000376965807401939	0	-0.344084448488617	3.52859497070313e-05
1	1	Manual Mode	1858.51365462	-2.00147795677185	-2.00147795677185	-0.000374773817298897	0.000374773817298897	0	-0.344188552330919	4.76837158203125e-05
1	1	Manual Mode	1859.51365455	-2.00146412849426	-2.00146412849426	-0.000367877115913905	0.000367877115913905	0	-0.34429074041152	4.17232513427734e-05
1	1	Manual Mode	1860.51365455	-2.00145530700684	-2.00145530700684	-0.000361167549946991	0.000361167549946991	0	-0.34439106473095	4.31537628173828e-05
1	1	Manual Mode	1861.51365455	-2.00145125389099	-2.00145125389099	-0.000368518197451225	0.000368518197451225	0	-0.344493430896908	4.24385070800781e-05
1	1	Manual Mode	1862.51365455	-2.00145959854126	-2.00145959854126	-0.000367761123672564	0.000367761123672564	0	-0.344595586764595	5.36441802978516e-05
1	1	Manual Mode	1863.51365455	-2.00146055221558	-2.00146055221558	-0.000365583438327751	0.000365583438327751	0	-0.344697137719686	5.79357147216797e-05
1	1	Manual Mode	1864.51365469	-2.00146412849426	-2.00146412849426	-0.000364865345808211	0.000364865345808211	0	-0.344798489218822	4.79221343994141e-05
1	1	Manual Mode	1865.51365462	-2.00145959854126	-2.00145959854126	-0.0003679308459814	0.0003679308459814	0	-0.344900692224441	5.7220458984375e-05
1	1	Manual Mode	1866.51365462	-2.00146198272705	-2.00146198272705	-0.000367714181228707	0.000367714181228707	0	-0.34500283505256	2.86102294921875e-05
1	1	Manual Mode	1867.51365509	-2.00145030021667	-2.00145030021667	-0.00036679728111586	0.00036679728111586	0	-0.34510472323409	2.24113464355469e-05
1	1	Manual Mode	1868.51365455	-2.00147318840027	-2.00147318840027	-0.000362329311996713	0.000362329311996713	0	-0.345205370210851	3.52859497070313e-05
1	1	Manual Mode	1869.51365456	-2.00147819519043	-2.00147819519043	-0.000371832587730458	0.000371832587730458	0	-0.345308657041809	5.05447387695313e-05
1	1	Manual Mode	1870.51365455	-2.00148034095764	-2.00148034095764	-0.000368889867422249	0.000368889867422249	0	-0.345411126448402	3.29017639160156e-05
1	1	Manual Mode	1871.51365455	-2.00147581100464	-2.00147581100464	-0.000365590447976462	0.000365590447976462	0	-0.345512679350618	2.43186950683594e-05
1	1	Manual Mode	1872.51365455	-2.00148844718933	-2.00148844718933	-0.000362965826161118	0.000362965826161118	0	-0.345613503191218	4.26769256591797e-05
1	1	Manual Mode	1873.51365462	-2.0014922618866	-2.0014922618866	-0.00036440486580827	0.00036440486580827	0	-0.345714726772139	5.340576171875e-05
1	1	Manual Mode	1874.51365455	-2.00147390365601	-2.00147390365601	-0.000367344001997455	0.000367344001997455	0	-0.345816766765551	4.83989715576172e-05
1	1	Manual Mode	1875.51365456	-2.00147438049316	-2.00147438049316	-0.000365515879270038	0.000365515879270038	0	-0.345918298955253	4.45842742919922e-05
1	1	Manual Mode	1876.51365456	-2.0014660358429	-2.0014660358429	-0.000365112142535002	0.000365112142535002	0	-0.346019718994846	4.07695770263672e-05
1	1	Manual Mode	1877.51365455	-2.00145125389099	-2.00145125389099	-0.000365050736743578	0.000365050736743578	0	-0.34612112197626	2.59876251220703e-05
1	1	Manual Mode	1878.51365455	-2.00146842002869	-2.00146842002869	-0.000364972012996516	0.000364972012996516	0	-0.346222503090982	1.54972076416016e-05
1	1	Manual Mode	1879.51365455	-2.00146102905273	-2.00146102905273	-0.000365036527138951	0.000365036527138951	0	-0.346323902126298	3.55243682861328e-05
1	1	Manual Mode	1880.51365455	-2.00144481658936	-2.00144481658936	-0.000364303558939568	0.000364303558939568	0	-0.346425097559337	2.64644622802734e-05
1	1	Manual Mode	1881.51365455	-2.00144028663635	-2.00144028663635	-0.000364281451585941	0.000364281451585941	0	-0.346526286851444	2.40802764892578e-05
1	1	Manual Mode	1882.51365462	-2.00145745277405	-2.00145745277405	-0.000364911273280309	0.000364911273280309	0	-0.346627651101117	3.74317169189453e-05
1	1	Manual Mode	1883.51365455	-2.00146532058716	-2.00146532058716	-0.000366251067720145	0.000366251067720145	0	-0.346729387501696	3.814697265625e-05
1	1	Manual Mode	1884.51365455	-2.00146412849426	-2.00146412849426	-0.000366074684659139	0.000366074684659139	0	-0.346831074914101	2.6702880859375e-05
1	1	Manual Mode	1885.51365455	-2.00147747993469	-2.00147747993469	-0.000366460944849199	0.000366460944849199	0	-0.346932869621004	2.02655792236328e-05
1	1	Manual Mode	1886.5136546	-2.00148248672485	-2.00148248672485	-0.000366022191588475	0.000366022191588475	0	-0.347034542457084	2.31266021728516e-05
1	1	Manual Mode	1887.51365456	-2.00148034095764	-2.00148034095764	-0.000365529454517316	0.000365529454517316	0	-0.347136078412611	3.64780426025391e-05
1	1	Manual Mode	1888.51365455	-2.00147485733032	-2.00147485733032	-0.000365433222507409	0.000365433222507409	0	-0.34723758764007	4.29153442382813e-05
1	1	Manual Mode	1889.51365462	-2.00148630142212	-2.00148630142212	-0.000364704853398809	0.000364704853398809	0	-0.347338894550883	2.81333923339844e-05
1	1	Manual Mode	1890.51365462	-2.00148773193359	-2.00148773193359	-0.000363981368841799	0.000363981368841799	0	-0.347440000486673	2.57492065429688e-05
1	1	Manual Mode	1891.51365455	-2.00146913528442	-2.00146913528442	-0.000364642052021217	0.000364642052021217	0	-0.347541289938477	3.00407409667969e-05
1	1	Manual Mode	1892.51365455	-2.00147175788879	-2.00147175788879	-0.000363655975239416	0.000363655975239416	0	-0.347642305487155	2.93254852294922e-05
1	1	Manual Mode	1893.51365455	-2.00146436691284	-2.00146436691284	-0.000363235872084764	0.000363235872084764	0	-0.347743204340512	4.24385070800781e-05
1	1	Manual Mode	1894.51365455	-2.00147223472595	-2.00147223472595	-0.000362978449872371	0.000362978449872371	0	-0.347844031687699	4.67300415039063e-05
1	1	Manual Mode	1895.51365455	-2.00147652626038	-2.00147652626038	-0.000365122292252592	0.000365122292252592	0	-0.347945454546658	4.55379486083984e-05
1	1	Manual Mode	1896.51365509	-2.00147533416748	-2.00147533416748	-0.0003703078464054	0.0003703078464054	0	-0.348048317892872	5.10215759277344e-05
1	1	Manual Mode	1897.51365457	-2.00147318840027	-2.00147318840027	-0.000367310095597129	0.000367310095597129	0	-0.348150348421926	4.72068786621094e-05
1	1	Manual Mode	1898.51365455	-2.00148177146912	-2.00148177146912	-0.000364290205717362	0.000364290205717362	0	-0.348251540143713	3.98159027099609e-05
1	1	Manual Mode	1899.51365455	-2.0014922618866	-2.0014922618866	-0.000359150642472388	0.000359150642472388	0	-0.348351304211067	4.43458557128906e-05
1	1	Manual Mode	1900.51365455	-2.00149989128113	-2.00149989128113	-0.000365522888918749	0.000365522888918749	0	-0.348452838346877	4.76837158203125e-05
1	1	Manual Mode	1901.51365455	-2.00148677825928	-2.00148677825928	-0.000360141667241514	0.000360141667241514	0	-0.348552877698889	3.07559967041016e-05
1	1	Manual Mode	1902.51365455	-2.00148463249207	-2.00148463249207	-0.000367075700556519	0.000367075700556519	0	-0.348654843171266	4.12464141845703e-05
1	1	Manual Mode	1903.51365455	-2.00148606300354	-2.00148606300354	-0.000365338100622864	0.000365338100622864	0	-0.348756325976994	2.24113464355469e-05
1	1	Manual Mode	1904.51365462	-2.00147318840027	-2.00147318840027	-0.000363170469842039	0.000363170469842039	0	-0.348857206670123	3.40938568115234e-05
1	1	Manual Mode	1905.51365455	-2.00148725509644	-2.00148725509644	-0.000360572269010298	0.000360572269010298	0	-0.348957365626726	1.43051147460938e-05
1	1	Manual Mode	1906.51365455	-2.0014796257019	-2.0014796257019	-0.00035995548335946	0.00035995548335946	0	-0.349057353260992	1.95503234863281e-05
1	1	Manual Mode	1907.51365456	-2.00146055221558	-2.00146055221558	-0.000364186678597938	0.000364186678597938	0	-0.349158516228281	2.45571136474609e-05
1	1	Manual Mode	1908.5136548	-2.0014750957489	-2.0014750957489	-0.000362155117468563	0.000362155117468563	0	-0.349259114896166	3.55243682861328e-05
1	1	Manual Mode	1909.51365455	-2.00147032737732	-2.00147032737732	-0.000357979143037352	0.000357979143037352	0	-0.34935855352215	2.16960906982422e-05
1	1	Manual Mode	1910.51365462	-2.00146770477295	-2.00146770477295	-0.000364481527893947	0.000364481527893947	0	-0.349459798398097	2.45571136474609e-05
1	1	Manual Mode	1911.51365455	-2.00145864486694	-2.00145864486694	-0.000369346509560226	0.000369346509560226	0	-0.349562394643571	2.09808349609375e-05
1	1	Manual Mode	1912.51365456	-2.00146579742432	-2.00146579742432	-0.000369153601490269	0.000369153601490269	0	-0.349664937311677	2.02655792236328e-05
1	1	Manual Mode	1913.51365458	-2.00144839286804	-2.00144839286804	-0.000369131779597449	0.000369131779597449	0	-0.349767473919171	2.05039978027344e-05
1	1	Manual Mode	1914.51365455	-2.00146675109863	-2.00146675109863	-0.00036851813401549	0.00036851813401549	0	-0.349869840064438	3.26633453369141e-05
1	1	Manual Mode	1915.51365455	-2.00148344039917	-2.00148344039917	-0.000367839815701759	0.000367839815701759	0	-0.349972017791022	3.4332275390625e-05
1	1	Manual Mode	1916.51365458	-2.00147318840027	-2.00147318840027	-0.000366853294869814	0.000366853294869814	0	-0.350073921487098	6.866455078125e-05
1	1	Manual Mode	1917.51365455	-2.0014660358429	-2.0014660358429	-0.000364973884350696	0.000364973884350696	0	-0.350175303118599	5.48362731933594e-05
1	1	Manual Mode	1918.51365455	-2.00145268440247	-2.00145268440247	-0.000363525170753966	0.000363525170753966	0	-0.350276282332697	5.69820404052734e-05
1	1	Manual Mode	1919.51365455	-2.0014500617981	-2.0014500617981	-0.000361691433964007	0.000361691433964007	0	-0.350376752175465	4.67300415039063e-05
1	1	Manual Mode	1920.51365456	-2.00145530700684	-2.00145530700684	-0.000354402477712003	0.000354402477712003	0	-0.350475197309147	5.93662261962891e-05
1	1	Manual Mode	1921.51365455	-2.00145387649536	-2.00145387649536	-0.00035335899159008	0.00035335899159008	0	-0.350573352583607	1.64508819580078e-05
1	1	Manual Mode	1922.51365456	-2.0014591217041	-2.0014591217041	-0.000352937936899404	0.000352937936899404	0	-0.350671390900393	2.00271606445313e-05
1	1	Manual Mode	1923.51365455	-2.0014545917511	-2.0014545917511	-0.000357458589396421	0.000357458589396421	0	-0.35077068495201	3.50475311279297e-05
1	1	Manual Mode	1924.51365481	-2.00145959854126	-2.00145959854126	-0.000355383511352876	0.000355383511352876	0	-0.350869402619719	3.69548797607422e-05
1	1	Manual Mode	1925.51365506	-2.00145244598389	-2.00145244598389	-0.000357824994201444	0.000357824994201444	0	-0.350968798476291	4.57763671875e-05
1	1	Manual Mode	1926.51365463	-2.00145316123962	-2.00145316123962	-0.00035895722691655	0.00035895722691655	0	-0.351068508774226	4.79221343994141e-05
1	1	Manual Mode	1927.51365455	-2.00145626068115	-2.00145626068115	-0.000358748206169918	0.000358748206169918	0	-0.351168161045745	5.79357147216797e-05
1	1	Manual Mode	1928.51365455	-2.00145697593689	-2.00145697593689	-0.000358894076642416	0.000358894076642416	0	-0.351267853844812	4.76837158203125e-05
1	1	Manual Mode	1929.51365455	-2.00145292282104	-2.00145292282104	-0.000358414375614787	0.000358414375614787	0	-0.351367413393594	4.74452972412109e-05
1	1	Manual Mode	1930.51365462	-2.00144672393799	-2.00144672393799	-0.000357096656810711	0.000357096656810711	0	-0.351466606916318	5.03063201904297e-05
1	1	Manual Mode	1931.51365455	-2.00142765045166	-2.00142765045166	-0.000355212742354413	0.000355212742354413	0	-0.351565277115621	3.67164611816406e-05
1	1	Manual Mode	1932.51365456	-2.00144362449646	-2.00144362449646	-0.000357620604263462	0.000357620604263462	0	-0.351664616173354	3.55243682861328e-05
1	1	Manual Mode	1933.51365455	-2.00145554542542	-2.00145554542542	-0.000357476224530735	0.000357476224530735	0	-0.35176391512362	3.24249267578125e-05
1	1	Manual Mode	1934.51365455	-2.00145316123962	-2.00145316123962	-0.000358361279904641	0.000358361279904641	0	-0.351863459923593	4.05311584472656e-05
1	1	Manual Mode	1935.51365455	-2.00145769119263	-2.00145769119263	-0.000358260765982626	0.000358260765982626	0	-0.351962976803033	5.05447387695313e-05
1	1	Manual Mode	1936.51365462	-2.00144076347351	-2.00144076347351	-0.000357640808545041	0.000357640808545041	0	-0.352062321479027	4.9591064453125e-05
1	1	Manual Mode	1937.51365455	-2.00146055221558	-2.00146055221558	-0.000356470228928162	0.000356470228928162	0	-0.352161340980132	3.91006469726563e-05
1	1	Manual Mode	1938.51365457	-2.00146722793579	-2.00146722793579	-0.000363813295862071	0.000363813295862071	0	-0.352262400231003	4.67300415039063e-05
1	1	Manual Mode	1939.51365455	-2.00146770477295	-2.00146770477295	-0.000365005475346697	0.000365005475346697	0	-0.352363790638794	2.6702880859375e-05
1	1	Manual Mode	1940.51365462	-2.0014476776123	-2.0014476776123	-0.000361202756779883	0.000361202756779883	0	-0.352464124744923	4.10079956054688e-05
1	1	Manual Mode	1941.51365455	-2.00146436691284	-2.00146436691284	-0.000358995193203913	0.000358995193203913	0	-0.352563845624944	1.88350677490234e-05
1	1	Manual Mode	1942.51365455	-2.0014500617981	-2.0014500617981	-0.000358386051559136	0.000358386051559136	0	-0.352663397305932	3.67164611816406e-05
1	1	Manual Mode	1943.51365462	-2.00144934654236	-2.00144934654236	-0.000357871873209566	0.000357871873209566	0	-0.35276280616656	2.64644622802734e-05
1	1	Manual Mode	1944.51365455	-2.00143885612488	-2.00143885612488	-0.000358283920025879	0.000358283920025879	0	-0.352862329470712	2.47955322265625e-05
1	1	Manual Mode	1945.51365455	-2.00143885612488	-2.00143885612488	-0.000358633768104083	0.000358633768104083	0	-0.352961949961852	2.93254852294922e-05
1	1	Manual Mode	1946.51365455	-2.0014476776123	-2.0014476776123	-0.000358224353870769	0.000358224353870769	0	-0.353061456726816	3.95774841308594e-05
1	1	Manual Mode	1947.51365455	-2.00144052505493	-2.00144052505493	-0.000358200470316564	0.000358200470316564	0	-0.35316095685746	4.29153442382813e-05
1	1	Manual Mode	1948.51365459	-2.00143241882324	-2.00143241882324	-0.000357102556334061	0.000357102556334061	0	-0.353260152015965	4.24385070800781e-05
1	1	Manual Mode	1949.51365455	-2.00145101547241	-2.00145101547241	-0.000358401403006991	0.000358401403006991	0	-0.353359707957262	3.83853912353516e-05
1	1	Manual Mode	1950.51365455	-2.00144600868225	-2.00144600868225	-0.000359392047161708	0.000359392047161708	0	-0.353459539081474	2.69412994384766e-05
1	1	Manual Mode	1951.51365456	-2.00143623352051	-2.00143623352051	-0.000358773897642569	0.000358773897642569	0	-0.353559198498482	3.55243682861328e-05
1	1	Manual Mode	1952.51365455	-2.00144219398499	-2.00144219398499	-0.000356876756835536	0.000356876756835536	0	-0.353658330929945	2.71797180175781e-05
1	1	Manual Mode	1953.51365455	-2.00144839286804	-2.00144839286804	-0.000356535060249272	0.000356535060249272	0	-0.353757368446681	2.07424163818359e-05
1	1	Manual Mode	1954.51365455	-2.00144553184509	-2.00144553184509	-0.00035789940431853	0.00035789940431853	0	-0.35385678494788	2.81333923339844e-05
1	1	Manual Mode	1955.51365455	-2.00144028663635	-2.00144028663635	-0.00035751339787141	0.00035751339787141	0	-0.353956094225067	3.64780426025391e-05
1	1	Manual Mode	1956.51365455	-2.00144267082214	-2.00144267082214	-0.000357321251030272	0.000357321251030272	0	-0.354055350128131	2.69412994384766e-05
1	1	Manual Mode	1957.51365455	-2.00142097473145	-2.00142097473145	-0.000356321567283326	0.000356321567283326	0	-0.354154328341265	7.86781311035156e-06
1	1	Manual Mode	1958.51365462	-2.00143074989319	-2.00143074989319	-0.000356473115254102	0.000356473115254102	0	-0.354253348657989	1.1444091796875e-05
1	1	Manual Mode	1959.51365456	-2.0014214515686	-2.0014214515686	-0.000356344689608712	0.000356344689608712	0	-0.354352333288053	2.16960906982422e-05
1	1	Manual Mode	1960.51365455	-2.00143527984619	-2.00143527984619	-0.000362470329635488	0.000362470329635488	0	-0.354453019489722	2.36034393310547e-05
1	1	Manual Mode	1961.51365463	-2.00143551826477	-2.00143551826477	-0.000356820045288498	0.000356820045288498	0	-0.354552136176899	1.97887420654297e-05
1	1	Manual Mode	1962.51365455	-2.00142526626587	-2.00142526626587	-0.000356954370457237	0.000356954370457237	0	-0.35465129016076	2.38418579101563e-06
1	1	Manual Mode	1963.51365455	-2.0014317035675	-2.0014317035675	-0.000356882561205283	0.000356882561205283	0	-0.354750424205539	9.29832458496094e-06
1	1	Manual Mode	1964.51365455	-2.00143504142761	-2.00143504142761	-0.000356131545539308	0.000356131545539308	0	-0.354849349634856	1.04904174804688e-05
1	1	Manual Mode	1965.51365455	-2.00143313407898	-2.00143313407898	-0.000356567095295418	0.000356567095295418	0	-0.354948396050216	1.57356262207031e-05
1	1	Manual Mode	1966.51365455	-2.00143194198608	-2.00143194198608	-0.000354990622128515	0.000354990622128515	0	-0.355047004556362	1.33514404296875e-05
1	1	Manual Mode	1967.51365456	-2.00142216682434	-2.00142216682434	-0.000357947710630689	0.000357947710630689	0	-0.355146434476976	2.19345092773438e-05
1	1	Manual Mode	1968.51365455	-2.0014340877533	-2.0014340877533	-0.000356304281045554	0.000356304281045554	0	-0.355245407887388	2.6702880859375e-05
1	1	Manual Mode	1969.51365469	-2.0014271736145	-2.0014271736145	-0.00035840016601016	0.00035840016601016	0	-0.355344963502995	1.19209289550781e-05
1	1	Manual Mode	1970.51365458	-2.00143456459045	-2.00143456459045	-0.000358079656959367	0.000358079656959367	0	-0.355444430063432	1.52587890625e-05
1	1	Manual Mode	1971.51365455	-2.00143551826477	-2.00143551826477	-0.000357085650710699	0.000357085650710699	0	-0.355543620518987	1.26361846923828e-05
1	1	Manual Mode	1972.51365457	-2.00143837928772	-2.00143837928772	-0.00035609139071909	0.00035609139071909	0	-0.355642534796165	2.64644622802734e-05
1	1	Manual Mode	1973.51365655	-2.00143241882324	-2.00143241882324	-0.000354994650297684	0.000354994650297684	0	-0.355741144616494	4.43458557128906e-05
1	1	Manual Mode	1974.51365456	-2.00144147872925	-2.00144147872925	-0.000354392740326689	0.000354392740326689	0	-0.355839586848462	4.07695770263672e-05
1	1	Manual Mode	1975.51365457	-2.00141954421997	-2.00141954421997	-0.000354215818061937	0.000354215818061937	0	-0.355937980132241	5.05447387695313e-05
1	1	Manual Mode	1976.51365455	-2.00142002105713	-2.00142002105713	-0.000353992524274942	0.000353992524274942	0	-0.356036311387018	3.76701354980469e-05
1	1	Manual Mode	1977.51365456	-2.00142788887024	-2.00142788887024	-0.000353491096508096	0.000353491096508096	0	-0.356134503359252	3.95774841308594e-05
1	1	Manual Mode	1978.51365455	-2.00141072273254	-2.00141072273254	-0.000353027825335817	0.000353027825335817	0	-0.356232566643087	4.76837158203125e-05
1	1	Manual Mode	1979.51365455	-2.00144004821777	-2.00144004821777	-0.000353171602429062	0.000353171602429062	0	-0.356330669865984	4.31537628173828e-05
1	1	Manual Mode	1980.51365457	-2.00142192840576	-2.00142192840576	-0.000353322579478223	0.000353322579478223	0	-0.356428815028913	2.83718109130859e-05
1	1	Manual Mode	1981.51365455	-2.00142598152161	-2.00142598152161	-0.000354217721133985	0.000354217721133985	0	-0.356527208838371	2.69412994384766e-05
1	1	Manual Mode	1982.51365455	-2.00142979621887	-2.00142979621887	-0.000353152698580049	0.000353152698580049	0	-0.356625306810199	4.36305999755859e-05
1	1	Manual Mode	1983.51365462	-2.00144004821777	-2.00144004821777	-0.000352298980459204	0.000352298980459204	0	-0.356723167644954	5.48362731933594e-05
1	1	Manual Mode	1984.51365455	-2.00143241882324	-2.00143241882324	-0.000350997976971285	0.000350997976971285	0	-0.356820667076177	3.69548797607422e-05
1	1	Manual Mode	1985.51365471	-2.00144004821777	-2.00144004821777	-0.000352538323487139	0.000352538323487139	0	-0.356918594403925	4.67300415039063e-05
1	1	Manual Mode	1986.51365456	-2.00145387649536	-2.00145387649536	-0.000351206395078436	0.000351206395078436	0	-0.357016151721258	4.36305999755859e-05
1	1	Manual Mode	1987.51365457	-2.00146150588989	-2.00146150588989	-0.000350722190113626	0.000350722190113626	0	-0.357113574552819	5.340576171875e-05
1	1	Manual Mode	1988.51365456	-2.00145840644836	-2.00145840644836	-0.000351712612243271	0.000351712612243271	0	-0.357211272499688	5.12599945068359e-05
1	1	Manual Mode	1989.51365455	-2.00146341323853	-2.00146341323853	-0.000351582505550905	0.000351582505550905	0	-0.357308934305808	4.50611114501953e-05
1	1	Manual Mode	1990.51365455	-2.00145292282104	-2.00145292282104	-0.000351962897935483	0.000351962897935483	0	-0.357406701777457	5.00679016113281e-05
1	1	Manual Mode	1991.51365455	-2.00146079063416	-2.00146079063416	-0.000347710102829258	0.000347710102829258	0	-0.357503287917132	5.29289245605469e-05
1	1	Manual Mode	1992.51365455	-2.00146484375	-2.00146484375	-0.000349823496056708	0.000349823496056708	0	-0.357600461110481	6.03199005126953e-05
1	1	Manual Mode	1993.51365456	-2.00144624710083	-2.00144624710083	-0.00035267639136424	0.00035267639136424	0	-0.357698426775728	3.95774841308594e-05
1	1	Manual Mode	1994.5136547	-2.00144934654236	-2.00144934654236	-0.000347518780652674	0.000347518780652674	0	-0.357794959783869	3.98159027099609e-05
1	1	Manual Mode	1995.51365455	-2.00146126747131	-2.00146126747131	-0.000353050122996649	0.000353050122996649	0	-0.357893029247769	3.67164611816406e-05
1	1	Manual Mode	1996.51365455	-2.0014488697052	-2.0014488697052	-0.000350282295009673	0.000350282295009673	0	-0.357990329885271	4.79221343994141e-05
1	1	Manual Mode	1997.51365462	-2.00146222114563	-2.00146222114563	-0.000349578507248363	0.000349578507248363	0	-0.358087435032971	4.22000885009766e-05
1	1	Manual Mode	1998.5136546	-2.00147128105164	-2.00147128105164	-0.000349527282892397	0.000349527282892397	0	-0.358184525942944	4.88758087158203e-05
1	1	Manual Mode	1999.51365455	-2.00146985054016	-2.00146985054016	-0.000350116949766548	0.000350116949766548	0	-0.358281780646349	4.17232513427734e-05
[truncated: 46,930 more rows]
