# Supplementary material for: Carbon Reduction Powered by Natural Electrochemical Gradients under Submarine Hydrothermal Vent Conditions
Source: J Am Chem Soc. 2025 Jul 29;147(32):28674–83. doi: 10.1021/jacs.5c01948 (PMC12356197; doi:10.1021/jacs.5c01948)
Supplement: Supplementary file 3 [file ja5c01948_si_003.zip › Potentiostat SI/Manual Experiment(2024-06-03 21_54_54).csv]

Step number	Repeats	Step name	Elapsed Time (s)	Working Electrode (V)	Working Electrode vs. NHE (V)	Current (A)	|Current| (A)	Current Density (A/m^2)	Cumulative Charge (mAh)	Counter Electrode (V)
1	1	Manual Mode	1.03572740000004	-0.138966977596283	-0.138966977596283	0	0	0	0	-6.75767660140991e-05
1	1	Manual Mode	2.03572740000004	-0.138879865407944	-0.138879865407944	0	0	0	0	-5.47021627426147e-05
1	1	Manual Mode	3.03573006000011	-0.139175087213516	-0.139175087213516	0	0	0	0	-4.19169664382935e-05
1	1	Manual Mode	4.03572738999992	-0.139252603054047	-0.139252603054047	0	0	0	0	-3.68505716323853e-05
1	1	Manual Mode	5.03572746999998	-0.139259591698647	-0.139259591698647	0	0	0	0	-3.86685132980347e-05
1	1	Manual Mode	6.03572740000004	-0.139237180352211	-0.139237180352211	0	0	0	0	-3.36021184921265e-05
1	1	Manual Mode	7.03572746000009	-0.139311984181404	-0.139311984181404	0	0	0	0	-3.97562980651855e-05
1	1	Manual Mode	8.99113403000001	-0.501115143299103	-0.501115143299103	-4.02619747560646e-05	4.02619747560646e-05	0	-2.18690360997722e-05	2.99811363220215e-05
1	1	Manual Mode	9.99113403000001	-0.501126229763031	-0.501126229763031	-3.9268895114985e-05	3.9268895114985e-05	0	-3.27770625206013e-05	1.73449516296387e-05
1	1	Manual Mode	10.99113403	-0.501124143600464	-0.501124143600464	-3.88108811994371e-05	3.88108811994371e-05	0	-4.35578628537783e-05	2.40206718444824e-05
1	1	Manual Mode	11.9911340399999	-0.50112783908844	-0.50112783908844	-3.84841810206948e-05	3.84841810206948e-05	0	-5.4247913244204e-05	1.69873237609863e-05
1	1	Manual Mode	12.99113403	-0.501120924949646	-0.501120924949646	-3.82604120475487e-05	3.82604120475487e-05	0	-6.48758053733564e-05	2.19941139221191e-05
1	1	Manual Mode	13.99113403	-0.501110076904297	-0.501110076904297	-3.8109060615712e-05	3.8109060615712e-05	0	-7.54616555443875e-05	9.83476638793945e-06
1	1	Manual Mode	14.9911340599999	-0.501112878322601	-0.501112878322601	-3.79984340020649e-05	3.79984340020649e-05	0	-8.60167764171693e-05	9.59634780883789e-06
1	1	Manual Mode	15.9911341	-0.501108944416046	-0.501108944416046	-3.78912752085145e-05	3.78912752085145e-05	0	-9.65421310627712e-05	-7.45058059692383e-06
1	1	Manual Mode	16.99113403	-0.501103341579437	-0.501103341579437	-3.776198541762e-05	3.776198541762e-05	0	-0.000107031570722294	1.18017196655273e-05
1	1	Manual Mode	17.9911340399999	-0.501115679740906	-0.501115679740906	-3.7646292634068e-05	3.7646292634068e-05	0	-0.00011748887433633	-2.32458114624023e-06
1	1	Manual Mode	18.9911341	-0.501112461090088	-0.501112461090088	-3.75004865618222e-05	3.75004865618222e-05	0	-0.000127905676784067	-3.27825546264648e-06
1	1	Manual Mode	19.9911340399999	-0.501117646694183	-0.501117646694183	-3.73621268450931e-05	3.73621268450931e-05	0	-0.000138284044729445	1.43051147460938e-05
1	1	Manual Mode	20.9911340399999	-0.501121282577515	-0.501121282577515	-3.71878310544714e-05	3.71878310544714e-05	0	-0.000148613997800132	1.15633010864258e-05
1	1	Manual Mode	21.9911340299998	-0.501122772693634	-0.501122772693634	-3.70418925745491e-05	3.70418925745491e-05	0	-0.000158903412301278	3.27825546264648e-06
1	1	Manual Mode	22.9911340299998	-0.501121580600739	-0.501121580600739	-3.69518017610017e-05	3.69518017610017e-05	0	-0.000169167801679334	-5.96046447753906e-07
1	1	Manual Mode	23.9911341	-0.501120686531067	-0.501120686531067	-3.68456707032254e-05	3.68456707032254e-05	0	-0.000179402710924453	6.19888305664063e-06
1	1	Manual Mode	24.9911340299998	-0.501118838787079	-0.501118838787079	-3.67552488704869e-05	3.67552488704869e-05	0	-0.000189612501562679	9.35792922973633e-06
1	1	Manual Mode	25.9911340299998	-0.501113414764404	-0.501113414764404	-3.66974056312747e-05	3.66974056312747e-05	0	-0.000199806225349144	2.1815299987793e-05
1	1	Manual Mode	26.9911341	-0.501122295856476	-0.501122295856476	-3.65778950930527e-05	3.65778950930527e-05	0	-0.00020996675247512	3.31401824951172e-05
1	1	Manual Mode	27.9911340299998	-0.501115918159485	-0.501115918159485	-3.65023565136564e-05	3.65023565136564e-05	0	-0.000220106295241365	2.44975090026855e-05
1	1	Manual Mode	28.9911340299998	-0.501130521297455	-0.501130521297455	-3.64452856525566e-05	3.64452856525566e-05	0	-0.000230229985700409	1.57356262207031e-05
1	1	Manual Mode	29.9911340400001	-0.501136898994446	-0.501136898994446	-3.63623543112269e-05	3.63623543112269e-05	0	-0.00024033063977676	2.78949737548828e-05
1	1	Manual Mode	30.9911340299998	-0.501137435436249	-0.501137435436249	-3.62981775714927e-05	3.62981775714927e-05	0	-0.00025041346677912	1.27553939819336e-05
1	1	Manual Mode	31.9911340599999	-0.501145601272583	-0.501145601272583	-3.62476356698658e-05	3.62476356698658e-05	0	-0.000260482254767259	2.65240669250488e-05
1	1	Manual Mode	32.9911340400001	-0.501132309436798	-0.501132309436798	-3.62348551765277e-05	3.62348551765277e-05	0	-0.000270547492114992	1.29342079162598e-05
1	1	Manual Mode	33.9911341700001	-0.501133263111115	-0.501133263111115	-3.66803597192178e-05	3.66803597192178e-05	0	-0.000280736482250454	1.18017196655273e-05
1	1	Manual Mode	34.9911340299998	-0.501123189926147	-0.501123189926147	-3.66287617087432e-05	3.66287617087432e-05	0	-0.000290911136856206	1.60336494445801e-05
1	1	Manual Mode	35.9911343400001	-0.501116752624512	-0.501116752624512	-3.65814543374974e-05	3.65814543374974e-05	0	-0.000301072655100028	9.29832458496094e-06
1	1	Manual Mode	36.9911340400001	-0.501114785671234	-0.501114785671234	-3.65232517060206e-05	3.65232517060206e-05	0	-0.000311217999752541	9.29832458496094e-06
1	1	Manual Mode	37.9911341099998	-0.501121997833252	-0.501121997833252	-3.64938792698019e-05	3.64938792698019e-05	0	-0.000321355189148197	3.26633453369141e-05
1	1	Manual Mode	38.9911341	-0.501102387905121	-0.501102387905121	-3.64706858584827e-05	3.64706858584827e-05	0	-0.000331485935118691	4.8518180847168e-05
1	1	Manual Mode	39.9911340400001	-0.501108288764954	-0.501108288764954	-3.64061182008467e-05	3.64061182008467e-05	0	-0.000341598745123271	4.91738319396973e-05
1	1	Manual Mode	40.9911340400001	-0.501117527484894	-0.501117527484894	-3.63464307118558e-05	3.63464307118558e-05	0	-0.000351694975876564	4.75645065307617e-05
1	1	Manual Mode	41.9911341099998	-0.501118361949921	-0.501118361949921	-3.627968778525e-05	3.627968778525e-05	0	-0.000361772667633458	4.37498092651367e-05
1	1	Manual Mode	42.9911340299998	-0.501116573810577	-0.501116573810577	-3.61912804407314e-05	3.61912804407314e-05	0	-0.000371825800284965	4.28557395935059e-05
1	1	Manual Mode	43.9911340299998	-0.501111924648285	-0.501111924648285	-3.61452813834311e-05	3.61452813834311e-05	0	-0.000381866156224807	5.17368316650391e-05
1	1	Manual Mode	44.9911340299998	-0.501110017299652	-0.501110017299652	-3.61304075877801e-05	3.61304075877801e-05	0	-0.000391902380554746	4.21404838562012e-05
1	1	Manual Mode	45.9911340299998	-0.501117408275604	-0.501117408275604	-3.61587554407884e-05	3.61587554407884e-05	0	-0.000401946479288298	3.01003456115723e-05
1	1	Manual Mode	46.9911340900001	-0.501111567020416	-0.501111567020416	-3.61245848025815e-05	3.61245848025815e-05	0	-0.000411981086779984	3.64780426025391e-05
1	1	Manual Mode	47.9911340299998	-0.501111209392548	-0.501111209392548	-3.60503639948218e-05	3.60503639948218e-05	0	-0.000421995076177703	1.01923942565918e-05
1	1	Manual Mode	48.9911340299998	-0.501117944717407	-0.501117944717407	-3.59922906184577e-05	3.59922906184577e-05	0	-0.00043199293468283	1.94907188415527e-05
1	1	Manual Mode	49.9911340400001	-0.501122057437897	-0.501122057437897	-3.59700555865107e-05	3.59700555865107e-05	0	-0.000441984616890115	2.55107879638672e-05
1	1	Manual Mode	50.9911341200002	-0.501113414764404	-0.501113414764404	-3.59324391961532e-05	3.59324391961532e-05	0	-0.000451965850798656	7.92741775512695e-06
1	1	Manual Mode	51.9911341700001	-0.501122713088989	-0.501122713088989	-3.59108441346422e-05	3.59108441346422e-05	0	-0.000461941085779262	2.31266021728516e-05
1	1	Manual Mode	52.9911341700001	-0.501104474067688	-0.501104474067688	-3.58694919562714e-05	3.58694919562714e-05	0	-0.000471904833544893	2.88486480712891e-05
1	1	Manual Mode	53.9911340299998	-0.50110274553299	-0.50110274553299	-3.58291202252189e-05	3.58291202252189e-05	0	-0.000481857365547429	2.87294387817383e-05
1	1	Manual Mode	54.9911340299998	-0.501096248626709	-0.501096248626709	-3.58039816820818e-05	3.58039816820818e-05	0	-0.000491802916014674	3.6776065826416e-05
1	1	Manual Mode	55.9911340299998	-0.501089096069336	-0.501089096069336	-3.58137609347544e-05	3.58137609347544e-05	0	-0.000501751182940995	2.30669975280762e-05
1	1	Manual Mode	56.9911340299998	-0.501086890697479	-0.501086890697479	-3.57302589793906e-05	3.57302589793906e-05	0	-0.000511676254879715	3.35574150085449e-05
1	1	Manual Mode	57.9911340900001	-0.501091778278351	-0.501091778278351	-3.56651049449019e-05	3.56651049449019e-05	0	-0.000521583229069942	4.72068786621094e-05
1	1	Manual Mode	58.9911340299998	-0.501088857650757	-0.501088857650757	-3.56776710639067e-05	3.56776710639067e-05	0	-0.00053149369265973	4.52995300292969e-05
1	1	Manual Mode	59.9911340400001	-0.501093447208405	-0.501093447208405	-3.56774377741911e-05	3.56774377741911e-05	0	-0.000541404092140557	4.16040420532227e-05
1	1	Manual Mode	60.9911340400001	-0.501083195209503	-0.501083195209503	-3.5650562168442e-05	3.5650562168442e-05	0	-0.000551307026076236	4.67896461486816e-05
1	1	Manual Mode	61.9911340400001	-0.501102566719055	-0.501102566719055	-3.56057989161216e-05	3.56057989161216e-05	0	-0.000561197525775158	3.42726707458496e-05
1	1	Manual Mode	62.9911340400001	-0.501100659370422	-0.501100659370422	-3.55533307980592e-05	3.55533307980592e-05	0	-0.000571073450996841	3.54647636413574e-05
1	1	Manual Mode	63.9911340299998	-0.501100718975067	-0.501100718975067	-3.55352603027919e-05	3.55352603027919e-05	0	-0.000580944356537793	3.61800193786621e-05
1	1	Manual Mode	64.9911340400001	-0.501111745834351	-0.501111745834351	-3.55224987248362e-05	3.55224987248362e-05	0	-0.000590811717393369	3.67164611816406e-05
1	1	Manual Mode	65.9911340299998	-0.501109063625336	-0.501109063625336	-3.54960613254447e-05	3.54960613254447e-05	0	-0.000600671734329611	3.7848949432373e-05
1	1	Manual Mode	66.9911340400001	-0.501114368438721	-0.501114368438721	-3.54398448091142e-05	3.54398448091142e-05	0	-0.000610516135763924	2.73585319519043e-05
1	1	Manual Mode	67.9911340299998	-0.501094818115234	-0.501094818115234	-3.54275561157172e-05	3.54275561157172e-05	0	-0.000620357123475432	3.53455543518066e-05
1	1	Manual Mode	68.9911340299998	-0.501092851161957	-0.501092851161957	-3.53928747621869e-05	3.53928747621869e-05	0	-0.000630188477576039	4.17232513427734e-05
1	1	Manual Mode	69.9911340299998	-0.501074314117432	-0.501074314117432	-3.56651459282303e-05	3.56651459282303e-05	0	-0.000640095462556103	2.74777412414551e-05
1	1	Manual Mode	70.9911340299998	-0.501083731651306	-0.501083731651306	-3.54292553475645e-05	3.54292553475645e-05	0	-0.000649936922374871	3.01599502563477e-05
1	1	Manual Mode	71.9911340299998	-0.501091301441193	-0.501091301441193	-3.53854756951261e-05	3.53854756951261e-05	0	-0.000659766221179073	2.89082527160645e-05
1	1	Manual Mode	72.9911340299998	-0.50107741355896	-0.50107741355896	-3.53607816634742e-05	3.53607816634742e-05	0	-0.000669588660530038	3.54647636413574e-05
1	1	Manual Mode	73.9911340400001	-0.501080989837646	-0.501080989837646	-3.53190700928388e-05	3.53190700928388e-05	0	-0.000679399513431716	3.1888484954834e-05
1	1	Manual Mode	74.9911340299998	-0.501077473163605	-0.501077473163605	-3.52765672287087e-05	3.52765672287087e-05	0	-0.000689198559786142	2.72393226623535e-05
1	1	Manual Mode	75.9911340299998	-0.501081466674805	-0.501081466674805	-3.52405554932868e-05	3.52405554932868e-05	0	-0.000698987602978721	2.98619270324707e-05
1	1	Manual Mode	76.9911340400001	-0.501091599464417	-0.501091599464417	-3.5220489425182e-05	3.5220489425182e-05	0	-0.000708771072361332	2.35438346862793e-05
1	1	Manual Mode	77.9911340400001	-0.50110000371933	-0.50110000371933	-3.51880873752244e-05	3.51880873752244e-05	0	-0.000718545541076672	2.35438346862793e-05
1	1	Manual Mode	78.9911340299998	-0.501084208488464	-0.501084208488464	-3.43342186430795e-05	3.43342186430795e-05	0	-0.000728082823937707	1.79409980773926e-05
1	1	Manual Mode	79.9911340299998	-0.50108402967453	-0.50108402967453	-3.40956767563216e-05	3.40956767563216e-05	0	-0.000737553845258908	1.59144401550293e-05
1	1	Manual Mode	80.9911340400001	-0.501081943511963	-0.501081943511963	-3.41189332189153e-05	3.41189332189153e-05	0	-0.000747031326803384	1.01923942565918e-05
1	1	Manual Mode	81.9911340400001	-0.501084625720978	-0.501084625720978	-3.41316159827779e-05	3.41316159827779e-05	0	-0.000756512331243045	2.52127647399902e-05
1	1	Manual Mode	82.9911340299998	-0.501085638999939	-0.501085638999939	-3.40887222007459e-05	3.40887222007459e-05	0	-0.000765981420648558	2.9444694519043e-05
1	1	Manual Mode	83.9911340299998	-0.501094102859497	-0.501094102859497	-3.40675085994456e-05	3.40675085994456e-05	0	-0.000775444617481737	2.79545783996582e-05
1	1	Manual Mode	84.9911340400001	-0.501102030277252	-0.501102030277252	-3.3989971294648e-05	3.3989971294648e-05	0	-0.000784886276269115	3.35574150085449e-05
1	1	Manual Mode	85.9911345600001	-0.501098811626434	-0.501098811626434	-3.39968249681845e-05	3.39968249681845e-05	0	-0.000794329843670929	4.7147274017334e-05
1	1	Manual Mode	86.9911340299998	-0.501093924045563	-0.501093924045563	-3.39490541700712e-05	3.39490541700712e-05	0	-0.000803760131497891	3.11136245727539e-05
1	1	Manual Mode	87.9911340299998	-0.501085221767426	-0.501085221767426	-3.39053943150543e-05	3.39053943150543e-05	0	-0.000813178296585406	1.47223472595215e-05
1	1	Manual Mode	88.9911340299998	-0.501065611839294	-0.501065611839294	-3.38851832290182e-05	3.38851832290182e-05	0	-0.000822590847482356	2.96235084533691e-05
1	1	Manual Mode	89.9911340299998	-0.501078188419342	-0.501078188419342	-3.3869180815554e-05	3.3869180815554e-05	0	-0.000831998953264454	3.43918800354004e-05
1	1	Manual Mode	90.9911340599999	-0.501089513301849	-0.501089513301849	-3.38765357467227e-05	3.38765357467227e-05	0	-0.000841409102365294	5.66840171813965e-05
1	1	Manual Mode	91.99113405	-0.50108414888382	-0.50108414888382	-3.39218853758958e-05	3.39218853758958e-05	0	-0.000850831848208816	4.83989715576172e-05
1	1	Manual Mode	92.9911340400001	-0.50108128786087	-0.50108128786087	-3.39454602474256e-05	3.39454602474256e-05	0	-0.000860261142627698	6.2108039855957e-05
1	1	Manual Mode	93.9911340299998	-0.501086056232452	-0.501086056232452	-3.39258008600413e-05	3.39258008600413e-05	0	-0.00086968497610569	6.18100166320801e-05
1	1	Manual Mode	94.9911340699998	-0.501088440418243	-0.501088440418243	-3.39027934499818e-05	3.39027934499818e-05	0	-0.000879102419107383	6.94990158081055e-05
1	1	Manual Mode	95.9911340400001	-0.501061975955963	-0.501061975955963	-3.38804701462505e-05	3.38804701462505e-05	0	-0.00088851366053234	6.16312026977539e-05
1	1	Manual Mode	96.9911347200002	-0.501067399978638	-0.501067399978638	-3.38684746412798e-05	3.38684746412798e-05	0	-0.000897921576552298	4.70280647277832e-05
1	1	Manual Mode	97.9911340299998	-0.501081824302673	-0.501081824302673	-3.38718731049745e-05	3.38718731049745e-05	0	-0.000907330423700455	6.58035278320313e-05
1	1	Manual Mode	98.9911340400001	-0.501082897186279	-0.501082897186279	-3.38415139163102e-05	3.38415139163102e-05	0	-0.000916730844326771	5.84125518798828e-05
1	1	Manual Mode	99.9911340400001	-0.501078009605408	-0.501078009605408	-3.38718226639549e-05	3.38718226639549e-05	0	-0.000926139683955647	5.55515289306641e-05
1	1	Manual Mode	100.99113407	-0.501081228256226	-0.501081228256226	-3.38459148952692e-05	3.38459148952692e-05	0	-0.000935541327264157	5.79357147216797e-05
1	1	Manual Mode	101.99113403	-0.5010826587677	-0.5010826587677	-3.38069586653288e-05	3.38069586653288e-05	0	-0.000944932148740004	5.76972961425781e-05
1	1	Manual Mode	102.99113411	-0.501077651977539	-0.501077651977539	-3.37842602065144e-05	3.37842602065144e-05	0	-0.000954316666214798	4.76241111755371e-05
1	1	Manual Mode	103.99113403	-0.501083731651306	-0.501083731651306	-3.37614892387342e-05	3.37614892387342e-05	0	-0.000963694856919746	4.2259693145752e-05
1	1	Manual Mode	104.99113404	-0.501079797744751	-0.501079797744751	-3.3762280532229e-05	3.3762280532229e-05	0	-0.000973073268272486	4.1961669921875e-05
1	1	Manual Mode	105.99113403	-0.501078903675079	-0.501078903675079	-3.38112808301948e-05	3.38112808301948e-05	0	-0.000982465290631394	4.4405460357666e-05
1	1	Manual Mode	106.99113403	-0.501079201698303	-0.501079201698303	-3.37609060144452e-05	3.37609060144452e-05	0	-0.000991843320079852	3.68356704711914e-05
1	1	Manual Mode	107.99113428	-0.501080095767975	-0.501080095767975	-3.37445032253881e-05	3.37445032253881e-05	0	-0.00100121679554138	4.96506690979004e-05
1	1	Manual Mode	108.99113403	-0.501075029373169	-0.501075029373169	-3.38218135455974e-05	3.38218135455974e-05	0	-0.00101061174139976	4.23192977905273e-05
1	1	Manual Mode	109.99113403	-0.501076579093933	-0.501076579093933	-3.4553249312948e-05	3.4553249312948e-05	0	-0.00102020986620891	4.76837158203125e-05
1	1	Manual Mode	110.99113411	-0.501103162765503	-0.501103162765503	-3.49869475044908e-05	3.49869475044908e-05	0	-0.00102992846351542	4.34517860412598e-05
1	1	Manual Mode	111.99113404	-0.501100659370422	-0.501100659370422	-3.49123200160108e-05	3.49123200160108e-05	0	-0.00103962632950769	4.97698783874512e-05
1	1	Manual Mode	112.99113403	-0.501097857952118	-0.501097857952118	-3.48697288800964e-05	3.48697288800964e-05	0	-0.00104931236521085	4.58955764770508e-05
1	1	Manual Mode	113.99113404	-0.501083493232727	-0.501083493232727	-3.48183736170286e-05	3.48183736170286e-05	0	-0.00105898413575675	6.01410865783691e-05
1	1	Manual Mode	114.99113403	-0.501079678535461	-0.501079678535461	-3.47846128121058e-05	3.47846128121058e-05	0	-0.00106864652810793	6.91413879394531e-05
1	1	Manual Mode	115.99113404	-0.50108814239502	-0.50108814239502	-3.47478917498459e-05	3.47478917498459e-05	0	-0.00107829872035719	7.25984573364258e-05
1	1	Manual Mode	116.99113404	-0.501084446907043	-0.501084446907043	-3.47802275959654e-05	3.47802275959654e-05	0	-0.0010879598946894	6.27636909484863e-05
1	1	Manual Mode	117.99113403	-0.501084625720978	-0.501084625720978	-3.47170754394415e-05	3.47170754394415e-05	0	-0.00109760352665947	6.5922737121582e-05
1	1	Manual Mode	118.99113404	-0.501101076602936	-0.501101076602936	-3.46771639826927e-05	3.46771639826927e-05	0	-0.00110723607230655	6.98566436767578e-05
1	1	Manual Mode	119.99113405	-0.501099944114685	-0.501099944114685	-3.46800737990102e-05	3.46800737990102e-05	0	-0.00111686942623594	5.63263893127441e-05
1	1	Manual Mode	120.99113404	-0.501093208789825	-0.501093208789825	-3.46848846112534e-05	3.46848846112534e-05	0	-0.00112650411630939	5.00679016113281e-05
1	1	Manual Mode	121.99113404	-0.501085758209229	-0.501085758209229	-3.466969555923e-05	3.466969555923e-05	0	-0.00113613458729806	5.46574592590332e-05
1	1	Manual Mode	122.99113414	-0.50109076499939	-0.50109076499939	-3.46298250858097e-05	3.46298250858097e-05	0	-0.00114575398411717	7.54594802856445e-05
1	1	Manual Mode	123.99113411	-0.501090824604034	-0.501090824604034	-3.47710094996357e-05	3.47710094996357e-05	0	-0.00115541259757731	5.65052032470703e-05
1	1	Manual Mode	124.99113403	-0.501088380813599	-0.501088380813599	-3.47267222844377e-05	3.47267222844377e-05	0	-0.00116505890855128	5.89489936828613e-05
1	1	Manual Mode	125.99113404	-0.5010906457901	-0.5010906457901	-3.47004740388697e-05	3.47004740388697e-05	0	-0.00117469792921403	7.21216201782227e-05
1	1	Manual Mode	126.99113404	-0.50108414888382	-0.50108414888382	-3.46806980066276e-05	3.46806980066276e-05	0	-0.00118433145643809	6.36577606201172e-05
1	1	Manual Mode	127.99113404	-0.501083493232727	-0.501083493232727	-3.46604270218808e-05	3.46604270218808e-05	0	-0.00119395935283306	6.96182250976563e-05
1	1	Manual Mode	128.99113403	-0.501079440116882	-0.501079440116882	-3.46237154173121e-05	3.46237154173121e-05	0	-0.00120357705146391	7.40289688110352e-05
1	1	Manual Mode	129.99113403	-0.501082241535187	-0.501082241535187	-3.45964835718622e-05	3.45964835718622e-05	0	-0.00121318718578942	7.00950622558594e-05
1	1	Manual Mode	130.99113411	-0.501094460487366	-0.501094460487366	-3.45639301988457e-05	3.45639301988457e-05	0	-0.00122278827827941	6.87837600708008e-05
1	1	Manual Mode	131.99113404	-0.501090407371521	-0.501090407371521	-3.45540090808056e-05	3.45540090808056e-05	0	-0.00123238661346331	7.6591968536377e-05
1	1	Manual Mode	132.99113403	-0.501075088977814	-0.501075088977814	-3.45038927752814e-05	3.45038927752814e-05	0	-0.00124197102802726	6.01410865783691e-05
1	1	Manual Mode	133.99113405	-0.501076698303223	-0.501076698303223	-3.44604693625438e-05	3.44604693625438e-05	0	-0.00125154338081942	5.11407852172852e-05
1	1	Manual Mode	134.99113405	-0.501073479652405	-0.501073479652405	-3.44441233196337e-05	3.44441233196337e-05	0	-0.00126111119285265	4.86373901367188e-05
1	1	Manual Mode	135.99113403	-0.501077473163605	-0.501077473163605	-3.4415573702547e-05	3.4415573702547e-05	0	-0.00127067107424549	6.99758529663086e-05
1	1	Manual Mode	136.99113404	-0.501077234745026	-0.501077234745026	-3.43913021144341e-05	3.43913021144341e-05	0	-0.00128022421381726	6.81877136230469e-05
1	1	Manual Mode	137.99113411	-0.501071810722351	-0.501071810722351	-3.43782820262531e-05	3.43782820262531e-05	0	-0.00128977373727079	5.77569007873535e-05
1	1	Manual Mode	138.99113403	-0.501079916954041	-0.501079916954041	-3.44103908877844e-05	3.44103908877844e-05	0	-0.00129933217841939	5.27501106262207e-05
1	1	Manual Mode	139.99113403	-0.501096844673157	-0.501096844673157	-5.6064739512182e-05	5.6064739512182e-05	0	-0.00131490571717278	9.53078269958496e-05
1	1	Manual Mode	140.99113405	-0.501089811325073	-0.501089811325073	-6.63344239130786e-05	6.63344239130786e-05	0	-0.00133333194640605	0.000116467475891113
1	1	Manual Mode	141.99113403	-0.501081705093384	-0.501081705093384	-6.71671547054525e-05	6.71671547054525e-05	0	-0.00135198948900663	0.000133872032165527
1	1	Manual Mode	142.99113403	-0.501078724861145	-0.501078724861145	-6.77868226310879e-05	6.77868226310879e-05	0	-0.00137081916195971	0.000119149684906006
1	1	Manual Mode	143.99113403	-0.50107216835022	-0.50107216835022	-6.80017455104237e-05	6.80017455104237e-05	0	-0.00138970853571261	0.000108301639556885
1	1	Manual Mode	144.99113403	-0.501072704792023	-0.501072704792023	-6.85245729835781e-05	6.85245729835781e-05	0	-0.00140874313931915	0.000109374523162842
1	1	Manual Mode	145.99113403	-0.501080572605133	-0.501080572605133	-6.91293103674155e-05	6.91293103674155e-05	0	-0.00142794572553233	0.000113010406494141
1	1	Manual Mode	146.99113416	-0.501082837581635	-0.501082837581635	-6.94040689062373e-05	6.94040689062373e-05	0	-0.0014472246360681	0.000114202499389648
1	1	Manual Mode	147.99113404	-0.501082241535187	-0.501082241535187	-6.97090731414295e-05	6.97090731414295e-05	0	-0.00146658826517264	0.000114619731903076
1	1	Manual Mode	148.99113403	-0.501079618930817	-0.501079618930817	-6.92069895375806e-05	6.92069895375806e-05	0	-0.00148581242874083	9.90033149719238e-05
1	1	Manual Mode	149.99113405	-0.501073718070984	-0.501073718070984	-6.12583297376314e-05	6.12583297376314e-05	0	-0.00150282863178606	7.51018524169922e-05
1	1	Manual Mode	150.99113403	-0.501082539558411	-0.501082539558411	-6.1736226872588e-05	6.1736226872588e-05	0	-0.00151997758335213	9.92417335510254e-05
1	1	Manual Mode	151.99113416	-0.501093685626984	-0.501093685626984	-5.78451246549331e-05	5.78451246549331e-05	0	-0.00153604567562291	9.17911529541016e-05
1	1	Manual Mode	152.99113403	-0.501094043254852	-0.501094043254852	-5.48028186943909e-05	5.48028186943909e-05	0	-0.0015512686788368	7.82608985900879e-05
1	1	Manual Mode	153.9911341	-0.501078963279724	-0.501078963279724	-5.15806936515822e-05	5.15806936515822e-05	0	-0.00156559665029853	6.7591667175293e-05
1	1	Manual Mode	154.99113403	-0.501079022884369	-0.501079022884369	-4.87854698729268e-05	4.87854698729268e-05	0	-0.00157914816875907	6.05583190917969e-05
1	1	Manual Mode	155.99113403	-0.501073658466339	-0.501073658466339	-4.64710688083641e-05	4.64710688083641e-05	0	-0.00159205679898362	6.32405281066895e-05
1	1	Manual Mode	156.99113404	-0.501082241535187	-0.501082241535187	-4.4619530302357e-05	4.4619530302357e-05	0	-0.00160445111308044	4.09483909606934e-05
1	1	Manual Mode	157.99113404	-0.50109076499939	-0.50109076499939	-4.32213745957869e-05	4.32213745957869e-05	0	-0.00161645705046816	5.3107738494873e-05
1	1	Manual Mode	158.99113403	-0.501087546348572	-0.501087546348572	-4.23145617084572e-05	4.23145617084572e-05	0	-0.00162821109526963	6.31809234619141e-05
1	1	Manual Mode	159.99113403	-0.501089632511139	-0.501089632511139	-4.15468777634053e-05	4.15468777634053e-05	0	-0.00163975189464835	5.78761100769043e-05
1	1	Manual Mode	160.99113403	-0.501081943511963	-0.501081943511963	-4.08727682148162e-05	4.08727682148162e-05	0	-0.00165110544137469	5.56111335754395e-05
1	1	Manual Mode	161.99113404	-0.501085340976715	-0.501085340976715	-4.03717344146875e-05	4.03717344146875e-05	0	-0.00166231981215759	4.56571578979492e-05
1	1	Manual Mode	162.99113404	-0.50107753276825	-0.50107753276825	-4.0008076731406e-05	4.0008076731406e-05	0	-0.0016734331668052	4.07695770263672e-05
1	1	Manual Mode	163.99113411	-0.501088678836823	-0.501088678836823	-3.96566825210118e-05	3.96566825210118e-05	0	-0.00168444891272102	4.13656234741211e-05
1	1	Manual Mode	164.99113404	-0.501077651977539	-0.501077651977539	-3.93656630585003e-05	3.93656630585003e-05	0	-0.00169538381836072	4.42266464233398e-05
1	1	Manual Mode	165.99113403	-0.501072227954865	-0.501072227954865	-3.90843787127693e-05	3.90843787127693e-05	0	-0.00170624059011681	5.7220458984375e-05
1	1	Manual Mode	166.99113418	-0.501060128211975	-0.501060128211975	-3.88825074472517e-05	3.88825074472517e-05	0	-0.00171704128825004	6.36577606201172e-05
1	1	Manual Mode	167.99113411	-0.501060962677002	-0.501060962677002	-3.87114745600846e-05	3.87114745600846e-05	0	-0.00172779447487512	6.10947608947754e-05
1	1	Manual Mode	168.99113403	-0.501062572002411	-0.501062572002411	-3.85474498220765e-05	3.85474498220765e-05	0	-0.00173850209896908	6.90221786499023e-05
1	1	Manual Mode	169.99113403	-0.501064836978912	-0.501064836978912	-3.84187243400886e-05	3.84187243400886e-05	0	-0.00174917396684133	5.90682029724121e-05
1	1	Manual Mode	170.99113404	-0.501060962677002	-0.501060962677002	-3.82949736036575e-05	3.82949736036575e-05	0	-0.00175981145961539	6.14523887634277e-05
1	1	Manual Mode	171.99113417	-0.501063704490662	-0.501063704490662	-3.82008884918715e-05	3.82008884918715e-05	0	-0.00177042281890928	3.24845314025879e-05
1	1	Manual Mode	172.99113403	-0.501074135303497	-0.501074135303497	-3.81361569009218e-05	3.81361569009218e-05	0	-0.00178101619434312	5.29289245605469e-05
1	1	Manual Mode	173.99113404	-0.50107753276825	-0.50107753276825	-3.80710217818154e-05	3.80710217818154e-05	0	-0.00179159147827716	5.15580177307129e-05
1	1	Manual Mode	174.99113406	-0.5010906457901	-0.5010906457901	-3.80260725282353e-05	3.80260725282353e-05	0	-0.00180215427641292	4.8518180847168e-05
1	1	Manual Mode	175.99113403	-0.501083850860596	-0.501083850860596	-3.79188128526457e-05	3.79188128526457e-05	0	-0.00181268727966711	5.31673431396484e-05
1	1	Manual Mode	176.99113404	-0.501075744628906	-0.501075744628906	-3.78966976181202e-05	3.78966976181202e-05	0	-0.00182321414022186	4.85777854919434e-05
1	1	Manual Mode	177.99113406	-0.501068472862244	-0.501068472862244	-3.77269257564427e-05	3.77269257564427e-05	0	-0.00183369384203047	5.02467155456543e-05
1	1	Manual Mode	178.99113403	-0.501069903373718	-0.501069903373718	-3.77294351971672e-05	3.77294351971672e-05	0	-0.00184417424038193	5.340576171875e-05
1	1	Manual Mode	179.99113416	-0.50106406211853	-0.50106406211853	-3.78309382913964e-05	3.78309382913964e-05	0	-0.00185468283571789	4.35113906860352e-05
1	1	Manual Mode	180.99113403	-0.501064360141754	-0.501064360141754	-3.76261445993065e-05	3.76261445993065e-05	0	-0.0018651345411923	3.24845314025879e-05
1	1	Manual Mode	181.99113403	-0.501064658164978	-0.501064658164978	-3.74564767722319e-05	3.74564767722319e-05	0	-0.00187553911807348	2.8073787689209e-05
1	1	Manual Mode	182.99113403	-0.501074314117432	-0.501074314117432	-3.73657585985034e-05	3.73657585985034e-05	0	-0.00188591849546195	1.99675559997559e-05
1	1	Manual Mode	183.99113404	-0.501062870025635	-0.501062870025635	-3.73133440740243e-05	3.73133440740243e-05	0	-0.00189628331336394	2.54511833190918e-05
1	1	Manual Mode	184.99113406	-0.50105345249176	-0.50105345249176	-3.72579598345169e-05	3.72579598345169e-05	0	-0.00190663274685829	1.15036964416504e-05
1	1	Manual Mode	185.99113403	-0.501069188117981	-0.501069188117981	-3.72012168400445e-05	3.72012168400445e-05	0	-0.00191696641789274	3.46899032592773e-05
1	1	Manual Mode	186.99113409	-0.501061081886292	-0.501061081886292	-3.71764345366083e-05	3.71764345366083e-05	0	-0.00192729320588363	3.56435775756836e-05
1	1	Manual Mode	187.99113404	-0.501070201396942	-0.501070201396942	-3.71505992768882e-05	3.71505992768882e-05	0	-0.0019376128162779	3.99351119995117e-05
1	1	Manual Mode	188.99113403	-0.501049876213074	-0.501049876213074	-3.71927301384988e-05	3.71927301384988e-05	0	-0.00194794413010194	2.9444694519043e-05
1	1	Manual Mode	189.99113403	-0.501052737236023	-0.501052737236023	-3.71965794188061e-05	3.71965794188061e-05	0	-0.00195827651327383	4.32729721069336e-05
1	1	Manual Mode	190.99113409	-0.501058042049408	-0.501058042049408	-3.72238049591286e-05	3.72238049591286e-05	0	-0.00196861645971621	4.49419021606445e-05
1	1	Manual Mode	191.99113403	-0.501061320304871	-0.501061320304871	-3.72619572853193e-05	3.72619572853193e-05	0	-0.00197896700278554	5.26905059814453e-05
1	1	Manual Mode	192.9911341	-0.501065313816071	-0.501065313816071	-3.72976253912952e-05	3.72976253912952e-05	0	-0.00198932745500836	5.62667846679688e-05
1	1	Manual Mode	193.99113403	-0.501058399677277	-0.501058399677277	-3.73056707339195e-05	3.73056707339195e-05	0	-0.00199969014059794	4.81605529785156e-05
1	1	Manual Mode	194.99113403	-0.501066565513611	-0.501066565513611	-3.73193118771543e-05	3.73193118771543e-05	0	-0.00201005661611938	4.93526458740234e-05
1	1	Manual Mode	195.9911341	-0.501070022583008	-0.501070022583008	-3.73321617268942e-05	3.73321617268942e-05	0	-0.00202042666176942	4.40478324890137e-05
1	1	Manual Mode	196.99113404	-0.501072585582733	-0.501072585582733	-3.73569755559677e-05	3.73569755559677e-05	0	-0.00203080359880124	7.31945037841797e-05
1	1	Manual Mode	197.99113403	-0.501060783863068	-0.501060783863068	-3.73357682597947e-05	3.73357682597947e-05	0	-0.00204117464543636	6.93798065185547e-05
1	1	Manual Mode	198.99113403	-0.501060366630554	-0.501060366630554	-3.73081171233695e-05	3.73081171233695e-05	0	-0.00205153801130396	6.55651092529297e-05
1	1	Manual Mode	199.99113403	-0.5010746717453	-0.5010746717453	-3.73153806301901e-05	3.73153806301901e-05	0	-0.00206190339481235	4.36902046203613e-05
1	1	Manual Mode	200.99113403	-0.501053273677826	-0.501053273677826	-3.72685429909392e-05	3.72685429909392e-05	0	-0.00207225576786538	4.63128089904785e-05
1	1	Manual Mode	201.99113404	-0.501053690910339	-0.501053690910339	-3.72631804800443e-05	3.72631804800443e-05	0	-0.00208260665143558	3.5405158996582e-05
1	1	Manual Mode	202.99113403	-0.501063823699951	-0.501063823699951	-3.72579188511885e-05	3.72579188511885e-05	0	-0.00209295607323519	3.06367874145508e-05
1	1	Manual Mode	203.99113403	-0.501064360141754	-0.501064360141754	-3.72648671016367e-05	3.72648671016367e-05	0	-0.00210330742520786	3.56435775756836e-05
1	1	Manual Mode	204.99113404	-0.501063346862793	-0.501063346862793	-3.71940920460277e-05	3.71940920460277e-05	0	-0.00211363911754619	3.42726707458496e-05
1	1	Manual Mode	205.99113403	-0.501071274280548	-0.501071274280548	-3.71665985377887e-05	3.71665985377887e-05	0	-0.00212396317259233	4.24385070800781e-05
1	1	Manual Mode	206.99113411	-0.501069188117981	-0.501069188117981	-3.71363496888546e-05	3.71363496888546e-05	0	-0.00213427882610893	3.52859497070313e-05
1	1	Manual Mode	207.99113403	-0.501069247722626	-0.501069247722626	-3.71223018648994e-05	3.71223018648994e-05	0	-0.00214459057580202	2.68816947937012e-05
1	1	Manual Mode	208.99113403	-0.501063406467438	-0.501063406467438	-3.70812302647001e-05	3.70812302647001e-05	0	-0.00215489091754222	3.27229499816895e-05
1	1	Manual Mode	209.99113406	-0.501066088676453	-0.501066088676453	-3.71042282170684e-05	3.71042282170684e-05	0	-0.00216519764791172	4.54187393188477e-05
1	1	Manual Mode	210.99113403	-0.501060307025909	-0.501060307025909	-3.70428288859752e-05	3.70428288859752e-05	0	-0.00217548732229357	3.23653221130371e-05
1	1	Manual Mode	211.99113404	-0.50106406211853	-0.50106406211853	-3.70046607969659e-05	3.70046607969659e-05	0	-0.00218576639483997	5.75780868530273e-05
1	1	Manual Mode	212.9911341	-0.501065313816071	-0.501065313816071	-3.69868771849975e-05	3.69868771849975e-05	0	-0.0021960405280078	5.42402267456055e-05
1	1	Manual Mode	213.99113403	-0.50108128786087	-0.50108128786087	-3.6992964785549e-05	3.6992964785549e-05	0	-0.00220631635084004	4.05311584472656e-05
1	1	Manual Mode	214.9911341	-0.50107479095459	-0.50107479095459	-3.69792479807849e-05	3.69792479807849e-05	0	-0.00221658836488707	3.17096710205078e-05
1	1	Manual Mode	215.99113403	-0.501074194908142	-0.501074194908142	-3.69370729832821e-05	3.69370729832821e-05	0	-0.00222684866221976	2.88486480712891e-05
1	1	Manual Mode	216.99113403	-0.501078069210052	-0.501078069210052	-3.69173694600057e-05	3.69173694600057e-05	0	-0.00223710348706976	3.33786010742188e-05
1	1	Manual Mode	217.99113403	-0.501075744628906	-0.501075744628906	-3.6984254251979e-05	3.6984254251979e-05	0	-0.00224737689102865	5.50150871276855e-05
1	1	Manual Mode	218.99113403	-0.501079440116882	-0.501079440116882	-3.69239488604981e-05	3.69239488604981e-05	0	-0.0022576335434899	4.66704368591309e-05
1	1	Manual Mode	219.99113409	-0.501078903675079	-0.501078903675079	-3.69063291818434e-05	3.69063291818434e-05	0	-0.00226788530221107	5.68032264709473e-05
1	1	Manual Mode	220.99113404	-0.501060664653778	-0.501060664653778	-3.68772751545608e-05	3.68772751545608e-05	0	-0.00227812898924182	4.41074371337891e-05
1	1	Manual Mode	221.99113403	-0.501062631607056	-0.501062631607056	-3.68521271537326e-05	3.68521271537326e-05	0	-0.0022883656911266	3.83853912353516e-05
1	1	Manual Mode	222.99113403	-0.501058399677277	-0.501058399677277	-3.68529089895362e-05	3.68529089895362e-05	0	-0.00229860261029036	3.93390655517578e-05
1	1	Manual Mode	223.99113404	-0.50106281042099	-0.50106281042099	-3.68476568183717e-05	3.68476568183717e-05	0	-0.00230883807062004	4.54187393188477e-05
1	1	Manual Mode	224.99113403	-0.501048266887665	-0.501048266887665	-3.68474455966021e-05	3.68474455966021e-05	0	-0.0023190734720723	5.79953193664551e-05
1	1	Manual Mode	225.99113411	-0.501061856746674	-0.501061856746674	-3.68310837908734e-05	3.68310837908734e-05	0	-0.00232930432949934	5.47170639038086e-05
1	1	Manual Mode	226.99113403	-0.501061916351318	-0.501061916351318	-3.68189968615547e-05	3.68189968615547e-05	0	-0.00233953182780935	5.8591365814209e-05
1	1	Manual Mode	227.9911341	-0.50105345249176	-0.50105345249176	-3.68451820558482e-05	3.68451820558482e-05	0	-0.00234976660131908	4.9889087677002e-05
1	1	Manual Mode	228.99113405	-0.501059830188751	-0.501059830188751	-3.69732864827824e-05	3.69732864827824e-05	0	-0.00236003695816189	4.10079956054688e-05
1	1	Manual Mode	229.99113404	-0.50107479095459	-0.50107479095459	-3.71953215458801e-05	3.71953215458801e-05	0	-0.00237036899182132	5.50150871276855e-05
1	1	Manual Mode	230.99113404	-0.501068413257599	-0.501068413257599	-3.75446697424174e-05	3.75446697424174e-05	0	-0.00238079806674977	4.24385070800781e-05
1	1	Manual Mode	231.99113403	-0.501058518886566	-0.501058518886566	-3.82427797586391e-05	3.82427797586391e-05	0	-0.00239142106102093	4.67896461486816e-05
1	1	Manual Mode	232.99113403	-0.50105756521225	-0.50105756521225	-3.93201463434498e-05	3.93201463434498e-05	0	-0.00240234332389411	5.45382499694824e-05
1	1	Manual Mode	233.99113403	-0.501058995723724	-0.501058995723724	-4.03684525958506e-05	4.03684525958506e-05	0	-0.00241355678294852	3.09944152832031e-05
1	1	Manual Mode	234.99113404	-0.501059949398041	-0.501059949398041	-4.11672145140959e-05	4.11672145140959e-05	0	-0.0024249921204279	2.13980674743652e-05
1	1	Manual Mode	235.99113403	-0.5010586977005	-0.5010586977005	-4.17440548615375e-05	4.17440548615375e-05	0	-0.00243658769110681	2.72393226623535e-05
1	1	Manual Mode	236.99113404	-0.501056611537933	-0.501056611537933	-4.23379001377077e-05	4.23379001377077e-05	0	-0.00244834821904045	4.24385070800781e-05
1	1	Manual Mode	237.99113407	-0.501049816608429	-0.501049816608429	-4.2773559223887e-05	4.2773559223887e-05	0	-0.00246022976362575	4.35113906860352e-05
1	1	Manual Mode	238.99113403	-0.501060366630554	-0.501060366630554	-4.31027530805352e-05	4.31027530805352e-05	0	-0.00247220275011365	5.13195991516113e-05
1	1	Manual Mode	239.99113403	-0.501065135002136	-0.501065135002136	-4.34188606451641e-05	4.34188606451641e-05	0	-0.0024842635447373	3.62992286682129e-05
1	1	Manual Mode	240.99113403	-0.501062631607056	-0.501062631607056	-4.37645014267616e-05	4.37645014267616e-05	0	-0.00249642035068918	4.89950180053711e-05
1	1	Manual Mode	241.99113404	-0.501054883003235	-0.501054883003235	-4.39957640438802e-05	4.39957640438802e-05	0	-0.00250864139637914	6.29425048828125e-05
1	1	Manual Mode	242.99113416	-0.501057267189026	-0.501057267189026	-4.43072814757266e-05	4.43072814757266e-05	0	-0.00252094897604375	5.70416450500488e-05
1	1	Manual Mode	243.99113461	-0.501053035259247	-0.501053035259247	-4.47457463436204e-05	4.47457463436204e-05	0	-0.00253337835562131	4.91142272949219e-05
1	1	Manual Mode	244.9911341	-0.50104546546936	-0.50104546546936	-4.51500973194543e-05	4.51500973194543e-05	0	-0.00254592004292489	4.94718551635742e-05
1	1	Manual Mode	245.99113403	-0.501058220863342	-0.501058220863342	-4.55010564760546e-05	4.55010564760546e-05	0	-0.00255855922439461	4.41670417785645e-05
1	1	Manual Mode	246.99113403	-0.501057147979736	-0.501057147979736	-4.58308461672467e-05	4.58308461672467e-05	0	-0.00257129001499662	4.0888786315918e-05
1	1	Manual Mode	247.99113407	-0.501053214073181	-0.501053214073181	-4.61629939761045e-05	4.61629939761045e-05	0	-0.00258411306939179	2.90870666503906e-05
1	1	Manual Mode	248.99113404	-0.501059710979462	-0.501059710979462	-4.64861979616767e-05	4.64861979616767e-05	0	-0.00259702590177154	3.24249267578125e-05
1	1	Manual Mode	249.99113416	-0.501059055328369	-0.501059055328369	-4.67582200751859e-05	4.67582200751859e-05	0	-0.00261001429779548	3.98755073547363e-05
1	1	Manual Mode	250.99113404	-0.501050233840942	-0.501050233840942	-4.70099113052375e-05	4.70099113052375e-05	0	-0.00262307260492438	1.97291374206543e-05
1	1	Manual Mode	251.99113404	-0.501042783260345	-0.501042783260345	-4.71889517042642e-05	4.71889517042642e-05	0	-0.00263618064706446	3.27825546264648e-05
1	1	Manual Mode	252.99113404	-0.501043558120728	-0.501043558120728	-4.73409021232085e-05	4.73409021232085e-05	0	-0.00264933089765424	1.90138816833496e-05
1	1	Manual Mode	253.99113405	-0.501032710075378	-0.501032710075378	-4.75565879229657e-05	4.75565879229657e-05	0	-0.00266254106109827	2.71797180175781e-05
1	1	Manual Mode	254.9911341	-0.501047432422638	-0.501047432422638	-4.80992103437445e-05	4.80992103437445e-05	0	-0.00267590195352847	2.88486480712891e-05
1	1	Manual Mode	255.99113403	-0.501041173934937	-0.501041173934937	-4.86506347224413e-05	4.86506347224413e-05	0	-0.00268941601778316	3.03983688354492e-05
1	1	Manual Mode	256.99113404	-0.501053869724274	-0.501053869724274	-4.91400860034472e-05	4.91400860034472e-05	0	-0.00270306604180951	4.49419021606445e-05
1	1	Manual Mode	257.99113403	-0.501051008701324	-0.501051008701324	-4.95640017897537e-05	4.95640017897537e-05	0	-0.00271683381994676	3.04579734802246e-05
1	1	Manual Mode	258.99113404	-0.501057386398315	-0.501057386398315	-5.00015366513489e-05	5.00015366513489e-05	0	-0.00273072313582214	2.05636024475098e-05
1	1	Manual Mode	259.99113406	-0.501055955886841	-0.501055955886841	-5.03500840967002e-05	5.03500840967002e-05	0	-0.00274470927057317	4.32729721069336e-05
1	1	Manual Mode	260.9911341	-0.501056015491486	-0.501056015491486	-5.06913333570298e-05	5.06913333570298e-05	0	-0.00275879019706891	2.77161598205566e-05
1	1	Manual Mode	261.99113403	-0.501059710979462	-0.501059710979462	-5.10975096672601e-05	5.10975096672601e-05	0	-0.0027729839487607	3.95774841308594e-05
1	1	Manual Mode	262.99113404	-0.50105208158493	-0.50105208158493	-5.09254080609904e-05	5.09254080609904e-05	0	-0.00278712989558577	5.07235527038574e-05
1	1	Manual Mode	263.99113403	-0.501060962677002	-0.501060962677002	-4.99674858105635e-05	4.99674858105635e-05	0	-0.00280100975261657	4.23789024353027e-05
1	1	Manual Mode	264.99113403	-0.501057624816895	-0.501057624816895	-4.91826676816704e-05	4.91826676816704e-05	0	-0.00281467160475037	5.47170639038086e-05
1	1	Manual Mode	265.99113417	-0.501060128211975	-0.501060128211975	-4.85078582639345e-05	4.85078582639345e-05	0	-0.0028281460117101	5.43594360351563e-05
1	1	Manual Mode	266.99113403	-0.50105482339859	-0.50105482339859	-4.7897452570521e-05	4.7897452570521e-05	0	-0.00284145085778368	6.79492950439453e-05
1	1	Manual Mode	267.99113403	-0.501059830188751	-0.501059830188751	-4.7321725078074e-05	4.7321725078074e-05	0	-0.00285459578141647	6.68168067932129e-05
1	1	Manual Mode	268.99113404	-0.50104296207428	-0.50104296207428	-4.6820934025352e-05	4.6820934025352e-05	0	-0.00286760159655358	5.45978546142578e-05
1	1	Manual Mode	269.99113411	-0.501067757606506	-0.501067757606506	-4.63164796935825e-05	4.63164796935825e-05	0	-0.00288046728625795	6.66975975036621e-05
1	1	Manual Mode	270.99113403	-0.501067161560059	-0.501067161560059	-4.58356349115438e-05	4.58356349115438e-05	0	-0.00289319940604814	7.23004341125488e-05
1	1	Manual Mode	271.99113406	-0.501055836677551	-0.501055836677551	-4.53722206543364e-05	4.53722206543364e-05	0	-0.00290580280105245	6.91413879394531e-05
1	1	Manual Mode	272.99113403	-0.501064896583557	-0.501064896583557	-4.49635317508179e-05	4.49635317508179e-05	0	-0.00291829267060853	8.16583633422852e-05
1	1	Manual Mode	273.99113403	-0.501077175140381	-0.501077175140381	-4.46214123829004e-05	4.46214123829004e-05	0	-0.00293068750738156	7.47442245483398e-05
1	1	Manual Mode	274.99113403	-0.50104695558548	-0.50104695558548	-4.43558750929719e-05	4.43558750929719e-05	0	-0.00294300858379627	6.28829002380371e-05
1	1	Manual Mode	275.99113411	-0.501046419143677	-0.501046419143677	-4.41757312966418e-05	4.41757312966418e-05	0	-0.00295527962124925	5.84125518798828e-05
1	1	Manual Mode	276.99113403	-0.501038372516632	-0.501038372516632	-4.40611009270649e-05	4.40611009270649e-05	0	-0.00296751881497207	4.20808792114258e-05
1	1	Manual Mode	277.99113406	-0.50103098154068	-0.50103098154068	-4.39776210396472e-05	4.39776210396472e-05	0	-0.0029797348211829	5.07831573486328e-05
1	1	Manual Mode	278.99113403	-0.501030266284943	-0.501030266284943	-4.39063951674256e-05	4.39063951674256e-05	0	-0.00299193104169685	5.56111335754395e-05
1	1	Manual Mode	279.99113403	-0.501031935214996	-0.501031935214996	-4.38489270832965e-05	4.38489270832965e-05	0	-0.00300411129921999	5.37633895874023e-05
1	1	Manual Mode	280.99113404	-0.501032471656799	-0.501032471656799	-4.38319442225141e-05	4.38319442225141e-05	0	-0.00301628683940356	4.65512275695801e-05
1	1	Manual Mode	281.99113403	-0.501035332679749	-0.501035332679749	-4.39104808900122e-05	4.39104808900122e-05	0	-0.00302848419508436	3.65972518920898e-05
1	1	Manual Mode	282.99113417	-0.50103622674942	-0.50103622674942	-4.40592566772862e-05	4.40592566772862e-05	0	-0.00304072287920814	4.17232513427734e-05
1	1	Manual Mode	283.99113404	-0.50103759765625	-0.50103759765625	-4.41674337489196e-05	4.41674337489196e-05	0	-0.00305299160921013	4.99486923217773e-05
1	1	Manual Mode	284.9911341	-0.501031756401062	-0.501031756401062	-4.43126124609843e-05	4.43126124609843e-05	0	-0.00306530066896561	3.8444995880127e-05
1	1	Manual Mode	285.99113404	-0.501028299331665	-0.501028299331665	-4.44985821950768e-05	4.44985821950768e-05	0	-0.00307766138550038	4.76241111755371e-05
1	1	Manual Mode	286.99113403	-0.501034379005432	-0.501034379005432	-4.47190819596409e-05	4.47190819596409e-05	0	-0.00309008335258716	7.02142715454102e-05
1	1	Manual Mode	287.99113403	-0.501041948795319	-0.501041948795319	-4.49757447826856e-05	4.49757447826856e-05	0	-0.0031025766150268	7.33137130737305e-05
1	1	Manual Mode	288.99113404	-0.501042425632477	-0.501042425632477	-4.52445355183775e-05	4.52445355183775e-05	0	-0.00311514454168537	5.62667846679688e-05
1	1	Manual Mode	289.99113404	-0.501039564609528	-0.501039564609528	-4.54911385105782e-05	4.54911385105782e-05	0	-0.00312778096904942	6.55651092529297e-05
1	1	Manual Mode	290.99113403	-0.501046776771545	-0.501046776771545	-4.57613258319999e-05	4.57613258319999e-05	0	-0.00314049244832007	5.53131103515625e-05
1	1	Manual Mode	291.99113404	-0.501041889190674	-0.501041889190674	-4.60393125960754e-05	4.60393125960754e-05	0	-0.00315328114639132	7.05718994140625e-05
1	1	Manual Mode	292.99113411	-0.501051008701324	-0.501051008701324	-4.6302630481142e-05	4.6302630481142e-05	0	-0.00316614298909196	5.30481338500977e-05
1	1	Manual Mode	293.99113405	-0.501050353050232	-0.501050353050232	-4.65754155150725e-05	4.65754155150725e-05	0	-0.00317908060373656	4.01139259338379e-05
1	1	Manual Mode	294.99113404	-0.501045703887939	-0.501045703887939	-4.67899663918889e-05	4.67899663918889e-05	0	-0.00319207781649323	5.30481338500977e-05
1	1	Manual Mode	295.99113403	-0.501043856143951	-0.501043856143951	-4.70326255268706e-05	4.70326255268706e-05	0	-0.00320514243456448	5.0961971282959e-05
1	1	Manual Mode	296.99113404	-0.501047611236572	-0.501047611236572	-4.7267674373022e-05	4.7267674373022e-05	0	-0.00321827234424385	4.29153442382813e-05
1	1	Manual Mode	297.99113411	-0.501052618026733	-0.501052618026733	-4.74668344337367e-05	4.74668344337367e-05	0	-0.00323145757695396	5.10811805725098e-05
1	1	Manual Mode	298.99113403	-0.501046657562256	-0.501046657562256	-4.76159412402018e-05	4.76159412402018e-05	0	-0.00324468422624033	4.73260879516602e-05
1	1	Manual Mode	299.99113404	-0.501046776771545	-0.501046776771545	-4.77446509593711e-05	4.77446509593711e-05	0	-0.00325794662941723	4.17232513427734e-05
1	1	Manual Mode	300.99113404	-0.501025557518005	-0.501025557518005	-4.79019607366466e-05	4.79019607366466e-05	0	-0.00327125272962185	4.02927398681641e-05
1	1	Manual Mode	301.99113403	-0.501032710075378	-0.501032710075378	-4.80218621927704e-05	4.80218621927704e-05	0	-0.00328459213565311	5.7220458984375e-05
1	1	Manual Mode	302.99113442	-0.501044392585754	-0.501044392585754	-4.81278450800517e-05	4.81278450800517e-05	0	-0.00329796098672254	6.68168067932129e-05
1	1	Manual Mode	303.99113415	-0.501035988330841	-0.501035988330841	-4.82979448083564e-05	4.82979448083564e-05	0	-0.00331137707888029	5.46574592590332e-05
1	1	Manual Mode	304.99113404	-0.501036822795868	-0.501036822795868	-4.84766226625548e-05	4.84766226625548e-05	0	-0.00332484280591643	6.06179237365723e-05
1	1	Manual Mode	305.99113411	-0.501040756702423	-0.501040756702423	-4.85567198490964e-05	4.85567198490964e-05	0	-0.00333833078459645	5.28097152709961e-05
1	1	Manual Mode	306.99113405	-0.50104832649231	-0.50104832649231	-4.86462967947568e-05	4.86462967947568e-05	0	-0.00335184364400645	6.88433647155762e-05
1	1	Manual Mode	307.99113417	-0.501046419143677	-0.501046419143677	-4.86828696865216e-05	4.86828696865216e-05	0	-0.00336536666498658	4.90546226501465e-05
1	1	Manual Mode	308.99113404	-0.501036405563354	-0.501036405563354	-4.87307319089829e-05	4.87307319089829e-05	0	-0.00337890297764602	4.37498092651367e-05
1	1	Manual Mode	309.99113404	-0.501037359237671	-0.501037359237671	-4.87687203018599e-05	4.87687203018599e-05	0	-0.00339244984439653	5.53727149963379e-05
1	1	Manual Mode	310.99113403	-0.501036822795868	-0.501036822795868	-4.88022761901407e-05	4.88022761901407e-05	0	-0.00340600603209156	5.95450401306152e-05
1	1	Manual Mode	311.99113405	-0.501031339168549	-0.501031339168549	-4.88604031600881e-05	4.88604031600881e-05	0	-0.00341957836657415	4.14848327636719e-05
1	1	Manual Mode	312.99113404	-0.501030802726746	-0.501030802726746	-4.89262570637236e-05	4.89262570637236e-05	0	-0.00343316899340039	4.34517860412598e-05
1	1	Manual Mode	313.99113404	-0.501022934913635	-0.501022934913635	-4.87616396437353e-05	4.87616396437353e-05	0	-0.00344671389330143	5.96046447753906e-05
1	1	Manual Mode	314.99113404	-0.501042246818542	-0.501042246818542	-4.7744811740121e-05	4.7744811740121e-05	0	-0.00345997634100702	4.59551811218262e-05
1	1	Manual Mode	315.99113404	-0.501034557819366	-0.501034557819366	-4.66046492384873e-05	4.66046492384873e-05	0	-0.0034729220769066	6.30617141723633e-05
1	1	Manual Mode	316.99113418	-0.501029372215271	-0.501029372215271	-4.55567811924442e-05	4.55567811924442e-05	0	-0.00348557674012059	5.41806221008301e-05
1	1	Manual Mode	317.99113404	-0.501027703285217	-0.501027703285217	-4.46144672850159e-05	4.46144672850159e-05	0	-0.00349796964596476	4.57167625427246e-05
1	1	Manual Mode	318.99113404	-0.501049816608429	-0.501049816608429	-4.37200881090146e-05	4.37200881090146e-05	0	-0.00351011411488393	4.64320182800293e-05
1	1	Manual Mode	319.99113404	-0.501041352748871	-0.501041352748871	-4.29095608229504e-05	4.29095608229504e-05	0	-0.00352203343733475	5.37633895874023e-05
1	1	Manual Mode	320.99113403	-0.501035273075104	-0.501035273075104	-4.21084628549854e-05	4.21084628549854e-05	0	-0.00353373023245527	4.55379486083984e-05
1	1	Manual Mode	321.99113403	-0.501024842262268	-0.501024842262268	-4.14185431993193e-05	4.14185431993193e-05	0	-0.00354523538334397	6.43134117126465e-05
1	1	Manual Mode	322.99113404	-0.501011669635773	-0.501011669635773	-4.07988878839388e-05	4.07988878839388e-05	0	-0.00355656840786951	5.9962272644043e-05
1	1	Manual Mode	323.99113405	-0.501014053821564	-0.501014053821564	-4.02646765031763e-05	4.02646765031763e-05	0	-0.00356775304034335	4.72068786621094e-05
1	1	Manual Mode	324.9911341	-0.501011669635773	-0.501011669635773	-3.98163346531344e-05	3.98163346531344e-05	0	-0.00357881313385556	5.84721565246582e-05
1	1	Manual Mode	325.99113404	-0.501024007797241	-0.501024007797241	-3.94513938764171e-05	3.94513938764171e-05	0	-0.00358977185371926	8.21948051452637e-05
1	1	Manual Mode	326.99113404	-0.501014530658722	-0.501014530658722	-3.91632369417673e-05	3.91632369417673e-05	0	-0.00360065053064753	6.69956207275391e-05
1	1	Manual Mode	327.99113404	-0.501015424728394	-0.501015424728394	-3.88828573818251e-05	3.88828573818251e-05	0	-0.0036114513243647	6.80685043334961e-05
1	1	Manual Mode	328.99113423	-0.501021027565002	-0.501021027565002	-3.86189814929793e-05	3.86189814929793e-05	0	-0.00362217882126209	7.7366828918457e-05
1	1	Manual Mode	329.99113403	-0.501019179821014	-0.501019179821014	-3.84106348615722e-05	3.84106348615722e-05	0	-0.00363284843992304	8.17775726318359e-05
1	1	Manual Mode	330.99113539	-0.501022756099701	-0.501022756099701	-3.82341070558337e-05	3.82341070558337e-05	0	-0.00364346903966033	7.68303871154785e-05
1	1	Manual Mode	331.99113404	-0.501018583774567	-0.501018583774567	-3.80523491468768e-05	3.80523491468768e-05	0	-0.00365403912237594	5.29885292053223e-05
1	1	Manual Mode	332.99113411	-0.501018941402435	-0.501018941402435	-3.79253292018637e-05	3.79253292018637e-05	0	-0.00366457393678056	4.78029251098633e-05
1	1	Manual Mode	333.99113403	-0.501019418239594	-0.501019418239594	-3.78040311600101e-05	3.78040311600101e-05	0	-0.00367507505570714	4.9591064453125e-05
1	1	Manual Mode	334.99113403	-0.501021981239319	-0.501021981239319	-3.77008382916247e-05	3.77008382916247e-05	0	-0.00368554751078815	4.05311584472656e-05
1	1	Manual Mode	335.99113404	-0.501020073890686	-0.501020073890686	-3.75940924839222e-05	3.75940924839222e-05	0	-0.00369599031436033	4.98294830322266e-05
1	1	Manual Mode	336.99113403	-0.501014709472656	-0.501014709472656	-3.74928857306831e-05	3.74928857306831e-05	0	-0.00370640500473693	5.3107738494873e-05
1	1	Manual Mode	337.99113411	-0.501020669937134	-0.501020669937134	-3.74857104956467e-05	3.74857104956467e-05	0	-0.00371681770292985	6.23464584350586e-05
1	1	Manual Mode	338.99113403	-0.501014530658722	-0.501014530658722	-3.74289895691203e-05	3.74289895691203e-05	0	-0.00372721464364507	6.78300857543945e-05
1	1	Manual Mode	339.9911346	-0.501021027565002	-0.501021027565002	-3.74228357647306e-05	3.74228357647306e-05	0	-0.00373760988172722	6.4551830291748e-05
1	1	Manual Mode	340.99113403	-0.501016974449158	-0.501016974449158	-3.7369878999291e-05	3.7369878999291e-05	0	-0.00374799039775457	7.01546669006348e-05
1	1	Manual Mode	341.99113403	-0.501011431217194	-0.501011431217194	-3.73057274800665e-05	3.73057274800665e-05	0	-0.00375835309983237	7.11679458618164e-05
1	1	Manual Mode	342.99113404	-0.50101375579834	-0.50101375579834	-3.72478905459817e-05	3.72478905459817e-05	0	-0.00376869973619861	7.28368759155273e-05
1	1	Manual Mode	343.99113404	-0.501016020774841	-0.501016020774841	-3.71671376261855e-05	3.71671376261855e-05	0	-0.00377902394109477	7.36117362976074e-05
1	1	Manual Mode	344.99113403	-0.501025557518005	-0.501025557518005	-3.71131751929178e-05	3.71131751929178e-05	0	-0.00378933315632304	9.04202461242676e-05
1	1	Manual Mode	345.99113403	-0.501012980937958	-0.501012980937958	-3.70559088728671e-05	3.70559088728671e-05	0	-0.00379962646434328	7.70688056945801e-05
1	1	Manual Mode	346.99113416	-0.501005351543427	-0.501005351543427	-3.70181033286861e-05	3.70181033286861e-05	0	-0.00380990927216024	7.83801078796387e-05
1	1	Manual Mode	347.99113404	-0.501007258892059	-0.501007258892059	-3.69782990591039e-05	3.69782990591039e-05	0	-0.00382018102066627	6.8366527557373e-05
1	1	Manual Mode	348.99113404	-0.501017332077026	-0.501017332077026	-3.70081002439891e-05	3.70081002439891e-05	0	-0.00383046104851183	5.65648078918457e-05
1	1	Manual Mode	349.99113403	-0.501017808914185	-0.501017808914185	-3.6954828222177e-05	3.6954828222177e-05	0	-0.00384072627847089	5.22732734680176e-05
1	1	Manual Mode	350.99113403	-0.501013457775116	-0.501013457775116	-3.69161273498983e-05	3.69161273498983e-05	0	-0.0038509807582903	4.66108322143555e-05
1	1	Manual Mode	351.99113404	-0.501008749008179	-0.501008749008179	-3.68784416031388e-05	3.68784416031388e-05	0	-0.00386122476994917	7.76052474975586e-05
1	1	Manual Mode	352.99113404	-0.501027345657349	-0.501027345657349	-3.68527229882765e-05	3.68527229882765e-05	0	-0.00387146163744592	7.03334808349609e-05
1	1	Manual Mode	353.99113404	-0.501024723052979	-0.501024723052979	-3.68111879612097e-05	3.68111879612097e-05	0	-0.00388168696743514	6.96182250976563e-05
1	1	Manual Mode	354.99113418	-0.501019299030304	-0.501019299030304	-3.67669732549774e-05	3.67669732549774e-05	0	-0.00389190001699135	6.77704811096191e-05
1	1	Manual Mode	355.99113404	-0.501027822494507	-0.501027822494507	-3.68060019938834e-05	3.68060019938834e-05	0	-0.00390212390500275	8.12411308288574e-05
1	1	Manual Mode	356.99113403	-0.501022040843964	-0.501022040843964	-3.68853803958959e-05	3.68853803958959e-05	0	-0.00391236984389915	6.44326210021973e-05
1	1	Manual Mode	357.99113404	-0.501020014286041	-0.501020014286041	-3.69058058562652e-05	3.69058058562652e-05	0	-0.00392262145673952	7.61747360229492e-05
1	1	Manual Mode	358.99113403	-0.501016199588776	-0.501016199588776	-3.68792675748346e-05	3.68792675748346e-05	0	-0.00393286569763008	6.54458999633789e-05
1	1	Manual Mode	359.99113403	-0.501016139984131	-0.501016139984131	-3.68929623116526e-05	3.68929623116526e-05	0	-0.00394311374271665	7.06911087036133e-05
1	1	Manual Mode	360.99113404	-0.501018464565277	-0.501018464565277	-3.6871900033411e-05	3.6871900033411e-05	0	-0.0039533559372728	7.34329223632813e-05
1	1	Manual Mode	361.9911341	-0.501022815704346	-0.501022815704346	-3.68154880581296e-05	3.68154880581296e-05	0	-0.00396358246234699	5.18560409545898e-05
1	1	Manual Mode	362.99113403	-0.501013159751892	-0.501013159751892	-3.67598957494165e-05	3.67598957494165e-05	0	-0.00397379354378482	6.76512718200684e-05
1	1	Manual Mode	363.99113403	-0.501010239124298	-0.501010239124298	-3.66853313122109e-05	3.66853313122109e-05	0	-0.00398398391359377	8.02874565124512e-05
1	1	Manual Mode	364.99113404	-0.501016736030579	-0.501016736030579	-3.66407067726944e-05	3.66407067726944e-05	0	-0.00399416188779908	7.72476196289063e-05
1	1	Manual Mode	365.99113403	-0.501020193099976	-0.501020193099976	-3.66433423159678e-05	3.66433423159678e-05	0	-0.00400434059389617	8.05854797363281e-05
1	1	Manual Mode	366.99113403	-0.501017570495605	-0.501017570495605	-3.66260977923963e-05	3.66260977923963e-05	0	-0.00401451450994961	4.86373901367188e-05
1	1	Manual Mode	367.99113404	-0.501010835170746	-0.501010835170746	-3.66007858582544e-05	3.66007858582544e-05	0	-0.00402468139501191	6.15715980529785e-05
1	1	Manual Mode	368.99113416	-0.50100702047348	-0.50100702047348	-3.65800892774048e-05	3.65800892774048e-05	0	-0.00403484253214164	6.28232955932617e-05
1	1	Manual Mode	369.99113405	-0.501008927822113	-0.501008927822113	-3.65378890593922e-05	3.65378890593922e-05	0	-0.00404499194465281	6.70552253723145e-05
1	1	Manual Mode	370.99113405	-0.501015365123749	-0.501015365123749	-3.65318109165319e-05	3.65318109165319e-05	0	-0.0040551396699074	7.09891319274902e-05
1	1	Manual Mode	371.99113445	-0.501018583774567	-0.501018583774567	-3.71056468707443e-05	3.71056468707443e-05	0	-0.00406544679816101	7.76052474975586e-05
1	1	Manual Mode	372.99113404	-0.501003980636597	-0.501003980636597	-3.97410861096007e-05	3.97410861096007e-05	0	-0.00407648598422095	8.05258750915527e-05
1	1	Manual Mode	373.99113404	-0.501027643680573	-0.501027643680573	-4.14918087802704e-05	4.14918087802704e-05	0	-0.00408801148665991	8.16583633422852e-05
1	1	Manual Mode	374.99113404	-0.501028895378113	-0.501028895378113	-4.27518349072633e-05	4.27518349072633e-05	0	-0.00409988699635637	8.08835029602051e-05
1	1	Manual Mode	375.99113417	-0.501025676727295	-0.501025676727295	-4.38339839312437e-05	4.38339839312437e-05	0	-0.00411206310458683	8.56518745422363e-05
1	1	Manual Mode	376.99113404	-0.50101101398468	-0.50101101398468	-4.48113606524129e-05	4.48113606524129e-05	0	-0.00412451070314987	8.83936882019043e-05
1	1	Manual Mode	377.99113404	-0.501015543937683	-0.501015543937683	-4.56790533764886e-05	4.56790533764886e-05	0	-0.00413719932908779	0.000100195407867432
1	1	Manual Mode	378.99113404	-0.501021504402161	-0.501021504402161	-4.64721312223391e-05	4.64721312223391e-05	0	-0.00415010825442732	8.89897346496582e-05
1	1	Manual Mode	379.99113404	-0.50102025270462	-0.50102025270462	-4.7296003310648e-05	4.7296003310648e-05	0	-0.00416324603312473	7.45654106140137e-05
1	1	Manual Mode	380.99113418	-0.501030623912811	-0.501030623912811	-4.80639835966899e-05	4.80639835966899e-05	0	-0.00417659714154852	7.19428062438965e-05
1	1	Manual Mode	381.99113404	-0.501032114028931	-0.501032114028931	-4.88015889312488e-05	4.88015889312488e-05	0	-0.00419015313657602	8.01682472229004e-05
1	1	Manual Mode	382.99113404	-0.501037120819092	-0.501037120819092	-4.94913698741111e-05	4.94913698741111e-05	0	-0.00420390073931883	8.57710838317871e-05
1	1	Manual Mode	383.99113406	-0.501030027866364	-0.501030027866364	-5.01105176267319e-05	5.01105176267319e-05	0	-0.00421782032782687	0.00010991096496582
1	1	Manual Mode	384.99113409	-0.50103372335434	-0.50103372335434	-5.07048483977156e-05	5.07048483977156e-05	0	-0.00423190500835989	0.000102639198303223
1	1	Manual Mode	385.99113417	-0.501038432121277	-0.501038432121277	-5.12415471512566e-05	5.12415471512566e-05	0	-0.00424613877259616	0.000106871128082275
1	1	Manual Mode	386.99113406	-0.50103360414505	-0.50103360414505	-5.17205476835166e-05	5.17205476835166e-05	0	-0.00426050558981679	7.1406364440918e-05
1	1	Manual Mode	387.99113404	-0.501046001911163	-0.501046001911163	-5.21165695859911e-05	5.21165695859911e-05	0	-0.00427498241441225	8.18371772766113e-05
1	1	Manual Mode	388.99113403	-0.501051962375641	-0.501051962375641	-5.24949371316099e-05	5.24949371316099e-05	0	-0.00428956434124743	8.61883163452148e-05
1	1	Manual Mode	389.99113404	-0.501054048538208	-0.501054048538208	-5.27484379332393e-05	5.27484379332393e-05	0	-0.0043042166852643	9.99569892883301e-05
1	1	Manual Mode	390.99113403	-0.501044154167175	-0.501044154167175	-5.29653469277214e-05	5.29653469277214e-05	0	-0.00431892928148598	9.85860824584961e-05
1	1	Manual Mode	391.99113404	-0.501041114330292	-0.501041114330292	-5.32026467043719e-05	5.32026467043719e-05	0	-0.00433370779460721	0.000105559825897217
1	1	Manual Mode	392.99113404	-0.501039981842041	-0.501039981842041	-5.32738189830102e-05	5.32738189830102e-05	0	-0.00434850607765804	0.000113129615783691
1	1	Manual Mode	393.99113406	-0.501050174236298	-0.501050174236298	-5.32950294317469e-05	5.32950294317469e-05	0	-0.00436331025279628	0.000103533267974854
1	1	Manual Mode	394.99113405	-0.501040160655975	-0.501040160655975	-5.32657231993664e-05	5.32657231993664e-05	0	-0.00437810628687036	9.90629196166992e-05
1	1	Manual Mode	395.99113418	-0.501029849052429	-0.501029849052429	-5.31409510322887e-05	5.31409510322887e-05	0	-0.00439286766407609	8.54730606079102e-05
1	1	Manual Mode	396.99113404	-0.501023888587952	-0.501023888587952	-5.28905807264375e-05	5.28905807264375e-05	0	-0.0044075594899988	9.32812690734863e-05
1	1	Manual Mode	397.99113404	-0.501040160655975	-0.501040160655975	-5.25872631128378e-05	5.25872631128378e-05	0	-0.0044221670630857	8.32676887512207e-05
1	1	Manual Mode	398.99113407	-0.501041114330292	-0.501041114330292	-5.22955122555423e-05	5.22955122555423e-05	0	-0.00443669359470359	8.04662704467773e-05
1	1	Manual Mode	399.99113404	-0.501039981842041	-0.501039981842041	-5.20069675555544e-05	5.20069675555544e-05	0	-0.00445113997414674	7.70092010498047e-05
1	1	Manual Mode	400.99113404	-0.501042902469635	-0.501042902469635	-5.17137822817644e-05	5.17137822817644e-05	0	-0.00446550491366946	0.000100374221801758
1	1	Manual Mode	401.99113403	-0.501038312911987	-0.501038312911987	-5.13862908095273e-05	5.13862908095273e-05	0	-0.00447977888319603	9.23275947570801e-05
1	1	Manual Mode	402.99113404	-0.50103086233139	-0.50103086233139	-5.10774499042828e-05	5.10774499042828e-05	0	-0.00449396706386688	0.00010383129119873
1	1	Manual Mode	403.99113431	-0.501041948795319	-0.501041948795319	-5.07411312536178e-05	5.07411312536178e-05	0	-0.00450806182635402	0.000100016593933105
1	1	Manual Mode	404.99113403	-0.501043617725372	-0.501043617725372	-5.04197368396234e-05	5.04197368396234e-05	0	-0.00452206730488794	9.60826873779297e-05
1	1	Manual Mode	405.99113405	-0.501037657260895	-0.501037657260895	-5.01385912066962e-05	5.01385912066962e-05	0	-0.00453599469161279	8.83340835571289e-05
1	1	Manual Mode	406.99113403	-0.501034498214722	-0.501034498214722	-4.98151476262811e-05	4.98151476262811e-05	0	-0.00454983223234334	7.97510147094727e-05
1	1	Manual Mode	407.99113411	-0.501036584377289	-0.501036584377289	-4.9486272178569e-05	4.9486272178569e-05	0	-0.0045635784201593	9.41753387451172e-05
1	1	Manual Mode	408.99113448	-0.50103747844696	-0.50103747844696	-4.91907918383878e-05	4.91907918383878e-05	0	-0.00457724253405902	0.000101685523986816
1	1	Manual Mode	409.99113404	-0.50104296207428	-0.50104296207428	-4.89165377097618e-05	4.89165377097618e-05	0	-0.00459083045522194	0.000113368034362793
1	1	Manual Mode	410.99113403	-0.501036286354065	-0.501036286354065	-4.86222837168693e-05	4.86222837168693e-05	0	-0.00460433664500822	0.000106692314147949
1	1	Manual Mode	411.99113417	-0.501044154167175	-0.501044154167175	-4.83704758419599e-05	4.83704758419599e-05	0	-0.00461777289017873	0.000102758407592773
1	1	Manual Mode	412.99113404	-0.501056611537933	-0.501056611537933	-4.81535952205512e-05	4.81535952205512e-05	0	-0.00463114888711223	0.000105023384094238
1	1	Manual Mode	413.99113403	-0.501051783561707	-0.501051783561707	-4.80035741706061e-05	4.80035741706061e-05	0	-0.00464448321313738	8.7738037109375e-05
1	1	Manual Mode	414.99113405	-0.501038908958435	-0.501038908958435	-4.7695414219126e-05	4.7695414219126e-05	0	-0.00465773193957434	7.18235969543457e-05
1	1	Manual Mode	415.99113403	-0.501049995422363	-0.501049995422363	-4.7409476689338e-05	4.7409476689338e-05	0	-0.00467090123839132	6.43134117126465e-05
1	1	Manual Mode	416.99113403	-0.501035988330841	-0.501035988330841	-4.71102889342171e-05	4.71102889342171e-05	0	-0.00468398742976194	6.70552253723145e-05
1	1	Manual Mode	417.99113403	-0.501036167144775	-0.501036167144775	-4.69706744971257e-05	4.69706744971257e-05	0	-0.00469703483934448	8.04662704467773e-05
1	1	Manual Mode	418.99113403	-0.501040637493134	-0.501040637493134	-4.65828713282803e-05	4.65828713282803e-05	0	-0.00470997452582455	6.87837600708008e-05
1	1	Manual Mode	419.99113404	-0.501045346260071	-0.501045346260071	-4.62220068164584e-05	4.62220068164584e-05	0	-0.00472281397229086	7.15851783752441e-05
1	1	Manual Mode	420.99113404	-0.501038730144501	-0.501038730144501	-4.58756251823857e-05	4.58756251823857e-05	0	-0.00473555720150819	6.89029693603516e-05
1	1	Manual Mode	421.99113403	-0.501040041446686	-0.501040041446686	-4.55596248049235e-05	4.55596248049235e-05	0	-0.00474821265271633	5.72800636291504e-05
1	1	Manual Mode	422.99113404	-0.501037359237671	-0.501037359237671	-4.52390027690415e-05	4.52390027690415e-05	0	-0.00476077904250006	6.28232955932617e-05
1	1	Manual Mode	423.99113404	-0.50103622674942	-0.50103622674942	-4.48864263472506e-05	4.48864263472506e-05	0	-0.00477324749426319	4.4405460357666e-05
1	1	Manual Mode	424.99113405	-0.501043736934662	-0.501043736934662	-4.45572167277838e-05	4.45572167277838e-05	0	-0.00478562449903356	6.7591667175293e-05
1	1	Manual Mode	425.99113404	-0.501032769680023	-0.501032769680023	-4.42459010600158e-05	4.42459010600158e-05	0	-0.00479791502698289	6.35385513305664e-05
1	1	Manual Mode	426.99113404	-0.501039385795593	-0.501039385795593	-4.38914772358825e-05	4.38914772358825e-05	0	-0.00481010710399285	4.32133674621582e-05
1	1	Manual Mode	427.99113404	-0.501044511795044	-0.501044511795044	-4.35236424056664e-05	4.35236424056664e-05	0	-0.00482219700466109	6.32405281066895e-05
1	1	Manual Mode	428.99113404	-0.501047968864441	-0.501047968864441	-4.31483990506983e-05	4.31483990506983e-05	0	-0.00483418267106407	6.92605972290039e-05
1	1	Manual Mode	429.99113411	-0.501039505004883	-0.501039505004883	-4.2790958223081e-05	4.2790958223081e-05	0	-0.0048460690491803	6.16312026977539e-05
1	1	Manual Mode	430.99113404	-0.50102961063385	-0.50102961063385	-4.24190250600234e-05	4.24190250600234e-05	0	-0.00485785211087216	6.84261322021484e-05
1	1	Manual Mode	431.99113405	-0.501035213470459	-0.501035213470459	-4.20493333697737e-05	4.20493333697737e-05	0	-0.00486953248136945	5.60879707336426e-05
1	1	Manual Mode	432.99113404	-0.501029670238495	-0.501029670238495	-4.16427030903672e-05	4.16427030903672e-05	0	-0.00488109989877888	7.14659690856934e-05
1	1	Manual Mode	433.99113403	-0.501022934913635	-0.501022934913635	-4.13237298453129e-05	4.13237298453129e-05	0	-0.00489257871251001	7.43269920349121e-05
1	1	Manual Mode	434.99113403	-0.501021206378937	-0.501021206378937	-4.08466082410325e-05	4.08466082410325e-05	0	-0.00490392499257697	6.34193420410156e-05
1	1	Manual Mode	435.99113404	-0.501012444496155	-0.501012444496155	-4.04374275375731e-05	4.04374275375731e-05	0	-0.00491515761144973	6.5147876739502e-05
1	1	Manual Mode	436.99113404	-0.501027882099152	-0.501027882099152	-4.00268534009475e-05	4.00268534009475e-05	0	-0.00492627618183888	6.02602958679199e-05
1	1	Manual Mode	437.99113404	-0.501027405261993	-0.501027405261993	-3.9673999553549e-05	3.9673999553549e-05	0	-0.00493729673727043	5.08427619934082e-05
1	1	Manual Mode	438.99113404	-0.501022160053253	-0.501022160053253	-3.93306443806515e-05	3.93306443806515e-05	0	-0.00494822191626505	5.48362731933594e-05
1	1	Manual Mode	439.99113403	-0.501030385494232	-0.501030385494232	-3.89379358226512e-05	3.89379358226512e-05	0	-0.00495903800944096	8.26716423034668e-05
1	1	Manual Mode	440.99113408	-0.501026511192322	-0.501026511192322	-3.85314631714309e-05	3.85314631714309e-05	0	-0.00496974119419041	8.21352005004883e-05
1	1	Manual Mode	441.99113411	-0.501027762889862	-0.501027762889862	-3.8194892315668e-05	3.8194892315668e-05	0	-0.0049803508868186	7.3850154876709e-05
1	1	Manual Mode	442.99113404	-0.501025021076202	-0.501025021076202	-3.78566411434401e-05	3.78566411434401e-05	0	-0.00499086661973346	6.92605972290039e-05
1	1	Manual Mode	443.99113404	-0.50101101398468	-0.50101101398468	-3.75390235007873e-05	3.75390235007873e-05	0	-0.00500129412626146	5.86509704589844e-05
1	1	Manual Mode	444.99113404	-0.501018047332764	-0.501018047332764	-3.7281074431743e-05	3.7281074431743e-05	0	-0.00501164998027027	4.67300415039063e-05
1	1	Manual Mode	445.99113418	-0.501019299030304	-0.501019299030304	-3.70245692368845e-05	3.70245692368845e-05	0	-0.00502193458427592	5.01871109008789e-05
1	1	Manual Mode	446.99113405	-0.501010477542877	-0.501010477542877	-3.67689120816678e-05	3.67689120816678e-05	0	-0.0050321481696375	3.66568565368652e-05
1	1	Manual Mode	447.99113411	-0.501005887985229	-0.501005887985229	-3.65506191117107e-05	3.65506191117107e-05	0	-0.00504230111999993	6.90221786499023e-05
1	1	Manual Mode	448.99113404	-0.501021862030029	-0.501021862030029	-3.63431646558375e-05	3.63431646558375e-05	0	-0.00505239644280877	6.46114349365234e-05
1	1	Manual Mode	449.99113405	-0.501016855239868	-0.501016855239868	-3.61487082201993e-05	3.61487082201993e-05	0	-0.00506243775074813	5.06043434143066e-05
1	1	Manual Mode	450.99113407	-0.501022934913635	-0.501022934913635	-3.59891128342237e-05	3.59891128342237e-05	0	-0.00507243472673535	6.27636909484863e-05
1	1	Manual Mode	451.99113404	-0.501029372215271	-0.501029372215271	-3.58831551674522e-05	3.58831551674522e-05	0	-0.0050824022695384	6.11543655395508e-05
1	1	Manual Mode	452.99113403	-0.501031339168549	-0.501031339168549	-3.57888745967153e-05	3.57888745967153e-05	0	-0.00509234362349362	5.6922435760498e-05
1	1	Manual Mode	453.99113404	-0.501031160354614	-0.501031160354614	-3.56160731212989e-05	3.56160731212989e-05	0	-0.00510223697723736	6.66379928588867e-05
1	1	Manual Mode	454.99113404	-0.501035392284393	-0.501035392284393	-3.54459891558127e-05	3.54459891558127e-05	0	-0.0051120830853362	6.98566436767578e-05
1	1	Manual Mode	455.99113404	-0.501035034656525	-0.501035034656525	-3.53692305342551e-05	3.53692305342551e-05	0	-0.00512190787159572	7.55786895751953e-05
1	1	Manual Mode	456.99113404	-0.50103622674942	-0.50103622674942	-3.52721189612938e-05	3.52721189612938e-05	0	-0.0051317056824183	6.12735748291016e-05
1	1	Manual Mode	457.99113404	-0.501029074192047	-0.501029074192047	-3.51519968257094e-05	3.51519968257094e-05	0	-0.005141470125981	6.31213188171387e-05
1	1	Manual Mode	458.99113405	-0.501037240028381	-0.501037240028381	-3.50425871016598e-05	3.50425871016598e-05	0	-0.00515120417805102	6.11543655395508e-05
1	1	Manual Mode	459.99113404	-0.501044094562531	-0.501044094562531	-3.49485713462757e-05	3.49485713462757e-05	0	-0.00516091211443902	6.92009925842285e-05
1	1	Manual Mode	460.99113404	-0.501037240028381	-0.501037240028381	-3.49386628384905e-05	3.49386628384905e-05	0	-0.00517061729856082	5.4776668548584e-05
1	1	Manual Mode	461.99113404	-0.501035213470459	-0.501035213470459	-3.48444106408271e-05	3.48444106408271e-05	0	-0.0051802963015166	5.41806221008301e-05
1	1	Manual Mode	462.99113403	-0.501032948493958	-0.501032948493958	-3.47777906642066e-05	3.47777906642066e-05	0	-0.00518995679882672	5.50150871276855e-05
1	1	Manual Mode	463.99113404	-0.501040875911713	-0.501040875911713	-3.47323180850482e-05	3.47323180850482e-05	0	-0.00519960466505794	4.5478343963623e-05
1	1	Manual Mode	464.99113404	-0.501043379306793	-0.501043379306793	-3.47254770217666e-05	3.47254770217666e-05	0	-0.00520925063089732	4.49419021606445e-05
1	1	Manual Mode	465.99113423	-0.501032769680023	-0.501032769680023	-3.4708427957146e-05	3.4708427957146e-05	0	-0.00521889186271725	4.49419021606445e-05
1	1	Manual Mode	466.99113404	-0.501034736633301	-0.501034736633301	-3.46681854812061e-05	3.46681854812061e-05	0	-0.0052285219124101	6.16312026977539e-05
1	1	Manual Mode	467.99113404	-0.501045525074005	-0.501045525074005	-3.46119122187286e-05	3.46119122187286e-05	0	-0.00523813633247085	5.98430633544922e-05
1	1	Manual Mode	468.99113404	-0.501045167446136	-0.501045167446136	-3.4545270174162e-05	3.4545270174162e-05	0	-0.00524773224085256	3.59416007995605e-05
1	1	Manual Mode	469.99113411	-0.501040458679199	-0.501040458679199	-3.44850057660095e-05	3.44850057660095e-05	0	-0.00525731140979144	1.83582305908203e-05
1	1	Manual Mode	470.99113403	-0.501034259796143	-0.501034259796143	-3.44326921235696e-05	3.44326921235696e-05	0	-0.00526687604572726	2.10404396057129e-05
1	1	Manual Mode	471.99113404	-0.501016020774841	-0.501016020774841	-3.43938966743792e-05	3.43938966743792e-05	0	-0.00527642990601013	2.7775764465332e-05
1	1	Manual Mode	472.99113404	-0.501026630401611	-0.501026630401611	-3.43484966041865e-05	3.43484966041865e-05	0	-0.00528597115506685	9.47713851928711e-06
1	1	Manual Mode	473.99113404	-0.501017570495605	-0.501017570495605	-3.4269610002115e-05	3.4269610002115e-05	0	-0.00529549049117855	3.1590461730957e-06
1	1	Manual Mode	474.99113404	-0.501023709774017	-0.501023709774017	-3.41986268773002e-05	3.41986268773002e-05	0	-0.00530499010975557	1.93119049072266e-05
1	1	Manual Mode	475.99113404	-0.501013457775116	-0.501013457775116	-3.42195409850467e-05	3.42195409850467e-05	0	-0.00531449553780697	1.80602073669434e-05
1	1	Manual Mode	476.99113404	-0.50102174282074	-0.50102174282074	-3.41237503362859e-05	3.41237503362859e-05	0	-0.00532397435734483	3.08752059936523e-05
1	1	Manual Mode	477.99113405	-0.501011550426483	-0.501011550426483	-3.40502262451093e-05	3.40502262451093e-05	0	-0.00533343275361861	3.10540199279785e-05
1	1	Manual Mode	478.99113403	-0.500998079776764	-0.500998079776764	-3.39903338394763e-05	3.39903338394763e-05	0	-0.00534287451282963	3.74317169189453e-05
1	1	Manual Mode	479.99113404	-0.501005053520203	-0.501005053520203	-3.39378121278306e-05	3.39378121278306e-05	0	-0.00535230168295941	3.30805778503418e-05
1	1	Manual Mode	480.9911341	-0.501007616519928	-0.501007616519928	-3.38853061790035e-05	3.38853061790035e-05	0	-0.00536171426857389	3.17096710205078e-05
1	1	Manual Mode	481.99113404	-0.501022577285767	-0.501022577285767	-3.38426772123244e-05	3.38426772123244e-05	0	-0.00537111501167994	3.7074089050293e-05
1	1	Manual Mode	482.99113404	-0.501030683517456	-0.501030683517456	-3.37901996365708e-05	3.37901996365708e-05	0	-0.00538050117824565	4.61935997009277e-05
1	1	Manual Mode	483.99113404	-0.501033842563629	-0.501033842563629	-3.37583272173188e-05	3.37583272173188e-05	0	-0.00538987849136157	4.42862510681152e-05
1	1	Manual Mode	484.99113405	-0.501040577888489	-0.501040577888489	-3.37038320007817e-05	3.37038320007817e-05	0	-0.00539924066701097	4.86969947814941e-05
1	1	Manual Mode	485.99113403	-0.501031637191772	-0.501031637191772	-3.36593997676524e-05	3.36593997676524e-05	0	-0.00540859050009276	5.29885292053223e-05
1	1	Manual Mode	486.99113415	-0.501025199890137	-0.501025199890137	-3.36517548006211e-05	3.36517548006211e-05	0	-0.00541793821088132	5.6922435760498e-05
1	1	Manual Mode	487.99113403	-0.50102311372757	-0.50102311372757	-3.36996895320481e-05	3.36996895320481e-05	0	-0.00542729923462801	4.34517860412598e-05
1	1	Manual Mode	488.99113403	-0.501023650169373	-0.501023650169373	-3.37473594481222e-05	3.37473594481222e-05	0	-0.00543667350114138	5.55515289306641e-05
1	1	Manual Mode	489.99113404	-0.501026630401611	-0.501026630401611	-3.36573096179032e-05	3.36573096179032e-05	0	-0.00544602275390652	3.16500663757324e-05
1	1	Manual Mode	490.99113403	-0.501021146774292	-0.501021146774292	-3.35813927308599e-05	3.35813927308599e-05	0	-0.00545535091846069	2.83718109130859e-05
1	1	Manual Mode	491.99113403	-0.501033008098602	-0.501033008098602	-3.35298609242236e-05	3.35298609242236e-05	0	-0.00546466476871742	3.01003456115723e-05
1	1	Manual Mode	492.99113403	-0.501032471656799	-0.501032471656799	-3.34825724683601e-05	3.34825724683601e-05	0	-0.00547396548329197	4.26173210144043e-05
1	1	Manual Mode	493.99113404	-0.501019716262817	-0.501019716262817	-3.34325980282036e-05	3.34325980282036e-05	0	-0.00548325231617045	3.41534614562988e-05
1	1	Manual Mode	494.99113419	-0.501015365123749	-0.501015365123749	-3.3397371281149e-05	3.3397371281149e-05	0	-0.0054925293651401	2.73585319519043e-05
1	1	Manual Mode	495.99113404	-0.501007676124573	-0.501007676124573	-3.33860945607074e-05	3.33860945607074e-05	0	-0.00550180327890477	2.00271606445313e-05
1	1	Manual Mode	496.99113404	-0.501008868217468	-0.501008868217468	-3.3402194703647e-05	3.3402194703647e-05	0	-0.00551108166632245	2.98023223876953e-05
1	1	Manual Mode	497.99113406	-0.501013159751892	-0.501013159751892	-3.33530935236421e-05	3.33530935236421e-05	0	-0.00552034641470875	2.86698341369629e-05
1	1	Manual Mode	498.99113404	-0.501006960868835	-0.501006960868835	-3.32817510065627e-05	3.32817510065627e-05	0	-0.00552959134535901	3.77297401428223e-05
1	1	Manual Mode	499.99113429	-0.501011669635773	-0.501011669635773	-3.3261341309012e-05	3.3261341309012e-05	0	-0.00553883060914355	3.86238098144531e-05
1	1	Manual Mode	500.99113404	-0.501008331775665	-0.501008331775665	-3.32222999598511e-05	3.32222999598511e-05	0	-0.00554805902349196	2.9146671295166e-05
1	1	Manual Mode	501.99113403	-0.501010358333588	-0.501010358333588	-3.31560929690785e-05	3.31560929690785e-05	0	-0.0055572690492246	2.86698341369629e-05
1	1	Manual Mode	502.99113403	-0.501004755496979	-0.501004755496979	-3.30968499915727e-05	3.30968499915727e-05	0	-0.00556646261866671	1.80602073669434e-05
1	1	Manual Mode	503.99113403	-0.500996708869934	-0.500996708869934	-3.30458005271862e-05	3.30458005271862e-05	0	-0.00557564200770204	2.3961067199707e-05
1	1	Manual Mode	504.99113404	-0.501002728939056	-0.501002728939056	-3.30147919103946e-05	3.30147919103946e-05	0	-0.00558481278332441	9.95397567749023e-06
1	1	Manual Mode	505.9911341	-0.501008987426758	-0.501008987426758	-3.29780803058259e-05	3.29780803058259e-05	0	-0.00559397336173678	1.0073184967041e-05
1	1	Manual Mode	506.99113404	-0.501004219055176	-0.501004219055176	-3.29328504740743e-05	3.29328504740743e-05	0	-0.00560312137520847	1.98483467102051e-05
1	1	Manual Mode	507.99113404	-0.501012146472931	-0.501012146472931	-3.2931299412722e-05	3.2931299412722e-05	0	-0.00561226895837868	2.72989273071289e-05
1	1	Manual Mode	508.99113404	-0.501009523868561	-0.501009523868561	-3.28945152991877e-05	3.28945152991877e-05	0	-0.00562140632373956	3.3259391784668e-05
1	1	Manual Mode	509.99113404	-0.501013875007629	-0.501013875007629	-3.28342130602705e-05	3.28342130602705e-05	0	-0.00563052693847853	4.36902046203613e-05
1	1	Manual Mode	510.99113405	-0.501018762588501	-0.501018762588501	-3.28183682749925e-05	3.28183682749925e-05	0	-0.00563964315197941	2.29477882385254e-05
1	1	Manual Mode	511.99113404	-0.501020014286041	-0.501020014286041	-3.28407830030718e-05	3.28407830030718e-05	0	-0.00564876559161126	1.51395797729492e-05
1	1	Manual Mode	512.99113404	-0.501035153865814	-0.501035153865814	-3.27506070703038e-05	3.27506070703038e-05	0	-0.00565786298246412	4.15444374084473e-05
1	1	Manual Mode	513.99113404	-0.501029074192047	-0.501029074192047	-3.26954844935856e-05	3.26954844935856e-05	0	-0.00566694506149012	5.28693199157715e-05
1	1	Manual Mode	514.99113411	-0.501021385192871	-0.501021385192871	-3.26140127892603e-05	3.26140127892603e-05	0	-0.00567600451012129	4.23192977905273e-05
1	1	Manual Mode	515.99113404	-0.501038372516632	-0.501038372516632	-3.25593788599193e-05	3.25593788599193e-05	0	-0.00568504878139373	4.15444374084473e-05
1	1	Manual Mode	516.99113418	-0.501031935214996	-0.501031935214996	-3.25367529100705e-05	3.25367529100705e-05	0	-0.00569408676957851	3.25441360473633e-05
1	1	Manual Mode	517.9911341	-0.501030802726746	-0.501030802726746	-3.24626708151147e-05	3.24626708151147e-05	0	-0.00570310417741687	2.41398811340332e-05
1	1	Manual Mode	518.99113404	-0.501038134098053	-0.501038134098053	-3.24147707618887e-05	3.24147707618887e-05	0	-0.00571210827986604	3.58819961547852e-05
1	1	Manual Mode	519.99113407	-0.501038253307343	-0.501038253307343	-3.23865836896303e-05	3.23865836896303e-05	0	-0.00572110455338304	4.21404838562012e-05
1	1	Manual Mode	520.99113404	-0.501044571399689	-0.501044571399689	-3.24133962441049e-05	3.24133962441049e-05	0	-0.00573010827429185	3.18288803100586e-05
1	1	Manual Mode	521.99113418	-0.501037240028381	-0.501037240028381	-3.23651367986144e-05	3.23651367986144e-05	0	-0.00573909859132789	2.36630439758301e-05
1	1	Manual Mode	522.99113404	-0.501031696796417	-0.501031696796417	-3.23281666838203e-05	3.23281666838203e-05	0	-0.00574807863637174	2.41994857788086e-05
1	1	Manual Mode	523.99113404	-0.501030623912811	-0.501030623912811	-3.22705125984315e-05	3.22705125984315e-05	0	-0.00575704266764909	3.20672988891602e-05
1	1	Manual Mode	524.99113404	-0.501039206981659	-0.501039206981659	-3.21982085494162e-05	3.21982085494162e-05	0	-0.00576598661446837	2.99215316772461e-05
1	1	Manual Mode	525.99113405	-0.50103896856308	-0.50103896856308	-3.21732749229212e-05	3.21732749229212e-05	0	-0.00577492363536966	2.68220901489258e-05
1	1	Manual Mode	526.99113404	-0.501042902469635	-0.501042902469635	-3.21453274455059e-05	3.21453274455059e-05	0	-0.00578385289290412	1.4960765838623e-05
1	1	Manual Mode	527.99113407	-0.501035332679749	-0.501035332679749	-3.21264089105968e-05	3.21264089105968e-05	0	-0.005792776895647	2.21133232116699e-05
1	1	Manual Mode	528.99113404	-0.501039505004883	-0.501039505004883	-3.21079853281924e-05	3.21079853281924e-05	0	-0.00580169578019283	3.01599502563477e-05
1	1	Manual Mode	529.99113404	-0.501044690608978	-0.501044690608978	-3.21187513333106e-05	3.21187513333106e-05	0	-0.00581061765556319	4.24385070800781e-05
1	1	Manual Mode	530.99113403	-0.501032948493958	-0.501032948493958	-3.21086000781186e-05	3.21086000781186e-05	0	-0.00581953671105125	2.52723693847656e-05
1	1	Manual Mode	531.99113411	-0.501035392284393	-0.501035392284393	-3.20889974368813e-05	3.20889974368813e-05	0	-0.00582845032216348	2.36034393310547e-05
1	1	Manual Mode	532.99113403	-0.501021146774292	-0.501021146774292	-3.20624812233968e-05	3.20624812233968e-05	0	-0.00583735656623525	6.61611557006836e-06
1	1	Manual Mode	533.99113404	-0.501020908355713	-0.501020908355713	-3.20376831571419e-05	3.20376831571419e-05	0	-0.00584625592275679	1.74641609191895e-05
1	1	Manual Mode	534.99113404	-0.501016616821289	-0.501016616821289	-3.19988278092408e-05	3.19988278092408e-05	0	-0.00585514448603713	2.03847885131836e-05
1	1	Manual Mode	535.99113406	-0.501030683517456	-0.501030683517456	-3.1964322999279e-05	3.1964322999279e-05	0	-0.00586402346482562	2.36034393310547e-05
1	1	Manual Mode	536.99113405	-0.501014351844788	-0.501014351844788	-3.19601710728542e-05	3.19601710728542e-05	0	-0.00587290129003486	9.71555709838867e-06
1	1	Manual Mode	537.99113404	-0.501008152961731	-0.501008152961731	-3.1915634805122e-05	3.1915634805122e-05	0	-0.00588176674405874	1.49011611938477e-05
1	1	Manual Mode	538.99113404	-0.501017928123474	-0.501017928123474	-3.18594182887914e-05	3.18594182887914e-05	0	-0.00589061658247229	2.81929969787598e-05
1	1	Manual Mode	539.99113404	-0.501019656658173	-0.501019656658173	-3.18207615524049e-05	3.18207615524049e-05	0	-0.00589945568290352	3.40938568115234e-05
1	1	Manual Mode	540.99113404	-0.501019239425659	-0.501019239425659	-3.17887598780402e-05	3.17887598780402e-05	0	-0.00590828589398075	3.22461128234863e-05
1	1	Manual Mode	541.99113404	-0.501017391681671	-0.501017391681671	-3.17361467420465e-05	3.17361467420465e-05	0	-0.00591710149029798	4.27961349487305e-05
1	1	Manual Mode	542.99113404	-0.501005589962006	-0.501005589962006	-3.16894415104719e-05	3.16894415104719e-05	0	-0.00592590411293978	3.06963920593262e-05
1	1	Manual Mode	543.99113404	-0.501013875007629	-0.501013875007629	-3.16759611479871e-05	3.16759611479871e-05	0	-0.00593470299103645	3.49879264831543e-05
1	1	Manual Mode	544.99113418	-0.501017808914185	-0.501017808914185	-3.1641472100844e-05	3.1641472100844e-05	0	-0.00594349229007274	2.10404396057129e-05
1	1	Manual Mode	545.99113403	-0.50102311372757	-0.50102311372757	-3.16101734481898e-05	3.16101734481898e-05	0	-0.00595227289249125	2.12788581848145e-05
1	1	Manual Mode	546.99113403	-0.501018881797791	-0.501018881797791	-3.15769391214089e-05	3.15769391214089e-05	0	-0.00596104426446942	2.3186206817627e-05
1	1	Manual Mode	547.99113403	-0.501013278961182	-0.501013278961182	-3.15416808487171e-05	3.15416808487171e-05	0	-0.00596980584248295	2.48551368713379e-05
1	1	Manual Mode	548.99113403	-0.501013934612274	-0.501013934612274	-3.15902807710899e-05	3.15902807710899e-05	0	-0.00597858092047492	4.48226928710938e-05
1	1	Manual Mode	549.99113404	-0.50102025270462	-0.50102025270462	-3.15446411060542e-05	3.15446411060542e-05	0	-0.00598734332086979	4.0590763092041e-05
1	1	Manual Mode	550.9911341	-0.501031458377838	-0.501031458377838	-3.15019017996447e-05	3.15019017996447e-05	0	-0.0059960938496725	3.09944152832031e-05
1	1	Manual Mode	551.99113403	-0.501023948192596	-0.501023948192596	-3.15273682094091e-05	3.15273682094091e-05	0	-0.00600485145133986	2.89082527160645e-05
1	1	Manual Mode	552.99113409	-0.501026034355164	-0.501026034355164	-3.14192604941777e-05	3.14192604941777e-05	0	-0.00601357902422301	1.73449516296387e-05
1	1	Manual Mode	553.99113403	-0.50102174282074	-0.50102174282074	-3.13616221716075e-05	3.13616221716075e-05	0	-0.00602229058541465	2.99811363220215e-05
1	1	Manual Mode	554.99113407	-0.501022756099701	-0.501022756099701	-3.13356072157551e-05	3.13356072157551e-05	0	-0.00603099492110053	1.60932540893555e-05
1	1	Manual Mode	555.99113404	-0.501022517681122	-0.501022517681122	-3.13140752055186e-05	3.13140752055186e-05	0	-0.00603969327506334	2.27689743041992e-05
1	1	Manual Mode	556.9911341	-0.501005053520203	-0.501005053520203	-3.12585427955162e-05	3.12585427955162e-05	0	-0.00604837620413862	1.34110450744629e-05
1	1	Manual Mode	557.99113404	-0.500995397567749	-0.500995397567749	-3.12062007800028e-05	3.12062007800028e-05	0	-0.00605704459272407	2.26497650146484e-05
1	1	Manual Mode	558.99113404	-0.500998318195343	-0.500998318195343	-3.11595585997028e-05	3.11595585997028e-05	0	-0.00606570002566844	1.56760215759277e-05
1	1	Manual Mode	559.99113404	-0.501001834869385	-0.501001834869385	-3.11178375713763e-05	3.11178375713763e-05	0	-0.00607434386943826	1.60932540893555e-06
1	1	Manual Mode	560.99113404	-0.501014292240143	-0.501014292240143	-3.10949089754099e-05	3.10949089754099e-05	0	-0.00608298134415365	1.18613243103027e-05
1	1	Manual Mode	561.99113404	-0.501015722751617	-0.501015722751617	-3.11039662909896e-05	3.11039662909896e-05	0	-0.00609162133479004	1.86562538146973e-05
1	1	Manual Mode	562.99113411	-0.501006543636322	-0.501006543636322	-3.10803819617686e-05	3.10803819617686e-05	0	-0.0061002547748282	-1.47223472595215e-05
1	1	Manual Mode	563.9911341	-0.501012742519379	-0.501012742519379	-3.10539823931419e-05	3.10539823931419e-05	0	-0.00610888088096226	-1.4185905456543e-05
1	1	Manual Mode	564.99113404	-0.501019835472107	-0.501019835472107	-3.10201869100181e-05	3.10201869100181e-05	0	-0.00611749759903138	-3.57627868652344e-07
1	1	Manual Mode	565.9911365	-0.501021981239319	-0.501021981239319	-3.09973686537821e-05	3.09973686537821e-05	0	-0.00612610800039452	5.36441802978516e-07
1	1	Manual Mode	566.99113404	-0.500996351242065	-0.500996351242065	-3.10215866483117e-05	3.10215866483117e-05	0	-0.00613472508659874	-3.51667404174805e-06
1	1	Manual Mode	567.99113404	-0.501003444194794	-0.501003444194794	-3.09922047544018e-05	3.09922047544018e-05	0	-0.00614333403236385	0
1	1	Manual Mode	568.99113404	-0.501006305217743	-0.501006305217743	-3.0958261100783e-05	3.0958261100783e-05	0	-0.00615193354933629	3.63588333129883e-06
1	1	Manual Mode	569.99113418	-0.501018047332764	-0.501018047332764	-3.09239013087526e-05	3.09239013087526e-05	0	-0.00616052352312465	7.21216201782227e-06
1	1	Manual Mode	570.99113404	-0.501014292240143	-0.501014292240143	-3.08979304887923e-05	3.08979304887923e-05	0	-0.00616910628039218	1.09672546386719e-05
1	1	Manual Mode	571.99113404	-0.501027166843414	-0.501027166843414	-3.08969342786555e-05	3.08969342786555e-05	0	-0.00617768876213625	1.7702579498291e-05
1	1	Manual Mode	572.99113404	-0.501022934913635	-0.501022934913635	-3.0863135642968e-05	3.0863135642968e-05	0	-0.0061862618553704	2.22921371459961e-05
1	1	Manual Mode	573.99113411	-0.501019418239594	-0.501019418239594	-3.08254152180075e-05	3.08254152180075e-05	0	-0.00619482447130812	1.79409980773926e-05
1	1	Manual Mode	574.99113403	-0.501027762889862	-0.501027762889862	-3.08129216079684e-05	3.08129216079684e-05	0	-0.00620338361551449	1.88946723937988e-05
1	1	Manual Mode	575.99113404	-0.501029014587402	-0.501029014587402	-3.08229499131752e-05	3.08229499131752e-05	0	-0.00621194554613155	1.19209289550781e-05
1	1	Manual Mode	576.99113404	-0.501032948493958	-0.501032948493958	-3.08612850880619e-05	3.08612850880619e-05	0	-0.00622051812532268	2.78949737548828e-05
1	1	Manual Mode	577.99113404	-0.50102162361145	-0.50102162361145	-3.07878114379049e-05	3.07878114379049e-05	0	-0.00622907029516654	3.87430191040039e-06
1	1	Manual Mode	578.99113403	-0.501013219356537	-0.501013219356537	-3.07518438383751e-05	3.07518438383751e-05	0	-0.00623761247392511	2.0146369934082e-05
1	1	Manual Mode	579.99113409	-0.501026451587677	-0.501026451587677	-3.07192494820302e-05	3.07192494820302e-05	0	-0.00624614559929322	2.18749046325684e-05
1	1	Manual Mode	580.99113404	-0.501033127307892	-0.501033127307892	-3.0689735180444e-05	3.0689735180444e-05	0	-0.00625467052530598	1.84178352355957e-05
1	1	Manual Mode	581.99113404	-0.501038253307343	-0.501038253307343	-3.06548678256539e-05	3.06548678256539e-05	0	-0.00626318576636867	1.92523002624512e-05
1	1	Manual Mode	582.99113404	-0.501031994819641	-0.501031994819641	-3.06120528577151e-05	3.06120528577151e-05	0	-0.0062716891143847	2.03847885131836e-05
1	1	Manual Mode	583.99113403	-0.501035273075104	-0.501035273075104	-3.06172924186248e-05	3.06172924186248e-05	0	-0.00628019391774926	4.0888786315918e-05
1	1	Manual Mode	584.99113403	-0.501040875911713	-0.501040875911713	-3.06078694056531e-05	3.06078694056531e-05	0	-0.00628869610369528	3.22461128234863e-05
1	1	Manual Mode	585.99113404	-0.501034498214722	-0.501034498214722	-3.05949565046386e-05	3.05949565046386e-05	0	-0.00629719470280933	2.31266021728516e-05
1	1	Manual Mode	586.99113418	-0.501042723655701	-0.501042723655701	-3.05895939937437e-05	3.05895939937437e-05	0	-0.00630569181344164	2.44975090026855e-05
1	1	Manual Mode	587.99113405	-0.501037299633026	-0.501037299633026	-3.05441781607324e-05	3.05441781607324e-05	0	-0.00631417630627219	2.19345092773438e-05
1	1	Manual Mode	588.99113404	-0.501032650470734	-0.501032650470734	-3.05263157346709e-05	3.05263157346709e-05	0	-0.00632265583833591	1.30534172058105e-05
1	1	Manual Mode	589.99113404	-0.50104558467865	-0.50104558467865	-3.04930088989243e-05	3.04930088989243e-05	0	-0.00633112611858561	1.16825103759766e-05
1	1	Manual Mode	590.99113404	-0.501043558120728	-0.501043558120728	-3.0477476217455e-05	3.0477476217455e-05	0	-0.00633959208420157	-3.39746475219727e-06
1	1	Manual Mode	591.99113404	-0.501031637191772	-0.501031637191772	-3.04560734623312e-05	3.04560734623312e-05	0	-0.00634805210460778	-6.61611557006836e-06
1	1	Manual Mode	592.99113404	-0.501046717166901	-0.501046717166901	-3.04506289847795e-05	3.04506289847795e-05	0	-0.0063565106126591	4.17232513427734e-06
1	1	Manual Mode	593.99113404	-0.501038372516632	-0.501038372516632	-3.04433875459049e-05	3.04433875459049e-05	0	-0.00636496710919963	3.09944152832031e-06
1	1	Manual Mode	594.99113418	-0.501035392284393	-0.501035392284393	-3.04176626259152e-05	3.04176626259152e-05	0	-0.00637341646111196	1.96695327758789e-06
1	1	Manual Mode	595.99113411	-0.501028060913086	-0.501028060913086	-3.03923853699743e-05	3.03923853699743e-05	0	-0.00638185878979044	5.54323196411133e-06
1	1	Manual Mode	596.99113405	-0.501036167144775	-0.501036167144775	-3.03717739083452e-05	3.03717739083452e-05	0	-0.00639029539314767	1.96099281311035e-05
1	1	Manual Mode	597.99113404	-0.501022934913635	-0.501022934913635	-3.03329910694097e-05	3.03329910694097e-05	0	-0.00639872122391603	3.65972518920898e-05
1	1	Manual Mode	598.99113404	-0.501027464866638	-0.501027464866638	-3.03406423415684e-05	3.03406423415684e-05	0	-0.00640714918012202	2.46167182922363e-05
1	1	Manual Mode	599.99113403	-0.50102424621582	-0.50102424621582	-3.06488968699602e-05	3.06488968699602e-05	0	-0.00641566276250076	2.36034393310547e-05
1	1	Manual Mode	600.99113404	-0.501018881797791	-0.501018881797791	-3.2711256769898e-05	3.2711256769898e-05	0	-0.00642474922280548	3.26037406921387e-05
1	1	Manual Mode	601.99113404	-0.501029014587402	-0.501029014587402	-3.46005566841939e-05	3.46005566841939e-05	0	-0.00643436048855109	2.65836715698242e-05
1	1	Manual Mode	602.99113405	-0.501019060611725	-0.501019060611725	-3.57389789706518e-05	3.57389789706518e-05	0	-0.00644428798280888	3.17096710205078e-05
1	1	Manual Mode	603.99113404	-0.501019537448883	-0.501019537448883	-3.6567374987905e-05	3.6567374987905e-05	0	-0.00645444558687061	4.9591064453125e-05
1	1	Manual Mode	604.99113404	-0.501019835472107	-0.501019835472107	-3.72228119015555e-05	3.72228119015555e-05	0	-0.00646478525684327	4.36305999755859e-05
1	1	Manual Mode	605.99113405	-0.501028895378113	-0.501028895378113	-3.77624488444874e-05	3.77624488444874e-05	0	-0.00647527482607163	3.91006469726563e-05
1	1	Manual Mode	606.99113404	-0.501035690307617	-0.501035690307617	-3.82297312973845e-05	3.82297312973845e-05	0	-0.00648589419577027	4.52995300292969e-05
1	1	Manual Mode	607.99113418	-0.501035690307617	-0.501035690307617	-3.862272358612e-05	3.862272358612e-05	0	-0.00649662273160174	4.8518180847168e-05
1	1	Manual Mode	608.99113404	-0.501031339168549	-0.501031339168549	-3.89758107232341e-05	3.89758107232341e-05	0	-0.0065074493441758	4.33921813964844e-05
1	1	Manual Mode	609.9911342	-0.501045644283295	-0.501045644283295	-3.92253676676445e-05	3.92253676676445e-05	0	-0.00651834528138238	4.95314598083496e-05
1	1	Manual Mode	610.99113404	-0.501052618026733	-0.501052618026733	-3.94587929434779e-05	3.94587929434779e-05	0	-0.00652930605544629	3.55243682861328e-05
1	1	Manual Mode	611.99113404	-0.501038193702698	-0.501038193702698	-3.96847182702114e-05	3.96847182702114e-05	0	-0.00654032958829913	4.57167625427246e-05
1	1	Manual Mode	612.9911342	-0.501048386096954	-0.501048386096954	-3.98653538664825e-05	3.98653538664825e-05	0	-0.00655140329947828	3.31997871398926e-05
1	1	Manual Mode	613.99113404	-0.501038551330566	-0.501038551330566	-3.9984161382994e-05	3.9984161382994e-05	0	-0.00656251000919648	4.17828559875488e-05
1	1	Manual Mode	614.99113404	-0.501027286052704	-0.501027286052704	-4.00802546778723e-05	4.00802546778723e-05	0	-0.00657364341327367	3.00407409667969e-05
1	1	Manual Mode	615.99113417	-0.501020669937134	-0.501020669937134	-4.01366036018793e-05	4.01366036018793e-05	0	-0.00658479247127912	4.13656234741211e-05
1	1	Manual Mode	616.99113407	-0.501022160053253	-0.501022160053253	-4.01739583294477e-05	4.01739583294477e-05	0	-0.00659595190303247	4.38094139099121e-05
1	1	Manual Mode	617.99113419	-0.501021504402161	-0.501021504402161	-4.01701437273414e-05	4.01701437273414e-05	0	-0.00660711027762907	4.3034553527832e-05
1	1	Manual Mode	618.99113404	-0.501033127307892	-0.501033127307892	-4.01648064369563e-05	4.01648064369563e-05	0	-0.00661826716663247	3.99351119995117e-05
1	1	Manual Mode	619.99113405	-0.501029849052429	-0.501029849052429	-4.0138561343952e-05	4.0138561343952e-05	0	-0.00662941676711729	2.49743461608887e-05
1	1	Manual Mode	620.99113417	-0.501041769981384	-0.501041769981384	-4.0107398251538e-05	4.0107398251538e-05	0	-0.00664055771241296	2.81333923339844e-05
1	1	Manual Mode	621.99113404	-0.501040875911713	-0.501040875911713	-4.00611060058113e-05	4.00611060058113e-05	0	-0.00665168579596792	2.49147415161133e-05
1	1	Manual Mode	622.99113404	-0.501034379005432	-0.501034379005432	-3.99970080801702e-05	3.99970080801702e-05	0	-0.00666279607599019	1.72853469848633e-05
1	1	Manual Mode	623.99113404	-0.501034557819366	-0.501034557819366	-3.99164821449621e-05	3.99164821449621e-05	0	-0.00667388398769713	3.27825546264648e-05
1	1	Manual Mode	624.99113404	-0.501031339168549	-0.501031339168549	-3.98079425285005e-05	3.98079425285005e-05	0	-0.0066849417495106	3.64184379577637e-05
1	1	Manual Mode	625.99113403	-0.501027464866638	-0.501027464866638	-3.97667731988257e-05	3.97667731988257e-05	0	-0.00669598807528869	3.15308570861816e-05
1	1	Manual Mode	626.99113404	-0.501022279262543	-0.501022279262543	-3.96364619772845e-05	3.96364619772845e-05	0	-0.00670699820372582	1.80602073669434e-05
1	1	Manual Mode	627.99113411	-0.501024723052979	-0.501024723052979	-3.94988273502119e-05	3.94988273502119e-05	0	-0.00671797010098002	-5.36441802978516e-07
1	1	Manual Mode	628.99113404	-0.501026213169098	-0.501026213169098	-3.93547268149409e-05	3.93547268149409e-05	0	-0.0067289019687745	2.02655792236328e-06
1	1	Manual Mode	629.99113407	-0.501020491123199	-0.501020491123199	-3.92339520986656e-05	3.92339520986656e-05	0	-0.00673980028912885	4.41074371337891e-06
1	1	Manual Mode	630.99113404	-0.501019656658173	-0.501019656658173	-3.90792085082615e-05	3.90792085082615e-05	0	-0.00675065562449994	-4.17232513427734e-07
1	1	Manual Mode	631.99113413	-0.501036107540131	-0.501036107540131	-3.89378443983032e-05	3.89378443983032e-05	0	-0.0067614716933618	6.25848770141602e-06
1	1	Manual Mode	632.99113404	-0.501026809215546	-0.501026809215546	-3.87886524726176e-05	3.87886524726176e-05	0	-0.00677224631807892	2.62260437011719e-06
1	1	Manual Mode	633.99113403	-0.501020491123199	-0.501020491123199	-3.86300879749798e-05	3.86300879749798e-05	0	-0.00678297689796466	1.12056732177734e-05
1	1	Manual Mode	634.99113403	-0.501017391681671	-0.501017391681671	-3.84388660697227e-05	3.84388660697227e-05	0	-0.00679365436076181	2.29477882385254e-05
1	1	Manual Mode	635.99113404	-0.501030266284943	-0.501030266284943	-3.82409039832232e-05	3.82409039832232e-05	0	-0.00680427683419671	3.36170196533203e-05
1	1	Manual Mode	636.99113404	-0.50104147195816	-0.50104147195816	-3.80329608799727e-05	3.80329608799727e-05	0	-0.00681484154555226	1.9371509552002e-05
1	1	Manual Mode	637.99113404	-0.501031219959259	-0.501031219959259	-3.78086874966307e-05	3.78086874966307e-05	0	-0.00682534395874577	2.79545783996582e-05
1	1	Manual Mode	638.99113405	-0.501028776168823	-0.501028776168823	-3.75750762195376e-05	3.75750762195376e-05	0	-0.00683578148002223	2.68816947937012e-05
1	1	Manual Mode	639.99113404	-0.501047253608704	-0.501047253608704	-3.73114430780986e-05	3.73114430780986e-05	0	-0.00684614576966251	1.1146068572998e-05
1	1	Manual Mode	640.99113404	-0.501033306121826	-0.501033306121826	-3.70569586765873e-05	3.70569586765873e-05	0	-0.00685643936929489	1.94311141967773e-05
1	1	Manual Mode	641.99113407	-0.501020550727844	-0.501020550727844	-3.68021842392133e-05	3.68021842392133e-05	0	-0.00686666219855691	9.17911529541016e-06
1	1	Manual Mode	642.99113403	-0.501017153263092	-0.501017153263092	-3.65140304571272e-05	3.65140304571272e-05	0	-0.00687680498438929	1.02519989013672e-05
1	1	Manual Mode	643.99113404	-0.501020550727844	-0.501020550727844	-3.62063087120048e-05	3.62063087120048e-05	0	-0.00688686229246542	2.81333923339844e-05
1	1	Manual Mode	644.99113403	-0.501025557518005	-0.501025557518005	-3.58989022232548e-05	3.58989022232548e-05	0	-0.00689683420964994	3.01003456115723e-05
1	1	Manual Mode	645.99113403	-0.501022517681122	-0.501022517681122	-3.56181790338667e-05	3.56181790338667e-05	0	-0.00690672814827046	1.71065330505371e-05
1	1	Manual Mode	646.99113407	-0.501016199588776	-0.501016199588776	-3.53618913659051e-05	3.53618913659051e-05	0	-0.00691655089626501	2.46763229370117e-05
1	1	Manual Mode	647.99113404	-0.501038074493408	-0.501038074493408	-3.50811019726788e-05	3.50811019726788e-05	0	-0.00692629564652064	1.88350677490234e-05
1	1	Manual Mode	648.99113406	-0.501035034656525	-0.501035034656525	-3.47749817299283e-05	3.47749817299283e-05	0	-0.00693595536386103	2.34842300415039e-05
1	1	Manual Mode	649.99113403	-0.501025974750519	-0.501025974750519	-3.44815316407854e-05	3.44815316407854e-05	0	-0.00694553356680723	3.37362289428711e-05
1	1	Manual Mode	650.99113403	-0.501019239425659	-0.501019239425659	-3.41840588803305e-05	3.41840588803305e-05	0	-0.00695502913871844	3.4630298614502e-05
1	1	Manual Mode	651.99113404	-0.501024663448334	-0.501024663448334	-3.38875255838654e-05	3.38875255838654e-05	0	-0.00696444234036365	3.91602516174316e-05
1	1	Manual Mode	652.99113403	-0.501022279262543	-0.501022279262543	-3.36131327424355e-05	3.36131327424355e-05	0	-0.00697377932158762	3.61800193786621e-05
1	1	Manual Mode	653.99113403	-0.501025259494781	-0.501025259494781	-3.33631817275597e-05	3.33631817275597e-05	0	-0.00698304687206749	3.01599502563477e-05
1	1	Manual Mode	654.99113404	-0.501033246517181	-0.501033246517181	-3.31733280349589e-05	3.31733280349589e-05	0	-0.00699226168550269	3.5405158996582e-05
1	1	Manual Mode	655.99113404	-0.501028895378113	-0.501028895378113	-3.3010740866009e-05	3.3010740866009e-05	0	-0.00700143133574325	2.4259090423584e-05
1	1	Manual Mode	656.99113405	-0.501026093959808	-0.501026093959808	-3.27795759783658e-05	3.27795759783658e-05	0	-0.00701053677360607	3.9517879486084e-05
1	1	Manual Mode	657.99113411	-0.501031637191772	-0.501031637191772	-3.25953464594491e-05	3.25953464594491e-05	0	-0.00701959103705473	3.79681587219238e-05
1	1	Manual Mode	658.99113411	-0.501025378704071	-0.501025378704071	-3.2432989427651e-05	3.2432989427651e-05	0	-0.00702860020078463	3.88622283935547e-05
1	1	Manual Mode	659.99113404	-0.501019716262817	-0.501019716262817	-3.22687566204371e-05	3.22687566204371e-05	0	-0.00703756374366286	4.11868095397949e-05
1	1	Manual Mode	660.99113404	-0.50101226568222	-0.50101226568222	-3.21109739586029e-05	3.21109739586029e-05	0	-0.00704648345865136	4.49419021606445e-05
1	1	Manual Mode	661.99113404	-0.501021265983582	-0.501021265983582	-3.1981756676674e-05	3.1981756676674e-05	0	-0.00705536727995044	4.63128089904785e-05
1	1	Manual Mode	662.99113404	-0.501022160053253	-0.501022160053253	-3.19044211359549e-05	3.19044211359549e-05	0	-0.00706422961915487	5.47170639038086e-05
1	1	Manual Mode	663.99113403	-0.501031517982483	-0.501031517982483	-3.18194217128221e-05	3.18194217128221e-05	0	-0.00707306834732004	4.24981117248535e-05
1	1	Manual Mode	664.99113403	-0.501037120819092	-0.501037120819092	-3.17214526425278e-05	3.17214526425278e-05	0	-0.00708187986194297	4.14252281188965e-05
1	1	Manual Mode	665.99113411	-0.501034915447235	-0.501034915447235	-3.16154666026828e-05	3.16154666026828e-05	0	-0.00709066193670183	5.12003898620605e-05
1	1	Manual Mode	666.99113404	-0.501034617424011	-0.501034617424011	-3.15055966043295e-05	3.15055966043295e-05	0	-0.00709941349070154	4.52399253845215e-05
1	1	Manual Mode	667.99113404	-0.501028299331665	-0.501028299331665	-3.1429500021154e-05	3.1429500021154e-05	0	-0.00710814390737408	3.89218330383301e-05
1	1	Manual Mode	668.99113405	-0.501035988330841	-0.501035988330841	-3.13434602519922e-05	3.13434602519922e-05	0	-0.00711685042419781	2.65240669250488e-05
1	1	Manual Mode	669.99113404	-0.501022338867188	-0.501022338867188	-3.12614400015788e-05	3.12614400015788e-05	0	-0.00712553415744475	3.16500663757324e-05
1	1	Manual Mode	670.99113404	-0.501016318798065	-0.501016318798065	-3.11852519940553e-05	3.11852519940553e-05	0	-0.0071341967274431	4.42266464233398e-05
1	1	Manual Mode	671.99113404	-0.501014113426208	-0.501014113426208	-3.11251546717802e-05	3.11251546717802e-05	0	-0.00714284260374081	4.6849250793457e-05
1	1	Manual Mode	672.99113406	-0.501017808914185	-0.501017808914185	-3.10628726228442e-05	3.10628726228442e-05	0	-0.00715147117964195	3.49879264831543e-05
1	1	Manual Mode	673.99113405	-0.501027464866638	-0.501027464866638	-3.09693329045825e-05	3.09693329045825e-05	0	-0.00716007377202942	3.21865081787109e-05
1	1	Manual Mode	674.99113404	-0.501031994819641	-0.501031994819641	-3.09227127922285e-05	3.09227127922285e-05	0	-0.00716866341438581	3.98159027099609e-05
1	1	Manual Mode	675.99113404	-0.501030027866364	-0.501030027866364	-3.09243521253651e-05	3.09243521253651e-05	0	-0.00717725351219841	3.77893447875977e-05
1	1	Manual Mode	676.99113404	-0.501024007797241	-0.501024007797241	-3.0853350085168e-05	3.0853350085168e-05	0	-0.00718582388722207	4.70280647277832e-05
1	1	Manual Mode	677.99113404	-0.501009702682495	-0.501009702682495	-3.07818215668288e-05	3.07818215668288e-05	0	-0.00719437439321285	5.48362731933594e-05
1	1	Manual Mode	678.99113404	-0.50101113319397	-0.50101113319397	-3.07126984546113e-05	3.07126984546113e-05	0	-0.00720290569833914	3.79085540771484e-05
1	1	Manual Mode	679.99113418	-0.501011788845062	-0.501011788845062	-3.06580928983438e-05	3.06580928983438e-05	0	-0.0072114218364476	3.5703182220459e-05
1	1	Manual Mode	680.99113411	-0.501003086566925	-0.501003086566925	-3.06380110674205e-05	3.06380110674205e-05	0	-0.0072199323944817	4.26769256591797e-05
1	1	Manual Mode	681.99113404	-0.50100177526474	-0.50100177526474	-3.05898178257681e-05	3.05898178257681e-05	0	-0.00722842956550517	4.36305999755859e-05
1	1	Manual Mode	682.99113404	-0.500987589359283	-0.500987589359283	-3.05387242254895e-05	3.05387242254895e-05	0	-0.00723691254445669	4.52995300292969e-05
1	1	Manual Mode	683.99113404	-0.501007795333862	-0.501007795333862	-3.0506605906267e-05	3.0506605906267e-05	0	-0.00724538660165288	4.19020652770996e-05
1	1	Manual Mode	684.9911341	-0.500997960567474	-0.500997960567474	-3.05149349796264e-05	3.05149349796264e-05	0	-0.00725386297298913	3.79681587219238e-05
1	1	Manual Mode	685.99113404	-0.501009881496429	-0.501009881496429	-3.04790115159887e-05	3.04790115159887e-05	0	-0.00726232936456893	4.00543212890625e-05
1	1	Manual Mode	686.99113404	-0.501007914543152	-0.501007914543152	-3.04576812698306e-05	3.04576812698306e-05	0	-0.00727078983158832	3.33786010742188e-05
1	1	Manual Mode	687.99113403	-0.500995695590973	-0.500995695590973	-3.04817573989926e-05	3.04817573989926e-05	0	-0.0072792569863367	2.93850898742676e-05
1	1	Manual Mode	688.99113404	-0.500997185707092	-0.500997185707092	-3.05189544983748e-05	3.05189544983748e-05	0	-0.00728773447378214	4.19020652770996e-05
1	1	Manual Mode	689.99113404	-0.50098842382431	-0.50098842382431	-3.05753885416023e-05	3.05753885416023e-05	0	-0.00729622763726592	5.29289245605469e-05
1	1	Manual Mode	690.99113404	-0.500988960266113	-0.500988960266113	-3.06224563180051e-05	3.06224563180051e-05	0	-0.00730473387513203	5.26905059814453e-05
1	1	Manual Mode	691.99113404	-0.500992953777313	-0.500992953777313	-3.06673551305656e-05	3.06673551305656e-05	0	-0.00731325258489052	4.33921813964844e-05
1	1	Manual Mode	692.99113404	-0.501002073287964	-0.501002073287964	-3.06513054286456e-05	3.06513054286456e-05	0	-0.00732176683639848	2.62260437011719e-05
1	1	Manual Mode	693.99113407	-0.501013576984406	-0.501013576984406	-3.06401012171696e-05	3.06401012171696e-05	0	-0.0073302779758808	4.65512275695801e-05
1	1	Manual Mode	694.9911341	-0.501009225845337	-0.501009225845337	-3.0624606366465e-05	3.0624606366465e-05	0	-0.0073387848112378	4.35113906860352e-05
1	1	Manual Mode	695.99113404	-0.50101512670517	-0.50101512670517	-3.06187457505017e-05	3.06187457505017e-05	0	-0.00734729001788041	4.86969947814941e-05
1	1	Manual Mode	696.99113404	-0.50102299451828	-0.50102299451828	-3.06129954742687e-05	3.06129954742687e-05	0	-0.00735579362773437	5.10215759277344e-05
1	1	Manual Mode	697.99113404	-0.501036643981934	-0.501036643981934	-3.05882825272344e-05	3.05882825272344e-05	0	-0.00736429037288083	5.78761100769043e-05
1	1	Manual Mode	698.99113404	-0.501051902770996	-0.501051902770996	-3.0548046356422e-05	3.0548046356422e-05	0	-0.00737277594131317	3.77297401428223e-05
1	1	Manual Mode	699.99113404	-0.501041769981384	-0.501041769981384	-3.05145661296706e-05	3.05145661296706e-05	0	-0.00738125220968252	4.09483909606934e-05
1	1	Manual Mode	700.99113404	-0.501045167446136	-0.501045167446136	-3.04695191466151e-05	3.04695191466151e-05	0	-0.00738971596500102	2.74181365966797e-05
1	1	Manual Mode	701.99113448	-0.501041412353516	-0.501041412353516	-3.04231323239767e-05	3.04231323239767e-05	0	-0.0073981668388094	3.30209732055664e-05
1	1	Manual Mode	702.99113404	-0.501035332679749	-0.501035332679749	-3.03992453486382e-05	3.03992453486382e-05	0	-0.007406611069913	3.13520431518555e-05
1	1	Manual Mode	703.99113404	-0.50103360414505	-0.50103360414505	-3.03531737823722e-05	3.03531737823722e-05	0	-0.00741504250707477	4.07695770263672e-05
1	1	Manual Mode	704.99113404	-0.501037955284119	-0.501037955284119	-3.02912889564655e-05	3.02912889564655e-05	0	-0.00742345675400712	3.83257865905762e-05
1	1	Manual Mode	705.99113405	-0.501041173934937	-0.501041173934937	-3.02342244004932e-05	3.02342244004932e-05	0	-0.00743185514975791	4.26769256591797e-05
1	1	Manual Mode	706.99113404	-0.501039385795593	-0.501039385795593	-3.0182222861862e-05	3.0182222861862e-05	0	-0.00744023910046903	3.74317169189453e-05
1	1	Manual Mode	707.99113404	-0.501039564609528	-0.501039564609528	-3.0140952650148e-05	3.0140952650148e-05	0	-0.0074486115873163	3.4630298614502e-05
1	1	Manual Mode	708.99113405	-0.501018762588501	-0.501018762588501	-3.00904895626142e-05	3.00904895626142e-05	0	-0.00745697005672283	3.83257865905762e-05
1	1	Manual Mode	709.99113403	-0.501025140285492	-0.501025140285492	-3.00600956957489e-05	3.00600956957489e-05	0	-0.00746532008313798	3.00407409667969e-05
1	1	Manual Mode	710.99113404	-0.501024901866913	-0.501024901866913	-3.0073298632626e-05	3.0073298632626e-05	0	-0.00747367377728614	2.00271606445313e-05
1	1	Manual Mode	711.99113404	-0.501014530658722	-0.501014530658722	-3.00026559846933e-05	3.00026559846933e-05	0	-0.007482007848393	1.40070915222168e-05
1	1	Manual Mode	712.9911341	-0.501022815704346	-0.501022815704346	-2.99415435368991e-05	2.99415435368991e-05	0	-0.00749032494431894	2.61068344116211e-05
1	1	Manual Mode	713.99113404	-0.501022517681122	-0.501022517681122	-2.99244944722784e-05	2.99244944722784e-05	0	-0.00749863730339583	3.1590461730957e-05
1	1	Manual Mode	714.99113404	-0.501019656658173	-0.501019656658173	-2.98888484342485e-05	2.98888484342485e-05	0	-0.00750693976129423	4.23789024353027e-05
1	1	Manual Mode	715.99113405	-0.501020133495331	-0.501020133495331	-2.98536878910321e-05	2.98536878910321e-05	0	-0.007515232452458	3.13520431518555e-05
1	1	Manual Mode	716.99113404	-0.50102025270462	-0.50102025270462	-2.98063458415853e-05	2.98063458415853e-05	0	-0.00752351199288676	3.02791595458984e-05
1	1	Manual Mode	717.99113404	-0.50101512670517	-0.50101512670517	-2.97678719538948e-05	2.97678719538948e-05	0	-0.00753178084620729	3.49879264831543e-05
1	1	Manual Mode	718.99113403	-0.501016318798065	-0.501016318798065	-2.9729057589322e-05	2.9729057589322e-05	0	-0.00754003891767729	4.45246696472168e-05
1	1	Manual Mode	719.99113404	-0.501014053821564	-0.501014053821564	-2.96838592832077e-05	2.96838592832077e-05	0	-0.00754828443422731	4.07695770263672e-05
1	1	Manual Mode	720.99113404	-0.501011610031128	-0.501011610031128	-2.96779923621169e-05	2.96779923621169e-05	0	-0.00755652832099456	2.07424163818359e-05
1	1	Manual Mode	721.99113407	-0.501020908355713	-0.501020908355713	-2.96934746025666e-05	2.96934746025666e-05	0	-0.00756477650863161	3.34382057189941e-05
1	1	Manual Mode	722.99113404	-0.501033544540405	-0.501033544540405	-2.97460026193398e-05	2.97460026193398e-05	0	-0.0075730392868891	4.24385070800781e-05
1	1	Manual Mode	723.99113407	-0.501035332679749	-0.501035332679749	-2.98134517202197e-05	2.98134517202197e-05	0	-0.00758132080150427	3.12328338623047e-05
1	1	Manual Mode	724.99113407	-0.501024484634399	-0.501024484634399	-2.98660427882674e-05	2.98660427882674e-05	0	-0.00758961692450101	3.53455543518066e-05
1	1	Manual Mode	725.99113404	-0.50102311372757	-0.50102311372757	-2.98862507217397e-05	2.98862507217397e-05	0	-0.00759791866056356	5.14388084411621e-05
1	1	Manual Mode	726.99113404	-0.501011669635773	-0.501011669635773	-2.98874266280089e-05	2.98874266280089e-05	0	-0.00760622072351578	5.17368316650391e-05
1	1	Manual Mode	727.99113405	-0.501015782356262	-0.501015782356262	-2.98896334226158e-05	2.98896334226158e-05	0	-0.00761452339954953	5.42998313903809e-05
1	1	Manual Mode	728.99113405	-0.501013159751892	-0.501013159751892	-2.98939902656827e-05	2.98939902656827e-05	0	-0.00762282728573445	5.60283660888672e-05
1	1	Manual Mode	729.99113404	-0.501017153263092	-0.501017153263092	-2.98644854217876e-05	2.98644854217876e-05	0	-0.00763112297604643	4.72664833068848e-05
1	1	Manual Mode	730.99113404	-0.501019656658173	-0.501019656658173	-2.98305354630414e-05	2.98305354630414e-05	0	-0.00763940923589727	5.73396682739258e-05
1	1	Manual Mode	731.99113404	-0.501023888587952	-0.501023888587952	-2.9805160477625e-05	2.9805160477625e-05	0	-0.00764768844714106	4.26173210144043e-05
1	1	Manual Mode	732.99113404	-0.501023709774017	-0.501023709774017	-2.97719671341725e-05	2.97719671341725e-05	0	-0.00765595843801166	3.80277633666992e-05
1	1	Manual Mode	733.99113405	-0.501026451587677	-0.501026451587677	-2.97378753100587e-05	2.97378753100587e-05	0	-0.00766421895901373	4.35113906860352e-05
1	1	Manual Mode	734.99113403	-0.50103747844696	-0.50103747844696	-2.97054291242089e-05	2.97054291242089e-05	0	-0.00767247046693875	3.00407409667969e-05
1	1	Manual Mode	735.99113405	-0.501031279563904	-0.501031279563904	-2.96581375157816e-05	2.96581375157816e-05	0	-0.00768070883863568	3.37958335876465e-05
1	1	Manual Mode	736.99113411	-0.501033544540405	-0.501033544540405	-2.96224567995508e-05	2.96224567995508e-05	0	-0.00768893729935149	3.83257865905762e-05
1	1	Manual Mode	737.99113405	-0.501026928424835	-0.501026928424835	-2.96031820249408e-05	2.96031820249408e-05	0	-0.00769716040497614	3.62992286682129e-05
1	1	Manual Mode	738.99113404	-0.501023888587952	-0.501023888587952	-2.95936738927485e-05	2.95936738927485e-05	0	-0.00770538086986415	4.08291816711426e-05
1	1	Manual Mode	739.99113404	-0.501018583774567	-0.501018583774567	-2.9558286364944e-05	2.9558286364944e-05	0	-0.00771359150496552	3.48091125488281e-05
1	1	Manual Mode	740.99113404	-0.501026749610901	-0.501026749610901	-2.95387909108733e-05	2.95387909108733e-05	0	-0.00772179672466298	3.77297401428223e-05
1	1	Manual Mode	741.99113404	-0.501024663448334	-0.501024663448334	-2.95227853448454e-05	2.95227853448454e-05	0	-0.00772999749836989	4.01735305786133e-05
1	1	Manual Mode	742.99113404	-0.501026630401611	-0.501026630401611	-2.94755630928201e-05	2.94755630928201e-05	0	-0.00773818515478456	3.9517879486084e-05
1	1	Manual Mode	743.99113405	-0.501038253307343	-0.501038253307343	-2.94749042070017e-05	2.94749042070017e-05	0	-0.00774637262825727	4.69088554382324e-05
1	1	Manual Mode	744.99113404	-0.501029014587402	-0.501029014587402	-2.94309417058673e-05	2.94309417058673e-05	0	-0.00775454788976048	4.02331352233887e-05
1	1	Manual Mode	745.99113411	-0.501025974750519	-0.501025974750519	-2.93993372545319e-05	2.93993372545319e-05	0	-0.00776271437290283	3.79681587219238e-05
1	1	Manual Mode	746.99113404	-0.50103086233139	-0.50103086233139	-2.93466011685529e-05	2.93466011685529e-05	0	-0.00777086620599014	4.62532043457031e-05
1	1	Manual Mode	747.99113404	-0.501024842262268	-0.501024842262268	-2.93066487284757e-05	2.93066487284757e-05	0	-0.00777900694174805	5.13195991516113e-05
1	1	Manual Mode	748.99113404	-0.501029908657074	-0.501029908657074	-2.92965037784111e-05	2.92965037784111e-05	0	-0.00778714485946427	4.44650650024414e-05
1	1	Manual Mode	749.99113404	-0.501035630702972	-0.501035630702972	-2.93041550505698e-05	2.93041550505698e-05	0	-0.00779528490253387	4.24385070800781e-05
1	1	Manual Mode	750.99113404	-0.50103759765625	-0.50103759765625	-2.92856841797095e-05	2.92856841797095e-05	0	-0.00780341981480602	3.64184379577637e-05
1	1	Manual Mode	751.99113404	-0.501017570495605	-0.501017570495605	-2.92704383815391e-05	2.92704383815391e-05	0	-0.00781155049213422	3.88622283935547e-05
1	1	Manual Mode	752.99113404	-0.501016974449158	-0.501016974449158	-2.92558735371332e-05	2.92558735371332e-05	0	-0.00781967712367231	3.77297401428223e-05
1	1	Manual Mode	753.99113404	-0.501019597053528	-0.501019597053528	-2.92406308915265e-05	2.92406308915265e-05	0	-0.00782779952114218	3.67164611816406e-05
1	1	Manual Mode	754.99113404	-0.501009225845337	-0.501009225845337	-2.9231765882334e-05	2.9231765882334e-05	0	-0.0078359194561095	3.57627868652344e-05
1	1	Manual Mode	755.99113405	-0.501014709472656	-0.501014709472656	-2.92123902256848e-05	2.92123902256848e-05	0	-0.00784403400903111	2.9146671295166e-05
1	1	Manual Mode	756.99113418	-0.501031219959259	-0.501031219959259	-2.91933550459179e-05	2.91933550459179e-05	0	-0.00785214327537585	2.65836715698242e-05
1	1	Manual Mode	757.99113404	-0.501031935214996	-0.501031935214996	-2.91755808916407e-05	2.91755808916407e-05	0	-0.0078602476022667	2.86698341369629e-05
1	1	Manual Mode	758.99113403	-0.501023411750793	-0.501023411750793	-2.91568956464471e-05	2.91568956464471e-05	0	-0.00786834673986527	1.1146068572998e-05
1	1	Manual Mode	759.99113404	-0.501018404960632	-0.501018404960632	-2.91503635344105e-05	2.91503635344105e-05	0	-0.00787644406315025	7.03334808349609e-06
1	1	Manual Mode	760.99113405	-0.50102835893631	-0.50102835893631	-2.91383554191849e-05	2.91383554191849e-05	0	-0.00788453805084763	1.15633010864258e-05
1	1	Manual Mode	761.99113405	-0.501012802124023	-0.501012802124023	-2.91177187370461e-05	2.91177187370461e-05	0	-0.00789262630605237	1.10268592834473e-05
1	1	Manual Mode	762.99113404	-0.501016139984131	-0.501016139984131	-2.91126620248324e-05	2.91126620248324e-05	0	-0.00790071315653395	2.20537185668945e-05
1	1	Manual Mode	763.99113418	-0.50102025270462	-0.50102025270462	-2.90943929180505e-05	2.90943929180505e-05	0	-0.00790879493347597	2.62260437011719e-05
1	1	Manual Mode	764.99113404	-0.501033544540405	-0.501033544540405	-2.90887151507831e-05	2.90887151507831e-05	0	-0.00791687513099774	3.24845314025879e-05
1	1	Manual Mode	765.99113405	-0.501022160053253	-0.501022160053253	-2.90572840904525e-05	2.90572840904525e-05	0	-0.00792494659888136	1.74641609191895e-05
1	1	Manual Mode	766.99113404	-0.501021325588226	-0.501021325588226	-2.91107704865979e-05	2.91107704865979e-05	0	-0.00793303292393566	2.87294387817383e-05
1	1	Manual Mode	767.99113404	-0.501038670539856	-0.501038670539856	-2.90536807101157e-05	2.90536807101157e-05	0	-0.00794110339079958	3.61204147338867e-05
1	1	Manual Mode	768.99113403	-0.501022756099701	-0.501022756099701	-2.90577916532121e-05	2.90577916532121e-05	0	-0.00794917499951142	3.06963920593262e-05
1	1	Manual Mode	769.99113404	-0.501028895378113	-0.501028895378113	-2.90164899158609e-05	2.90164899158609e-05	0	-0.00795723513567976	3.28421592712402e-05
1	1	Manual Mode	770.99113411	-0.50104159116745	-0.50104159116745	-2.89752133990196e-05	2.89752133990196e-05	0	-0.00796528380663179	2.48551368713379e-05
1	1	Manual Mode	771.99113404	-0.501030385494232	-0.501030385494232	-2.89367804946574e-05	2.89367804946574e-05	0	-0.00797332180065098	2.80141830444336e-05
1	1	Manual Mode	772.99113411	-0.501040279865265	-0.501040279865265	-2.89109168618638e-05	2.89109168618638e-05	0	-0.00798135261145254	1.91926956176758e-05
1	1	Manual Mode	773.99113403	-0.501027584075928	-0.501027584075928	-2.89207812337569e-05	2.89207812337569e-05	0	-0.00798938616115256	2.89678573608398e-05
1	1	Manual Mode	774.99113411	-0.501020073890686	-0.501020073890686	-2.89025405000485e-05	2.89025405000485e-05	0	-0.00799741464526708	7.86781311035156e-06
1	1	Manual Mode	775.99113403	-0.501025378704071	-0.501025378704071	-2.8876355305755e-05	2.8876355305755e-05	0	-0.00800543585443254	1.43647193908691e-05
1	1	Manual Mode	776.99113403	-0.501034557819366	-0.501034557819366	-2.88482123693888e-05	2.88482123693888e-05	0	-0.00801344924675737	2.55703926086426e-05
1	1	Manual Mode	777.99113404	-0.501034080982208	-0.501034080982208	-2.88320617854296e-05	2.88320617854296e-05	0	-0.00802145815288897	3.36766242980957e-05
1	1	Manual Mode	778.99113421	-0.501023054122925	-0.501023054122925	-2.88183922691213e-05	2.88183922691213e-05	0	-0.00802946326321348	1.72257423400879e-05
1	1	Manual Mode	779.99113407	-0.501013696193695	-0.501013696193695	-2.8809489429164e-05	2.8809489429164e-05	0	-0.00803746589804565	3.09348106384277e-05
1	1	Manual Mode	780.99113404	-0.501010239124298	-0.501010239124298	-2.88034491170684e-05	2.88034491170684e-05	0	-0.0080454668558937	2.5331974029541e-05
1	1	Manual Mode	781.99113404	-0.501015663146973	-0.501015663146973	-2.87777683329708e-05	2.87777683329708e-05	0	-0.00805346068043064	3.39150428771973e-05
1	1	Manual Mode	782.99113403	-0.501014828681946	-0.501014828681946	-2.8764253292285e-05	2.8764253292285e-05	0	-0.0080614507507097	3.23057174682617e-05
1	1	Manual Mode	783.99113405	-0.501016616821289	-0.501016616821289	-2.87304987924896e-05	2.87304987924896e-05	0	-0.00806943144497834	3.36170196533203e-05
1	1	Manual Mode	784.9911341	-0.501014351844788	-0.501014351844788	-2.87892121392898e-05	2.87892121392898e-05	0	-0.00807742844875022	1.33514404296875e-05
1	1	Manual Mode	785.99113404	-0.501011371612549	-0.501011371612549	-2.88322572443805e-05	2.88322572443805e-05	0	-0.00808543740861534	8.2850456237793e-06
1	1	Manual Mode	786.99113404	-0.501009583473206	-0.501009583473206	-2.87942720040672e-05	2.87942720040672e-05	0	-0.00809343581750536	1.02519989013672e-05
1	1	Manual Mode	787.99113404	-0.501016139984131	-0.501016139984131	-2.87714316798851e-05	2.87714316798851e-05	0	-0.00810142788186089	1.19209289550781e-05
1	1	Manual Mode	788.99113403	-0.501007616519928	-0.501007616519928	-2.87456374034934e-05	2.87456374034934e-05	0	-0.00810941278105978	2.21133232116699e-05
1	1	Manual Mode	789.99113404	-0.500994622707367	-0.500994622707367	-2.87348209573556e-05	2.87348209573556e-05	0	-0.00811739467584998	2.55703926086426e-05
1	1	Manual Mode	790.99113411	-0.501002371311188	-0.501002371311188	-2.87082448451603e-05	2.87082448451603e-05	0	-0.00812536918886518	1.48415565490723e-05
1	1	Manual Mode	791.99113403	-0.501007616519928	-0.501007616519928	-2.86776586719078e-05	2.86776586719078e-05	0	-0.00813333520452566	2.16960906982422e-05
1	1	Manual Mode	792.99113411	-0.501023530960083	-0.501023530960083	-2.86636581364085e-05	2.86636581364085e-05	0	-0.00814129733242274	2.90870666503906e-05
1	1	Manual Mode	793.99113404	-0.501016676425934	-0.501016676425934	-2.86328292157492e-05	2.86328292157492e-05	0	-0.00814925089553703	2.11596488952637e-05
1	1	Manual Mode	794.99113404	-0.501009106636047	-0.501009106636047	-2.85866819879538e-05	2.85866819879538e-05	0	-0.00815719164053369	1.42455101013184e-05
1	1	Manual Mode	795.99113417	-0.501017570495605	-0.501017570495605	-2.85658088635357e-05	2.85658088635357e-05	0	-0.00816512658847177	3.22461128234863e-05
1	1	Manual Mode	796.99113404	-0.501015901565552	-0.501015901565552	-2.85892607850803e-05	2.85892607850803e-05	0	-0.00817306804876857	2.7775764465332e-05
1	1	Manual Mode	797.99113404	-0.501013875007629	-0.501013875007629	-2.86149730948151e-05	2.86149730948151e-05	0	-0.00818101665240602	2.17556953430176e-05
1	1	Manual Mode	798.99113404	-0.501011848449707	-0.501011848449707	-2.85619028370814e-05	2.85619028370814e-05	0	-0.00818895051430521	2.43782997131348e-05
1	1	Manual Mode	799.99113404	-0.501008033752441	-0.501008033752441	-2.85205664215292e-05	2.85205664215292e-05	0	-0.00819687289386674	1.69277191162109e-05
1	1	Manual Mode	800.99113403	-0.5010005235672	-0.5010005235672	-2.85043559388592e-05	2.85043559388592e-05	0	-0.00820479077043724	1.68681144714355e-05
1	1	Manual Mode	801.99113408	-0.500996887683868	-0.500996887683868	-2.84903490982324e-05	2.84903490982324e-05	0	-0.00821270475669357	1.64508819580078e-05
1	1	Manual Mode	802.99113404	-0.501002132892609	-0.501002132892609	-2.8469239531535e-05	2.8469239531535e-05	0	-0.00822061287846933	2.43782997131348e-05
1	1	Manual Mode	803.99113482	-0.501016438007355	-0.501016438007355	-2.84617143619252e-05	2.84617143619252e-05	0	-0.00822851891640324	3.13520431518555e-05
1	1	Manual Mode	804.99113405	-0.501011312007904	-0.501011312007904	-2.84548543832613e-05	2.84548543832613e-05	0	-0.00823642303653464	3.04579734802246e-05
1	1	Manual Mode	805.9911342	-0.501009523868561	-0.501009523868561	-2.84866353781653e-05	2.84866353781653e-05	0	-0.00824433599199329	3.79681587219238e-05
1	1	Manual Mode	806.99113403	-0.501011967658997	-0.501011967658997	-2.84830729811569e-05	2.84830729811569e-05	0	-0.00825224795536524	3.98159027099609e-05
1	1	Manual Mode	807.99113404	-0.501014709472656	-0.501014709472656	-2.84562604266823e-05	2.84562604266823e-05	0	-0.00826015247222948	1.84178352355957e-05
1	1	Manual Mode	808.99113404	-0.501017570495605	-0.501017570495605	-2.84230481678475e-05	2.84230481678475e-05	0	-0.00826804776338722	9.05990600585938e-06
1	1	Manual Mode	809.99113411	-0.501008093357086	-0.501008093357086	-2.84289403094481e-05	2.84289403094481e-05	0	-0.00827594469180373	1.77621841430664e-05
1	1	Manual Mode	810.99113404	-0.501020789146423	-0.501020789146423	-2.84334957640296e-05	2.84334957640296e-05	0	-0.00828384288451865	2.35438346862793e-05
1	1	Manual Mode	811.99113404	-0.501013159751892	-0.501013159751892	-2.84078402004418e-05	2.84078402004418e-05	0	-0.00829173395124099	2.22325325012207e-05
1	1	Manual Mode	812.99113411	-0.501022756099701	-0.501022756099701	-2.84082689491083e-05	2.84082689491083e-05	0	-0.00829962513761257	3.48091125488281e-05
1	1	Manual Mode	813.99113411	-0.501006662845612	-0.501006662845612	-2.83909393063162e-05	2.83909393063162e-05	0	-0.0083075115096421	4.64320182800293e-05
1	1	Manual Mode	814.99113404	-0.501005291938782	-0.501005291938782	-2.83679791847126e-05	2.83679791847126e-05	0	-0.00831539150330848	4.12464141845703e-05
1	1	Manual Mode	815.99113405	-0.501013159751892	-0.501013159751892	-2.83881965758761e-05	2.83881965758761e-05	0	-0.0083232771135473	4.42862510681152e-05
1	1	Manual Mode	816.99113404	-0.501011848449707	-0.501011848449707	-2.83523645365865e-05	2.83523645365865e-05	0	-0.00833115277028426	4.32729721069336e-05
1	1	Manual Mode	817.99113457	-0.501011610031128	-0.501011610031128	-2.83280362023265e-05	2.83280362023265e-05	0	-0.00833902167339987	3.82661819458008e-05
1	1	Manual Mode	818.99113411	-0.501011431217194	-0.501011431217194	-2.83183767470755e-05	2.83183767470755e-05	0	-0.00834688788554449	2.96831130981445e-05
1	1	Manual Mode	819.99113404	-0.501014173030853	-0.501014173030853	-2.83483324075832e-05	2.83483324075832e-05	0	-0.00835476242177316	3.39746475219727e-05
1	1	Manual Mode	820.99113404	-0.501024425029755	-0.501024425029755	-2.8350712593195e-05	2.8350712593195e-05	0	-0.00836263761971571	2.63452529907227e-05
1	1	Manual Mode	821.99113404	-0.501020133495331	-0.501020133495331	-2.83173300959191e-05	2.83173300959191e-05	0	-0.00837050354474236	2.58684158325195e-05
1	1	Manual Mode	822.99113404	-0.501014232635498	-0.501014232635498	-2.82946032640311e-05	2.82946032640311e-05	0	-0.00837836315676014	3.4332275390625e-05
1	1	Manual Mode	823.99113411	-0.501011431217194	-0.501011431217194	-2.82812363938403e-05	2.82812363938403e-05	0	-0.00838621905630834	3.11732292175293e-05
1	1	Manual Mode	824.99113404	-0.501005887985229	-0.501005887985229	-2.82609055103827e-05	2.82609055103827e-05	0	-0.00839406930728949	2.56896018981934e-05
1	1	Manual Mode	825.99113404	-0.501006662845612	-0.501006662845612	-2.82447139430951e-05	2.82447139430951e-05	0	-0.00840191506116257	1.71065330505371e-05
1	1	Manual Mode	826.99113411	-0.501000642776489	-0.501000642776489	-2.82539131240424e-05	2.82539131240424e-05	0	-0.00840976337091307	-8.22544097900391e-06
1	1	Manual Mode	827.99113407	-0.50102311372757	-0.50102311372757	-2.82353445237066e-05	2.82353445237066e-05	0	-0.00841760652185593	-1.27553939819336e-05
1	1	Manual Mode	828.99113404	-0.501024663448334	-0.501024663448334	-2.82224505380745e-05	2.82224505380745e-05	0	-0.00842544609121465	-5.90085983276367e-06
1	1	Manual Mode	829.99113404	-0.50102436542511	-0.50102436542511	-2.82166844990229e-05	2.82166844990229e-05	0	-0.00843328405913105	-1.09672546386719e-05
1	1	Manual Mode	830.99113404	-0.50102686882019	-0.50102686882019	-2.820617700413e-05	2.820617700413e-05	0	-0.00844111910829886	2.61068344116211e-05
1	1	Manual Mode	831.99113404	-0.501009881496429	-0.501009881496429	-2.82139638365289e-05	2.82139638365289e-05	0	-0.00844895632047568	4.10676002502441e-05
1	1	Manual Mode	832.99113404	-0.501034796237946	-0.501034796237946	-2.81945598068062e-05	2.81945598068062e-05	0	-0.00845678814264423	2.88486480712891e-05
1	1	Manual Mode	833.99113411	-0.501017153263092	-0.501017153263092	-2.81698437072082e-05	2.81698437072082e-05	0	-0.00846461309977731	3.71336936950684e-05
1	1	Manual Mode	834.99113404	-0.501018583774567	-0.501018583774567	-2.81538854296362e-05	2.81538854296362e-05	0	-0.00847243362296033	2.16364860534668e-05
1	1	Manual Mode	835.99113419	-0.501025021076202	-0.501025021076202	-2.81415841259842e-05	2.81415841259842e-05	0	-0.00848025073083456	2.41994857788086e-05
1	1	Manual Mode	836.99113404	-0.501007795333862	-0.501007795333862	-2.81395759428919e-05	2.81395759428919e-05	0	-0.00848806727853511	4.16040420532227e-05
1	1	Manual Mode	837.99113431	-0.501001536846161	-0.501001536846161	-2.81247021472409e-05	2.81247021472409e-05	0	-0.00849587969790758	3.95774841308594e-05
1	1	Manual Mode	838.99113404	-0.501020848751068	-0.501020848751068	-2.81084443761151e-05	2.81084443761151e-05	0	-0.00850368759701504	4.10676002502441e-05
1	1	Manual Mode	839.99113404	-0.501022458076477	-0.501022458076477	-2.81018302974216e-05	2.81018302974216e-05	0	-0.00851149366098654	4.15444374084473e-05
1	1	Manual Mode	840.99113404	-0.501022636890411	-0.501022636890411	-2.80953864571693e-05	2.80953864571693e-05	0	-0.00851929793500242	4.73856925964355e-05
1	1	Manual Mode	841.99113404	-0.500999689102173	-0.500999689102173	-2.80950333700322e-05	2.80950333700322e-05	0	-0.00852710211093854	5.00082969665527e-05
1	1	Manual Mode	842.99113404	-0.50100165605545	-0.50100165605545	-2.81044185522392e-05	2.81044185522392e-05	0	-0.00853490889386972	5.5849552154541e-05
1	1	Manual Mode	843.99113404	-0.501005709171295	-0.501005709171295	-2.81130534242799e-05	2.81130534242799e-05	0	-0.00854271807537646	5.14984130859375e-05
1	1	Manual Mode	844.99113404	-0.501002728939056	-0.501002728939056	-2.80979747119869e-05	2.80979747119869e-05	0	-0.00855052306835202	6.24656677246094e-05
1	1	Manual Mode	845.99113404	-0.50101375579834	-0.50101375579834	-2.80813607011602e-05	2.80813607011602e-05	0	-0.00855832344632456	6.77704811096191e-05
1	1	Manual Mode	846.99113404	-0.501020848751068	-0.501020848751068	-2.80688576334299e-05	2.80688576334299e-05	0	-0.00856612035122273	7.46250152587891e-05
1	1	Manual Mode	847.99113404	-0.501016616821289	-0.501016616821289	-2.81069342980912e-05	2.81069342980912e-05	0	-0.00857392783297221	8.17775726318359e-05
1	1	Manual Mode	848.99113404	-0.50103634595871	-0.50103634595871	-2.80998567925302e-05	2.80998567925302e-05	0	-0.00858173334874791	6.74724578857422e-05
1	1	Manual Mode	849.99113404	-0.50103086233139	-0.50103086233139	-2.80649453018481e-05	2.80649453018481e-05	0	-0.00858952916688731	4.39286231994629e-05
1	1	Manual Mode	850.99113429	-0.501019060611725	-0.501019060611725	-2.80490343127319e-05	2.80490343127319e-05	0	-0.00859732056725536	4.75645065307617e-05
1	1	Manual Mode	851.99113404	-0.50101101398468	-0.50101101398468	-2.8034434790125e-05	2.8034434790125e-05	0	-0.00860510790830578	7.1406364440918e-05
1	1	Manual Mode	852.99113418	-0.501026034355164	-0.501026034355164	-2.80267015513094e-05	2.80267015513094e-05	0	-0.00861289310427107	4.47630882263184e-05
1	1	Manual Mode	853.99113411	-0.501016020774841	-0.501016020774841	-2.80058946307295e-05	2.80058946307295e-05	0	-0.00862067251890172	2.64644622802734e-05
1	1	Manual Mode	854.99113405	-0.501026332378387	-0.501026332378387	-2.79832623757532e-05	2.79832623757532e-05	0	-0.00862844564687304	2.17556953430176e-05
1	1	Manual Mode	855.99113404	-0.501028776168823	-0.501028776168823	-2.80556042555332e-05	2.80556042555332e-05	0	-0.00863623887019942	2.96235084533691e-05
1	1	Manual Mode	856.99113403	-0.501026034355164	-0.501026034355164	-2.80625462008539e-05	2.80625462008539e-05	0	-0.00864403402184393	2.74181365966797e-05
1	1	Manual Mode	857.99113404	-0.501022815704346	-0.501022815704346	-2.80174487767788e-05	2.80174487767788e-05	0	-0.00865181664658198	3.06367874145508e-05
1	1	Manual Mode	858.99113404	-0.501030564308167	-0.501030564308167	-2.79846652666105e-05	2.79846652666105e-05	0	-0.00865959016471159	3.09944152832031e-05
1	1	Manual Mode	859.99113411	-0.501037240028381	-0.501037240028381	-2.79580071877584e-05	2.79580071877584e-05	0	-0.00866735627836293	3.22461128234863e-05
1	1	Manual Mode	860.99113404	-0.501020491123199	-0.501020491123199	-2.79383320375554e-05	2.79383320375554e-05	0	-0.00867511692560789	2.12192535400391e-05
1	1	Manual Mode	861.99113409	-0.501021683216095	-0.501021683216095	-2.79163145325054e-05	2.79163145325054e-05	0	-0.0086828714578102	1.44243240356445e-05
1	1	Manual Mode	862.99113407	-0.501043558120728	-0.501043558120728	-2.79076702027735e-05	2.79076702027735e-05	0	-0.00869062358826704	2.48551368713379e-05
1	1	Manual Mode	863.99113404	-0.50103759765625	-0.50103759765625	-2.78974054552874e-05	2.78974054552874e-05	0	-0.0086983728673277	4.22000885009766e-05
1	1	Manual Mode	864.99113404	-0.501025676727295	-0.501025676727295	-2.78808009021519e-05	2.78808009021519e-05	0	-0.00870611753424497	3.38554382324219e-05
1	1	Manual Mode	865.99113404	-0.50102573633194	-0.50102573633194	-2.78660122257215e-05	2.78660122257215e-05	0	-0.00871385809319655	3.93390655517578e-05
1	1	Manual Mode	866.99113404	-0.501031637191772	-0.501031637191772	-2.78579984087345e-05	2.78579984087345e-05	0	-0.00872159642608787	2.27093696594238e-05
1	1	Manual Mode	867.99113404	-0.501038551330566	-0.501038551330566	-2.78889439742516e-05	2.78889439742516e-05	0	-0.00872934335496961	3.96966934204102e-05
1	1	Manual Mode	868.99113404	-0.501040816307068	-0.501040816307068	-2.78529322388297e-05	2.78529322388297e-05	0	-0.0087370802805915	3.17096710205078e-05
1	1	Manual Mode	869.99113404	-0.501039505004883	-0.501039505004883	-2.78244078422528e-05	2.78244078422528e-05	0	-0.00874480928276991	2.288818359375e-05
1	1	Manual Mode	870.99113411	-0.501029670238495	-0.501029670238495	-2.78004578156398e-05	2.78004578156398e-05	0	-0.0087525316327037	1.75237655639648e-05
1	1	Manual Mode	871.99113404	-0.50103485584259	-0.50103485584259	-2.7782964239534e-05	2.7782964239534e-05	0	-0.00876024912223002	2.16364860534668e-05
1	1	Manual Mode	872.99113404	-0.50102835893631	-0.50102835893631	-2.78152181189967e-05	2.78152181189967e-05	0	-0.00876797557170752	3.12924385070801e-05
1	1	Manual Mode	873.99113404	-0.501031160354614	-0.501031160354614	-2.77693167911718e-05	2.77693167911718e-05	0	-0.00877568927081617	1.84774398803711e-05
1	1	Manual Mode	874.99113404	-0.501034617424011	-0.501034617424011	-2.77658142928742e-05	2.77658142928742e-05	0	-0.00878340199700864	2.14576721191406e-05
1	1	Manual Mode	875.99113411	-0.501026511192322	-0.501026511192322	-2.77704706294949e-05	2.77704706294949e-05	0	-0.00879111601716792	7.45058059692383e-06
1	1	Manual Mode	876.99113404	-0.501032769680023	-0.501032769680023	-2.7763140918836e-05	2.7763140918836e-05	0	-0.00879882800021665	9.95397567749023e-06
1	1	Manual Mode	877.99113404	-0.501029312610626	-0.501029312610626	-2.77474411514894e-05	2.77474411514894e-05	0	-0.00880653562275873	8.10623168945313e-06
1	1	Manual Mode	878.99113418	-0.501028120517731	-0.501028120517731	-2.77488345846555e-05	2.77488345846555e-05	0	-0.0088142436334447	6.49690628051758e-06
1	1	Manual Mode	879.99113404	-0.501035332679749	-0.501035332679749	-2.77450136774217e-05	2.77450136774217e-05	0	-0.00882195058060946	1.33514404296875e-05
1	1	Manual Mode	880.99113418	-0.501036524772644	-0.501036524772644	-2.77264261617036e-05	2.77264261617036e-05	0	-0.00882965236673263	1.35898590087891e-05
1	1	Manual Mode	881.99113417	-0.501016139984131	-0.501016139984131	-2.76836616347844e-05	2.76836616347844e-05	0	-0.00883734227266539	-2.5629997253418e-06
1	1	Manual Mode	882.99113404	-0.501032888889313	-0.501032888889313	-2.76719971490047e-05	2.76719971490047e-05	0	-0.00884502893754085	3.45706939697266e-06
1	1	Manual Mode	883.99113414	-0.50104022026062	-0.50104022026062	-2.77140460439586e-05	2.77140460439586e-05	0	-0.008852727284434	1.96695327758789e-05
1	1	Manual Mode	884.99113414	-0.501029253005981	-0.501029253005981	-2.76616756553716e-05	2.76616756553716e-05	0	-0.00886041108322716	2.89678573608398e-05
1	1	Manual Mode	885.99113404	-0.501043260097504	-0.501043260097504	-2.76245037764991e-05	2.76245037764991e-05	0	-0.00886808455573106	1.10268592834473e-05
1	1	Manual Mode	886.99113404	-0.501044571399689	-0.501044571399689	-2.75907398190126e-05	2.75907398190126e-05	0	-0.00887574865012523	1.43647193908691e-05
1	1	Manual Mode	887.99113404	-0.50103896856308	-0.50103896856308	-2.75730224108824e-05	2.75730224108824e-05	0	-0.00888340782301715	2.50935554504395e-05
1	1	Manual Mode	888.99113404	-0.50103771686554	-0.50103771686554	-2.75618181994065e-05	2.75618181994065e-05	0	-0.00889106388362809	3.28421592712402e-05
1	1	Manual Mode	889.99113404	-0.501037299633026	-0.501037299633026	-2.75456802257021e-05	2.75456802257021e-05	0	-0.00889871546146856	2.48551368713379e-05
1	1	Manual Mode	890.99113404	-0.50102162361145	-0.50102162361145	-2.75296525917281e-05	2.75296525917281e-05	0	-0.00890636258718849	1.68085098266602e-05
1	1	Manual Mode	891.99113411	-0.50102961063385	-0.50102961063385	-2.75258096165483e-05	2.75258096165483e-05	0	-0.00891400864595053	1.19805335998535e-05
1	1	Manual Mode	892.99113404	-0.501036286354065	-0.501036286354065	-2.75330573605503e-05	2.75330573605503e-05	0	-0.00892165671690421	2.86698341369629e-05
1	1	Manual Mode	893.99113404	-0.50102573633194	-0.50102573633194	-2.75338076707167e-05	2.75338076707167e-05	0	-0.00892930499681274	2.68220901489258e-05
1	1	Manual Mode	894.99113404	-0.501020848751068	-0.501020848751068	-2.75111155170296e-05	2.75111155170296e-05	0	-0.00893694697334525	2.68816947937012e-05
1	1	Manual Mode	895.99113404	-0.501029908657074	-0.501029908657074	-2.75092807249421e-05	2.75092807249421e-05	0	-0.00894458844021329	1.72257423400879e-05
1	1	Manual Mode	896.99113405	-0.501032888889313	-0.501032888889313	-2.75124616617399e-05	2.75124616617399e-05	0	-0.00895223079075131	1.95503234863281e-05
1	1	Manual Mode	897.99113407	-0.501035928726196	-0.501035928726196	-2.75442048258792e-05	2.75442048258792e-05	0	-0.00895988195891152	1.53779983520508e-05
1	1	Manual Mode	898.99113405	-0.501029074192047	-0.501029074192047	-2.75060052112327e-05	2.75060052112327e-05	0	-0.00896752251576183	2.84314155578613e-05
1	1	Manual Mode	899.99113403	-0.501031577587128	-0.501031577587128	-2.74965948085158e-05	2.74965948085158e-05	0	-0.00897516045861143	2.70605087280273e-05
1	1	Manual Mode	900.99113411	-0.501019418239594	-0.501019418239594	-2.74874208480783e-05	2.74874208480783e-05	0	-0.00898279585390229	3.17096710205078e-05
1	1	Manual Mode	901.99113404	-0.501014828681946	-0.501014828681946	-2.75012921284649e-05	2.75012921284649e-05	0	-0.00899043510118101	3.06367874145508e-05
1	1	Manual Mode	902.99113404	-0.501012444496155	-0.501012444496155	-2.74777803082096e-05	2.74777803082096e-05	0	-0.00899806781793329	4.33921813964844e-05
1	1	Manual Mode	903.99113404	-0.501015365123749	-0.501015365123749	-2.74678276645322e-05	2.74678276645322e-05	0	-0.00900569777006232	3.49879264831543e-05
1	1	Manual Mode	904.99113404	-0.501016616821289	-0.501016616821289	-2.74572035247815e-05	2.74572035247815e-05	0	-0.00901332477104143	3.85046005249023e-05
1	1	Manual Mode	905.99113404	-0.501010954380035	-0.501010954380035	-2.74605736154027e-05	2.74605736154027e-05	0	-0.00902095270815682	3.48091125488281e-05
1	1	Manual Mode	906.99113406	-0.501011431217194	-0.501011431217194	-2.7452408475357e-05	2.7452408475357e-05	0	-0.00902857837733026	8.34465026855469e-06
1	1	Manual Mode	907.9911341	-0.501013398170471	-0.501013398170471	-2.74684266516398e-05	2.74684266516398e-05	0	-0.00903620849614981	2.40802764892578e-05
1	1	Manual Mode	908.99113411	-0.501022398471832	-0.501022398471832	-2.745861587333e-05	2.745861587333e-05	0	-0.00904383588952423	1.45435333251953e-05
1	1	Manual Mode	909.99113404	-0.50102835893631	-0.50102835893631	-2.74752046636469e-05	2.74752046636469e-05	0	-0.00905146789028545	1.43647193908691e-05
1	1	Manual Mode	910.99113406	-0.501024723052979	-0.501024723052979	-2.74774492890186e-05	2.74774492890186e-05	0	-0.00905910051524061	1.50203704833984e-05
1	1	Manual Mode	911.99113404	-0.501011610031128	-0.501011610031128	-2.74653276814989e-05	2.74653276814989e-05	0	-0.00906672977277733	1.47223472595215e-05
1	1	Manual Mode	912.99113404	-0.501017808914185	-0.501017808914185	-2.74465541645211e-05	2.74465541645211e-05	0	-0.00907435381560081	1.26957893371582e-05
1	1	Manual Mode	913.99113404	-0.501007258892059	-0.501007258892059	-2.74873861698773e-05	2.74873861698773e-05	0	-0.009081989200648	1.57356262207031e-05
1	1	Manual Mode	914.99113403	-0.501007258892059	-0.501007258892059	-2.74769858621511e-05	2.74769858621511e-05	0	-0.00908962169664449	2.28285789489746e-05
1	1	Manual Mode	915.99113409	-0.501023590564728	-0.501023590564728	-2.74542306571896e-05	2.74542306571896e-05	0	-0.00909724787228462	1.1146068572998e-05
1	1	Manual Mode	916.99113411	-0.501024723052979	-0.501024723052979	-2.74310813817625e-05	2.74310813817625e-05	0	-0.00910486761726528	8.64267349243164e-06
1	1	Manual Mode	917.99113404	-0.501034379005432	-0.501034379005432	-2.74146722875779e-05	2.74146722875779e-05	0	-0.00911248280347876	2.51531600952148e-05
1	1	Manual Mode	918.99113403	-0.50102823972702	-0.50102823972702	-2.74044832016212e-05	2.74044832016212e-05	0	-0.00912009515984753	3.35574150085449e-05
1	1	Manual Mode	919.99113404	-0.501033365726471	-0.501033365726471	-2.73911730775774e-05	2.73911730775774e-05	0	-0.00912770381911184	4.02331352233887e-05
1	1	Manual Mode	920.99113404	-0.501033425331116	-0.501033425331116	-2.74225095609963e-05	2.74225095609963e-05	0	-0.00913532118287878	4.17828559875488e-05
1	1	Manual Mode	921.99113404	-0.501037120819092	-0.501037120819092	-2.75884352949302e-05	2.75884352949302e-05	0	-0.00914298463712737	2.4259090423584e-05
1	1	Manual Mode	922.99113404	-0.501032054424286	-0.501032054424286	-2.77566624003827e-05	2.77566624003827e-05	0	-0.00915069482112748	3.61800193786621e-05
1	1	Manual Mode	923.99113403	-0.501037895679474	-0.501037895679474	-2.79743217050313e-05	2.79743217050313e-05	0	-0.00915846546596783	2.44379043579102e-05
1	1	Manual Mode	924.99113403	-0.501041769981384	-0.501041769981384	-2.81704300840609e-05	2.81704300840609e-05	0	-0.00916629058543563	3.4630298614502e-05
1	1	Manual Mode	925.99113411	-0.501030504703522	-0.501030504703522	-2.82933201705953e-05	2.82933201705953e-05	0	-0.00917414984166731	3.20672988891602e-05
1	1	Manual Mode	926.99113404	-0.501024425029755	-0.501024425029755	-2.842564903292e-05	2.842564903292e-05	0	-0.00918204585473485	4.94122505187988e-05
1	1	Manual Mode	927.99113404	-0.501030802726746	-0.501030802726746	-2.8467650639418e-05	2.8467650639418e-05	0	-0.00918995353546802	2.61664390563965e-05
1	1	Manual Mode	928.99113429	-0.501035869121552	-0.501035869121552	-2.84701600801424e-05	2.84701600801424e-05	0	-0.00919786191524516	2.92062759399414e-05
1	1	Manual Mode	929.99113404	-0.50103771686554	-0.50103771686554	-2.84574048073142e-05	2.84574048073142e-05	0	-0.00920576674793764	3.82661819458008e-05
1	1	Manual Mode	930.99113404	-0.501036643981934	-0.501036643981934	-2.84320865680449e-05	2.84320865680449e-05	0	-0.0092136645497621	4.55379486083984e-05
1	1	Manual Mode	931.99113404	-0.501034080982208	-0.501034080982208	-2.83671090771247e-05	2.83671090771247e-05	0	-0.00922154430228353	5.65052032470703e-05
1	1	Manual Mode	932.99113411	-0.501031577587128	-0.501031577587128	-2.83513840892682e-05	2.83513840892682e-05	0	-0.00922941968730404	5.79357147216797e-05
1	1	Manual Mode	933.99113404	-0.501028954982758	-0.501028954982758	-2.83663587669583e-05	2.83663587669583e-05	0	-0.00923729923085441	4.27961349487305e-05
1	1	Manual Mode	934.99113418	-0.501031100749969	-0.501031100749969	-2.83864311401905e-05	2.83864311401905e-05	0	-0.00924518435171949	4.92334365844727e-05
1	1	Manual Mode	935.99113404	-0.501024723052979	-0.501024723052979	-2.83859172723035e-05	2.83859172723035e-05	0	-0.00925306932763568	5.71012496948242e-05
1	1	Manual Mode	936.99113418	-0.501026928424835	-0.501026928424835	-2.83172197561887e-05	2.83172197561887e-05	0	-0.00926093522311362	4.61339950561523e-05
1	1	Manual Mode	937.99113404	-0.50103485584259	-0.50103485584259	-2.82674218596007e-05	2.82674218596007e-05	0	-0.009268787283642	4.89354133605957e-05
1	1	Manual Mode	938.99113404	-0.50102424621582	-0.50102424621582	-2.81940081081545e-05	2.81940081081545e-05	0	-0.00927661895256093	2.89082527160645e-05
1	1	Manual Mode	939.99113404	-0.501014113426208	-0.501014113426208	-2.81232425102366e-05	2.81232425102366e-05	0	-0.00928443096436933	4.38094139099121e-05
1	1	Manual Mode	940.99113404	-0.501008331775665	-0.501008331775665	-2.80552826940333e-05	2.80552826940333e-05	0	-0.009292224098451	5.69820404052734e-05
1	1	Manual Mode	941.99113406	-0.501016855239868	-0.501016855239868	-2.80126537273542e-05	2.80126537273542e-05	0	-0.00930000539130867	5.56111335754395e-05
1	1	Manual Mode	942.99113404	-0.5010125041008	-0.5010125041008	-2.79637669216825e-05	2.79637669216825e-05	0	-0.00930777310418712	4.37498092651367e-05
1	1	Manual Mode	943.99113411	-0.50101500749588	-0.50101500749588	-2.79396718771382e-05	2.79396718771382e-05	0	-0.00931553412469626	3.1888484954834e-05
1	1	Manual Mode	944.99113417	-0.501018106937408	-0.501018106937408	-2.78954540183421e-05	2.78954540183421e-05	0	-0.0093232828623885	3.88622283935547e-05
1	1	Manual Mode	945.99113418	-0.501013875007629	-0.501013875007629	-2.78545463514565e-05	2.78545463514565e-05	0	-0.00933102023645239	2.85506248474121e-05
1	1	Manual Mode	946.99113404	-0.501019299030304	-0.501019299030304	-2.78176897289565e-05	2.78176897289565e-05	0	-0.00933874737140642	2.27093696594238e-05
1	1	Manual Mode	947.99113404	-0.501025974750519	-0.501025974750519	-2.77684813617849e-05	2.77684813617849e-05	0	-0.00934646083845136	2.53915786743164e-05
1	1	Manual Mode	948.99113404	-0.501024067401886	-0.501024067401886	-2.77292949946927e-05	2.77292949946927e-05	0	-0.00935416342039433	3.53455543518066e-05
1	1	Manual Mode	949.99113411	-0.501029014587402	-0.501029014587402	-2.76935512271873e-05	2.76935512271873e-05	0	-0.00936185607405147	3.19480895996094e-05
1	1	Manual Mode	950.99113407	-0.50102972984314	-0.50102972984314	-2.76720097592596e-05	2.76720097592596e-05	0	-0.00936954274312158	3.29017639160156e-05
1	1	Manual Mode	951.99113404	-0.501021683216095	-0.501021683216095	-2.7654651743394e-05	2.7654651743394e-05	0	-0.00937722459059762	3.87430191040039e-05
1	1	Manual Mode	952.99113403	-0.501006960868835	-0.501006960868835	-2.7630484189884e-05	2.7630484189884e-05	0	-0.00938489972501806	3.77893447875977e-05
1	1	Manual Mode	953.99113404	-0.501017570495605	-0.501017570495605	-2.75835456685939e-05	2.75835456685939e-05	0	-0.00939256182111373	5.07831573486328e-05
1	1	Manual Mode	954.99113403	-0.501010060310364	-0.501010060310364	-2.76201532385597e-05	2.76201532385597e-05	0	-0.0094002340858255	6.70552253723145e-05
1	1	Manual Mode	955.99113405	-0.501006305217743	-0.501006305217743	-2.75696743882073e-05	2.75696743882073e-05	0	-0.00940789232886428	4.02927398681641e-05
1	1	Manual Mode	956.99113404	-0.501009404659271	-0.501009404659271	-2.75343625219321e-05	2.75343625219321e-05	0	-0.00941554076282166	2.61664390563965e-05
1	1	Manual Mode	957.99113418	-0.501014888286591	-0.501014888286591	-2.74975689507066e-05	2.74975689507066e-05	0	-0.00942317897748843	3.01599502563477e-05
1	1	Manual Mode	958.99113404	-0.501011848449707	-0.501011848449707	-2.74714405025602e-05	2.74714405025602e-05	0	-0.00943080993211525	3.22461128234863e-05
1	1	Manual Mode	959.99113404	-0.501013696193695	-0.501013696193695	-2.74511663652496e-05	2.74511663652496e-05	0	-0.0094384352561056	3.0815601348877e-05
1	1	Manual Mode	960.99113404	-0.501012623310089	-0.501012623310089	-2.74325189508208e-05	2.74325189508208e-05	0	-0.0094460554002586	2.81929969787598e-05
1	1	Manual Mode	961.99113404	-0.501015663146973	-0.501015663146973	-2.7408017225556e-05	2.7408017225556e-05	0	-0.00945366873837681	1.68085098266602e-05
1	1	Manual Mode	962.99113411	-0.50101637840271	-0.50101637840271	-2.73798963571359e-05	2.73798963571359e-05	0	-0.00946127426567507	2.26497650146484e-06
1	1	Manual Mode	963.99113404	-0.501021027565002	-0.501021027565002	-2.73546222537587e-05	2.73546222537587e-05	0	-0.00946887277132478	1.5556812286377e-05
1	1	Manual Mode	964.99113404	-0.501014411449432	-0.501014411449432	-2.73183393978565e-05	2.73183393978565e-05	0	-0.00947646119893529	1.40070915222168e-05
1	1	Manual Mode	965.99113418	-0.501021027565002	-0.501021027565002	-2.72988407912221e-05	2.72988407912221e-05	0	-0.00948404421132781	1.35302543640137e-05
1	1	Manual Mode	966.99113404	-0.501022815704346	-0.501022815704346	-2.72883995001674e-05	2.72883995001674e-05	0	-0.00949162432123886	1.45435333251953e-05
1	1	Manual Mode	967.99113403	-0.501018762588501	-0.501018762588501	-2.72890457757309e-05	2.72890457757309e-05	0	-0.00949920461165632	1.92523002624512e-05
1	1	Manual Mode	968.99113403	-0.50103098154068	-0.50103098154068	-2.72640648607801e-05	2.72640648607801e-05	0	-0.00950677796300653	1.82986259460449e-05
1	1	Manual Mode	969.99113404	-0.501021504402161	-0.501021504402161	-2.72419843044555e-05	2.72419843044555e-05	0	-0.00951434518094456	3.57627868652344e-06
1	1	Manual Mode	970.99113404	-0.501013278961182	-0.501013278961182	-2.72401715803141e-05	2.72401715803141e-05	0	-0.00952191189527242	2.09808349609375e-05
1	1	Manual Mode	971.99113404	-0.501007616519928	-0.501007616519928	-2.72547584926661e-05	2.72547584926661e-05	0	-0.00952948266152038	3.40938568115234e-05
1	1	Manual Mode	972.99113404	-0.501008749008179	-0.501008749008179	-2.72181036342445e-05	2.72181036342445e-05	0	-0.00953704324586323	3.42726707458496e-05
1	1	Manual Mode	973.99113404	-0.501014888286591	-0.501014888286591	-2.71829178705183e-05	2.71829178705183e-05	0	-0.00954459405638282	5.16772270202637e-05
1	1	Manual Mode	974.99113407	-0.501017928123474	-0.501017928123474	-2.71955407356701e-05	2.71955407356701e-05	0	-0.00955214837348047	3.88622283935547e-05
1	1	Manual Mode	975.99113404	-0.501010000705719	-0.501010000705719	-2.71658971789712e-05	2.71658971789712e-05	0	-0.0095596944558038	2.1517276763916e-05
1	1	Manual Mode	976.99113448	-0.50100839138031	-0.50100839138031	-2.7137101661914e-05	2.7137101661914e-05	0	-0.00956723254291553	3.37362289428711e-05
1	1	Manual Mode	977.99113411	-0.501010954380035	-0.501010954380035	-2.71307366357548e-05	2.71307366357548e-05	0	-0.00957476885585925	1.23977661132813e-05
1	1	Manual Mode	978.99113404	-0.501023411750793	-0.501023411750793	-2.71248571044091e-05	2.71248571044091e-05	0	-0.00958230353786083	-3.21865081787109e-06
1	1	Manual Mode	979.99113407	-0.501027643680573	-0.501027643680573	-2.71056579913285e-05	2.71056579913285e-05	0	-0.00958983288752874	-4.17232513427734e-07
1	1	Manual Mode	980.99113404	-0.501007437705994	-0.501007437705994	-2.70833851286168e-05	2.70833851286168e-05	0	-0.00959735604983877	1.1742115020752e-05
1	1	Manual Mode	981.99113407	-0.500989377498627	-0.500989377498627	-2.70546148320694e-05	2.70546148320694e-05	0	-0.00960487122085091	2.31266021728516e-05
1	1	Manual Mode	982.99113404	-0.500998318195343	-0.500998318195343	-2.70409232478151e-05	2.70409232478151e-05	0	-0.00961238258819441	1.88350677490234e-05
1	1	Manual Mode	983.99113417	-0.500986695289612	-0.500986695289612	-2.70396716800166e-05	2.70396716800166e-05	0	-0.00961989360908196	1.84178352355957e-05
1	1	Manual Mode	984.99113404	-0.500986695289612	-0.500986695289612	-2.70067053211523e-05	2.70067053211523e-05	0	-0.00962739547069593	1.72257423400879e-05
1	1	Manual Mode	985.99113404	-0.500999867916107	-0.500999867916107	-2.69861726736163e-05	2.69861726736163e-05	0	-0.00963489162977193	1.73449516296387e-05
1	1	Manual Mode	986.99113418	-0.501007676124573	-0.501007676124573	-2.69624906149199e-05	2.69624906149199e-05	0	-0.00964238121154684	1.62720680236816e-05
1	1	Manual Mode	987.99113404	-0.500996172428131	-0.500996172428131	-2.69547006299573e-05	2.69547006299573e-05	0	-0.00964986862734026	1.34706497192383e-05
1	1	Manual Mode	988.99113404	-0.500998437404633	-0.500998437404633	-2.69382032639884e-05	2.69382032639884e-05	0	-0.00965735146158025	1.01327896118164e-05
1	1	Manual Mode	989.99113418	-0.501004934310913	-0.501004934310913	-2.69149310385761e-05	2.69149310385761e-05	0	-0.00966482783235988	1.07288360595703e-05
1	1	Manual Mode	990.99113411	-0.501000165939331	-0.501000165939331	-2.69039506591246e-05	2.69039506591246e-05	0	-0.00967230115146428	1.24573707580566e-05
1	1	Manual Mode	991.99113409	-0.501013457775116	-0.501013457775116	-2.68992722545578e-05	2.68992722545578e-05	0	-0.00967977317138555	-1.31130218505859e-06
1	1	Manual Mode	992.99113404	-0.50101375579834	-0.50101375579834	-2.69153913128798e-05	2.69153913128798e-05	0	-0.00968724966859864	-5.96046447753906e-07
1	1	Manual Mode	993.99113407	-0.500995874404907	-0.500995874404907	-2.68928693976339e-05	2.68928693976339e-05	0	-0.00969471991032209	4.64916229248047e-06
1	1	Manual Mode	994.99113419	-0.501007497310638	-0.501007497310638	-2.6863465435778e-05	2.6863465435778e-05	0	-0.0097021819849497	-3.21865081787109e-06
1	1	Manual Mode	995.99113404	-0.500998675823212	-0.500998675823212	-2.68407196885077e-05	2.68407196885077e-05	0	-0.00970963773930037	1.49011611938477e-05
1	1	Manual Mode	996.99113404	-0.501003265380859	-0.501003265380859	-2.68287178784095e-05	2.68287178784095e-05	0	-0.00971709016093326	1.15036964416504e-05
1	1	Manual Mode	997.99113404	-0.501017928123474	-0.501017928123474	-2.68267033901897e-05	2.68267033901897e-05	0	-0.00972454202298609	1.41263008117676e-05
1	1	Manual Mode	998.99113404	-0.501001715660095	-0.501001715660095	-2.68082356718932e-05	2.68082356718932e-05	0	-0.00973198875511717	1.76429748535156e-05
1	1	Manual Mode	999.99113404	-0.501004695892334	-0.501004695892334	-2.68079456360305e-05	2.68079456360305e-05	0	-0.00973943540668273	1.04904174804688e-05
1	1	Manual Mode	1000.99113405	-0.501015901565552	-0.501015901565552	-2.68566905763346e-05	2.68566905763346e-05	0	-0.00974689559858409	1.48415565490723e-05
1	1	Manual Mode	1001.99113404	-0.501013219356537	-0.501013219356537	-2.68719584424511e-05	2.68719584424511e-05	0	-0.00975436003141013	1.74045562744141e-05
1	1	Manual Mode	1002.99113404	-0.501014769077301	-0.501014769077301	-2.68465519313975e-05	2.68465519313975e-05	0	-0.00976181740694663	1.18613243103027e-05
1	1	Manual Mode	1003.99113404	-0.501020669937134	-0.501020669937134	-2.68422076985855e-05	2.68422076985855e-05	0	-0.00976927357575179	1.0371208190918e-05
1	1	Manual Mode	1004.99113404	-0.501007258892059	-0.501007258892059	-2.68242633058672e-05	2.68242633058672e-05	0	-0.00977672476000342	1.54376029968262e-05
1	1	Manual Mode	1005.99113404	-0.501006662845612	-0.501006662845612	-2.68124002085729e-05	2.68124002085729e-05	0	-0.00978417264895025	2.16364860534668e-05
1	1	Manual Mode	1006.99113404	-0.501002609729767	-0.501002609729767	-2.68101934139659e-05	2.68101934139659e-05	0	-0.00979161992489857	2.36034393310547e-05
1	1	Manual Mode	1007.99113417	-0.501009941101074	-0.501009941101074	-2.68059563683205e-05	2.68059563683205e-05	0	-0.00979906602485777	8.22544097900391e-06
1	1	Manual Mode	1008.99113404	-0.50100314617157	-0.50100314617157	-2.67902566009738e-05	2.67902566009738e-05	0	-0.00980650776183506	1.46627426147461e-05
1	1	Manual Mode	1009.99113403	-0.50099515914917	-0.50099515914917	-2.67823342083348e-05	2.67823342083348e-05	0	-0.00981394729904075	1.97887420654297e-05
1	1	Manual Mode	1010.9911341	-0.500999093055725	-0.500999093055725	-2.67633431644601e-05	2.67633431644601e-05	0	-0.00982138156155128	1.96099281311035e-05
1	1	Manual Mode	1011.99113404	-0.501002609729767	-0.501002609729767	-2.67674446498653e-05	2.67674446498653e-05	0	-0.00982881696239678	3.04579734802246e-05
1	1	Manual Mode	1012.99113404	-0.501000344753265	-0.501000344753265	-2.67627536350436e-05	2.67627536350436e-05	0	-0.00983625106062874	3.33786010742188e-05
1	1	Manual Mode	1013.99113404	-0.500994682312012	-0.500994682312012	-2.67655215859935e-05	2.67655215859935e-05	0	-0.00984368592773596	3.49283218383789e-05
1	1	Manual Mode	1014.99113405	-0.500990748405457	-0.500990748405457	-2.6749191305902e-05	2.6749191305902e-05	0	-0.00985111625872857	2.36630439758301e-05
1	1	Manual Mode	1015.99113404	-0.501004993915558	-0.501004993915558	-2.67262627099356e-05	2.67262627099356e-05	0	-0.0098585402205182	2.74777412414551e-05
1	1	Manual Mode	1016.99113466	-0.501006543636322	-0.501006543636322	-2.6720714197781e-05	2.6720714197781e-05	0	-0.0098659626457306	4.35113906860352e-06
1	1	Manual Mode	1017.99113404	-0.501001238822937	-0.501001238822937	-2.6721388846418e-05	2.6721388846418e-05	0	-0.00987338524914147	1.1146068572998e-05
1	1	Manual Mode	1018.99113462	-0.500993669033051	-0.500993669033051	-2.67148062933618e-05	2.67148062933618e-05	0	-0.00988080603297146	8.04662704467773e-06
1	1	Manual Mode	1019.99113404	-0.501000463962555	-0.501000463962555	-2.66999545656569e-05	2.66999545656569e-05	0	-0.00988822268271582	3.09944152832031e-05
1	1	Manual Mode	1020.99113455	-0.500989079475403	-0.500989079475403	-2.66825461087717e-05	2.66825461087717e-05	0	-0.00989563450485939	4.55379486083984e-05
1	1	Manual Mode	1021.99113411	-0.501002371311188	-0.501002371311188	-2.66632618764705e-05	2.66632618764705e-05	0	-0.0099030409632329	3.39746475219727e-05
1	1	Manual Mode	1022.99113404	-0.501003265380859	-0.501003265380859	-2.66465060002762e-05	2.66465060002762e-05	0	-0.00991044276993708	3.79681587219238e-05
1	1	Manual Mode	1023.99113404	-0.500999093055725	-0.500999093055725	-2.67344436128e-05	2.67344436128e-05	0	-0.00991786900427396	2.16960906982422e-05
1	1	Manual Mode	1024.99113407	-0.500986993312836	-0.500986993312836	-2.66750808378727e-05	2.66750808378727e-05	0	-0.00992527874917344	9.5367431640625e-06
1	1	Manual Mode	1025.99113404	-0.500974297523499	-0.500974297523499	-2.66397941921074e-05	2.66397941921074e-05	0	-0.00993267869178259	2.61068344116211e-05
1	1	Manual Mode	1026.99113404	-0.500985264778137	-0.500985264778137	-2.66160963705923e-05	2.66160963705923e-05	0	-0.00994007205188553	2.49743461608887e-05
1	1	Manual Mode	1027.99113404	-0.500969648361206	-0.500969648361206	-2.66145358515488e-05	2.66145358515488e-05	0	-0.00994746497851096	2.99811363220215e-05
1	1	Manual Mode	1028.99113447	-0.500970363616943	-0.500970363616943	-2.66358850130893e-05	2.66358850130893e-05	0	-0.00995486383864055	1.74045562744141e-05
1	1	Manual Mode	1029.99113404	-0.50097781419754	-0.50097781419754	-2.66015283736226e-05	2.66015283736226e-05	0	-0.00996225314890026	2.5331974029541e-05
1	1	Manual Mode	1030.99113404	-0.500975251197815	-0.500975251197815	-2.65721496322765e-05	2.65721496322765e-05	0	-0.00996963430157589	9.35792922973633e-06
1	1	Manual Mode	1031.99113404	-0.500975489616394	-0.500975489616394	-2.6558196385233e-05	2.6558196385233e-05	0	-0.00997701157834957	2.06828117370605e-05
1	1	Manual Mode	1032.99113404	-0.500983119010925	-0.500983119010925	-2.65483383184673e-05	2.65483383184673e-05	0	-0.00998438611677136	2.12788581848145e-05
1	1	Manual Mode	1033.99113404	-0.500984728336334	-0.500984728336334	-2.65414152885289e-05	2.65414152885289e-05	0	-0.00999175873212929	1.82986259460449e-05
1	1	Manual Mode	1034.99113404	-0.500985026359558	-0.500985026359558	-2.65662669483671e-05	2.65662669483671e-05	0	-0.00999913825072606	1.2814998626709e-05
1	1	Manual Mode	1035.99113403	-0.500996530056	-0.500996530056	-2.65687732365278e-05	2.65687732365278e-05	0	-0.0100065184654402	2.37226486206055e-05
1	1	Manual Mode	1036.99113404	-0.500979244709015	-0.500979244709015	-2.65424241089207e-05	2.65424241089207e-05	0	-0.0100138913610997	3.57627868652344e-05
1	1	Manual Mode	1037.99113404	-0.50097531080246	-0.50097531080246	-2.65019105125005e-05	2.65019105125005e-05	0	-0.0100212530029087	2.62260437011719e-05
1	1	Manual Mode	1038.99113404	-0.500985622406006	-0.500985622406006	-2.64845272761251e-05	2.64845272761251e-05	0	-0.010028609816041	2.98619270324707e-05
1	1	Manual Mode	1039.99113405	-0.500983774662018	-0.500983774662018	-2.64764630181185e-05	2.64764630181185e-05	0	-0.0100359643891751	2.5629997253418e-05
1	1	Manual Mode	1040.99113405	-0.500991523265839	-0.500991523265839	-2.64548868719899e-05	2.64548868719899e-05	0	-0.0100433129688618	1.53183937072754e-05
1	1	Manual Mode	1041.99113405	-0.50099378824234	-0.50099378824234	-2.64340389680815e-05	2.64340389680815e-05	0	-0.010050655757464	1.58548355102539e-05
1	1	Manual Mode	1042.99113738	-0.500986874103546	-0.500986874103546	-2.64185378122495e-05	2.64185378122495e-05	0	-0.0100579942646268	5.60283660888672e-06
1	1	Manual Mode	1043.99113404	-0.500993728637695	-0.500993728637695	-2.64104672491154e-05	2.64104672491154e-05	0	-0.0100653304810263	9.65595245361328e-06
1	1	Manual Mode	1044.99113404	-0.500983595848083	-0.500983595848083	-2.64154482997997e-05	2.64154482997997e-05	0	-0.010072668105554	1.28746032714844e-05
1	1	Manual Mode	1045.99113404	-0.500984132289886	-0.500984132289886	-2.64105303003899e-05	2.64105303003899e-05	0	-0.0100800043639708	1.35302543640137e-05
1	1	Manual Mode	1046.99113416	-0.500988900661469	-0.500988900661469	-2.64118133938257e-05	2.64118133938257e-05	0	-0.0100873409796828	1.0073184967041e-05
1	1	Manual Mode	1047.99113404	-0.500990986824036	-0.500990986824036	-2.64408831839268e-05	2.64408831839268e-05	0	-0.0100946856685748	2.32458114624023e-06
1	1	Manual Mode	1048.99113406	-0.500990271568298	-0.500990271568298	-2.64141998845649e-05	2.64141998845649e-05	0	-0.0101020229464672	7.62939453125e-06
1	1	Manual Mode	1049.99113404	-0.500974953174591	-0.500974953174591	-2.64055145715047e-05	2.64055145715047e-05	0	-0.0101093578114793	1.22189521789551e-05
1	1	Manual Mode	1050.99113404	-0.50098592042923	-0.50098592042923	-2.6404162121667e-05	2.6404162121667e-05	0	-0.0101166923009575	1.97887420654297e-05
1	1	Manual Mode	1051.99113404	-0.500986993312836	-0.500986993312836	-2.64272357355646e-05	2.64272357355646e-05	0	-0.010124033199773	1.9371509552002e-05
1	1	Manual Mode	1052.99113404	-0.500987112522125	-0.500987112522125	-2.6428786796917e-05	2.6428786796917e-05	0	-0.0101313745294388	2.24709510803223e-05
1	1	Manual Mode	1053.99113404	-0.500994086265564	-0.500994086265564	-2.64426454670487e-05	2.64426454670487e-05	0	-0.0101387197087352	1.37686729431152e-05
1	1	Manual Mode	1054.99113403	-0.500989258289337	-0.500989258289337	-2.64188089327298e-05	2.64188089327298e-05	0	-0.0101460582666987	2.7775764465332e-05
1	1	Manual Mode	1055.99113411	-0.500992953777313	-0.500992953777313	-2.64349973474537e-05	2.64349973474537e-05	0	-0.0101534013221048	1.5556812286377e-05
1	1	Manual Mode	1056.99113418	-0.500992596149445	-0.500992596149445	-2.64153694857066e-05	2.64153694857066e-05	0	-0.0101607389252534	2.3186206817627e-05
1	1	Manual Mode	1057.99113404	-0.50098705291748	-0.50098705291748	-2.64092881902826e-05	2.64092881902826e-05	0	-0.0101680748376125	7.21216201782227e-06
1	1	Manual Mode	1058.99113404	-0.500977098941803	-0.500977098941803	-2.64190264596267e-05	2.64190264596267e-05	0	-0.0101754134560736	-1.46031379699707e-05
1	1	Manual Mode	1059.99113411	-0.500984370708466	-0.500984370708466	-2.64117314271689e-05	2.64117314271689e-05	0	-0.0101827500486502	1.78813934326172e-06
1	1	Manual Mode	1060.99113403	-0.500997006893158	-0.500997006893158	-2.64296821250146e-05	2.64296821250146e-05	0	-0.0101900916264309	1.90138816833496e-05
1	1	Manual Mode	1061.99113404	-0.500998139381409	-0.500998139381409	-2.64556308770288e-05	2.64556308770288e-05	0	-0.0101974404128592	4.07099723815918e-05
1	1	Manual Mode	1062.99113404	-0.500995218753815	-0.500995218753815	-2.64530394696475e-05	2.64530394696475e-05	0	-0.0102047884793785	3.17096710205078e-05
1	1	Manual Mode	1063.99113404	-0.500982642173767	-0.500982642173767	-2.64621283108644e-05	2.64621283108644e-05	0	-0.010212139070576	2.29477882385254e-05
1	1	Manual Mode	1064.99113411	-0.500995516777039	-0.500995516777039	-2.64504322994475e-05	2.64504322994475e-05	0	-0.0102194864133957	2.81333923339844e-05
1	1	Manual Mode	1065.99113404	-0.501000165939331	-0.501000165939331	-2.64393983264127e-05	2.64393983264127e-05	0	-0.0102268306901945	1.58548355102539e-05
1	1	Manual Mode	1066.99113404	-0.500993609428406	-0.500993609428406	-2.64832158096158e-05	2.64832158096158e-05	0	-0.0102341871390305	1.65104866027832e-05
1	1	Manual Mode	1067.99113403	-0.500987112522125	-0.500987112522125	-2.64916110868135e-05	2.64916110868135e-05	0	-0.0102415459198143	1.24573707580566e-05
1	1	Manual Mode	1068.99113404	-0.500996649265289	-0.500996649265289	-2.64682190639797e-05	2.64682190639797e-05	0	-0.0102488982029612	2.21729278564453e-05
1	1	Manual Mode	1069.99113404	-0.500986814498901	-0.500986814498901	-2.64674466858672e-05	2.64674466858672e-05	0	-0.0102562502714851	1.12056732177734e-05
1	1	Manual Mode	1070.99113405	-0.500991463661194	-0.500991463661194	-2.64620715647174e-05	2.64620715647174e-05	0	-0.0102636008469932	1.15036964416504e-05
1	1	Manual Mode	1071.99113403	-0.50099104642868	-0.50099104642868	-2.64354008756104e-05	2.64354008756104e-05	0	-0.0102709440137562	1.49011611938477e-05
1	1	Manual Mode	1072.99113404	-0.50097668170929	-0.50097668170929	-2.64357066742916e-05	2.64357066742916e-05	0	-0.0102782872656836	1.22189521789551e-05
1	1	Manual Mode	1073.99113404	-0.500984370708466	-0.500984370708466	-2.64228536719879e-05	2.64228536719879e-05	0	-0.0102856269472592	1.67489051818848e-05
1	1	Manual Mode	1074.99113404	-0.500973999500275	-0.500973999500275	-2.64014256963543e-05	2.64014256963543e-05	0	-0.0102929606766193	2.83122062683105e-05
1	1	Manual Mode	1075.99113411	-0.500967562198639	-0.500967562198639	-2.64011734912564e-05	2.64011734912564e-05	0	-0.0103002943364358	3.0815601348877e-05
1	1	Manual Mode	1076.99113403	-0.500970900058746	-0.500970900058746	-2.64015013578837e-05	2.64015013578837e-05	0	-0.0103076280862263	2.87294387817383e-05
1	1	Manual Mode	1077.99113404	-0.500967502593994	-0.500967502593994	-2.64103978927135e-05	2.64103978927135e-05	0	-0.0103149643079365	2.34246253967285e-05
1	1	Manual Mode	1078.99113404	-0.50097531080246	-0.50097531080246	-2.64016306129964e-05	2.64016306129964e-05	0	-0.0103222980942179	2.5629997253418e-05
1	1	Manual Mode	1079.99113411	-0.500985383987427	-0.500985383987427	-2.64054483676665e-05	2.64054483676665e-05	0	-0.0103296329415001	1.97291374206543e-05
1	1	Manual Mode	1080.99113404	-0.500984072685242	-0.500984072685242	-2.63851805354834e-05	2.63851805354834e-05	0	-0.0103369621578025	3.27229499816895e-05
1	1	Manual Mode	1081.99113411	-0.50097382068634	-0.50097382068634	-2.63540016802507e-05	2.63540016802507e-05	0	-0.0103442827143372	2.86102294921875e-05
1	1	Manual Mode	1082.99113418	-0.500962734222412	-0.500962734222412	-2.6337318313022e-05	2.6337318313022e-05	0	-0.0103515986366029	2.58684158325195e-05
1	1	Manual Mode	1083.99113403	-0.50097119808197	-0.50097119808197	-2.6332277363627e-05	2.6332277363627e-05	0	-0.0103589131569957	1.22785568237305e-05
1	1	Manual Mode	1084.99113404	-0.500970065593719	-0.500970065593719	-2.63223530930231e-05	2.63223530930231e-05	0	-0.0103662249218168	3.99947166442871e-05
1	1	Manual Mode	1085.99113404	-0.500969409942627	-0.500969409942627	-2.63100234162976e-05	2.63100234162976e-05	0	-0.0103735332616547	3.4630298614502e-05
1	1	Manual Mode	1086.99113404	-0.500977873802185	-0.500977873802185	-2.631248872113e-05	2.631248872113e-05	0	-0.0103808422862995	2.30073928833008e-05
1	1	Manual Mode	1087.99113404	-0.500979781150818	-0.500979781150818	-2.63143487337273e-05	2.63143487337273e-05	0	-0.0103881518276144	3.41534614562988e-05
1	1	Manual Mode	1088.99113404	-0.500986218452454	-0.500986218452454	-2.6313368286409e-05	2.6313368286409e-05	0	-0.0103954610965828	1.60932540893555e-05
1	1	Manual Mode	1089.99113404	-0.500985026359558	-0.500985026359558	-2.63306065048531e-05	2.63306065048531e-05	0	-0.0104027751539453	1.99675559997559e-05
1	1	Manual Mode	1090.99113407	-0.500978887081146	-0.500978887081146	-2.63372142784191e-05	2.63372142784191e-05	0	-0.0104100910470199	2.58684158325195e-05
1	1	Manual Mode	1091.99113418	-0.500985085964203	-0.500985085964203	-2.63161425424864e-05	2.63161425424864e-05	0	-0.0104174010874191	1.74641609191895e-05
1	1	Manual Mode	1092.99113459	-0.500992000102997	-0.500992000102997	-2.62951244001369e-05	2.62951244001369e-05	0	-0.0104247052916361	3.31401824951172e-05
1	1	Manual Mode	1093.99113404	-0.500994741916656	-0.500994741916656	-2.62613005439396e-05	2.62613005439396e-05	0	-0.0104320000933306	2.50935554504395e-05
1	1	Manual Mode	1094.99113404	-0.500996828079224	-0.500996828079224	-2.62487974762093e-05	2.62487974762093e-05	0	-0.0104392914259629	2.31266021728516e-05
1	1	Manual Mode	1095.99113404	-0.500977218151093	-0.500977218151093	-2.6230006620131e-05	2.6230006620131e-05	0	-0.0104465775389129	2.51531600952148e-05
1	1	Manual Mode	1096.99113404	-0.500989079475403	-0.500989079475403	-2.62272591608453e-05	2.62272591608453e-05	0	-0.0104538628886798	2.80141830444336e-05
1	1	Manual Mode	1097.9911342	-0.500988185405731	-0.500988185405731	-2.62071804824857e-05	2.62071804824857e-05	0	-0.0104611426622008	4.43458557128906e-05
1	1	Manual Mode	1098.99113404	-0.500996470451355	-0.500996470451355	-2.62058642871308e-05	2.62058642871308e-05	0	-0.0104684220677826	3.74913215637207e-05
1	1	Manual Mode	1099.99113411	-0.50099790096283	-0.50099790096283	-2.61973302971293e-05	2.61973302971293e-05	0	-0.0104756991044856	3.24249267578125e-05
1	1	Manual Mode	1100.99113404	-0.500974953174591	-0.500974953174591	-2.61903962332179e-05	2.61903962332179e-05	0	-0.0104829742140411	2.99215316772461e-05
1	1	Manual Mode	1101.9911341	-0.50097930431366	-0.50097930431366	-2.61770861091741e-05	2.61770861091741e-05	0	-0.0104902456272855	1.6629695892334e-05
1	1	Manual Mode	1102.99113405	-0.500978767871857	-0.500978767871857	-2.61559008809473e-05	2.61559008809473e-05	0	-0.0104975111549447	1.56164169311523e-05
1	1	Manual Mode	1103.99113404	-0.500989615917206	-0.500989615917206	-2.61409671865856e-05	2.61409671865856e-05	0	-0.0105047725346462	1.57356262207031e-05
1	1	Manual Mode	1104.9911341	-0.50098317861557	-0.50098317861557	-2.6133497186841e-05	2.6133497186841e-05	0	-0.0105120318398558	2.40802764892578e-05
1	1	Manual Mode	1105.99113404	-0.501009404659271	-0.501009404659271	-2.61335570855518e-05	2.61335570855518e-05	0	-0.0105192911608329	1.57356262207031e-05
1	1	Manual Mode	1106.99113404	-0.501011729240417	-0.501011729240417	-2.61182403546976e-05	2.61182403546976e-05	0	-0.0105265462275981	2.47359275817871e-05
1	1	Manual Mode	1107.99113403	-0.501000642776489	-0.501000642776489	-2.62130395221672e-05	2.62130395221672e-05	0	-0.0105338276273926	1.74641609191895e-05
1	1	Manual Mode	1108.99113417	-0.50099390745163	-0.50099390745163	-2.61625811634789e-05	2.61625811634789e-05	0	-0.0105410950120665	1.3887882232666e-05
1	1	Manual Mode	1109.99113459	-0.500990211963654	-0.500990211963654	-2.61358710673254e-05	2.61358710673254e-05	0	-0.0105483549793011	-8.34465026855469e-07
1	1	Manual Mode	1110.99113404	-0.500994443893433	-0.500994443893433	-2.61286532726787e-05	2.61286532726787e-05	0	-0.0105556129345516	1.43051147460938e-06
1	1	Manual Mode	1111.99113404	-0.500998318195343	-0.500998318195343	-2.61060288991118e-05	2.61060288991118e-05	0	-0.0105628646092458	-1.01327896118164e-06
1	1	Manual Mode	1112.99113418	-0.500994145870209	-0.500994145870209	-2.6083790714601e-05	2.6083790714601e-05	0	-0.0105701101076809	7.33137130737305e-06
1	1	Manual Mode	1113.99113404	-0.500982701778412	-0.500982701778412	-2.60690934625187e-05	2.60690934625187e-05	0	-0.0105773515215178	1.76429748535156e-05
1	1	Manual Mode	1114.99113404	-0.500994324684143	-0.500994324684143	-2.60790161568407e-05	2.60790161568407e-05	0	-0.0105845956926725	1.23977661132813e-05
1	1	Manual Mode	1115.99113429	-0.50099390745163	-0.50099390745163	-2.6078577950483e-05	2.6078577950483e-05	0	-0.0105918397439142	2.49743461608887e-05
1	1	Manual Mode	1116.99113411	-0.500991642475128	-0.500991642475128	-2.60769512276013e-05	2.60769512276013e-05	0	-0.0105990833401736	2.86698341369629e-05
1	1	Manual Mode	1117.9911341	-0.500984132289886	-0.500984132289886	-2.60658494744464e-05	2.60658494744464e-05	0	-0.0106063238538441	8.70227813720703e-06
1	1	Manual Mode	1118.99113404	-0.500994920730591	-0.500994920730591	-2.60859281528061e-05	2.60859281528061e-05	0	-0.0106135699445629	-2.80141830444336e-06
1	1	Manual Mode	1119.99113404	-0.50099778175354	-0.50099778175354	-2.60943344639767e-05	2.60943344639767e-05	0	-0.0106208183708028	1.30534172058105e-05
1	1	Manual Mode	1120.99113417	-0.501004219055176	-0.501004219055176	-2.60723847390468e-05	2.60723847390468e-05	0	-0.0106280607008385	1.28746032714844e-05
1	1	Manual Mode	1121.99113404	-0.501012146472931	-0.501012146472931	-2.60843140401793e-05	2.60843140401793e-05	0	-0.0106353063426855	1.31130218505859e-05
1	1	Manual Mode	1122.99113404	-0.501004636287689	-0.501004636287689	-2.60696215169425e-05	2.60696215169425e-05	0	-0.010642547904218	9.35792922973633e-06
1	1	Manual Mode	1123.99113404	-0.50101113319397	-0.50101113319397	-2.60497256872788e-05	2.60497256872788e-05	0	-0.0106497839391312	2.68816947937012e-05
1	1	Manual Mode	1124.99113404	-0.501013457775116	-0.501013457775116	-2.60345066859001e-05	2.60345066859001e-05	0	-0.0106570157465439	9.95397567749023e-06
1	1	Manual Mode	1125.99113404	-0.501005887985229	-0.501005887985229	-2.60383417796706e-05	2.60383417796706e-05	0	-0.0106642486192605	8.10623168945313e-06
1	1	Manual Mode	1126.99113411	-0.500997185707092	-0.500997185707092	-2.60412011549685e-05	2.60412011549685e-05	0	-0.0106714822867543	2.36630439758301e-05
1	1	Manual Mode	1127.99113406	-0.500998139381409	-0.500998139381409	-2.60488429694361e-05	2.60488429694361e-05	0	-0.0106787180761063	1.59144401550293e-05
1	1	Manual Mode	1128.99113403	-0.500992834568024	-0.500992834568024	-2.6046923058128e-05	2.6046923058128e-05	0	-0.0106859533322942	1.13248825073242e-06
1	1	Manual Mode	1129.99113404	-0.500994324684143	-0.500994324684143	-2.60381683886658e-05	2.60381683886658e-05	0	-0.010693186156919	-1.13844871520996e-05
1	1	Manual Mode	1130.99113418	-0.500984191894531	-0.500984191894531	-2.60586947310743e-05	2.60586947310743e-05	0	-0.0107004246842466	-7.39097595214844e-06
1	1	Manual Mode	1131.99113411	-0.500987648963928	-0.500987648963928	-2.60627757248153e-05	2.60627757248153e-05	0	-0.0107076643436633	-2.26497650146484e-06
1	1	Manual Mode	1132.99113404	-0.500972032546997	-0.500972032546997	-2.60689594785604e-05	2.60689594785604e-05	0	-0.0107149057207894	-9.71555709838867e-06
1	1	Manual Mode	1133.99113404	-0.500973165035248	-0.500973165035248	-2.60643598880867e-05	2.60643598880867e-05	0	-0.0107221458207583	-1.46031379699707e-05
1	1	Manual Mode	1134.99113404	-0.500977158546448	-0.500977158546448	-2.60367387010169e-05	2.60367387010169e-05	0	-0.0107293782481752	-5.0663948059082e-06
1	1	Manual Mode	1135.99113404	-0.50098317861557	-0.50098317861557	-2.60220777034173e-05	2.60220777034173e-05	0	-0.0107366066030929	-1.9073486328125e-06
1	1	Manual Mode	1136.99113405	-0.500994443893433	-0.500994443893433	-2.6004316159395e-05	2.6004316159395e-05	0	-0.0107438300243205	-1.15633010864258e-05
1	1	Manual Mode	1137.99113404	-0.501010358333588	-0.501010358333588	-2.59995274150979e-05	2.59995274150979e-05	0	-0.0107510521151969	5.60283660888672e-06
1	1	Manual Mode	1138.99113404	-0.501012146472931	-0.501012146472931	-2.59992767862818e-05	2.59992767862818e-05	0	-0.0107582741365264	-1.93119049072266e-05
1	1	Manual Mode	1139.99113404	-0.50101101398468	-0.50101101398468	-2.59679371502992e-05	2.59679371502992e-05	0	-0.0107654874524015	-3.07559967041016e-05
1	1	Manual Mode	1140.99113404	-0.500990033149719	-0.500990033149719	-2.59586370873127e-05	2.59586370873127e-05	0	-0.0107726981849258	-2.98023223876953e-05
1	1	Manual Mode	1141.99113404	-0.500997722148895	-0.500997722148895	-2.59634620860926e-05	2.59634620860926e-05	0	-0.0107799102577275	-2.93254852294922e-05
1	1	Manual Mode	1142.99113404	-0.500991642475128	-0.500991642475128	-2.59688482412155e-05	2.59688482412155e-05	0	-0.0107871238266833	-2.4259090423584e-05
1	1	Manual Mode	1143.99113404	-0.501001298427582	-0.501001298427582	-2.59619299401227e-05	2.59619299401227e-05	0	-0.0107943354738889	-1.99079513549805e-05
1	1	Manual Mode	1144.99113404	-0.50099104642868	-0.50099104642868	-2.60196849075506e-05	2.60196849075506e-05	0	-0.010801563164141	-2.62856483459473e-05
1	1	Manual Mode	1145.99113404	-0.500995337963104	-0.500995337963104	-2.60467275991771e-05	2.60467275991771e-05	0	-0.0108087983662519	-1.84774398803711e-05
1	1	Manual Mode	1146.99113404	-0.501001000404358	-0.501001000404358	-2.6034839281373e-05	2.6034839281373e-05	0	-0.0108160302660523	-2.62856483459473e-05
1	1	Manual Mode	1147.99113405	-0.501005113124847	-0.501005113124847	-2.60158545426257e-05	2.60158545426257e-05	0	-0.0108232568923864	-1.40666961669922e-05
1	1	Manual Mode	1148.99113404	-0.501001954078674	-0.501001954078674	-2.60269090073247e-05	2.60269090073247e-05	0	-0.0108304865892606	7.74860382080078e-07
1	1	Manual Mode	1149.99113407	-0.500990033149719	-0.500990033149719	-2.60489359700659e-05	2.60489359700659e-05	0	-0.0108377224050249	-3.69548797607422e-06
1	1	Manual Mode	1150.99113419	-0.501003980636597	-0.501003980636597	-2.60641187169618e-05	2.60641187169618e-05	0	-0.0108449624388706	1.50799751281738e-05
1	1	Manual Mode	1151.99113404	-0.50100314617157	-0.50100314617157	-2.60558432371857e-05	2.60558432371857e-05	0	-0.0108522001720175	1.54376029968262e-05
1	1	Manual Mode	1152.99113404	-0.50100302696228	-0.50100302696228	-2.60366015644949e-05	2.60366015644949e-05	0	-0.010859432561341	6.91413879394531e-06
1	1	Manual Mode	1153.99113404	-0.501005887985229	-0.501005887985229	-2.59906797450058e-05	2.59906797450058e-05	0	-0.0108666521946035	1.75833702087402e-05
1	1	Manual Mode	1154.99113404	-0.501017689704895	-0.501017689704895	-2.59623980958357e-05	2.59623980958357e-05	0	-0.0108738639718523	5.36441802978516e-06
1	1	Manual Mode	1155.99113418	-0.501008629798889	-0.501008629798889	-2.59443543973601e-05	2.59443543973601e-05	0	-0.0108810707379717	6.73532485961914e-06
1	1	Manual Mode	1156.99113404	-0.50100177526474	-0.50100177526474	-2.59337397153006e-05	2.59337397153006e-05	0	-0.0108882745535507	0
1	1	Manual Mode	1157.99113404	-0.500999510288239	-0.500999510288239	-2.59309087130762e-05	2.59309087130762e-05	0	-0.0108954775837488	-1.67489051818848e-05
1	1	Manual Mode	1158.99113404	-0.500996351242065	-0.500996351242065	-2.59379105571077e-05	2.59379105571077e-05	0	-0.0109026825589035	8.58306884765625e-06
1	1	Manual Mode	1159.99113417	-0.500993490219116	-0.500993490219116	-2.5932019991789e-05	2.5932019991789e-05	0	-0.0109098858987266	-1.72853469848633e-06
1	1	Manual Mode	1160.99113404	-0.500999927520752	-0.500999927520752	-2.59333755941904e-05	2.59333755941904e-05	0	-0.0109170896132329	-6.55651092529297e-06
1	1	Manual Mode	1161.99113403	-0.500998973846436	-0.500998973846436	-2.59423304514491e-05	2.59423304514491e-05	0	-0.0109242958160641	-1.35898590087891e-05
1	1	Manual Mode	1162.99113404	-0.501009523868561	-0.501009523868561	-2.59391337518327e-05	2.59391337518327e-05	0	-0.0109315011310672	-1.72853469848633e-06
1	1	Manual Mode	1163.99113405	-0.501002430915833	-0.501002430915833	-2.59219459744082e-05	2.59219459744082e-05	0	-0.0109387016716876	-7.09295272827148e-06
1	1	Manual Mode	1164.99113404	-0.500986993312836	-0.500986993312836	-2.59062477833434e-05	2.59062477833434e-05	0	-0.0109458978515555	-4.23192977905273e-06
1	1	Manual Mode	1165.99113405	-0.500990271568298	-0.500990271568298	-2.59142726343034e-05	2.59142726343034e-05	0	-0.0109530962606925	-8.70227813720703e-06
1	1	Manual Mode	1166.99113403	-0.500982940196991	-0.500982940196991	-2.59081550843965e-05	2.59081550843965e-05	0	-0.0109602929702943	-6.49690628051758e-06
1	1	Manual Mode	1167.99113403	-0.500990033149719	-0.500990033149719	-2.58970170767588e-05	2.58970170767588e-05	0	-0.0109674865861489	-2.37226486206055e-05
1	1	Manual Mode	1168.99113464	-0.500990092754364	-0.500990092754364	-2.58971778575088e-05	2.58971778575088e-05	0	-0.010974680251053	-1.1444091796875e-05
1	1	Manual Mode	1169.99113404	-0.500988066196442	-0.500988066196442	-2.59067001762378e-05	2.59067001762378e-05	0	-0.0109818765523398	-5.84125518798828e-06
1	1	Manual Mode	1170.99113404	-0.500995337963104	-0.500995337963104	-2.58910666127293e-05	2.58910666127293e-05	0	-0.0109890685152877	-1.04904174804688e-05
1	1	Manual Mode	1171.99113406	-0.501003623008728	-0.501003623008728	-2.58890001072081e-05	2.58890001072081e-05	0	-0.0109962599043502	-2.83718109130859e-05
1	1	Manual Mode	1172.99113405	-0.501007080078125	-0.501007080078125	-2.58971778575088e-05	2.58971778575088e-05	0	-0.0110034535647943	-1.01923942565918e-05
1	1	Manual Mode	1173.99113404	-0.500985682010651	-0.500985682010651	-2.58865757857042e-05	2.58865757857042e-05	0	-0.0110106442802184	1.07288360595703e-06
1	1	Manual Mode	1174.99113404	-0.500980079174042	-0.500980079174042	-2.5886372445344e-05	2.5886372445344e-05	0	-0.011017834939231	-4.41074371337891e-06
1	1	Manual Mode	1175.99113403	-0.500974953174591	-0.500974953174591	-2.59014716493012e-05	2.59014716493012e-05	0	-0.011025029792395	7.92741775512695e-06
1	1	Manual Mode	1176.99113418	-0.500969588756561	-0.500969588756561	-2.59066323961177e-05	2.59066323961177e-05	0	-0.0110322260802511	2.02655792236328e-06
1	1	Manual Mode	1177.99113404	-0.500965714454651	-0.500965714454651	-2.58781820847884e-05	2.58781820847884e-05	0	-0.0110394144631572	0
1	1	Manual Mode	1178.99113405	-0.500961542129517	-0.500961542129517	-2.5868331899432e-05	2.5868331899432e-05	0	-0.0110466001109789	1.31130218505859e-06
1	1	Manual Mode	1179.99113404	-0.500978827476501	-0.500978827476501	-2.58500249618854e-05	2.58500249618854e-05	0	-0.0110537806733965	-2.02655792236328e-06
1	1	Manual Mode	1180.99113404	-0.500978767871857	-0.500978767871857	-2.58529710326857e-05	2.58529710326857e-05	0	-0.0110609620542389	2.98023223876953e-07
1	1	Manual Mode	1181.99113404	-0.500970125198364	-0.500970125198364	-2.58439783446623e-05	2.58439783446623e-05	0	-0.0110681409371124	2.98023223876953e-06
1	1	Manual Mode	1182.99113418	-0.50097781419754	-0.50097781419754	-2.58348185707616e-05	2.58348185707616e-05	0	-0.011075317276609	8.46385955810547e-06
1	1	Manual Mode	1183.99113404	-0.500986218452454	-0.500986218452454	-2.58303104046359e-05	2.58303104046359e-05	0	-0.011082492361828	1.59740447998047e-05
1	1	Manual Mode	1184.99113404	-0.50097531080246	-0.50097531080246	-2.58809752562481e-05	2.58809752562481e-05	0	-0.0110896815216214	4.4703483581543e-06
1	1	Manual Mode	1185.99113403	-0.500974476337433	-0.500974476337433	-2.58646465524384e-05	2.58646465524384e-05	0	-0.0110968661455919	8.76188278198242e-06
1	1	Manual Mode	1186.99113404	-0.500964522361755	-0.500964522361755	-2.58221673325362e-05	2.58221673325362e-05	0	-0.0111040389699226	1.50799751281738e-05
1	1	Manual Mode	1187.99113404	-0.500966787338257	-0.500966787338257	-2.58066882446502e-05	2.58066882446502e-05	0	-0.011111207494435	1.37686729431152e-05
1	1	Manual Mode	1188.99113411	-0.500974416732788	-0.500974416732788	-2.57897558248874e-05	2.57897558248874e-05	0	-0.011118371315999	9.17911529541016e-06
1	1	Manual Mode	1189.99113404	-0.500981688499451	-0.500981688499451	-2.57869563483002e-05	2.57869563483002e-05	0	-0.0111255343589277	-3.69548797607422e-06
1	1	Manual Mode	1190.99113404	-0.500977158546448	-0.500977158546448	-2.57855613388523e-05	2.57855613388523e-05	0	-0.0111326970148551	1.54972076416016e-06
1	1	Manual Mode	1191.99113404	-0.500972926616669	-0.500972926616669	-2.57715119386152e-05	2.57715119386152e-05	0	-0.0111398557681714	-7.68899917602539e-06
1	1	Manual Mode	1192.99113404	-0.500977635383606	-0.500977635383606	-2.578721012968e-05	2.578721012968e-05	0	-0.0111470188820963	-6.67572021484375e-06
1	1	Manual Mode	1193.99113404	-0.500972628593445	-0.500972628593445	-2.57960735625907e-05	2.57960735625907e-05	0	-0.0111541844580859	6.55651092529297e-07
1	1	Manual Mode	1194.99113404	-0.500977456569672	-0.500977456569672	-2.57900852677965e-05	2.57900852677965e-05	0	-0.0111613483706603	-2.47955322265625e-05
1	1	Manual Mode	1195.99113404	-0.500967025756836	-0.500967025756836	-2.57711777668605e-05	2.57711777668605e-05	0	-0.0111685070311511	-2.35438346862793e-05
1	1	Manual Mode	1196.99113457	-0.500976383686066	-0.500976383686066	-2.57588764632085e-05	2.57588764632085e-05	0	-0.0111756622784054	-2.95639038085938e-05
1	1	Manual Mode	1197.99113404	-0.500968098640442	-0.500968098640442	-2.57766805668411e-05	2.57766805668411e-05	0	-0.0111828224636568	-2.47359275817871e-05
1	1	Manual Mode	1198.99113404	-0.500959455966949	-0.500959455966949	-2.57690198369912e-05	2.57690198369912e-05	0	-0.0111899805247227	-7.27176666259766e-06
1	1	Manual Mode	1199.99113403	-0.500957846641541	-0.500957846641541	-2.57661179020831e-05	2.57661179020831e-05	0	-0.0111971377796239	-1.60932540893555e-06
1	1	Manual Mode	1200.99113411	-0.500953555107117	-0.500953555107117	-2.57470559255245e-05	2.57470559255245e-05	0	-0.0112042897401753	1.03116035461426e-05
1	1	Manual Mode	1201.99113403	-0.500947892665863	-0.500947892665863	-2.57347561981544e-05	2.57347561981544e-05	0	-0.0112114382829918	-2.62260437011719e-06
1	1	Manual Mode	1202.99113404	-0.500945925712585	-0.500945925712585	-2.57266509568194e-05	2.57266509568194e-05	0	-0.0112185845749958	1.19209289550781e-07
1	1	Manual Mode	1203.99113417	-0.500961422920227	-0.500961422920227	-2.57307319505604e-05	2.57307319505604e-05	0	-0.0112257320014667	5.36441802978516e-07
1	1	Manual Mode	1204.99113462	-0.500963926315308	-0.500963926315308	-2.57273823516034e-05	2.57273823516034e-05	0	-0.0112328784997803	7.62939453125e-06
1	1	Manual Mode	1205.99113404	-0.500959634780884	-0.500959634780884	-2.57207178318904e-05	2.57207178318904e-05	0	-0.0112400231394786	-5.96046447753906e-07
1	1	Manual Mode	1206.99113404	-0.500954627990723	-0.500954627990723	-2.5713908294246e-05	2.5713908294246e-05	0	-0.0112471658917826	-5.7220458984375e-06
1	1	Manual Mode	1207.99113403	-0.500957012176514	-0.500957012176514	-2.56938374972957e-05	2.56938374972957e-05	0	-0.0112543030687938	-2.61068344116211e-05
1	1	Manual Mode	1208.99113418	-0.500959455966949	-0.500959455966949	-2.56721052992627e-05	2.56721052992627e-05	0	-0.0112614342102244	-1.44839286804199e-05
1	1	Manual Mode	1209.99113405	-0.500954449176788	-0.500954449176788	-2.56517570767046e-05	2.56517570767046e-05	0	-0.0112685596973749	-1.73449516296387e-05
1	1	Manual Mode	1210.99113404	-0.500962674617767	-0.500962674617767	-2.56398782165917e-05	2.56398782165917e-05	0	-0.0112756818856972	1.60932540893555e-06
1	1	Manual Mode	1211.99113404	-0.500958681106567	-0.500958681106567	-2.5639246127565e-05	2.5639246127565e-05	0	-0.0112828038985104	0
1	1	Manual Mode	1212.99113404	-0.500966370105743	-0.500966370105743	-2.56267982296999e-05	2.56267982296999e-05	0	-0.0112899224535742	4.41074371337891e-06
1	1	Manual Mode	1213.99113419	-0.500976264476776	-0.500976264476776	-2.5619492163269e-05	2.5619492163269e-05	0	-0.0112970389802426	-1.80602073669434e-05
1	1	Manual Mode	1214.99113403	-0.50095134973526	-0.50095134973526	-2.55972098428661e-05	2.55972098428661e-05	0	-0.0113041493151724	-7.86781311035156e-06
1	1	Manual Mode	1215.99113403	-0.500962972640991	-0.500962972640991	-2.55915777877727e-05	2.55915777877727e-05	0	-0.0113112580867801	-2.19941139221191e-05
1	1	Manual Mode	1216.99113404	-0.500959098339081	-0.500959098339081	-2.55978088299737e-05	2.55978088299737e-05	0	-0.011318368589304	-1.56760215759277e-05
1	1	Manual Mode	1217.99113404	-0.50096720457077	-0.50096720457077	-2.55883180368819e-05	2.55883180368819e-05	0	-0.0113254764554254	-8.04662704467773e-06
1	1	Manual Mode	1218.99113404	-0.500954449176788	-0.500954449176788	-2.56019087390971e-05	2.56019087390971e-05	0	-0.0113325880967418	-2.13980674743652e-05
1	1	Manual Mode	1219.99113403	-0.500955283641815	-0.500955283641815	-2.55960260551876e-05	2.55960260551876e-05	0	-0.0113396981039082	-1.0371208190918e-05
1	1	Manual Mode	1220.99113403	-0.500955581665039	-0.500955581665039	-2.55969970448147e-05	2.55969970448147e-05	0	-0.0113468083808651	-1.29342079162598e-05
1	1	Manual Mode	1221.99113404	-0.500957012176514	-0.500957012176514	-2.55806935615148e-05	2.55806935615148e-05	0	-0.0113539141291477	-1.18017196655273e-05
1	1	Manual Mode	1222.99113404	-0.500952303409576	-0.500952303409576	-2.55608544779982e-05	2.55608544779982e-05	0	-0.0113610143665027	-8.70227813720703e-06
1	1	Manual Mode	1223.99113404	-0.500956356525421	-0.500956356525421	-2.55382080364852e-05	2.55382080364852e-05	0	-0.0113681083131795	-8.2850456237793e-06
1	1	Manual Mode	1224.99113404	-0.500955104827881	-0.500955104827881	-2.55193336374682e-05	2.55193336374682e-05	0	-0.0113751970169677	-8.82148742675781e-06
1	1	Manual Mode	1225.99113405	-0.50096607208252	-0.50096607208252	-2.55194928419363e-05	2.55194928419363e-05	0	-0.0113822857650502	2.32458114624023e-06
1	1	Manual Mode	1226.99113403	-0.500966250896454	-0.500966250896454	-2.55067738235909e-05	2.55067738235909e-05	0	-0.0113893709798595	1.04308128356934e-05
1	1	Manual Mode	1227.99113403	-0.500965416431427	-0.500965416431427	-2.55156104597099e-05	2.55156104597099e-05	0	-0.0113964586494317	-6.91413879394531e-06
1	1	Manual Mode	1228.99113403	-0.500955700874329	-0.500955700874329	-2.54883013764487e-05	2.54883013764487e-05	0	-0.0114035387331473	2.86102294921875e-06
1	1	Manual Mode	1229.99113407	-0.50096595287323	-0.50096595287323	-2.54854719505062e-05	2.54854719505062e-05	0	-0.0114106180311946	2.68220901489258e-06
1	1	Manual Mode	1230.99113404	-0.500953674316406	-0.500953674316406	-2.55003205256473e-05	2.55003205256473e-05	0	-0.0114177014533503	6.73532485961914e-06
1	1	Manual Mode	1231.99113404	-0.500968098640442	-0.500968098640442	-2.55014649062792e-05	2.55014649062792e-05	0	-0.011424785193602	4.17232513427734e-06
1	1	Manual Mode	1232.99113404	-0.500951170921326	-0.500951170921326	-2.54997908949417e-05	2.54997908949417e-05	0	-0.0114318684688506	2.38418579101563e-07
1	1	Manual Mode	1233.99113404	-0.500951290130615	-0.500951290130615	-2.55613273625569e-05	2.55613273625569e-05	0	-0.0114389688375624	-5.66244125366211e-06
1	1	Manual Mode	1234.99113404	-0.500953674316406	-0.500953674316406	-2.55425979814712e-05	2.55425979814712e-05	0	-0.0114460640036684	1.1444091796875e-05
1	1	Manual Mode	1235.99113404	-0.500956594944	-0.500956594944	-2.55262960744532e-05	2.55262960744532e-05	0	-0.0114531546414669	-9.5367431640625e-07
1	1	Manual Mode	1236.99113403	-0.500971794128418	-0.500971794128418	-2.55140247201566e-05	2.55140247201566e-05	0	-0.0114602418704849	-2.08616256713867e-06
1	1	Manual Mode	1237.99113404	-0.500971376895905	-0.500971376895905	-2.5507915051659e-05	2.5507915051659e-05	0	-0.0114673274025146	5.96046447753906e-08
1	1	Manual Mode	1238.99113407	-0.500975549221039	-0.500975549221039	-2.55138607868429e-05	2.55138607868429e-05	0	-0.0114744145862791	-1.30534172058105e-05
1	1	Manual Mode	1239.99113404	-0.500965714454651	-0.500965714454651	-2.55059982929147e-05	2.55059982929147e-05	0	-0.0114814995855924	-1.54376029968262e-05
1	1	Manual Mode	1240.99113411	-0.50097393989563	-0.50097393989563	-2.55100288456361e-05	2.55100288456361e-05	0	-0.0114885857052122	-1.74045562744141e-05
1	1	Manual Mode	1241.99113404	-0.500972628593445	-0.500972628593445	-2.55298632003071e-05	2.55298632003071e-05	0	-0.0114956773333825	-1.83582305908203e-05
1	1	Manual Mode	1242.99113411	-0.500963389873505	-0.500963389873505	-2.55434444448311e-05	2.55434444448311e-05	0	-0.0115027727351139	-2.02059745788574e-05
1	1	Manual Mode	1243.99113404	-0.500960290431976	-0.500960290431976	-2.55577444738843e-05	2.55577444738843e-05	0	-0.0115098721080819	3.27825546264648e-06
1	1	Manual Mode	1244.99113404	-0.500963985919952	-0.500963985919952	-2.55585846321168e-05	2.55585846321168e-05	0	-0.0115169717149241	-8.22544097900391e-06
1	1	Manual Mode	1245.99113408	-0.500961899757385	-0.500961899757385	-2.55561555817673e-05	2.55561555817673e-05	0	-0.0115240706473141	-2.38418579101563e-07
1	1	Manual Mode	1246.9911341	-0.500953197479248	-0.500953197479248	-2.55733985290569e-05	2.55733985290569e-05	0	-0.0115311743692698	2.98023223876953e-07
1	1	Manual Mode	1247.99113417	-0.500962793827057	-0.500962793827057	-2.55753720339483e-05	2.55753720339483e-05	0	-0.0115382786397766	-1.10864639282227e-05
1	1	Manual Mode	1248.99113404	-0.500962018966675	-0.500962018966675	-2.55813950069435e-05	2.55813950069435e-05	0	-0.0115453845819103	4.58955764770508e-06
1	1	Manual Mode	1249.99113405	-0.500970125198364	-0.500970125198364	-2.55964374647536e-05	2.55964374647536e-05	0	-0.0115524947034994	-2.26497650146484e-06
1	1	Manual Mode	1250.99113404	-0.500972628593445	-0.500972628593445	-2.56034314273759e-05	2.56034314273759e-05	0	-0.0115596067677136	1.72853469848633e-06
1	1	Manual Mode	1251.99113405	-0.500959873199463	-0.500959873199463	-2.55757487653134e-05	2.55757487653134e-05	0	-0.0115667111424417	-1.37090682983398e-05
1	1	Manual Mode	1252.99113404	-0.500970542430878	-0.500970542430878	-2.55460799881046e-05	2.55460799881046e-05	0	-0.0115738072757008	-2.26497650146484e-06
1	1	Manual Mode	1253.99113405	-0.500971019268036	-0.500971019268036	-2.55181088664613e-05	2.55181088664613e-05	0	-0.0115808956393457	-4.23192977905273e-06
1	1	Manual Mode	1254.9911341	-0.500978589057922	-0.500978589057922	-2.54881736976179e-05	2.54881736976179e-05	0	-0.011587975687949	-2.20537185668945e-06
1	1	Manual Mode	1255.99113404	-0.500971376895905	-0.500971376895905	-2.54699518792918e-05	2.54699518792918e-05	0	-0.0115950506741576	-1.16825103759766e-05
1	1	Manual Mode	1256.99113409	-0.50096994638443	-0.50096994638443	-2.54471478095926e-05	2.54471478095926e-05	0	-0.0116021193266804	-2.09212303161621e-05
1	1	Manual Mode	1257.99113404	-0.500983417034149	-0.500983417034149	-2.54339023131052e-05	2.54339023131052e-05	0	-0.0116091842991919	-2.38418579101563e-05
1	1	Manual Mode	1258.99113411	-0.500970542430878	-0.500970542430878	-2.54330794939732e-05	2.54330794939732e-05	0	-0.0116162490439903	-3.17096710205078e-05
1	1	Manual Mode	1259.99113404	-0.500969529151917	-0.500969529151917	-2.55257238841372e-05	2.55257238841372e-05	0	-0.0116233395223507	-1.2516975402832e-05
1	1	Manual Mode	1260.99113404	-0.50096595287323	-0.50096595287323	-2.54919504689595e-05	2.54919504689595e-05	0	-0.0116304206197032	-8.70227813720703e-06
1	1	Manual Mode	1261.99113404	-0.500967562198639	-0.500967562198639	-2.54471919454847e-05	2.54471919454847e-05	0	-0.0116374892841325	-1.35898590087891e-05
1	1	Manual Mode	1262.99113417	-0.500967144966125	-0.500967144966125	-2.5405827156859e-05	2.5405827156859e-05	0	-0.0116445464592602	-1.18613243103027e-05
1	1	Manual Mode	1263.99113404	-0.500961899757385	-0.500961899757385	-2.5384678183115e-05	2.5384678183115e-05	0	-0.0116515977578388	6.19888305664063e-06
1	1	Manual Mode	1264.99113404	-0.500975430011749	-0.500975430011749	-2.53862718040776e-05	2.53862718040776e-05	0	-0.0116586495000066	-7.98702239990234e-06
1	1	Manual Mode	1265.99113404	-0.500971555709839	-0.500971555709839	-2.5397791271926e-05	2.5397791271926e-05	0	-0.0116657044420266	3.57627868652344e-07
1	1	Manual Mode	1266.99113404	-0.500977694988251	-0.500977694988251	-2.54425261511728e-05	2.54425261511728e-05	0	-0.0116727718104019	5.84125518798828e-06
1	1	Manual Mode	1267.99113414	-0.500965416431427	-0.500965416431427	-2.54714493470608e-05	2.54714493470608e-05	0	-0.0116798472137058	1.16825103759766e-05
1	1	Manual Mode	1268.99113404	-0.50096994638443	-0.50096994638443	-2.54889224315024e-05	2.54889224315024e-05	0	-0.0116869274692288	-8.94069671630859e-07
1	1	Manual Mode	1269.99113404	-0.500973343849182	-0.500973343849182	-2.5480604392116e-05	2.5480604392116e-05	0	-0.0116940054148933	-1.43051147460938e-05
1	1	Manual Mode	1270.99113404	-0.500978648662567	-0.500978648662567	-2.54611451925282e-05	2.54611451925282e-05	0	-0.0117010779552245	-1.69873237609863e-05
1	1	Manual Mode	1271.99113406	-0.50097930431366	-0.50097930431366	-2.54305196122291e-05	2.54305196122291e-05	0	-0.0117081419885914	-1.46627426147461e-05
1	1	Manual Mode	1272.99113404	-0.500984907150269	-0.500984907150269	-2.54186628200623e-05	2.54186628200623e-05	0	-0.0117152027281225	-1.37090682983398e-06
1	1	Manual Mode	1273.99113404	-0.500972747802734	-0.500972747802734	-2.54390693650492e-05	2.54390693650492e-05	0	-0.0117222691362794	5.24520874023438e-06
1	1	Manual Mode	1274.99113404	-0.500986516475677	-0.500986516475677	-2.54348386245313e-05	2.54348386245313e-05	0	-0.0117293343692307	1.72257423400879e-05
1	1	Manual Mode	1275.99113404	-0.500988483428955	-0.500988483428955	-2.54324537100739e-05	2.54324537100739e-05	0	-0.0117363989397057	-2.86102294921875e-06
1	1	Manual Mode	1276.99113403	-0.500989556312561	-0.500989556312561	-2.54226523894553e-05	2.54226523894553e-05	0	-0.011743460787521	-4.88758087158203e-06
1	1	Manual Mode	1277.99113404	-0.500994741916656	-0.500994741916656	-2.54275672363013e-05	2.54275672363013e-05	0	-0.0117505240007129	-1.66893005371094e-06
1	1	Manual Mode	1278.99113417	-0.50098729133606	-0.50098729133606	-2.5415464544164e-05	2.5415464544164e-05	0	-0.0117575838528929	-2.5629997253418e-06
1	1	Manual Mode	1279.99113404	-0.500986635684967	-0.500986635684967	-2.53884360390743e-05	2.53884360390743e-05	0	-0.0117646361953203	5.36441802978516e-06
1	1	Manual Mode	1280.99113404	-0.500981867313385	-0.500981867313385	-2.53766832815104e-05	2.53766832815104e-05	0	-0.0117716852740096	1.96695327758789e-06
1	1	Manual Mode	1281.99113405	-0.500971376895905	-0.500971376895905	-2.53593552150001e-05	2.53593552150001e-05	0	-0.0117787295394175	2.26497650146484e-06
1	1	Manual Mode	1282.99113502	-0.50097668170929	-0.50097668170929	-2.53684519376264e-05	2.53684519376264e-05	0	-0.0117857763384578	7.98702239990234e-06
1	1	Manual Mode	1283.99113404	-0.500979244709015	-0.500979244709015	-2.53943975370768e-05	2.53943975370768e-05	0	-0.0117928303308608	-1.49011611938477e-06
1	1	Manual Mode	1284.99113407	-0.500971019268036	-0.500971019268036	-2.53762844821992e-05	2.53762844821992e-05	0	-0.0117998792989839	1.84774398803711e-06
1	1	Manual Mode	1285.99113403	-0.500976741313934	-0.500976741313934	-2.5371817299402e-05	2.5371817299402e-05	0	-0.0118069270257297	2.08616256713867e-06
1	1	Manual Mode	1286.99113403	-0.500973522663116	-0.500973522663116	-2.53831255454808e-05	2.53831255454808e-05	0	-0.0118139778939367	6.43730163574219e-06
1	1	Manual Mode	1287.99113404	-0.500961005687714	-0.500961005687714	-2.53757469700843e-05	2.53757469700843e-05	0	-0.01182102671261	3.87430191040039e-06
1	1	Manual Mode	1288.99113404	-0.500964939594269	-0.500964939594269	-2.53823720827507e-05	2.53823720827507e-05	0	-0.0118280773715219	1.19805335998535e-05
1	1	Manual Mode	1289.99113445	-0.500959455966949	-0.500959455966949	-2.53645443348902e-05	2.53645443348902e-05	0	-0.0118351230811703	9.11951065063477e-06
1	1	Manual Mode	1290.99113405	-0.500967741012573	-0.500967741012573	-2.54305306462021e-05	2.54305306462021e-05	0	-0.0118421871146353	6.9737434387207e-06
1	1	Manual Mode	1291.99113404	-0.500982224941254	-0.500982224941254	-2.54129487983121e-05	2.54129487983121e-05	0	-0.0118492462670087	-1.13248825073242e-05
1	1	Manual Mode	1292.99113404	-0.500976264476776	-0.500976264476776	-2.5366443754534e-05	2.5366443754534e-05	0	-0.011856292501385	1.84774398803711e-06
1	1	Manual Mode	1293.99113404	-0.500967621803284	-0.500967621803284	-2.53248913883668e-05	2.53248913883668e-05	0	-0.0118633271934373	-7.15255737304688e-07
1	1	Manual Mode	1294.99113404	-0.500960886478424	-0.500960886478424	-2.52814080769184e-05	2.52814080769184e-05	0	-0.011870349806792	1.47819519042969e-05
1	1	Manual Mode	1295.99113411	-0.500975608825684	-0.500975608825684	-2.52524486265476e-05	2.52524486265476e-05	0	-0.0118773643763459	2.26497650146484e-06
1	1	Manual Mode	1296.99113406	-0.500967860221863	-0.500967860221863	-2.52625226439284e-05	2.52625226439284e-05	0	-0.0118843817433962	1.07288360595703e-05
1	1	Manual Mode	1297.99113412	-0.500970065593719	-0.500970065593719	-2.52574454400505e-05	2.52574454400505e-05	0	-0.0118913977008838	1.46031379699707e-05
1	1	Manual Mode	1298.99113404	-0.500967860221863	-0.500967860221863	-2.52435773122276e-05	2.52435773122276e-05	0	-0.0118984098051318	5.54323196411133e-06
1	1	Manual Mode	1299.99113404	-0.500978529453278	-0.500978529453278	-2.52270011321656e-05	2.52270011321656e-05	0	-0.0119054173054463	1.26361846923828e-05
1	1	Manual Mode	1300.99113404	-0.500978469848633	-0.500978469848633	-2.5209952067545e-05	2.5209952067545e-05	0	-0.0119124200699095	2.43782997131348e-05
1	1	Manual Mode	1301.99113404	-0.500974893569946	-0.500974893569946	-2.52019098774844e-05	2.52019098774844e-05	0	-0.011919420600431	1.13248825073242e-06
1	1	Manual Mode	1302.99113404	-0.500949144363403	-0.500949144363403	-2.5198497227253e-05	2.5198497227253e-05	0	-0.0119264201829941	6.55651092529297e-07
1	1	Manual Mode	1303.99113404	-0.500948905944824	-0.500948905944824	-2.5197914002964e-05	2.5197914002964e-05	0	-0.0119334196035505	-9.5367431640625e-07
1	1	Manual Mode	1304.99113406	-0.500961184501648	-0.500961184501648	-2.51966545537561e-05	2.51966545537561e-05	0	-0.0119404186743999	-9.17911529541016e-06
1	1	Manual Mode	1305.99113411	-0.500962793827057	-0.500962793827057	-2.52116481468286e-05	2.52116481468286e-05	0	-0.0119474219103464	-1.80602073669434e-05
1	1	Manual Mode	1306.99113404	-0.500981986522675	-0.500981986522675	-2.52272423032905e-05	2.52272423032905e-05	0	-0.0119544294771623	-1.16229057312012e-05
1	1	Manual Mode	1307.99113418	-0.5009685754776	-0.5009685754776	-2.52197975240557e-05	2.52197975240557e-05	0	-0.0119614349774553	-9.41753387451172e-06
1	1	Manual Mode	1308.99113404	-0.500979542732239	-0.500979542732239	-2.5195467613514e-05	2.5195467613514e-05	0	-0.0119684337174792	-2.96235084533691e-05
1	1	Manual Mode	1309.99113404	-0.500981688499451	-0.500981688499451	-2.51727455104716e-05	2.51727455104716e-05	0	-0.0119754261467877	-1.43051147460938e-05
1	1	Manual Mode	1310.99113404	-0.500978887081146	-0.500978887081146	-2.51747473884364e-05	2.51747473884364e-05	0	-0.0119824191321734	-2.74777412414551e-05
1	1	Manual Mode	1311.99113404	-0.50097930431366	-0.50097930431366	-2.51878257990464e-05	2.51878257990464e-05	0	-0.0119894157504509	-1.73449516296387e-05
1	1	Manual Mode	1312.99113405	-0.500979125499725	-0.500979125499725	-2.52096951336014e-05	2.52096951336014e-05	0	-0.0119964184436136	-3.93390655517578e-06
1	1	Manual Mode	1313.99113404	-0.500975906848907	-0.500975906848907	-2.52058663449584e-05	2.52058663449584e-05	0	-0.0120034200730838	-1.62124633789063e-05
1	1	Manual Mode	1314.99113405	-0.500968098640442	-0.500968098640442	-2.51896605911339e-05	2.51896605911339e-05	0	-0.0120104172010958	-5.24520874023438e-06
1	1	Manual Mode	1315.99113411	-0.500980615615845	-0.500980615615845	-2.51860824313069e-05	2.51860824313069e-05	0	-0.0120174133355243	-1.54972076416016e-06
1	1	Manual Mode	1316.99113404	-0.500984072685242	-0.500984072685242	-2.52158930738833e-05	2.52158930738833e-05	0	-0.0120244177497767	2.02655792236328e-06
1	1	Manual Mode	1317.99113404	-0.500974297523499	-0.500974297523499	-2.52054801559021e-05	2.52054801559021e-05	0	-0.0120314192720422	2.86102294921875e-06
1	1	Manual Mode	1318.99113404	-0.500990092754364	-0.500990092754364	-2.51932891919805e-05	2.51932891919805e-05	0	-0.0120384174079289	-9.35792922973633e-06
1	1	Manual Mode	1319.99113405	-0.500987768173218	-0.500987768173218	-2.51743217923337e-05	2.51743217923337e-05	0	-0.0120454102751634	3.99351119995117e-06
1	1	Manual Mode	1320.99113404	-0.500989079475403	-0.500989079475403	-2.52084073113201e-05	2.52084073113201e-05	0	-0.0120524126104576	-1.31130218505859e-06
1	1	Manual Mode	1321.99113405	-0.500995934009552	-0.500995934009552	-2.52191827741295e-05	2.52191827741295e-05	0	-0.012059417939076	-8.46385955810547e-06
1	1	Manual Mode	1322.99113404	-0.500984907150269	-0.500984907150269	-2.5222423609638e-05	2.5222423609638e-05	0	-0.0120664241677864	-1.88946723937988e-05
1	1	Manual Mode	1323.99113404	-0.500991225242615	-0.500991225242615	-2.52103918501845e-05	2.52103918501845e-05	0	-0.0120734270544115	-4.05311584472656e-06
1	1	Manual Mode	1324.99113404	-0.500985085964203	-0.500985085964203	-2.51770676753375e-05	2.51770676753375e-05	0	-0.0120804206843213	1.18017196655273e-05
1	1	Manual Mode	1325.99113404	-0.500968337059021	-0.500968337059021	-2.51669006573268e-05	2.51669006573268e-05	0	-0.0120874114900594	3.57627868652344e-06
1	1	Manual Mode	1326.99113404	-0.500969767570496	-0.500969767570496	-2.52170815904073e-05	2.52170815904073e-05	0	-0.0120944162349456	2.62260437011719e-06
1	1	Manual Mode	1327.99113403	-0.500989079475403	-0.500989079475403	-2.52317993341539e-05	2.52317993341539e-05	0	-0.0121014250680239	7.51018524169922e-06
1	1	Manual Mode	1328.99113411	-0.50099104642868	-0.50099104642868	-2.5204487098329e-05	2.5204487098329e-05	0	-0.0121084263150002	9.5367431640625e-07
1	1	Manual Mode	1329.99113404	-0.500989854335785	-0.500989854335785	-2.51917397069101e-05	2.51917397069101e-05	0	-0.0121154240199845	-3.39746475219727e-06
1	1	Manual Mode	1330.9911342	-0.50098580121994	-0.50098580121994	-2.51451416625022e-05	2.51451416625022e-05	0	-0.012122408782675	-9.17911529541016e-06
1	1	Manual Mode	1331.99113404	-0.500989437103271	-0.500989437103271	-2.5112139049155e-05	2.5112139049155e-05	0	-0.0121293843757392	-1.27553939819336e-05
1	1	Manual Mode	1332.99113414	-0.500976264476776	-0.500976264476776	-2.51017434702744e-05	2.51017434702744e-05	0	-0.012136357082956	-8.34465026855469e-06
1	1	Manual Mode	1333.99113405	-0.500979959964752	-0.500979959964752	-2.50902271549897e-05	2.50902271549897e-05	0	-0.0121433265898718	-5.36441802978516e-06
1	1	Manual Mode	1334.99113404	-0.500985622406006	-0.500985622406006	-2.50879115969343e-05	2.50879115969343e-05	0	-0.0121502954541346	-2.48551368713379e-05
1	1	Manual Mode	1335.99113406	-0.500982522964478	-0.500982522964478	-2.50913400099844e-05	2.50913400099844e-05	0	-0.0121572652709434	-1.2516975402832e-05
1	1	Manual Mode	1336.99113403	-0.500978589057922	-0.500978589057922	-2.50778375795535e-05	2.50778375795535e-05	0	-0.0121642313367288	-2.99215316772461e-05
1	1	Manual Mode	1337.99113404	-0.500978946685791	-0.500978946685791	-2.50520748287991e-05	2.50520748287991e-05	0	-0.012171190246473	-1.30534172058105e-05
1	1	Manual Mode	1338.99113404	-0.50096595287323	-0.50096595287323	-2.50226566804064e-05	2.50226566804064e-05	0	-0.0121781409844398	-1.85370445251465e-05
1	1	Manual Mode	1339.99113404	-0.500969469547272	-0.500969469547272	-2.5013446465486e-05	2.5013446465486e-05	0	-0.0121850891640136	-1.23381614685059e-05
1	1	Manual Mode	1340.99113403	-0.500991880893707	-0.500991880893707	-2.50115344355873e-05	2.50115344355873e-05	0	-0.0121920368123984	-2.59280204772949e-05
1	1	Manual Mode	1341.99113403	-0.500985383987427	-0.500985383987427	-2.50007400573955e-05	2.50007400573955e-05	0	-0.0121989814624144	-2.50339508056641e-05
1	1	Manual Mode	1342.99113404	-0.501002848148346	-0.501002848148346	-2.49850308323577e-05	2.49850308323577e-05	0	-0.0122059217488261	-1.31726264953613e-05
1	1	Manual Mode	1343.99113404	-0.500992476940155	-0.500992476940155	-2.49862997392567e-05	2.49862997392567e-05	0	-0.0122128623876425	-1.01923942565918e-05
1	1	Manual Mode	1344.99113418	-0.500981867313385	-0.500981867313385	-2.50327196638141e-05	2.50327196638141e-05	0	-0.012219815921856	5.48362731933594e-06
1	1	Manual Mode	1345.99113416	-0.500984132289886	-0.500984132289886	-2.5000677006121e-05	2.5000677006121e-05	0	-0.0122267605542188	1.19209289550781e-05
1	1	Manual Mode	1346.99113404	-0.500986635684967	-0.500986635684967	-2.49686075516363e-05	2.49686075516363e-05	0	-0.0122336962777064	-1.1444091796875e-05
1	1	Manual Mode	1347.99113404	-0.50098717212677	-0.50098717212677	-2.49695517444717e-05	2.49695517444717e-05	0	-0.0122406322643021	-1.22785568237305e-05
1	1	Manual Mode	1348.99113407	-0.500984013080597	-0.500984013080597	-2.49827925121134e-05	2.49827925121134e-05	0	-0.012247571929097	-8.10623168945313e-06
1	1	Manual Mode	1349.99113404	-0.50098329782486	-0.50098329782486	-2.4991805691801e-05	2.4991805691801e-05	0	-0.0122545140971364	-1.37686729431152e-05
1	1	Manual Mode	1350.99113404	-0.500986754894257	-0.500986754894257	-2.4992103609073e-05	2.4992103609073e-05	0	-0.012261456348139	-1.75833702087402e-05
1	1	Manual Mode	1351.99113404	-0.50099503993988	-0.50099503993988	-2.49944633030206e-05	2.49944633030206e-05	0	-0.012268399254612	-1.35302543640137e-05
1	1	Manual Mode	1352.99113404	-0.500992953777313	-0.500992953777313	-2.49790772157644e-05	2.49790772157644e-05	0	-0.012275337887172	-1.53779983520508e-05
1	1	Manual Mode	1353.99113414	-0.50098717212677	-0.50098717212677	-2.49567476069057e-05	2.49567476069057e-05	0	-0.012282270317756	-2.0146369934082e-05
1	1	Manual Mode	1354.99113414	-0.50097244977951	-0.50097244977951	-2.49261693150625e-05	2.49261693150625e-05	0	-0.0122891942536769	-2.36034393310547e-05
1	1	Manual Mode	1355.99113404	-0.500983059406281	-0.500983059406281	-2.49156949220887e-05	2.49156949220887e-05	0	-0.012296115279352	7.51018524169922e-06
1	1	Manual Mode	1356.99113404	-0.500989615917206	-0.500989615917206	-2.49049446797891e-05	2.49049446797891e-05	0	-0.0123030333195408	1.16825103759766e-05
1	1	Manual Mode	1357.99113404	-0.500999331474304	-0.500999331474304	-2.48918599640517e-05	2.48918599640517e-05	0	-0.0123099477250864	-4.76837158203125e-07
1	1	Manual Mode	1358.99113404	-0.501001358032227	-0.501001358032227	-2.48692340142028e-05	2.48692340142028e-05	0	-0.0123168558456459	-1.09076499938965e-05
1	1	Manual Mode	1359.99113405	-0.501001358032227	-0.501001358032227	-2.48631921258253e-05	2.48631921258253e-05	0	-0.0123237622879721	-1.92523002624512e-05
1	1	Manual Mode	1360.99113404	-0.50100302696228	-0.50100302696228	-2.48792780822282e-05	2.48792780822282e-05	0	-0.0123306731984814	-4.76837158203125e-07
1	1	Manual Mode	1361.99113404	-0.500998139381409	-0.500998139381409	-2.48745460840782e-05	2.48745460840782e-05	0	-0.0123375827946159	-7.27176666259766e-06
1	1	Manual Mode	1362.99113404	-0.501004099845886	-0.501004099845886	-2.48863855371445e-05	2.48863855371445e-05	0	-0.0123444956794873	2.98023223876953e-06
1	1	Manual Mode	1363.99113411	-0.500982522964478	-0.500982522964478	-2.49121735084088e-05	2.49121735084088e-05	0	-0.0123514157281685	-5.96046447753906e-07
1	1	Manual Mode	1364.99113404	-0.500983893871307	-0.500983893871307	-2.49372285086071e-05	2.49372285086071e-05	0	-0.0123583427356027	-8.52346420288086e-06
1	1	Manual Mode	1365.99113448	-0.500994443893433	-0.500994443893433	-2.49223515603924e-05	2.49223515603924e-05	0	-0.0123652656140822	-1.16229057312012e-05
1	1	Manual Mode	1366.99113404	-0.500996530056	-0.500996530056	-2.49165004021203e-05	2.49165004021203e-05	0	-0.0123721868611485	-8.58306884765625e-06
1	1	Manual Mode	1367.99113404	-0.500995934009552	-0.500995934009552	-2.49196072536705e-05	2.49196072536705e-05	0	-0.0123791089742746	-9.47713851928711e-06
1	1	Manual Mode	1368.99113407	-0.500999748706818	-0.500999748706818	-2.49154884291648e-05	2.49154884291648e-05	0	-0.0123860299434903	-1.06692314147949e-05
1	1	Manual Mode	1369.99113404	-0.501004278659821	-0.501004278659821	-2.49087734684322e-05	2.49087734684322e-05	0	-0.0123929490470239	-5.42402267456055e-06
1	1	Manual Mode	1370.99113429	-0.501007199287415	-0.501007199287415	-2.49261551285257e-05	2.49261551285257e-05	0	-0.0123998729807351	5.96046447753906e-07
1	1	Manual Mode	1371.99113404	-0.501011669635773	-0.501011669635773	-2.49328212245206e-05	2.49328212245206e-05	0	-0.0124067987626771	8.94069671630859e-07
1	1	Manual Mode	1372.99113411	-0.501008927822113	-0.501008927822113	-2.49061111283671e-05	2.49061111283671e-05	0	-0.0124137171273637	1.23381614685059e-05
1	1	Manual Mode	1373.99113404	-0.500994563102722	-0.500994563102722	-2.48853357334244e-05	2.48853357334244e-05	0	-0.0124206297201391	5.00679016113281e-06
1	1	Manual Mode	1374.99113404	-0.500983476638794	-0.500983476638794	-2.4858783265457e-05	2.4858783265457e-05	0	-0.0124275349377129	1.01923942565918e-05
1	1	Manual Mode	1375.99113404	-0.501002609729767	-0.501002609729767	-2.48685388739016e-05	2.48685388739016e-05	0	-0.0124344428651778	2.06232070922852e-05
1	1	Manual Mode	1376.99113404	-0.501002609729767	-0.501002609729767	-2.48475695962899e-05	2.48475695962899e-05	0	-0.0124413449678435	1.28746032714844e-05
1	1	Manual Mode	1377.99113418	-0.50098329782486	-0.50098329782486	-2.48321283391686e-05	2.48321283391686e-05	0	-0.0124482427822367	9.83476638793945e-06
1	1	Manual Mode	1378.99113404	-0.500971257686615	-0.500971257686615	-2.48367972860442e-05	2.48367972860442e-05	0	-0.0124551418916281	1.15036964416504e-05
1	1	Manual Mode	1379.99113404	-0.500974774360657	-0.500974774360657	-2.48361462816351e-05	2.48361462816351e-05	0	-0.0124620408211507	2.92062759399414e-06
1	1	Manual Mode	1380.99113404	-0.500978469848633	-0.500978469848633	-2.48838524521921e-05	2.48838524521921e-05	0	-0.0124689530023875	2.26497650146484e-06
1	1	Manual Mode	1381.99113414	-0.500992655754089	-0.500992655754089	-2.49366137586809e-05	2.49366137586809e-05	0	-0.0124758798402353	-1.01327896118164e-06
1	1	Manual Mode	1382.99113414	-0.500990390777588	-0.500990390777588	-2.49277124950055e-05	2.49277124950055e-05	0	-0.0124828042048173	0
1	1	Manual Mode	1383.99113404	-0.500992953777313	-0.500992953777313	-2.48972398140471e-05	2.48972398140471e-05	0	-0.012489720104074	6.02006912231445e-06
1	1	Manual Mode	1384.99113404	-0.500985443592072	-0.500985443592072	-2.48831872612463e-05	2.48831872612463e-05	0	-0.0124966321005355	-4.05311584472656e-06
1	1	Manual Mode	1385.99113404	-0.500994503498077	-0.500994503498077	-2.48870538806541e-05	2.48870538806541e-05	0	-0.0125035451710579	-1.57952308654785e-05
1	1	Manual Mode	1386.99113404	-0.500974416732788	-0.500974416732788	-2.48968331333266e-05	2.48968331333266e-05	0	-0.0125104609580394	-9.5367431640625e-07
1	1	Manual Mode	1387.99113411	-0.500982761383057	-0.500982761383057	-2.49066249962541e-05	2.49066249962541e-05	0	-0.0125173794654671	1.34110450744629e-05
1	1	Manual Mode	1388.99113404	-0.500981509685516	-0.500981509685516	-2.49163427739341e-05	2.49163427739341e-05	0	-0.0125243006713087	-2.5629997253418e-06
1	1	Manual Mode	1389.99113404	-0.50098717212677	-0.50098717212677	-2.49053434791002e-05	2.49053434791002e-05	0	-0.0125312188222751	-1.84178352355957e-05
1	1	Manual Mode	1390.99113404	-0.5009845495224	-0.5009845495224	-2.49052930380806e-05	2.49052930380806e-05	0	-0.0125381369592301	-9.71555709838867e-06
1	1	Manual Mode	1391.99113404	-0.500981211662292	-0.500981211662292	-2.48947272207588e-05	2.48947272207588e-05	0	-0.0125450521612359	-6.02006912231445e-06
1	1	Manual Mode	1392.99113404	-0.500984251499176	-0.500984251499176	-2.48857014308164e-05	2.48857014308164e-05	0	-0.0125519648560778	1.0073184967041e-05
1	1	Manual Mode	1393.99113404	-0.500985264778137	-0.500985264778137	-2.4858554704587e-05	2.4858554704587e-05	0	-0.0125588700101624	3.33786010742188e-06
1	1	Manual Mode	1394.99113418	-0.500989198684692	-0.500989198684692	-2.48298127811132e-05	2.48298127811132e-05	0	-0.012565767181345	3.09944152832031e-06
1	1	Manual Mode	1395.99113404	-0.500999510288239	-0.500999510288239	-2.4800285869272e-05	2.4800285869272e-05	0	-0.0125726561486775	1.74045562744141e-05
1	1	Manual Mode	1396.99113404	-0.501003384590149	-0.501003384590149	-2.47987032822824e-05	2.47987032822824e-05	0	-0.0125795446773671	6.19888305664063e-06
1	1	Manual Mode	1397.99113404	-0.500990986824036	-0.500990986824036	-2.47920214234689e-05	2.47920214234689e-05	0	-0.0125864313499847	7.62939453125e-06
1	1	Manual Mode	1398.99113404	-0.500988900661469	-0.500988900661469	-2.47977827336749e-05	2.47977827336749e-05	0	-0.0125933196229663	1.5556812286377e-05
1	1	Manual Mode	1399.99113404	-0.500978171825409	-0.500978171825409	-2.47876961060393e-05	2.47876961060393e-05	0	-0.0126002050941068	1.00135803222656e-05
1	1	Manual Mode	1400.99113404	-0.500973284244537	-0.500973284244537	-2.48138056388034e-05	2.48138056388034e-05	0	-0.0126070978178954	1.57952308654785e-05
1	1	Manual Mode	1401.99113404	-0.500974953174591	-0.500974953174591	-2.48246031695589e-05	2.48246031695589e-05	0	-0.012613993540998	6.73532485961914e-06
1	1	Manual Mode	1402.99113404	-0.500981986522675	-0.500981986522675	-2.48520225925504e-05	2.48520225925504e-05	0	-0.0126208968806071	2.58684158325195e-05
1	1	Manual Mode	1403.99113403	-0.501000881195068	-0.501000881195068	-2.48241886074291e-05	2.48241886074291e-05	0	-0.0126277924884846	1.57356262207031e-05
1	1	Manual Mode	1404.99113404	-0.500989556312561	-0.500989556312561	-2.48092296925576e-05	2.48092296925576e-05	0	-0.0126346839412459	1.54972076416016e-06
1	1	Manual Mode	1405.99113404	-0.500997841358185	-0.500997841358185	-2.48128992767326e-05	2.48128992767326e-05	0	-0.0126415764132672	8.58306884765625e-06
1	1	Manual Mode	1406.99113404	-0.500995814800262	-0.500995814800262	-2.48024453754231e-05	2.48024453754231e-05	0	-0.0126484659814271	6.25848770141602e-06
1	1	Manual Mode	1407.99113418	-0.500985562801361	-0.500985562801361	-2.48140310471096e-05	2.48140310471096e-05	0	-0.012655358768794	-3.21865081787109e-06
1	1	Manual Mode	1408.99113404	-0.500984370708466	-0.500984370708466	-2.48056389224757e-05	2.48056389224757e-05	0	-0.0126622492230856	-7.74860382080078e-07
1	1	Manual Mode	1409.99113404	-0.500983774662018	-0.500983774662018	-2.48023271542834e-05	2.48023271542834e-05	0	-0.0126691387584063	-1.4185905456543e-05
1	1	Manual Mode	1410.99113404	-0.500994265079498	-0.500994265079498	-2.48118006082747e-05	2.48118006082747e-05	0	-0.0126760309252419	-3.99351119995117e-06
1	1	Manual Mode	1411.99113404	-0.50099241733551	-0.50099241733551	-2.48977757498802e-05	2.48977757498802e-05	0	-0.0126829469740613	9.5367431640625e-07
1	1	Manual Mode	1412.99113404	-0.5009925365448	-0.5009925365448	-2.48501878004629e-05	2.48501878004629e-05	0	-0.0126898498040059	-3.75509262084961e-06
1	1	Manual Mode	1413.99113411	-0.500998079776764	-0.500998079776764	-2.48422039328313e-05	2.48422039328313e-05	0	-0.0126967504166925	7.39097595214844e-06
1	1	Manual Mode	1414.99113466	-0.500985860824585	-0.500985860824585	-2.48274294429376e-05	2.48274294429376e-05	0	-0.0127036469286642	7.80820846557617e-06
1	1	Manual Mode	1415.99113404	-0.500990927219391	-0.500990927219391	-2.48204733110801e-05	2.48204733110801e-05	0	-0.0127105415003093	-5.48362731933594e-06
1	1	Manual Mode	1416.99113404	-0.501001060009003	-0.501001060009003	-2.48075856305754e-05	2.48075856305754e-05	0	-0.0127174324963178	-3.69548797607422e-06
1	1	Manual Mode	1417.99113404	-0.501008152961731	-0.501008152961731	-2.48031657362341e-05	2.48031657362341e-05	0	-0.0127243222645778	-1.28746032714844e-05
1	1	Manual Mode	1418.99113408	-0.501013696193695	-0.501013696193695	-2.47842661167073e-05	2.47842661167073e-05	0	-0.012731206783219	-1.85966491699219e-05
1	1	Manual Mode	1419.99113418	-0.501001477241516	-0.501001477241516	-2.47679153449516e-05	2.47679153449516e-05	0	-0.0127380867603917	-1.09672546386719e-05
1	1	Manual Mode	1420.99113404	-0.500987708568573	-0.500987708568573	-2.47520863224922e-05	2.47520863224922e-05	0	-0.0127449623389631	-8.22544097900391e-06
1	1	Manual Mode	1421.99113404	-0.500996649265289	-0.500996649265289	-2.47363408429715e-05	2.47363408429715e-05	0	-0.0127518335447528	7.03334808349609e-06
1	1	Manual Mode	1422.99113404	-0.500987529754639	-0.500987529754639	-2.47253872603116e-05	2.47253872603116e-05	0	-0.0127587017078807	-5.96046447753906e-08
1	1	Manual Mode	1423.9911341	-0.500986635684967	-0.500986635684967	-2.47169021350479e-05	2.47169021350479e-05	0	-0.0127655675144413	-1.13248825073242e-05
1	1	Manual Mode	1424.99113404	-0.500991344451904	-0.500991344451904	-2.47224206978471e-05	2.47224206978471e-05	0	-0.012772434853112	-7.68899917602539e-06
1	1	Manual Mode	1425.99113404	-0.500999391078949	-0.500999391078949	-2.47075800041153e-05	2.47075800041153e-05	0	-0.0127792980697798	-1.18613243103027e-05
1	1	Manual Mode	1426.99113404	-0.500993609428406	-0.500993609428406	-2.46993470839495e-05	2.46993470839495e-05	0	-0.0127861589995253	-1.54972076416016e-06
1	1	Manual Mode	1427.99113404	-0.500988602638245	-0.500988602638245	-2.46820268988485e-05	2.46820268988485e-05	0	-0.0127930151181083	1.31130218505859e-05
1	1	Manual Mode	1428.99113406	-0.500998616218567	-0.500998616218567	-2.46457976365296e-05	2.46457976365296e-05	0	-0.0127998611731443	2.55107879638672e-05
1	1	Manual Mode	1429.99113405	-0.500984013080597	-0.500984013080597	-2.46283797219533e-05	2.46283797219533e-05	0	-0.0128067023896653	7.74860382080078e-06
1	1	Manual Mode	1430.99113411	-0.500989079475403	-0.500989079475403	-2.47008319414636e-05	2.47008319414636e-05	0	-0.0128135637322829	1.16825103759766e-05
1	1	Manual Mode	1431.99113404	-0.500996232032776	-0.500996232032776	-2.46600046649529e-05	2.46600046649529e-05	0	-0.0128204137330993	-1.04904174804688e-05
1	1	Manual Mode	1432.99113404	-0.500998020172119	-0.500998020172119	-2.46553372943592e-05	2.46553372943592e-05	0	-0.0128272624379032	-2.20537185668945e-06
1	1	Manual Mode	1433.99113404	-0.50100314617157	-0.50100314617157	-2.4649897545653e-05	2.4649897545653e-05	0	-0.0128341096316659	2.60472297668457e-05
1	1	Manual Mode	1434.99113404	-0.501010894775391	-0.501010894775391	-2.46427664465088e-05	2.46427664465088e-05	0	-0.0128409548445677	9.65595245361328e-06
1	1	Manual Mode	1435.99113405	-0.501005351543427	-0.501005351543427	-2.46311996902046e-05	2.46311996902046e-05	0	-0.0128477968445501	1.58548355102539e-05
1	1	Manual Mode	1436.99113416	-0.500989198684692	-0.500989198684692	-2.46269405766131e-05	2.46269405766131e-05	0	-0.0128546376621294	1.16825103759766e-05
1	1	Manual Mode	1437.99113404	-0.500991106033325	-0.500991106033325	-2.46289708276515e-05	2.46289708276515e-05	0	-0.0128614790420939	1.23381614685059e-05
1	1	Manual Mode	1438.99113404	-0.501000165939331	-0.501000165939331	-2.46329272951255e-05	2.46329272951255e-05	0	-0.0128683215218981	3.33786010742188e-06
1	1	Manual Mode	1439.99113404	-0.50100177526474	-0.50100177526474	-2.4625684279969e-05	2.4625684279969e-05	0	-0.0128751619897537	1.71661376953125e-05
1	1	Manual Mode	1440.99113404	-0.500990569591522	-0.500990569591522	-2.46228942610731e-05	2.46228942610731e-05	0	-0.012882001682604	1.39474868774414e-05
1	1	Manual Mode	1441.99113411	-0.500997722148895	-0.500997722148895	-2.46554019219155e-05	2.46554019219155e-05	0	-0.0128888504058395	1.78813934326172e-05
1	1	Manual Mode	1442.99113404	-0.500994563102722	-0.500994563102722	-2.46831129570515e-05	2.46831129570515e-05	0	-0.0128957068256254	3.19480895996094e-05
1	1	Manual Mode	1443.99113404	-0.500995516777039	-0.500995516777039	-2.4723005498418e-05	2.4723005498418e-05	0	-0.0129025743271527	1.0371208190918e-05
1	1	Manual Mode	1444.99113407	-0.50098979473114	-0.50098979473114	-2.47347188489354e-05	2.47347188489354e-05	0	-0.0129094450825946	6.07967376708984e-06
1	1	Manual Mode	1445.99113465	-0.500982999801636	-0.500982999801636	-2.47241498790499e-05	2.47241498790499e-05	0	-0.0129163129059888	6.07967376708984e-06
1	1	Manual Mode	1446.99113407	-0.501004755496979	-0.501004755496979	-2.46965476073624e-05	2.46965476073624e-05	0	-0.0129231730541231	6.07967376708984e-06
1	1	Manual Mode	1447.99113411	-0.501000344753265	-0.501000344753265	-2.46703781758875e-05	2.46703781758875e-05	0	-0.0129300259372238	2.98619270324707e-05
1	1	Manual Mode	1448.99113418	-0.501007616519928	-0.501007616519928	-2.47303761924052e-05	2.47303761924052e-05	0	-0.012936895486647	1.99675559997559e-05
1	1	Manual Mode	1449.99113404	-0.500987946987152	-0.500987946987152	-2.46744733561653e-05	2.46744733561653e-05	0	-0.0129437495060642	4.58955764770508e-06
1	1	Manual Mode	1450.99113404	-0.500991880893707	-0.500991880893707	-2.46525661908456e-05	2.46525661908456e-05	0	-0.0129505974411172	2.49147415161133e-05
1	1	Manual Mode	1451.99113407	-0.500990033149719	-0.500990033149719	-2.46195824928808e-05	2.46195824928808e-05	0	-0.0129574362142371	1.71661376953125e-05
1	1	Manual Mode	1452.99113421	-0.500993728637695	-0.500993728637695	-2.45979291089409e-05	2.45979291089409e-05	0	-0.0129642689732795	3.39746475219727e-06
1	1	Manual Mode	1453.99113404	-0.500993669033051	-0.500993669033051	-2.45980252621345e-05	2.45980252621345e-05	0	-0.0129711017569129	9.65595245361328e-06
1	1	Manual Mode	1454.99113404	-0.500993490219116	-0.500993490219116	-2.46035800794166e-05	2.46035800794166e-05	0	-0.0129779360847128	-5.54323196411133e-06
1	1	Manual Mode	1455.99113411	-0.500988125801086	-0.500988125801086	-2.46138006910105e-05	2.46138006910105e-05	0	-0.01298477325205	-1.30534172058105e-05
1	1	Manual Mode	1456.99113404	-0.500985085964203	-0.500985085964203	-2.46331290592038e-05	2.46331290592038e-05	0	-0.0129916157874208	-1.05500221252441e-05
1	1	Manual Mode	1457.99113404	-0.500982105731964	-0.500982105731964	-2.46182205853519e-05	2.46182205853519e-05	0	-0.0129984541820278	-5.42402267456055e-06
1	1	Manual Mode	1458.99113404	-0.500971376895905	-0.500971376895905	-2.46112739111856e-05	2.46112739111856e-05	0	-0.0130052906470031	2.86102294921875e-06
1	1	Manual Mode	1459.99113408	-0.500979721546173	-0.500979721546173	-2.45992910164697e-05	2.45992910164697e-05	0	-0.0130121237836699	-9.00030136108398e-06
1	1	Manual Mode	1460.99113404	-0.500964105129242	-0.500964105129242	-2.45649343770031e-05	2.45649343770031e-05	0	-0.0130189473762795	-1.35302543640137e-05
1	1	Manual Mode	1461.99113404	-0.500980913639069	-0.500980913639069	-2.45160302322309e-05	2.45160302322309e-05	0	-0.0130257573846773	1.60932540893555e-06
1	1	Manual Mode	1462.99113403	-0.500981211662292	-0.500981211662292	-2.44561409791616e-05	2.44561409791616e-05	0	-0.0130325507571036	1.13248825073242e-05
1	1	Manual Mode	1463.99113404	-0.500985264778137	-0.500985264778137	-2.44360512668289e-05	2.44360512668289e-05	0	-0.0130393385491901	2.19941139221191e-05
1	1	Manual Mode	1464.99113404	-0.500976860523224	-0.500976860523224	-2.43891884070682e-05	2.43891884070682e-05	0	-0.0130461133237476	2.19345092773438e-05
1	1	Manual Mode	1465.99113404	-0.500986874103546	-0.500986874103546	-2.4361674407165e-05	2.4361674407165e-05	0	-0.0130528804555273	6.61611557006836e-06
1	1	Manual Mode	1466.99113405	-0.500982642173767	-0.500982642173767	-2.43399753110511e-05	2.43399753110511e-05	0	-0.013059641559848	1.45435333251953e-05
1	1	Manual Mode	1467.99113404	-0.500983238220215	-0.500983238220215	-2.43251062442457e-05	2.43251062442457e-05	0	-0.0130663985337372	1.45435333251953e-05
1	1	Manual Mode	1468.99113404	-0.500992655754089	-0.500992655754089	-2.43127245502188e-05	2.43127245502188e-05	0	-0.0130731520683345	2.0146369934082e-05
1	1	Manual Mode	1469.99113404	-0.500999629497528	-0.500999629497528	-2.4306629068258e-05	2.4306629068258e-05	0	-0.0130799039097423	1.83582305908203e-05
1	1	Manual Mode	1470.99113411	-0.500993967056274	-0.500993967056274	-2.43018608156251e-05	2.43018608156251e-05	0	-0.0130866544271081	8.10623168945313e-06
1	1	Manual Mode	1471.99113404	-0.500992059707642	-0.500992059707642	-2.43654432970973e-05	2.43654432970973e-05	0	-0.0130934226053279	1.96695327758789e-06
1	1	Manual Mode	1472.99113411	-0.500971019268036	-0.500971019268036	-2.43732143666775e-05	2.43732143666775e-05	0	-0.0131001929431259	6.55651092529297e-07
1	1	Manual Mode	1473.99113404	-0.500984609127045	-0.500984609127045	-2.43574704634387e-05	2.43574704634387e-05	0	-0.01310695890667	7.74860382080078e-07
1	1	Manual Mode	1474.99113405	-0.500976502895355	-0.500976502895355	-2.43338435746074e-05	2.43338435746074e-05	0	-0.0131137183077305	1.78813934326172e-07
1	1	Manual Mode	1475.99113404	-0.50098592042923	-0.50098592042923	-2.42879406705007e-05	2.42879406705007e-05	0	-0.0131204649578493	3.45706939697266e-06
1	1	Manual Mode	1476.99113404	-0.501000046730042	-0.501000046730042	-2.42651066514461e-05	2.42651066514461e-05	0	-0.0131272052652525	7.27176666259766e-06
1	1	Manual Mode	1477.99113411	-0.500981748104095	-0.500981748104095	-2.42659341994237e-05	2.42659341994237e-05	0	-0.0131339458030019	1.0371208190918e-05
1	1	Manual Mode	1478.99113408	-0.500972926616669	-0.500972926616669	-2.42499380910869e-05	2.42499380910869e-05	0	-0.013140681896714	2.26497650146484e-05
1	1	Manual Mode	1479.99113404	-0.500984907150269	-0.500984907150269	-2.42461203364169e-05	2.42461203364169e-05	0	-0.0131474169298714	3.59416007995605e-05
1	1	Manual Mode	1480.99113404	-0.500981986522675	-0.500981986522675	-2.42358808094406e-05	2.42358808094406e-05	0	-0.0131541491189851	3.69548797607422e-05
1	1	Manual Mode	1481.99113404	-0.500982403755188	-0.500982403755188	-2.42138774909273e-05	2.42138774909273e-05	0	-0.0131608751960659	3.40938568115234e-05
1	1	Manual Mode	1482.99113404	-0.500985562801361	-0.500985562801361	-2.41721548863189e-05	2.41721548863189e-05	0	-0.0131675896835344	3.9219856262207e-05
1	1	Manual Mode	1483.99113404	-0.500988721847534	-0.500988721847534	-2.4183300775366e-05	2.4183300775366e-05	0	-0.0131743072670831	3.10540199279785e-05
1	1	Manual Mode	1484.99113443	-0.500977635383606	-0.500977635383606	-2.41504494850776e-05	2.41504494850776e-05	0	-0.0131810157278897	4.63128089904785e-05
1	1	Manual Mode	1485.99113405	-0.500979959964752	-0.500979959964752	-2.41479195526889e-05	2.41479195526889e-05	0	-0.013187723480772	3.21865081787109e-05
1	1	Manual Mode	1486.99113404	-0.501001000404358	-0.501001000404358	-2.4156926427249e-05	2.4156926427249e-05	0	-0.0131944337380458	3.4332275390625e-05
1	1	Manual Mode	1487.99113404	-0.501001715660095	-0.501001715660095	-2.41785703534977e-05	2.41785703534977e-05	0	-0.0132011500075885	4.04715538024902e-05
1	1	Manual Mode	1488.99113404	-0.50099390745163	-0.50099390745163	-2.41839360169564e-05	2.41839360169564e-05	0	-0.0132078677675932	4.59551811218262e-05
1	1	Manual Mode	1489.99113411	-0.500996351242065	-0.500996351242065	-2.42097019202746e-05	2.42097019202746e-05	0	-0.013214592685264	4.0590763092041e-05
1	1	Manual Mode	1490.99113404	-0.500998497009277	-0.500998497009277	-2.42106193163183e-05	2.42106193163183e-05	0	-0.0132213178568256	3.93390655517578e-05
1	1	Manual Mode	1491.99113404	-0.500990390777588	-0.500990390777588	-2.41901276521108e-05	2.41901276521108e-05	0	-0.0132280373367289	1.72257423400879e-05
1	1	Manual Mode	1492.99113405	-0.500994801521301	-0.500994801521301	-2.41667245953039e-05	2.41667245953039e-05	0	-0.0132347503158503	1.85370445251465e-05
1	1	Manual Mode	1493.99113404	-0.500991463661194	-0.500991463661194	-2.41632378598249e-05	2.41632378598249e-05	0	-0.0132414623262998	3.4034252166748e-05
1	1	Manual Mode	1494.99113404	-0.500976085662842	-0.500976085662842	-2.41465529163144e-05	2.41465529163144e-05	0	-0.0132481697021099	3.27825546264648e-05
1	1	Manual Mode	1495.99113404	-0.500973463058472	-0.500973463058472	-2.41217532737778e-05	2.41217532737778e-05	0	-0.0132548701891304	2.90870666503906e-05
1	1	Manual Mode	1496.99113404	-0.500974118709564	-0.500974118709564	-2.40990185604804e-05	2.40990185604804e-05	0	-0.0132615643609527	3.60012054443359e-05
1	1	Manual Mode	1497.99113404	-0.500965714454651	-0.500965714454651	-2.41365750521272e-05	2.41365750521272e-05	0	-0.0132682689651339	3.04579734802246e-05
1	1	Manual Mode	1498.99113404	-0.500988483428955	-0.500988483428955	-2.41032351144616e-05	2.41032351144616e-05	0	-0.0132749643082212	2.17556953430176e-05
1	1	Manual Mode	1499.99113418	-0.500985562801361	-0.500985562801361	-2.40648431934279e-05	2.40648431934279e-05	0	-0.0132816489878219	2.37822532653809e-05
1	1	Manual Mode	1500.99113404	-0.500973284244537	-0.500973284244537	-2.40445170388159e-05	2.40445170388159e-05	0	-0.0132883280193976	2.84910202026367e-05
1	1	Manual Mode	1501.99113407	-0.500970721244812	-0.500970721244812	-2.40390504933181e-05	2.40390504933181e-05	0	-0.0132950055336239	2.92062759399414e-05
1	1	Manual Mode	1502.99113411	-0.500963032245636	-0.500963032245636	-2.40807920133088e-05	2.40807920133088e-05	0	-0.013301694642784	1.87158584594727e-05
1	1	Manual Mode	1503.99113404	-0.500959932804108	-0.500959932804108	-2.41299861939436e-05	2.41299861939436e-05	0	-0.0133083974162576	3.14116477966309e-05
1	1	Manual Mode	1504.99113411	-0.500964164733887	-0.500964164733887	-2.41874038370531e-05	2.41874038370531e-05	0	-0.013315116140016	8.46385955810547e-06
1	1	Manual Mode	1505.99113405	-0.500969171524048	-0.500969171524048	-2.42089074742161e-05	2.42089074742161e-05	0	-0.0133218408361331	2.36034393310547e-05
1	1	Manual Mode	1506.99113404	-0.500979661941528	-0.500979661941528	-2.42233414872275e-05	2.42233414872275e-05	0	-0.0133285695420345	1.68681144714355e-05
1	1	Manual Mode	1507.99113418	-0.500971913337708	-0.500971913337708	-2.42183226057785e-05	2.42183226057785e-05	0	-0.0133352968548113	6.49690628051758e-06
1	1	Manual Mode	1508.99113404	-0.500967085361481	-0.500967085361481	-2.41742340020951e-05	2.41742340020951e-05	0	-0.0133420119188717	-1.31726264953613e-05
1	1	Manual Mode	1509.99113404	-0.500970423221588	-0.500970423221588	-2.41571739035014e-05	2.41571739035014e-05	0	-0.0133487222449561	6.25848770141602e-06
1	1	Manual Mode	1510.99113404	-0.500962197780609	-0.500962197780609	-2.41577397886899e-05	2.41577397886899e-05	0	-0.0133554327282307	7.27176666259766e-06
1	1	Manual Mode	1511.99113408	-0.500952124595642	-0.500952124595642	-2.41866456454774e-05	2.41866456454774e-05	0	-0.0133621512411787	1.32918357849121e-05
1	1	Manual Mode	1512.99113404	-0.500957071781158	-0.500957071781158	-2.41878404671289e-05	2.41878404671289e-05	0	-0.0133688700854842	2.98023223876953e-07
1	1	Manual Mode	1513.99113411	-0.500959455966949	-0.500959455966949	-2.42215461021865e-05	2.42215461021865e-05	0	-0.0133755982932058	1.19209289550781e-07
1	1	Manual Mode	1514.99113411	-0.500962018966675	-0.500962018966675	-2.42212938970886e-05	2.42212938970886e-05	0	-0.0133823264303994	8.76188278198242e-06
1	1	Manual Mode	1515.99113405	-0.500962793827057	-0.500962793827057	-2.42103009073822e-05	2.42103009073822e-05	0	-0.0133890515135813	2.84314155578613e-05
1	1	Manual Mode	1516.99113405	-0.500969409942627	-0.500969409942627	-2.41916282724435e-05	2.41916282724435e-05	0	-0.0133957714103236	2.49743461608887e-05
1	1	Manual Mode	1517.99113404	-0.500962257385254	-0.500962257385254	-2.41711775915644e-05	2.41711775915644e-05	0	-0.0134024856262541	1.93119049072266e-05
1	1	Manual Mode	1518.99113404	-0.500976383686066	-0.500976383686066	-2.416713600487e-05	2.416713600487e-05	0	-0.0134091987195888	2.29477882385254e-05
1	1	Manual Mode	1519.99113404	-0.500971376895905	-0.500971376895905	-2.41621754458499e-05	2.41621754458499e-05	0	-0.0134159104349904	2.13384628295898e-05
1	1	Manual Mode	1520.99113407	-0.500973761081696	-0.500973761081696	-2.41333153012364e-05	2.41333153012364e-05	0	-0.0134226141338863	7.33137130737305e-06
1	1	Manual Mode	1521.99113417	-0.500973284244537	-0.500973284244537	-2.41216224423832e-05	2.41216224423832e-05	0	-0.0134293145852348	7.68899917602539e-06
1	1	Manual Mode	1522.99113405	-0.500967502593994	-0.500967502593994	-2.41100588386427e-05	2.41100588386427e-05	0	-0.0134360118229974	9.00030136108398e-06
1	1	Manual Mode	1523.99113411	-0.500971972942352	-0.500971972942352	-2.40892897488275e-05	2.40892897488275e-05	0	-0.0134427032927736	1.93119049072266e-05
1	1	Manual Mode	1524.99113404	-0.50098580121994	-0.50098580121994	-2.40782447418196e-05	2.40782447418196e-05	0	-0.0134493916936226	2.83718109130859e-05
1	1	Manual Mode	1525.99113411	-0.50097668170929	-0.50097668170929	-2.40845025808122e-05	2.40845025808122e-05	0	-0.0134560818336967	2.6404857635498e-05
1	1	Manual Mode	1526.99113405	-0.500994622707367	-0.500994622707367	-2.41259430309673e-05	2.41259430309673e-05	0	-0.0134627834841365	2.54511833190918e-05
1	1	Manual Mode	1527.9911354	-0.500984966754913	-0.500984966754913	-2.4151953257974e-05	2.4151953257974e-05	0	-0.0134694923690985	3.10540199279785e-05
1	1	Manual Mode	1528.99113404	-0.500988662242889	-0.500988662242889	-2.41920775127742e-05	2.41920775127742e-05	0	-0.0134762123814906	1.57356262207031e-05
1	1	Manual Mode	1529.99113411	-0.500994324684143	-0.500994324684143	-2.42219133758604e-05	2.42219133758604e-05	0	-0.0134829406912326	3.13520431518555e-05
1	1	Manual Mode	1530.99113404	-0.500984072685242	-0.500984072685242	-2.42236457096268e-05	2.42236457096268e-05	0	-0.0134896694812365	3.15308570861816e-05
1	1	Manual Mode	1531.99113404	-0.500980496406555	-0.500980496406555	-2.42233146904358e-05	2.42233146904358e-05	0	-0.0134963981797617	2.73585319519043e-05
1	1	Manual Mode	1532.99113431	-0.500979244709015	-0.500979244709015	-2.42340207968433e-05	2.42340207968433e-05	0	-0.0135031298540228	3.65972518920898e-05
1	1	Manual Mode	1533.99113411	-0.500977993011475	-0.500977993011475	-2.42289215250193e-05	2.42289215250193e-05	0	-0.0135098601086559	1.88946723937988e-05
1	1	Manual Mode	1534.99113404	-0.500977039337158	-0.500977039337158	-2.41898565316305e-05	2.41898565316305e-05	0	-0.0135165795127777	1.2814998626709e-05
1	1	Manual Mode	1535.99113411	-0.50097668170929	-0.50097668170929	-2.415167898493e-05	2.415167898493e-05	0	-0.0135232883129653	1.15036964416504e-05
1	1	Manual Mode	1536.99113418	-0.500992059707642	-0.500992059707642	-2.4122996960167e-05	2.4122996960167e-05	0	-0.0135299891459233	1.78217887878418e-05
1	1	Manual Mode	1537.99113404	-0.500992178916931	-0.500992178916931	-2.40960803710895e-05	2.40960803710895e-05	0	-0.0135366825006449	8.70227813720703e-06
1	1	Manual Mode	1538.99113404	-0.500977873802185	-0.500977873802185	-2.40556708092722e-05	2.40556708092722e-05	0	-0.0135433646314252	2.288818359375e-05
1	1	Manual Mode	1539.99113407	-0.500978469848633	-0.500978469848633	-2.40378241460293e-05	2.40378241460293e-05	0	-0.0135500418049994	-6.43730163574219e-06
1	1	Manual Mode	1540.9911341	-0.50097393989563	-0.50097393989563	-2.40175468561551e-05	2.40175468561551e-05	0	-0.013556713345993	1.0073184967041e-05
1	1	Manual Mode	1541.99113419	-0.500984132289886	-0.500984132289886	-2.39918266650109e-05	2.39918266650109e-05	0	-0.0135633777428886	1.8000602722168e-05
1	1	Manual Mode	1542.99113404	-0.500974118709564	-0.500974118709564	-2.40363282545422e-05	2.40363282545422e-05	0	-0.0135700544997356	4.0888786315918e-05
1	1	Manual Mode	1543.99113404	-0.500978648662567	-0.500978648662567	-2.40681076731643e-05	2.40681076731643e-05	0	-0.0135767400852003	2.62260437011719e-05
1	1	Manual Mode	1544.99113404	-0.500977635383606	-0.500977635383606	-2.40493278510591e-05	2.40493278510591e-05	0	-0.0135834204540478	9.41753387451172e-06
1	1	Manual Mode	1545.99113404	-0.500973284244537	-0.500973284244537	-2.40232214708587e-05	2.40232214708587e-05	0	-0.0135900935711231	5.54323196411133e-06
1	1	Manual Mode	1546.99113405	-0.500968217849731	-0.500968217849731	-2.40114828998315e-05	2.40114828998315e-05	0	-0.0135967634275508	-2.86102294921875e-06
1	1	Manual Mode	1547.99113407	-0.500967800617218	-0.500967800617218	-2.40315568493456e-05	2.40315568493456e-05	0	-0.0136034388601425	3.75509262084961e-06
1	1	Manual Mode	1548.99113404	-0.500967442989349	-0.500967442989349	-2.40703160440532e-05	2.40703160440532e-05	0	-0.013610125058843	-9.5367431640625e-07
1	1	Manual Mode	1549.99113411	-0.500980198383331	-0.500980198383331	-2.4057456736622e-05	2.4057456736622e-05	0	-0.0136168076861821	-5.60283660888672e-06
1	1	Manual Mode	1550.99113411	-0.500972509384155	-0.500972509384155	-2.40796507852406e-05	2.40796507852406e-05	0	-0.0136234964780669	-1.78813934326172e-05
1	1	Manual Mode	1551.99113404	-0.50097531080246	-0.50097531080246	-2.40691700871394e-05	2.40691700871394e-05	0	-0.0136301823581786	-1.36494636535645e-05
1	1	Manual Mode	1552.99113411	-0.500976860523224	-0.500976860523224	-2.40363976109441e-05	2.40363976109441e-05	0	-0.0136368591357602	-6.79492950439453e-06
1	1	Manual Mode	1553.99113459	-0.500987768173218	-0.500987768173218	-2.40291404092509e-05	2.40291404092509e-05	0	-0.0136435339001889	-3.69548797607422e-06
1	1	Manual Mode	1554.99113404	-0.500986099243164	-0.500986099243164	-2.4046528374472e-05	2.4046528374472e-05	0	-0.0136502134877302	-1.19209289550781e-05
1	1	Manual Mode	1555.99113404	-0.500978529453278	-0.500978529453278	-2.40568829700242e-05	2.40568829700242e-05	0	-0.0136568959552219	-1.41263008117676e-05
1	1	Manual Mode	1556.99113404	-0.500979781150818	-0.500979781150818	-2.40925037875443e-05	2.40925037875443e-05	0	-0.0136635883173851	-4.58955764770508e-06
1	1	Manual Mode	1557.99113404	-0.50098317861557	-0.50098317861557	-2.41446519203887e-05	2.41446519203887e-05	0	-0.0136702951651407	8.2850456237793e-06
1	1	Manual Mode	1558.99113404	-0.50098317861557	-0.50098317861557	-2.41332821993173e-05	2.41332821993173e-05	0	-0.0136769988546406	-2.92062759399414e-06
1	1	Manual Mode	1559.99113404	-0.500990688800812	-0.500990688800812	-2.40989460515148e-05	2.40989460515148e-05	0	-0.0136836930063215	-1.60932540893555e-05
1	1	Manual Mode	1560.99113411	-0.500991106033325	-0.500991106033325	-2.40448449054432e-05	2.40448449054432e-05	0	-0.0136903721303739	3.57627868652344e-07
1	1	Manual Mode	1561.99113404	-0.500986039638519	-0.500986039638519	-2.40166121210108e-05	2.40166121210108e-05	0	-0.0136970434110517	-3.09944152832031e-06
1	1	Manual Mode	1562.99113405	-0.500976264476776	-0.500976264476776	-2.39912749663592e-05	2.39912749663592e-05	0	-0.0137037076541645	1.36494636535645e-05
1	1	Manual Mode	1563.99113404	-0.500979006290436	-0.500979006290436	-2.39669623949179e-05	2.39669623949179e-05	0	-0.0137103651436521	1.2516975402832e-06
1	1	Manual Mode	1564.99113411	-0.500969231128693	-0.500969231128693	-2.39621169044737e-05	2.39621169044737e-05	0	-0.0137170212877026	-8.34465026855469e-06
1	1	Manual Mode	1565.99113405	-0.500963628292084	-0.500963628292084	-2.39423613638958e-05	2.39423613638958e-05	0	-0.013723671943238	2.26497650146484e-06
1	1	Manual Mode	1566.99113404	-0.500969231128693	-0.500969231128693	-2.39252319089002e-05	2.39252319089002e-05	0	-0.013730317840924	-1.72853469848633e-06
1	1	Manual Mode	1567.99113411	-0.500976502895355	-0.500976502895355	-2.39091207319875e-05	2.39091207319875e-05	0	-0.0137369592638144	8.40425491333008e-06
1	1	Manual Mode	1568.99113418	-0.500968635082245	-0.500968635082245	-2.39689595440372e-05	2.39689595440372e-05	0	-0.0137436173085983	8.34465026855469e-06
1	1	Manual Mode	1569.99113404	-0.500975131988525	-0.500975131988525	-2.39871829386451e-05	2.39871829386451e-05	0	-0.0137502804140373	1.19805335998535e-05
1	1	Manual Mode	1570.99113404	-0.500970423221588	-0.500970423221588	-2.39684188793585e-05	2.39684188793585e-05	0	-0.0137569383081704	2.18749046325684e-05
1	1	Manual Mode	1571.99113404	-0.500973165035248	-0.500973165035248	-2.39776826878621e-05	2.39776826878621e-05	0	-0.0137635987755837	6.61611557006836e-06
1	1	Manual Mode	1572.99113404	-0.500970900058746	-0.500970900058746	-2.40600985850229e-05	2.40600985850229e-05	0	-0.0137702821363018	2.34842300415039e-05
1	1	Manual Mode	1573.99113404	-0.500957250595093	-0.500957250595093	-2.40769127836461e-05	2.40769127836461e-05	0	-0.0137769701676306	3.5405158996582e-05
1	1	Manual Mode	1574.99113404	-0.500966012477875	-0.500966012477875	-2.40726142630081e-05	2.40726142630081e-05	0	-0.0137836570049259	2.27093696594238e-05
1	1	Manual Mode	1575.99113404	-0.500967860221863	-0.500967860221863	-2.40615944765101e-05	2.40615944765101e-05	0	-0.0137903407811693	3.03387641906738e-05
1	1	Manual Mode	1576.99113411	-0.500961124897003	-0.500961124897003	-2.40381866908576e-05	2.40381866908576e-05	0	-0.0137970180557175	2.43186950683594e-05
1	1	Manual Mode	1577.99113404	-0.500945270061493	-0.500945270061493	-2.40478981634101e-05	2.40478981634101e-05	0	-0.013803698026962	2.41994857788086e-05
1	1	Manual Mode	1578.99113411	-0.500951886177063	-0.500951886177063	-2.40254771302034e-05	2.40254771302034e-05	0	-0.0138103717710764	4.16040420532227e-05
1	1	Manual Mode	1579.99113404	-0.50095134973526	-0.50095134973526	-2.40249459232159e-05	2.40249459232159e-05	0	-0.0138170453666991	3.35574150085449e-05
1	1	Manual Mode	1580.99113404	-0.500953376293182	-0.500953376293182	-2.40578318917052e-05	2.40578318917052e-05	0	-0.0138237280977801	1.74641609191895e-05
1	1	Manual Mode	1581.99113419	-0.500954747200012	-0.500954747200012	-2.40837302026998e-05	2.40837302026998e-05	0	-0.0138304180238399	2.41994857788086e-05
1	1	Manual Mode	1582.99113404	-0.500967025756836	-0.500967025756836	-2.40558741496324e-05	2.40558741496324e-05	0	-0.0138371002101014	1.60932540893555e-05
1	1	Manual Mode	1583.99113404	-0.500980138778687	-0.500980138778687	-2.40090601546094e-05	2.40090601546094e-05	0	-0.0138437693934776	1.65104866027832e-05
1	1	Manual Mode	1584.99113404	-0.50097382068634	-0.50097382068634	-2.39882879122305e-05	2.39882879122305e-05	0	-0.0138504328067866	2.74181365966797e-05
1	1	Manual Mode	1585.99113404	-0.500979423522949	-0.500979423522949	-2.39828954519802e-05	2.39828954519802e-05	0	-0.0138570947221899	3.10540199279785e-05
1	1	Manual Mode	1586.99113404	-0.500978708267212	-0.500978708267212	-2.39734062351702e-05	2.39734062351702e-05	0	-0.0138637540016997	1.68681144714355e-05
1	1	Manual Mode	1587.99113407	-0.500968515872955	-0.500968515872955	-2.39518159025048e-05	2.39518159025048e-05	0	-0.0138704072840944	7.80820846557617e-06
1	1	Manual Mode	1588.99113404	-0.500981390476227	-0.500981390476227	-2.39381653015789e-05	2.39381653015789e-05	0	-0.0138770567742565	-6.73532485961914e-06
1	1	Manual Mode	1589.99113404	-0.500975906848907	-0.500975906848907	-2.39175160091851e-05	2.39175160091851e-05	0	-0.0138837005287035	-1.2814998626709e-05
1	1	Manual Mode	1590.9911341	-0.500971376895905	-0.500971376895905	-2.39206070979168e-05	2.39206070979168e-05	0	-0.0138903451421849	-8.10623168945313e-06
1	1	Manual Mode	1591.99113459	-0.500977635383606	-0.500977635383606	-2.39444420559538e-05	2.39444420559538e-05	0	-0.0138969963793485	-2.20537185668945e-06
1	1	Manual Mode	1592.99113404	-0.500978291034698	-0.500978291034698	-2.39299434153861e-05	2.39299434153861e-05	0	-0.0139036435821968	1.19209289550781e-06
1	1	Manual Mode	1593.99113404	-0.500982463359833	-0.500982463359833	-2.39209995921004e-05	2.39209995921004e-05	0	-0.0139102883043057	4.58955764770508e-06
1	1	Manual Mode	1594.99113404	-0.500990271568298	-0.500990271568298	-2.39557077424224e-05	2.39557077424224e-05	0	-0.0139169426675675	1.04308128356934e-05
1	1	Manual Mode	1595.99113418	-0.500989079475403	-0.500989079475403	-2.39955277748232e-05	2.39955277748232e-05	0	-0.0139236080928825	2.92062759399414e-06
1	1	Manual Mode	1596.99113404	-0.500985085964203	-0.500985085964203	-2.39912324067489e-05	2.39912324067489e-05	0	-0.0139302723231736	4.88758087158203e-06
1	1	Manual Mode	1597.99113411	-0.500981092453003	-0.500981092453003	-2.39656729963547e-05	2.39656729963547e-05	0	-0.0139369294550275	1.91926956176758e-05
1	1	Manual Mode	1598.9911341	-0.500973880290985	-0.500973880290985	-2.3964011595272e-05	2.3964011595272e-05	0	-0.0139435861248485	2.44975090026855e-05
1	1	Manual Mode	1599.99113418	-0.500977635383606	-0.500977635383606	-2.3924090680832e-05	2.3924090680832e-05	0	-0.0139502317061248	4.29153442382813e-05
1	1	Manual Mode	1600.99113418	-0.50096994638443	-0.50096994638443	-2.38730286061906e-05	2.38730286061906e-05	0	-0.0139568631029599	4.23789024353027e-05
1	1	Manual Mode	1601.99113411	-0.500958859920502	-0.500958859920502	-2.38429137412149e-05	2.38429137412149e-05	0	-0.0139634861340911	3.6776065826416e-05
1	1	Manual Mode	1602.99113411	-0.500957071781158	-0.500957071781158	-2.38530098265417e-05	2.38530098265417e-05	0	-0.013970111970154	2.98023223876953e-05
1	1	Manual Mode	1603.99113418	-0.500970542430878	-0.500970542430878	-2.38596239052352e-05	2.38596239052352e-05	0	-0.0139767396439249	1.53779983520508e-05
1	1	Manual Mode	1604.99113404	-0.500979006290436	-0.500979006290436	-2.39338557469678e-05	2.39338557469678e-05	0	-0.0139833879362572	9.29832458496094e-06
1	1	Manual Mode	1605.99113404	-0.500968456268311	-0.500968456268311	-2.40230796054911e-05	2.40230796054911e-05	0	-0.0139900610139254	1.76429748535156e-05
1	1	Manual Mode	1606.99113404	-0.500977039337158	-0.500977039337158	-2.41445021736118e-05	2.41445021736118e-05	0	-0.0139967678200847	1.28746032714844e-05
1	1	Manual Mode	1607.99113404	-0.500976979732513	-0.500976979732513	-2.43452968386176e-05	2.43452968386176e-05	0	-0.0140035304025399	1.31726264953613e-05
1	1	Manual Mode	1608.99113407	-0.500979840755463	-0.500979840755463	-2.4436439032167e-05	2.4436439032167e-05	0	-0.0140103183024747	1.12056732177734e-05
1	1	Manual Mode	1609.99113404	-0.50097393989563	-0.50097393989563	-2.44807325524925e-05	2.44807325524925e-05	0	-0.0140171185057575	1.36494636535645e-05
1	1	Manual Mode	1610.99113404	-0.500973105430603	-0.500973105430603	-2.45561371479306e-05	2.45561371479306e-05	0	-0.0140239396549653	7.15255737304688e-07
1	1	Manual Mode	1611.99113404	-0.500977873802185	-0.500977873802185	-2.45761890294986e-05	2.45761890294986e-05	0	-0.0140307663741401	-3.09944152832031e-06
1	1	Manual Mode	1612.99113411	-0.500977396965027	-0.500977396965027	-2.46139614717605e-05	2.46139614717605e-05	0	-0.0140376035861387	5.54323196411133e-06
1	1	Manual Mode	1613.99113411	-0.500974893569946	-0.500974893569946	-2.46627663107753e-05	2.46627663107753e-05	0	-0.0140444543545583	1.75237655639648e-05
1	1	Manual Mode	1614.99113403	-0.500974714756012	-0.500974714756012	-2.46966421842741e-05	2.46966421842741e-05	0	-0.014051314532394	3.10540199279785e-05
1	1	Manual Mode	1615.99113412	-0.500968396663666	-0.500968396663666	-2.46906964490902e-05	2.46906964490902e-05	0	-0.0140581730598027	2.16960906982422e-05
1	1	Manual Mode	1616.99113411	-0.500966846942902	-0.500966846942902	-2.47054867018024e-05	2.47054867018024e-05	0	-0.014065035694929	1.91926956176758e-05
1	1	Manual Mode	1617.99113404	-0.500972747802734	-0.500972747802734	-2.47843086763176e-05	2.47843086763176e-05	0	-0.014071920224635	1.84178352355957e-05
1	1	Manual Mode	1618.99113411	-0.500975072383881	-0.500975072383881	-2.49048075432671e-05	2.49048075432671e-05	0	-0.0140788382272146	9.29832458496094e-06
1	1	Manual Mode	1619.9911341	-0.500961899757385	-0.500961899757385	-2.50269504721988e-05	2.50269504721988e-05	0	-0.0140857901578318	6.61611557006836e-06
1	1	Manual Mode	1620.99113404	-0.500963866710663	-0.500963866710663	-2.51451117131468e-05	2.51451117131468e-05	0	-0.0140927749106664	1.31130218505859e-05
1	1	Manual Mode	1621.99113404	-0.500967860221863	-0.500967860221863	-2.53392607738218e-05	2.53392607738218e-05	0	-0.0140998135942146	1.91330909729004e-05
1	1	Manual Mode	1622.99113404	-0.50096070766449	-0.50096070766449	-2.54250641007043e-05	2.54250641007043e-05	0	-0.0141068761120204	2.63452529907227e-05
1	1	Manual Mode	1623.99113407	-0.500947654247284	-0.500947654247284	-2.54935708867138e-05	2.54935708867138e-05	0	-0.0141139576597014	3.46899032592773e-05
1	1	Manual Mode	1624.99113404	-0.500945150852203	-0.500945150852203	-2.54698289293066e-05	2.54698289293066e-05	0	-0.0141210326119695	3.87430191040039e-05
1	1	Manual Mode	1625.99113404	-0.500944852828979	-0.500944852828979	-2.54607227489891e-05	2.54607227489891e-05	0	-0.0141281050349553	3.14116477966309e-05
1	1	Manual Mode	1626.99113404	-0.500958442687988	-0.500958442687988	-2.54450466258704e-05	2.54450466258704e-05	0	-0.0141351731034625	3.65972518920898e-05
1	1	Manual Mode	1627.99113404	-0.500957012176514	-0.500957012176514	-2.54131915457188e-05	2.54131915457188e-05	0	-0.0141422323233363	3.0517578125e-05
1	1	Manual Mode	1628.99113404	-0.50095522403717	-0.50095522403717	-2.53622019800431e-05	2.53622019800431e-05	0	-0.0141492773794419	2.11000442504883e-05
1	1	Manual Mode	1629.99113411	-0.500958323478699	-0.500958323478699	-2.53095021485469e-05	2.53095021485469e-05	0	-0.0141563077971975	1.78813934326172e-05
1	1	Manual Mode	1630.99113404	-0.500949621200562	-0.500949621200562	-2.52369616572523e-05	2.52369616572523e-05	0	-0.0141633180638338	1.53779983520508e-05
1	1	Manual Mode	1631.99113404	-0.500963509082794	-0.500963509082794	-2.51783523450551e-05	2.51783523450551e-05	0	-0.0141703120505963	1.58548355102539e-05
1	1	Manual Mode	1632.99113404	-0.500956177711487	-0.500956177711487	-2.51123014061868e-05	2.51123014061868e-05	0	-0.0141772876898758	1.8000602722168e-05
1	1	Manual Mode	1633.99113404	-0.500968456268311	-0.500968456268311	-2.50783073115484e-05	2.50783073115484e-05	0	-0.0141842538863512	-6.9737434387207e-06
1	1	Manual Mode	1634.99113404	-0.50096994638443	-0.50096994638443	-2.50351502904455e-05	2.50351502904455e-05	0	-0.0141912080947652	4.76837158203125e-07
1	1	Manual Mode	1635.99113404	-0.500960409641266	-0.500960409641266	-2.5025508174295e-05	2.5025508174295e-05	0	-0.0141981596248137	1.95503234863281e-05
1	1	Manual Mode	1636.99113404	-0.500957906246185	-0.500957906246185	-2.50330617169782e-05	2.50330617169782e-05	0	-0.0142051132530684	3.1888484954834e-05
1	1	Manual Mode	1637.99113405	-0.50095933675766	-0.50095933675766	-2.50717294873378e-05	2.50717294873378e-05	0	-0.0142120776224401	2.74777412414551e-05
1	1	Manual Mode	1638.99113404	-0.500952482223511	-0.500952482223511	-2.50935641436918e-05	2.50935641436918e-05	0	-0.0142190480568547	4.60147857666016e-05
1	1	Manual Mode	1639.99113404	-0.500961184501648	-0.500961184501648	-2.51419701833956e-05	2.51419701833956e-05	0	-0.0142260319374612	2.56896018981934e-05
1	1	Manual Mode	1640.99113404	-0.500963032245636	-0.500963032245636	-2.51976476113293e-05	2.51976476113293e-05	0	-0.0142330312840199	8.52346420288086e-06
1	1	Manual Mode	1641.99113404	-0.500967741012573	-0.500967741012573	-2.52861952449337e-05	2.52861952449337e-05	0	-0.0142400552271435	1.68085098266602e-05
1	1	Manual Mode	1642.99113404	-0.500959753990173	-0.500959753990173	-2.51929581727895e-05	2.51929581727895e-05	0	-0.0142470532710804	2.44379043579102e-06
1	1	Manual Mode	1643.99113404	-0.500973999500275	-0.500973999500275	-2.51380610043775e-05	2.51380610043775e-05	0	-0.0142540360658038	1.16825103759766e-05
1	1	Manual Mode	1644.99113404	-0.500968456268311	-0.500968456268311	-2.50964187901441e-05	2.50964187901441e-05	0	-0.0142610072932455	1.29342079162598e-05
1	1	Manual Mode	1645.99113404	-0.500963687896729	-0.500963687896729	-2.50548979496141e-05	2.50548979496141e-05	0	-0.0142679669871204	-8.82148742675781e-06
1	1	Manual Mode	1646.99113404	-0.50096732378006	-0.50096732378006	-2.5038882925895e-05	2.5038882925895e-05	0	-0.0142749222323776	-2.50339508056641e-06
1	1	Manual Mode	1647.99113404	-0.500969111919403	-0.500969111919403	-2.50467864031517e-05	2.50467864031517e-05	0	-0.0142818796730452	-8.10623168945313e-06
1	1	Manual Mode	1648.99113404	-0.500966250896454	-0.500966250896454	-2.50601406630875e-05	2.50601406630875e-05	0	-0.0142888408232294	-4.29153442382813e-06
1	1	Manual Mode	1649.99113404	-0.500964939594269	-0.500964939594269	-2.50623726782043e-05	2.50623726782043e-05	0	-0.0142958025934178	-1.09672546386719e-05
1	1	Manual Mode	1650.99113404	-0.500972628593445	-0.500972628593445	-2.4978727281191e-05	2.4978727281191e-05	0	-0.0143027411287736	-2.12192535400391e-05
1	1	Manual Mode	1651.99113404	-0.500966250896454	-0.500966250896454	-2.49099115439366e-05	2.49099115439366e-05	0	-0.014309660548647	-1.74641609191895e-05
1	1	Manual Mode	1652.99113404	-0.500961661338806	-0.500961661338806	-2.48803136994117e-05	2.48803136994117e-05	0	-0.0143165717468968	-5.54323196411133e-06
1	1	Manual Mode	1653.99113404	-0.500946879386902	-0.500946879386902	-2.48582205328322e-05	2.48582205328322e-05	0	-0.0143234768081559	-2.92062759399414e-06
1	1	Manual Mode	1654.99113404	-0.500944554805756	-0.500944554805756	-2.48162488756896e-05	2.48162488756896e-05	0	-0.0143303702106214	-2.26497650146484e-06
1	1	Manual Mode	1655.99113459	-0.500950276851654	-0.500950276851654	-2.47848320018958e-05	2.47848320018958e-05	0	-0.014337254889964	-7.09295272827148e-06
1	1	Manual Mode	1656.99113404	-0.500960528850555	-0.500960528850555	-2.48335517216901e-05	2.48335517216901e-05	0	-0.0143441530949816	1.0073184967041e-05
1	1	Manual Mode	1657.99113404	-0.500969469547272	-0.500969469547272	-2.48290545895375e-05	2.48290545895375e-05	0	-0.0143510500545898	2.62856483459473e-05
1	1	Manual Mode	1658.99113404	-0.500961899757385	-0.500961899757385	-2.47999847994363e-05	2.47999847994363e-05	0	-0.0143579389392563	1.60932540893555e-05
1	1	Manual Mode	1659.99113404	-0.500961482524872	-0.500961482524872	-2.47469634064403e-05	2.47469634064403e-05	0	-0.0143648130957581	2.72989273071289e-05
1	1	Manual Mode	1660.99113405	-0.500955581665039	-0.500955581665039	-2.4701090451689e-05	2.4701090451689e-05	0	-0.0143716745098411	1.83582305908203e-05
1	1	Manual Mode	1661.99113404	-0.50096184015274	-0.50096184015274	-2.4682707852613e-05	2.4682707852613e-05	0	-0.0143785308175094	-6.73532485961914e-06
1	1	Manual Mode	1662.99113404	-0.500953495502472	-0.500953495502472	-2.4666416979568e-05	2.4666416979568e-05	0	-0.0143853826000037	9.59634780883789e-06
1	1	Manual Mode	1663.99113403	-0.500956892967224	-0.500956892967224	-2.45941901683639e-05	2.45941901683639e-05	0	-0.0143922143194266	8.16583633422852e-06
1	1	Manual Mode	1664.99113405	-0.500963985919952	-0.500963985919952	-2.45499612755948e-05	2.45499612755948e-05	0	-0.0143990337532506	-6.31809234619141e-06
1	1	Manual Mode	1665.99113405	-0.500960052013397	-0.500960052013397	-2.45145170016432e-05	2.45145170016432e-05	0	-0.0144058433413066	-4.4703483581543e-06
1	1	Manual Mode	1666.99113404	-0.500957548618317	-0.500957548618317	-2.45095233407041e-05	2.45095233407041e-05	0	-0.0144126515421665	-1.49011611938477e-06
1	1	Manual Mode	1667.99113404	-0.500946521759033	-0.500946521759033	-2.45070375442075e-05	2.45070375442075e-05	0	-0.0144194590525955	3.69548797607422e-06
1	1	Manual Mode	1668.99113404	-0.50095397233963	-0.50095397233963	-2.44704741101338e-05	2.44704741101338e-05	0	-0.014426256406515	5.42402267456055e-06
1	1	Manual Mode	1669.99113405	-0.500954985618591	-0.500954985618591	-2.45240330152448e-05	2.45240330152448e-05	0	-0.0144330686379762	1.22785568237305e-05
1	1	Manual Mode	1670.99113404	-0.500960469245911	-0.500960469245911	-2.45528931598583e-05	2.45528931598583e-05	0	-0.014439888886008	1.46627426147461e-05
1	1	Manual Mode	1671.99113404	-0.500966787338257	-0.500966787338257	-2.45662221992844e-05	2.45662221992844e-05	0	-0.0144467128366189	1.60932540893555e-05
1	1	Manual Mode	1672.99113404	-0.50095921754837	-0.50095921754837	-2.45384717571018e-05	2.45384717571018e-05	0	-0.0144535290787736	6.49690628051758e-06
1	1	Manual Mode	1673.99113404	-0.500960767269135	-0.500960767269135	-2.45479247194289e-05	2.45479247194289e-05	0	-0.0144603479467512	1.3887882232666e-05
1	1	Manual Mode	1674.99113404	-0.5009446144104	-0.5009446144104	-2.44813662178011e-05	2.44813662178011e-05	0	-0.0144671483262562	1.31130218505859e-05
1	1	Manual Mode	1675.99113409	-0.500968813896179	-0.500968813896179	-2.44311553353652e-05	2.44311553353652e-05	0	-0.0144739347586331	1.65700912475586e-05
1	1	Manual Mode	1676.99113404	-0.500965297222137	-0.500965297222137	-2.44063493877011e-05	2.44063493877011e-05	0	-0.0144807142997907	1.29938125610352e-05
1	1	Manual Mode	1677.99113404	-0.500984311103821	-0.500984311103821	-2.43965732875922e-05	2.43965732875922e-05	0	-0.0144874911257039	2.43782997131348e-05
1	1	Manual Mode	1678.99113404	-0.500975608825684	-0.500975608825684	-2.44035940470061e-05	2.44035940470061e-05	0	-0.0144942699018281	3.88622283935547e-05
1	1	Manual Mode	1679.99113404	-0.500964283943176	-0.500964283943176	-2.44163335570157e-05	2.44163335570157e-05	0	-0.0145010522167051	3.53455543518066e-05
1	1	Manual Mode	1680.99113404	-0.500971019268036	-0.500971019268036	-2.43964771343986e-05	2.43964771343986e-05	0	-0.0145078290159091	3.68356704711914e-05
1	1	Manual Mode	1681.99113404	-0.500970065593719	-0.500970065593719	-2.4350607332211e-05	2.4350607332211e-05	0	-0.0145145930735013	5.22732734680176e-05
1	1	Manual Mode	1682.99113404	-0.500948965549469	-0.500948965549469	-2.43041306615065e-05	2.43041306615065e-05	0	-0.0145213442209073	4.91142272949219e-05
1	1	Manual Mode	1683.99113404	-0.500947535037994	-0.500947535037994	-2.42672503947786e-05	2.42672503947786e-05	0	-0.0145280851237947	5.32269477844238e-05
1	1	Manual Mode	1684.99113404	-0.500942945480347	-0.500942945480347	-2.42444605116161e-05	2.42444605116161e-05	0	-0.0145348196961591	3.7848949432373e-05
1	1	Manual Mode	1685.99113404	-0.500947713851929	-0.500947713851929	-2.42276368553017e-05	2.42276368553017e-05	0	-0.0145415495952856	2.73585319519043e-05
1	1	Manual Mode	1686.99113404	-0.500949621200562	-0.500949621200562	-2.41938445247417e-05	2.41938445247417e-05	0	-0.0145482701076535	2.90870666503906e-05
1	1	Manual Mode	1687.99113404	-0.500940561294556	-0.500940561294556	-2.41646155301724e-05	2.41646155301724e-05	0	-0.0145549825008564	2.83122062683105e-05
1	1	Manual Mode	1688.99113404	-0.500946581363678	-0.500946581363678	-2.41375523468817e-05	2.41375523468817e-05	0	-0.0145616873765083	3.30805778503418e-05
1	1	Manual Mode	1689.99113407	-0.500944435596466	-0.500944435596466	-2.41277589076724e-05	2.41277589076724e-05	0	-0.0145683895319615	1.86562538146973e-05
1	1	Manual Mode	1690.99113404	-0.500943660736084	-0.500943660736084	-2.41051298052599e-05	2.41051298052599e-05	0	-0.014575085401151	3.93390655517578e-06
1	1	Manual Mode	1691.99113404	-0.500938177108765	-0.500938177108765	-2.41166004083705e-05	2.41166004083705e-05	0	-0.0145817844568199	-1.84774398803711e-06
1	1	Manual Mode	1692.99113404	-0.50093287229538	-0.50093287229538	-2.41256072829306e-05	2.41256072829306e-05	0	-0.0145884860143985	5.00679016113281e-06
1	1	Manual Mode	1693.99113404	-0.500931441783905	-0.500931441783905	-2.41240530690146e-05	2.41240530690146e-05	0	-0.014595187140251	1.04308128356934e-05
1	1	Manual Mode	1694.99113404	-0.500946700572968	-0.500946700572968	-2.41379196205556e-05	2.41379196205556e-05	0	-0.0146018921179234	1.78813934326172e-06
1	1	Manual Mode	1695.99113404	-0.500941753387451	-0.500941753387451	-2.41454983837487e-05	2.41454983837487e-05	0	-0.0146085992008078	-1.01327896118164e-06
1	1	Manual Mode	1696.99113404	-0.500945806503296	-0.500945806503296	-2.40866242561986e-05	2.40866242561986e-05	0	-0.0146152899297678	-1.00135803222656e-05
1	1	Manual Mode	1697.99113404	-0.500943183898926	-0.500943183898926	-2.40463376443666e-05	2.40463376443666e-05	0	-0.0146219694680024	-6.31809234619141e-06
1	1	Manual Mode	1698.99113404	-0.500945508480072	-0.500945508480072	-2.40356299616773e-05	2.40356299616773e-05	0	-0.0146286460318806	6.02006912231445e-06
1	1	Manual Mode	1699.99113417	-0.500940084457397	-0.500940084457397	-2.40359231501036e-05	2.40359231501036e-05	0	-0.0146353226780681	3.24249267578125e-05
1	1	Manual Mode	1700.99113404	-0.500930607318878	-0.500930607318878	-2.40505447406566e-05	2.40505447406566e-05	0	-0.014642003384072	2.13384628295898e-05
1	1	Manual Mode	1701.99113404	-0.500927865505219	-0.500927865505219	-2.41174437191667e-05	2.41174437191667e-05	0	-0.014648702673994	2.03847885131836e-05
1	1	Manual Mode	1702.99113404	-0.500936269760132	-0.500936269760132	-2.41384965397172e-05	2.41384965397172e-05	0	-0.0146554078119217	1.60932540893555e-05
1	1	Manual Mode	1703.99113409	-0.500939249992371	-0.500939249992371	-2.4112650246024e-05	2.4112650246024e-05	0	-0.0146621057706582	1.74641609191895e-05
1	1	Manual Mode	1704.99113404	-0.500932097434998	-0.500932097434998	-2.40783519289862e-05	2.40783519289862e-05	0	-0.0146687942014152	2.62260437011719e-05
1	1	Manual Mode	1705.99113404	-0.500939130783081	-0.500939130783081	-2.40776946194497e-05	2.40776946194497e-05	0	-0.0146754824499206	2.58684158325195e-05
1	1	Manual Mode	1706.99113412	-0.500948667526245	-0.500948667526245	-2.40672107687848e-05	2.40672107687848e-05	0	-0.0146821677867801	1.99079513549805e-05
1	1	Manual Mode	1707.99113411	-0.500939667224884	-0.500939667224884	-2.40987174906448e-05	2.40987174906448e-05	0	-0.014688861874905	1.32918357849121e-05
1	1	Manual Mode	1708.99113407	-0.500941455364227	-0.500941455364227	-2.40362021519932e-05	2.40362021519932e-05	0	-0.0146955385974579	3.03983688354492e-06
1	1	Manual Mode	1709.99113411	-0.500932097434998	-0.500932097434998	-2.39879710795762e-05	2.39879710795762e-05	0	-0.0147022019230244	2.74181365966797e-06
1	1	Manual Mode	1710.99113404	-0.500937044620514	-0.500937044620514	-2.39418254280627e-05	2.39418254280627e-05	0	-0.0147088524296222	-7.51018524169922e-06
1	1	Manual Mode	1711.99113404	-0.500932097434998	-0.500932097434998	-2.39312596107409e-05	2.39312596107409e-05	0	-0.0147155000017363	1.70469284057617e-05
1	1	Manual Mode	1712.99113409	-0.500928401947021	-0.500928401947021	-2.39343853776735e-05	2.39343853776735e-05	0	-0.0147221484424514	-1.2516975402832e-06
1	1	Manual Mode	1713.99113404	-0.500926375389099	-0.500926375389099	-2.39342324783329e-05	2.39342324783329e-05	0	-0.0147287968400296	1.06096267700195e-05
1	1	Manual Mode	1714.99113404	-0.50091564655304	-0.50091564655304	-2.39539927477564e-05	2.39539927477564e-05	0	-0.014735450726904	9.59634780883789e-06
1	1	Manual Mode	1715.99113404	-0.500934660434723	-0.500934660434723	-2.39963931535655e-05	2.39963931535655e-05	0	-0.0147421163916689	2.50339508056641e-05
1	1	Manual Mode	1716.99113404	-0.500939130783081	-0.500939130783081	-2.40746807685294e-05	2.40746807685294e-05	0	-0.0147488038029935	3.7848949432373e-05
1	1	Manual Mode	1717.99113404	-0.500925958156586	-0.500925958156586	-2.40517963084551e-05	2.40517963084551e-05	0	-0.0147554848575236	3.37958335876465e-05
1	1	Manual Mode	1718.99113404	-0.500933945178986	-0.500933945178986	-2.40192066809559e-05	2.40192066809559e-05	0	-0.0147621568593794	2.13980674743652e-05
1	1	Manual Mode	1719.99113404	-0.50093549489975	-0.50093549489975	-2.40528398070479e-05	2.40528398070479e-05	0	-0.0147688382037702	2.37822532653809e-05
1	1	Manual Mode	1720.99113404	-0.500922441482544	-0.500922441482544	-2.40401538906215e-05	2.40401538906215e-05	0	-0.0147755160242954	2.58684158325195e-05
1	1	Manual Mode	1721.99113404	-0.500933468341827	-0.500933468341827	-2.40366797653974e-05	2.40366797653974e-05	0	-0.0147821928797858	1.98483467102051e-05
1	1	Manual Mode	1722.99113404	-0.500929832458496	-0.500929832458496	-2.40379597062695e-05	2.40379597062695e-05	0	-0.0147888700908153	2.8073787689209e-05
1	1	Manual Mode	1723.99113404	-0.500936090946198	-0.500936090946198	-2.40481661313267e-05	2.40481661313267e-05	0	-0.0147955501369629	3.99351119995117e-06
1	1	Manual Mode	1724.99113404	-0.500949680805206	-0.500949680805206	-2.40584844723961e-05	2.40584844723961e-05	0	-0.0148022330493164	1.04308128356934e-05
1	1	Manual Mode	1725.99113406	-0.500961542129517	-0.500961542129517	-2.40621619379804e-05	2.40621619379804e-05	0	-0.0148089169833217	1.88946723937988e-05
1	1	Manual Mode	1726.99113404	-0.500935554504395	-0.500935554504395	-2.40505132150194e-05	2.40505132150194e-05	0	-0.0148155976813034	1.53779983520508e-05
1	1	Manual Mode	1727.99113404	-0.50094074010849	-0.50094074010849	-2.40319020550734e-05	2.40319020550734e-05	0	-0.014822273209652	2.1517276763916e-05
1	1	Manual Mode	1728.99113414	-0.500948309898376	-0.500948309898376	-2.40324931607717e-05	2.40324931607717e-05	0	-0.0148289489028642	1.31726264953613e-05
1	1	Manual Mode	1729.99113404	-0.500968992710114	-0.500968992710114	-2.40620815476055e-05	2.40620815476055e-05	0	-0.0148356328137368	9.05990600585938e-06
1	1	Manual Mode	1730.99113418	-0.500942826271057	-0.500942826271057	-2.40511626431466e-05	2.40511626431466e-05	0	-0.0148423136931841	1.79409980773926e-05
1	1	Manual Mode	1731.99113404	-0.500939130783081	-0.500939130783081	-2.40089151366781e-05	2.40089151366781e-05	0	-0.014848982835344	1.04904174804688e-05
1	1	Manual Mode	1732.99113404	-0.500942528247833	-0.500942528247833	-2.39879695032943e-05	2.39879695032943e-05	0	-0.014855646160206	-3.1590461730957e-06
1	1	Manual Mode	1733.99113404	-0.500945925712585	-0.500945925712585	-2.39838286108425e-05	2.39838286108425e-05	0	-0.0148623083348201	-1.37090682983398e-06
1	1	Manual Mode	1734.99113404	-0.500953078269958	-0.500953078269958	-2.39826763488013e-05	2.39826763488013e-05	0	-0.0148689701893615	-4.23192977905273e-06
1	1	Manual Mode	1735.99113411	-0.500950932502747	-0.500950932502747	-2.39718898520189e-05	2.39718898520189e-05	0	-0.0148756290481198	-5.78165054321289e-06
1	1	Manual Mode	1736.99113418	-0.500958383083344	-0.500958383083344	-2.39468789877127e-05	2.39468789877127e-05	0	-0.0148822809594154	-2.03847885131836e-05
1	1	Manual Mode	1737.99113404	-0.500966131687164	-0.500966131687164	-2.38916460712641e-05	2.38916460712641e-05	0	-0.0148889175268394	-2.45571136474609e-05
1	1	Manual Mode	1738.99113407	-0.500954985618591	-0.500954985618591	-2.38864995109843e-05	2.38864995109843e-05	0	-0.0148955526657915	-1.99675559997559e-05
1	1	Manual Mode	1739.99113417	-0.500947177410126	-0.500947177410126	-2.39016349694243e-05	2.39016349694243e-05	0	-0.0149021920095025	-3.4034252166748e-05
1	1	Manual Mode	1740.99113404	-0.500954151153564	-0.500954151153564	-2.38723429235806e-05	2.38723429235806e-05	0	-0.0149088232150081	-2.52723693847656e-05
1	1	Manual Mode	1741.99113404	-0.500951588153839	-0.500951588153839	-2.38983105909771e-05	2.38983105909771e-05	0	-0.0149154616346167	-1.97291374206543e-05
1	1	Manual Mode	1742.99113419	-0.500958800315857	-0.500958800315857	-2.39230345719844e-05	2.39230345719844e-05	0	-0.0149221069229946	-9.5367431640625e-06
1	1	Manual Mode	1743.99113404	-0.500954627990723	-0.500954627990723	-2.3964605853534e-05	2.3964605853534e-05	0	-0.0149287637569554	-3.39746475219727e-06
1	1	Manual Mode	1744.99113404	-0.500948190689087	-0.500948190689087	-2.40476727551038e-05	2.40476727551038e-05	0	-0.014935443666054	-1.01327896118164e-06
1	1	Manual Mode	1745.99113404	-0.500938534736633	-0.500938534736633	-2.40990327470172e-05	2.40990327470172e-05	0	-0.0149421378418171	7.80820846557617e-06
1	1	Manual Mode	1746.99113404	-0.500936925411224	-0.500936925411224	-2.4159625021797e-05	2.4159625021797e-05	0	-0.0149488488487676	5.12599945068359e-06
1	1	Manual Mode	1747.99113404	-0.500937044620514	-0.500937044620514	-2.41611287946934e-05	2.41611287946934e-05	0	-0.0149555602734328	9.00030136108398e-06
1	1	Manual Mode	1748.99113437	-0.500943064689636	-0.500943064689636	-2.42120253597393e-05	2.42120253597393e-05	0	-0.0149622858382521	7.74860382080078e-07
1	1	Manual Mode	1749.99113404	-0.500937044620514	-0.500937044620514	-2.42477817374996e-05	2.42477817374996e-05	0	-0.0149690213309565	2.14576721191406e-06
1	1	Manual Mode	1750.99113405	-0.500954270362854	-0.500954270362854	-2.42323373278146e-05	2.42323373278146e-05	0	-0.0149757525358371	8.22544097900391e-06
1	1	Manual Mode	1751.99113404	-0.50094074010849	-0.50094074010849	-2.42425358714624e-05	2.42425358714624e-05	0	-0.0149824865735118	3.99351119995117e-06
1	1	Manual Mode	1752.99113404	-0.500944435596466	-0.500944435596466	-2.42405308409338e-05	2.42405308409338e-05	0	-0.014989220054301	1.53779983520508e-05
1	1	Manual Mode	1753.99113404	-0.500944256782532	-0.500944256782532	-2.41546818018774e-05	2.41546818018774e-05	0	-0.0149959296881348	9.5367431640625e-07
1	1	Manual Mode	1754.99113407	-0.500938713550568	-0.500938713550568	-2.41302163310955e-05	2.41302163310955e-05	0	-0.0150026325262057	5.36441802978516e-07
1	1	Manual Mode	1755.99113404	-0.500943064689636	-0.500943064689636	-2.40630541135144e-05	2.40630541135144e-05	0	-0.0150093167077033	-4.94718551635742e-06
1	1	Manual Mode	1756.99113404	-0.500948309898376	-0.500948309898376	-2.40116421042996e-05	2.40116421042996e-05	0	-0.0150159866082879	-1.06096267700195e-05
1	1	Manual Mode	1757.99113404	-0.500948190689087	-0.500948190689087	-2.39863995265596e-05	2.39863995265596e-05	0	-0.0150226494970452	-1.6629695892334e-05
1	1	Manual Mode	1758.99113405	-0.500931918621063	-0.500931918621063	-2.39566235621843e-05	2.39566235621843e-05	0	-0.015029304114768	-1.78813934326172e-07
1	1	Manual Mode	1759.99113417	-0.500953376293182	-0.500953376293182	-2.39864515438611e-05	2.39864515438611e-05	0	-0.0150359670187741	6.02006912231445e-06
1	1	Manual Mode	1760.99113459	-0.50093936920166	-0.50093936920166	-2.40133429124288e-05	2.40133429124288e-05	0	-0.0150426373946069	-9.77516174316406e-06
1	1	Manual Mode	1761.99113407	-0.500949740409851	-0.500949740409851	-2.40007547254779e-05	2.40007547254779e-05	0	-0.0150493042674528	-3.75509262084961e-06
1	1	Manual Mode	1762.99113404	-0.500943005084991	-0.500943005084991	-2.40009438793014e-05	2.40009438793014e-05	0	-0.0150559711961081	6.55651092529297e-06
1	1	Manual Mode	1763.99113404	-0.500942230224609	-0.500942230224609	-2.39384774053876e-05	2.39384774053876e-05	0	-0.0150626207731652	8.58306884765625e-06
1	1	Manual Mode	1764.99113404	-0.500937879085541	-0.500937879085541	-2.39320146497529e-05	2.39320146497529e-05	0	-0.0150692685550123	1.35302543640137e-05
1	1	Manual Mode	1765.99113404	-0.500927686691284	-0.500927686691284	-2.39533874555213e-05	2.39533874555213e-05	0	-0.01507592227375	4.23192977905273e-06
1	1	Manual Mode	1766.99113404	-0.500928997993469	-0.500928997993469	-2.3962411669182e-05	2.3962411669182e-05	0	-0.0150825784992136	-3.27825546264648e-06
1	1	Manual Mode	1767.99113404	-0.500937938690186	-0.500937938690186	-2.39393632757941e-05	2.39393632757941e-05	0	-0.0150892283223458	5.36441802978516e-07
1	1	Manual Mode	1768.99113405	-0.500942885875702	-0.500942885875702	-2.39080851148041e-05	2.39080851148041e-05	0	-0.0150958694571663	-1.79409980773926e-05
1	1	Manual Mode	1769.99113404	-0.500933349132538	-0.500933349132538	-2.39025381789313e-05	2.39025381789313e-05	0	-0.0151025090510385	-7.33137130737305e-06
1	1	Manual Mode	1770.99113405	-0.500941157341003	-0.500941157341003	-2.38409985587524e-05	2.38409985587524e-05	0	-0.0151091315507044	-3.27825546264648e-06
1	1	Manual Mode	1771.99113418	-0.500931739807129	-0.500931739807129	-2.37403545381381e-05	2.37403545381381e-05	0	-0.015115726094489	8.94069671630859e-07
1	1	Manual Mode	1772.99113404	-0.500929355621338	-0.500929355621338	-2.36900806044278e-05	2.36900806044278e-05	0	-0.0151223066715133	-2.86102294921875e-06
1	1	Manual Mode	1773.9911341	-0.500939786434174	-0.500939786434174	-2.37188776977668e-05	2.37188776977668e-05	0	-0.0151288952490469	-1.56164169311523e-05
1	1	Manual Mode	1774.99113589	-0.500919461250305	-0.500919461250305	-2.37775989259762e-05	2.37775989259762e-05	0	-0.0151355001494602	2.08616256713867e-06
1	1	Manual Mode	1775.99113404	-0.500940918922424	-0.500940918922424	-2.38118909378866e-05	2.38118909378866e-05	0	-0.015142114551373	-4.58955764770508e-06
1	1	Manual Mode	1776.99113404	-0.500930607318878	-0.500930607318878	-2.38096100580321e-05	2.38096100580321e-05	0	-0.0151487283319446	-1.06692314147949e-05
1	1	Manual Mode	1777.99113404	-0.500943243503571	-0.500943243503571	-2.38064685282809e-05	2.38064685282809e-05	0	-0.0151553412398692	-1.23977661132813e-05
1	1	Manual Mode	1778.99113404	-0.500933945178986	-0.500933945178986	-2.37765049863639e-05	2.37765049863639e-05	0	-0.0151619458245876	-1.13844871520996e-05
1	1	Manual Mode	1779.99113404	-0.500944554805756	-0.500944554805756	-2.37465792752116e-05	2.37465792752116e-05	0	-0.0151685420966085	-8.10623168945313e-06
1	1	Manual Mode	1780.99113405	-0.500944495201111	-0.500944495201111	-2.37047258392087e-05	2.37047258392087e-05	0	-0.0151751267427408	-5.84125518798828e-06
1	1	Manual Mode	1781.99113411	-0.500941574573517	-0.500941574573517	-2.36881086758183e-05	2.36881086758183e-05	0	-0.0151817067733233	-4.94718551635742e-06
1	1	Manual Mode	1782.99113404	-0.500948309898376	-0.500948309898376	-2.36482397786797e-05	2.36482397786797e-05	0	-0.0151882757283576	-8.2850456237793e-06
1	1	Manual Mode	1783.99113404	-0.50094747543335	-0.50094747543335	-2.36233739323048e-05	2.36233739323048e-05	0	-0.0151948377766721	-8.34465026855469e-07
1	1	Manual Mode	1784.99113404	-0.500951707363129	-0.500951707363129	-2.36092047346463e-05	2.36092047346463e-05	0	-0.0152013958890984	-2.20537185668945e-06
1	1	Manual Mode	1785.99113404	-0.500937223434448	-0.500937223434448	-2.35920327200404e-05	2.35920327200404e-05	0	-0.0152079492315206	-9.35792922973633e-06
1	1	Manual Mode	1786.99113404	-0.500934362411499	-0.500934362411499	-2.36123604509342e-05	2.36123604509342e-05	0	-0.0152145082205348	-1.82986259460449e-05
1	1	Manual Mode	1787.99113404	-0.500936269760132	-0.500936269760132	-2.36960720517857e-05	2.36960720517857e-05	0	-0.0152210904627714	-3.08752059936523e-05
1	1	Manual Mode	1788.99113404	-0.500948488712311	-0.500948488712311	-2.37027208086801e-05	2.37027208086801e-05	0	-0.0152276745518849	-2.2590160369873e-05
1	1	Manual Mode	1789.99113404	-0.500944256782532	-0.500944256782532	-2.37505357426855e-05	2.37505357426855e-05	0	-0.0152342719229245	-1.42455101013184e-05
1	1	Manual Mode	1790.99113404	-0.5009486079216	-0.5009486079216	-2.37997772117762e-05	2.37997772117762e-05	0	-0.01524088297215	-1.50203704833984e-05
1	1	Manual Mode	1791.99113404	-0.500957846641541	-0.500957846641541	-2.38747861604669e-05	2.38747861604669e-05	0	-0.0152475148571946	-1.71661376953125e-05
1	1	Manual Mode	1792.99113405	-0.500947296619415	-0.500947296619415	-2.38852038072936e-05	2.38852038072936e-05	0	-0.0152541496360963	-7.56978988647461e-06
1	1	Manual Mode	1793.99113459	-0.500933051109314	-0.500933051109314	-2.38868667846581e-05	2.38868667846581e-05	0	-0.0152607848804529	-9.05990600585938e-06
1	1	Manual Mode	1794.99113404	-0.500945627689362	-0.500945627689362	-2.39137250513068e-05	2.39137250513068e-05	0	-0.0152674275782025	-1.90138816833496e-05
1	1	Manual Mode	1795.99113405	-0.50093001127243	-0.50093001127243	-2.39303406384153e-05	2.39303406384153e-05	0	-0.015274074895113	-3.19480895996094e-05
1	1	Manual Mode	1796.99113404	-0.500920653343201	-0.500920653343201	-2.39470287344896e-05	2.39470287344896e-05	0	-0.0152807268474727	-3.73721122741699e-05
1	1	Manual Mode	1797.99113404	-0.500935137271881	-0.500935137271881	-2.39661616437319e-05	2.39661616437319e-05	0	-0.015287384114596	-3.63588333129883e-05
1	1	Manual Mode	1798.99113404	-0.50092351436615	-0.50092351436615	-2.40329660453303e-05	2.40329660453303e-05	0	-0.0152940599384975	-3.15308570861816e-05
1	1	Manual Mode	1799.99113404	-0.500932216644287	-0.500932216644287	-2.39992005115619e-05	2.39992005115619e-05	0	-0.015300726383084	-2.92658805847168e-05
1	1	Manual Mode	1800.99113404	-0.500932574272156	-0.500932574272156	-2.39455391481299e-05	2.39455391481299e-05	0	-0.0153073779217363	-2.83122062683105e-05
1	1	Manual Mode	1801.99113404	-0.500929653644562	-0.500929653644562	-2.38828772152651e-05	2.38828772152651e-05	0	-0.0153140120542961	-1.29938125610352e-05
1	1	Manual Mode	1802.99113411	-0.500922858715057	-0.500922858715057	-2.38481674886613e-05	2.38481674886613e-05	0	-0.0153206365457288	-1.16825103759766e-05
1	1	Manual Mode	1803.99113411	-0.500917255878448	-0.500917255878448	-2.38398431441475e-05	2.38398431441475e-05	0	-0.01532725872438	-1.23977661132813e-05
1	1	Manual Mode	1804.99113407	-0.500924348831177	-0.500924348831177	-2.38100860951544e-05	2.38100860951544e-05	0	-0.0153338726369196	-1.13248825073242e-05
1	1	Manual Mode	1805.99113404	-0.500928521156311	-0.500928521156311	-2.37824349587292e-05	2.37824349587292e-05	0	-0.0153404788686544	1.96695327758789e-06
1	1	Manual Mode	1806.99113411	-0.500939667224884	-0.500939667224884	-2.37794163789632e-05	2.37794163789632e-05	0	-0.0153470842625554	-4.23192977905273e-06
1	1	Manual Mode	1807.99113404	-0.500942349433899	-0.500942349433899	-2.37583178462388e-05	2.37583178462388e-05	0	-0.0153536837948285	-4.41074371337891e-06
1	1	Manual Mode	1808.99113404	-0.500949800014496	-0.500949800014496	-2.37717745644957e-05	2.37717745644957e-05	0	-0.0153602870655409	7.33137130737305e-06
1	1	Manual Mode	1809.99113404	-0.500957012176514	-0.500957012176514	-2.38262918489789e-05	2.38262918489789e-05	0	-0.0153669054799434	7.15255737304688e-07
1	1	Manual Mode	1810.9911341	-0.500967442989349	-0.500967442989349	-2.38700462809075e-05	2.38700462809075e-05	0	-0.0153735360487526	1.19209289550781e-05
1	1	Manual Mode	1811.99113408	-0.50095146894455	-0.50095146894455	-2.38412996285881e-05	2.38412996285881e-05	0	-0.0153801586318503	-2.08616256713867e-06
1	1	Manual Mode	1812.99113404	-0.500957846641541	-0.500957846641541	-2.38291843261958e-05	2.38291843261958e-05	0	-0.0153867778494539	-9.47713851928711e-06
1	1	Manual Mode	1813.99113407	-0.500957012176514	-0.500957012176514	-2.38552024346119e-05	2.38552024346119e-05	0	-0.0153934042947734	-2.38418579101563e-07
1	1	Manual Mode	1814.99113404	-0.500962197780609	-0.500962197780609	-2.38474014156763e-05	2.38474014156763e-05	0	-0.0154000285727457	1.54972076416016e-06
1	1	Manual Mode	1815.99113404	-0.500951766967773	-0.500951766967773	-2.38485189995166e-05	2.38485189995166e-05	0	-0.0154066531613567	3.39746475219727e-06
1	1	Manual Mode	1816.99113404	-0.500964760780334	-0.500964760780334	-2.38939427139372e-05	2.38939427139372e-05	0	-0.0154132903676661	2.08616256713867e-06
1	1	Manual Mode	1817.99113404	-0.500961601734161	-0.500961601734161	-2.39729900967586e-05	2.39729900967586e-05	0	-0.0154199495315819	-3.814697265625e-06
1	1	Manual Mode	1818.99113404	-0.500953197479248	-0.500953197479248	-2.40219194620406e-05	2.40219194620406e-05	0	-0.015426622286988	-2.1815299987793e-05
1	1	Manual Mode	1819.99113404	-0.500948309898376	-0.500948309898376	-2.40572833456172e-05	2.40572833456172e-05	0	-0.0154333048656951	-3.38554382324219e-05
1	1	Manual Mode	1820.99113404	-0.500937879085541	-0.500937879085541	-2.40771697175896e-05	2.40771697175896e-05	0	-0.0154399929683945	-3.07559967041016e-05
1	1	Manual Mode	1821.99113404	-0.500950932502747	-0.500950932502747	-2.41278251115106e-05	2.41278251115106e-05	0	-0.0154466951420365	-1.56760215759277e-05
1	1	Manual Mode	1822.99113404	-0.500947713851929	-0.500947713851929	-2.41648582775792e-05	2.41648582775792e-05	0	-0.0154534076026692	-2.3961067199707e-05
1	1	Manual Mode	1823.99113404	-0.500956773757935	-0.500956773757935	-2.41686382014846e-05	2.41686382014846e-05	0	-0.0154601211132807	-1.71065330505371e-05
1	1	Manual Mode	1824.99113418	-0.500946581363678	-0.500946581363678	-2.42124541084058e-05	2.42124541084058e-05	0	-0.0154668467959191	-1.1444091796875e-05
1	1	Manual Mode	1825.99113404	-0.500944018363953	-0.500944018363953	-2.42183557076976e-05	2.42183557076976e-05	0	-0.0154735741160072	-1.00135803222656e-05
1	1	Manual Mode	1826.99113404	-0.500943541526794	-0.500943541526794	-2.41621943612322e-05	2.41621943612322e-05	0	-0.0154802858366631	1.54972076416016e-06
1	1	Manual Mode	1827.99113404	-0.500946760177612	-0.500946760177612	-2.41154103155646e-05	2.41154103155646e-05	0	-0.0154869845617507	1.84178352355957e-05
1	1	Manual Mode	1828.99113404	-0.500956237316132	-0.500956237316132	-2.40731375885863e-05	2.40731375885863e-05	0	-0.0154936715444142	3.814697265625e-06
1	1	Manual Mode	1829.99113404	-0.500941634178162	-0.500941634178162	-2.40953710442515e-05	2.40953710442515e-05	0	-0.0155003647030376	7.98702239990234e-06
1	1	Manual Mode	1830.99113404	-0.500941276550293	-0.500941276550293	-2.41200918726951e-05	2.41200918726951e-05	0	-0.0155070647285578	1.8775463104248e-05
1	1	Manual Mode	1831.99113404	-0.500941753387451	-0.500941753387451	-2.41508388266975e-05	2.41508388266975e-05	0	-0.0155137732948986	1.24573707580566e-05
1	1	Manual Mode	1832.99113404	-0.500949144363403	-0.500949144363403	-2.41470447162554e-05	2.41470447162554e-05	0	-0.0155204808073198	1.52587890625e-05
1	1	Manual Mode	1833.99113418	-0.50095272064209	-0.50095272064209	-2.41012017108595e-05	2.41012017108595e-05	0	-0.0155271755865101	2.89082527160645e-05
1	1	Manual Mode	1834.99113419	-0.500947833061218	-0.500947833061218	-2.41316996123277e-05	2.41316996123277e-05	0	-0.0155338788364694	1.32322311401367e-05
1	1	Manual Mode	1835.99113404	-0.500939011573792	-0.500939011573792	-2.41728011618824e-05	2.41728011618824e-05	0	-0.0155405935024516	8.46385955810547e-06
1	1	Manual Mode	1836.99113404	-0.500940501689911	-0.500940501689911	-2.41423253283602e-05	2.41423253283602e-05	0	-0.0155472997039317	-2.20537185668945e-06
1	1	Manual Mode	1837.99113404	-0.500941753387451	-0.500941753387451	-2.41395920556113e-05	2.41395920556113e-05	0	-0.0155540051461694	-1.16229057312012e-05
1	1	Manual Mode	1838.99113404	-0.500944793224335	-0.500944793224335	-2.41560846927347e-05	2.41560846927347e-05	0	-0.0155607151696951	-1.54972076416016e-05
1	1	Manual Mode	1839.99113404	-0.500946223735809	-0.500946223735809	-2.41650001429468e-05	2.41650001429468e-05	0	-0.0155674276697348	-1.66893005371094e-05
1	1	Manual Mode	1840.99113404	-0.500942885875702	-0.500942885875702	-2.41299846176617e-05	2.41299846176617e-05	0	-0.0155741304432398	-5.42402267456055e-06
1	1	Manual Mode	1841.99113405	-0.500942587852478	-0.500942587852478	-2.41300587029092e-05	2.41300587029092e-05	0	-0.0155808332373909	-1.9371509552002e-05
1	1	Manual Mode	1842.99113418	-0.500945389270782	-0.500945389270782	-2.4112948163296e-05	2.4112948163296e-05	0	-0.0155875312794181	3.814697265625e-06
1	1	Manual Mode	1843.99113404	-0.500929534435272	-0.500929534435272	-2.4117085903184e-05	2.4117085903184e-05	0	-0.0155942304690089	-5.18560409545898e-06
1	1	Manual Mode	1844.99113404	-0.500935792922974	-0.500935792922974	-2.41474387867209e-05	2.41474387867209e-05	0	-0.0156009380908941	-1.68085098266602e-05
1	1	Manual Mode	1845.99113404	-0.500928997993469	-0.500928997993469	-2.42230924346932e-05	2.42230924346932e-05	0	-0.0156076667276815	-2.1815299987793e-05
1	1	Manual Mode	1846.99113404	-0.500927567481995	-0.500927567481995	-2.43017425944854e-05	2.43017425944854e-05	0	-0.0156144172117356	-1.56760215759277e-05
1	1	Manual Mode	1847.99113404	-0.500928282737732	-0.500928282737732	-2.43089052192669e-05	2.43089052192669e-05	0	-0.0156211696854076	-1.66893005371094e-05
1	1	Manual Mode	1848.99113404	-0.500932037830353	-0.500932037830353	-2.4326611593424e-05	2.4326611593424e-05	0	-0.0156279270775169	-1.94907188415527e-05
1	1	Manual Mode	1849.99113404	-0.500936985015869	-0.500936985015869	-2.4350881605255e-05	2.4350881605255e-05	0	-0.0156346912112961	4.64916229248047e-06
1	1	Manual Mode	1850.99113404	-0.500939249992371	-0.500939249992371	-2.43626674647381e-05	2.43626674647381e-05	0	-0.0156414586189252	5.0663948059082e-06
1	1	Manual Mode	1851.9911344	-0.500932335853577	-0.500932335853577	-2.43290091181363e-05	2.43290091181363e-05	0	-0.0156482166794465	-4.94718551635742e-06
1	1	Manual Mode	1852.99113404	-0.500933885574341	-0.500933885574341	-2.4308903642985e-05	2.4308903642985e-05	0	-0.0156549691502497	-9.77516174316406e-06
1	1	Manual Mode	1853.99113411	-0.500940918922424	-0.500940918922424	-2.43017315605124e-05	2.43017315605124e-05	0	-0.0156617196317113	-1.60336494445801e-05
1	1	Manual Mode	1854.99113404	-0.500934481620789	-0.500934481620789	-2.42868814090894e-05	2.42868814090894e-05	0	-0.015668465987186	1.84774398803711e-06
1	1	Manual Mode	1855.99113404	-0.500937819480896	-0.500937819480896	-2.4276288794976e-05	2.4276288794976e-05	0	-0.0156752094007402	0
1	1	Manual Mode	1856.99113404	-0.500944852828979	-0.500944852828979	-2.42593264258577e-05	2.42593264258577e-05	0	-0.0156819481025251	-3.21865081787109e-06
1	1	Manual Mode	1857.99113404	-0.500948071479797	-0.500948071479797	-2.42420629869038e-05	2.42420629869038e-05	0	-0.0156886820089104	-8.34465026855469e-07
1	1	Manual Mode	1858.99113407	-0.50094199180603	-0.50094199180603	-2.42316532214864e-05	2.42316532214864e-05	0	-0.0156954130238961	4.76837158203125e-07
1	1	Manual Mode	1859.99113404	-0.500947535037994	-0.500947535037994	-2.420689613856e-05	2.420689613856e-05	0	-0.0157021371615106	1.60932540893555e-05
1	1	Manual Mode	1860.99113404	-0.500953376293182	-0.500953376293182	-2.41799354135903e-05	2.41799354135903e-05	0	-0.0157088538102366	3.57627868652344e-06
1	1	Manual Mode	1861.99113405	-0.500949680805206	-0.500949680805206	-2.41647558192582e-05	2.41647558192582e-05	0	-0.0157155662424757	4.17232513427734e-07
1	1	Manual Mode	1862.99113404	-0.500943839550018	-0.500943839550018	-2.42072760224888e-05	2.42072760224888e-05	0	-0.0157222904857481	-3.45706939697266e-06
1	1	Manual Mode	1863.99113404	-0.500949025154114	-0.500949025154114	-2.42363867959183e-05	2.42363867959183e-05	0	-0.0157290228154136	9.59634780883789e-06
1	1	Manual Mode	1864.99113404	-0.500947833061218	-0.500947833061218	-2.42408287582058e-05	2.42408287582058e-05	0	-0.0157357563789576	-6.02006912231445e-06
1	1	Manual Mode	1865.99113405	-0.500943183898926	-0.500943183898926	-2.42532939951714e-05	2.42532939951714e-05	0	-0.0157424934051347	2.80141830444336e-06
1	1	Manual Mode	1866.99113404	-0.500955581665039	-0.500955581665039	-2.42154679593262e-05	2.42154679593262e-05	0	-0.015749219923945	5.96046447753906e-06
1	1	Manual Mode	1867.99113404	-0.500941276550293	-0.500941276550293	-2.41972666326643e-05	2.41972666326643e-05	0	-0.0157559413868986	2.08020210266113e-05
1	1	Manual Mode	1868.99113411	-0.500944495201111	-0.500944495201111	-2.41781179606033e-05	2.41781179606033e-05	0	-0.0157626575312466	2.55703926086426e-05
1	1	Manual Mode	1869.99113404	-0.500941455364227	-0.500941455364227	-2.41599591935517e-05	2.41599591935517e-05	0	-0.0157693686305528	1.9371509552002e-05
1	1	Manual Mode	1870.99113404	-0.500943183898926	-0.500943183898926	-2.41553201960315e-05	2.41553201960315e-05	0	-0.0157760784417184	-1.13248825073242e-06
1	1	Manual Mode	1871.99113411	-0.500948905944824	-0.500948905944824	-2.42473561413968e-05	2.42473561413968e-05	0	-0.0157828138188958	-4.4703483581543e-06
1	1	Manual Mode	1872.99113404	-0.500958204269409	-0.500958204269409	-2.43756371118996e-05	2.43756371118996e-05	0	-0.0157895848287307	2.38418579101563e-07
1	1	Manual Mode	1873.99113404	-0.500966548919678	-0.500966548919678	-2.44052113121966e-05	2.44052113121966e-05	0	-0.0157963640540952	1.30534172058105e-05
1	1	Manual Mode	1874.99113404	-0.500957071781158	-0.500957071781158	-2.43418447813395e-05	2.43418447813395e-05	0	-0.0158031256776456	2.08616256713867e-06
1	1	Manual Mode	1875.99113404	-0.500940799713135	-0.500940799713135	-2.42909828944946e-05	2.42909828944946e-05	0	-0.0158098731728941	6.91413879394531e-06
1	1	Manual Mode	1876.99113404	-0.500946581363678	-0.500946581363678	-2.42541609501956e-05	2.42541609501956e-05	0	-0.0158166104398247	6.25848770141602e-06
1	1	Manual Mode	1877.99113403	-0.500952899456024	-0.500952899456024	-2.42073973961921e-05	2.42073973961921e-05	0	-0.0158233347168119	1.2814998626709e-05
1	1	Manual Mode	1878.99113404	-0.50095272064209	-0.50095272064209	-2.41821201402512e-05	2.41821201402512e-05	0	-0.0158300519724736	-1.65700912475586e-05
1	1	Manual Mode	1879.99113404	-0.500951588153839	-0.500951588153839	-2.42066660014081e-05	2.42066660014081e-05	0	-0.0158367760463629	-1.89542770385742e-05
1	1	Manual Mode	1880.99113404	-0.500958144664764	-0.500958144664764	-2.42675593460236e-05	2.42675593460236e-05	0	-0.0158435170350701	-1.2814998626709e-05
1	1	Manual Mode	1881.99113404	-0.500960826873779	-0.500960826873779	-2.42614748980358e-05	2.42614748980358e-05	0	-0.0158502563336529	-1.84774398803711e-06
1	1	Manual Mode	1882.99113411	-0.500957489013672	-0.500957489013672	-2.42276147873557e-05	2.42276147873557e-05	0	-0.0158569862271205	-1.23381614685059e-05
1	1	Manual Mode	1883.99113411	-0.500953912734985	-0.500953912734985	-2.42299240402837e-05	2.42299240402837e-05	0	-0.0158637167615761	-6.85453414916992e-06
1	1	Manual Mode	1884.99113404	-0.500963628292084	-0.500963628292084	-2.42040903568454e-05	2.42040903568454e-05	0	-0.0158704401195379	-1.29342079162598e-05
1	1	Manual Mode	1885.99113404	-0.500951707363129	-0.500951707363129	-2.415673254458e-05	2.415673254458e-05	0	-0.0158771503230225	-7.39097595214844e-06
1	1	Manual Mode	1886.99113406	-0.500951170921326	-0.500951170921326	-2.4126174744401e-05	2.4126174744401e-05	0	-0.0158838520383634	-6.02006912231445e-06
1	1	Manual Mode	1887.99113404	-0.500940918922424	-0.500940918922424	-2.41252762637396e-05	2.41252762637396e-05	0	-0.0158905535038581	8.76188278198242e-06
1	1	Manual Mode	1888.99113404	-0.500934362411499	-0.500934362411499	-2.40958896409841e-05	2.40958896409841e-05	0	-0.0158972468065362	9.83476638793945e-06
1	1	Manual Mode	1889.99113404	-0.500934839248657	-0.500934839248657	-2.41272340058123e-05	2.41272340058123e-05	0	-0.0159039488159823	2.13980674743652e-05
1	1	Manual Mode	1890.99113404	-0.500934958457947	-0.500934958457947	-2.41897004797262e-05	2.41897004797262e-05	0	-0.0159106681772266	4.0888786315918e-05
1	1	Manual Mode	1891.99113411	-0.500933825969696	-0.500933825969696	-2.43140754237746e-05	2.43140754237746e-05	0	-0.0159174220875393	4.23192977905273e-05
1	1	Manual Mode	1892.99113411	-0.500936388969421	-0.500936388969421	-2.43823583777597e-05	2.43823583777597e-05	0	-0.0159241949648665	3.58223915100098e-05
1	1	Manual Mode	1893.99113404	-0.500938713550568	-0.500938713550568	-2.43628818390713e-05	2.43628818390713e-05	0	-0.0159309624315703	2.46167182922363e-05
1	1	Manual Mode	1894.99113404	-0.500944674015045	-0.500944674015045	-2.43084559789362e-05	2.43084559789362e-05	0	-0.0159377147804533	1.10864639282227e-05
1	1	Manual Mode	1895.99113417	-0.500942826271057	-0.500942826271057	-2.4264547071385e-05	2.4264547071385e-05	0	-0.0159444549332938	1.99079513549805e-05
1	1	Manual Mode	1896.99113404	-0.500947773456573	-0.500947773456573	-2.4257597244655e-05	2.4257597244655e-05	0	-0.0159511931538747	3.00407409667969e-05
1	1	Manual Mode	1897.99113408	-0.500950276851654	-0.500950276851654	-2.43098273441562e-05	2.43098273441562e-05	0	-0.0159579458839626	4.01139259338379e-05
1	1	Manual Mode	1898.99113404	-0.500961363315582	-0.500961363315582	-2.43152986184996e-05	2.43152986184996e-05	0	-0.0159647001333087	6.103515625e-05
1	1	Manual Mode	1899.99113404	-0.500955939292908	-0.500955939292908	-2.4296843510458e-05	2.4296843510458e-05	0	-0.0159714492565061	5.10215759277344e-05
1	1	Manual Mode	1900.99113404	-0.500951051712036	-0.500951051712036	-2.42781425024458e-05	2.42781425024458e-05	0	-0.015978193184979	3.4630298614502e-05
1	1	Manual Mode	1901.99113404	-0.500948011875153	-0.500948011875153	-2.42680637562194e-05	2.42680637562194e-05	0	-0.0159849343138001	2.92658805847168e-05
1	1	Manual Mode	1902.99113405	-0.500941574573517	-0.500941574573517	-2.42946698177701e-05	2.42946698177701e-05	0	-0.0159916828332614	2.59280204772949e-05
1	1	Manual Mode	1903.99113404	-0.500938951969147	-0.500938951969147	-2.43610754200574e-05	2.43610754200574e-05	0	-0.0159984497985882	2.58088111877441e-05
1	1	Manual Mode	1904.99113404	-0.500952303409576	-0.500952303409576	-2.44129965683136e-05	2.44129965683136e-05	0	-0.0160052311865239	2.23517417907715e-05
1	1	Manual Mode	1905.99113417	-0.500948548316956	-0.500948548316956	-2.439623281071e-05	2.439623281071e-05	0	-0.0160120079187412	1.96099281311035e-05
1	1	Manual Mode	1906.99113404	-0.500954329967499	-0.500954329967499	-2.43645794946368e-05	2.43645794946368e-05	0	-0.0160187758566098	1.84178352355957e-05
1	1	Manual Mode	1907.99113403	-0.500953853130341	-0.500953853130341	-2.43788921339449e-05	2.43788921339449e-05	0	-0.0160255477710238	3.20076942443848e-05
1	1	Manual Mode	1908.99113404	-0.500932991504669	-0.500932991504669	-2.43718209335114e-05	2.43718209335114e-05	0	-0.0160323177213508	3.39746475219727e-05
1	1	Manual Mode	1909.99113411	-0.500934243202209	-0.500934243202209	-2.43133787071916e-05	2.43133787071916e-05	0	-0.0160390714381311	3.3259391784668e-05
1	1	Manual Mode	1910.99113411	-0.500932991504669	-0.500932991504669	-2.42265712887629e-05	2.42265712887629e-05	0	-0.0160458010412669	4.04715538024902e-05
1	1	Manual Mode	1911.99113404	-0.50092625617981	-0.50092625617981	-2.42212308458141e-05	2.42212308458141e-05	0	-0.0160525291604753	2.96831130981445e-05
1	1	Manual Mode	1912.99113404	-0.500938296318054	-0.500938296318054	-2.4270721367439e-05	2.4270721367439e-05	0	-0.0160592710275218	2.7775764465332e-05
1	1	Manual Mode	1913.99113404	-0.500961363315582	-0.500961363315582	-2.42934056397167e-05	2.42934056397167e-05	0	-0.0160660191957551	1.50203704833984e-05
1	1	Manual Mode	1914.99113404	-0.500943064689636	-0.500943064689636	-2.42800671425994e-05	2.42800671425994e-05	0	-0.0160727636588502	6.25848770141602e-06
1	1	Manual Mode	1915.99113411	-0.500934958457947	-0.500934958457947	-2.42685303356506e-05	2.42685303356506e-05	0	-0.0160795049177487	2.68220901489258e-06
1	1	Manual Mode	1916.99113411	-0.500935018062592	-0.500935018062592	-2.42923416494598e-05	2.42923416494598e-05	0	-0.0160862527904291	6.25848770141602e-06
1	1	Manual Mode	1917.99113404	-0.500934362411499	-0.500934362411499	-2.43112838285968e-05	2.43112838285968e-05	0	-0.0160930059243532	1.12056732177734e-05
1	1	Manual Mode	1918.99113404	-0.500938177108765	-0.500938177108765	-2.43274107683281e-05	2.43274107683281e-05	0	-0.0160997635384555	-1.1742115020752e-05
1	1	Manual Mode	1919.99113404	-0.500931024551392	-0.500931024551392	-2.43499405649834e-05	2.43499405649834e-05	0	-0.0161065274108347	-1.50203704833984e-05
1	1	Manual Mode	1920.99113405	-0.500935077667236	-0.500935077667236	-2.44056306031719e-05	2.44056306031719e-05	0	-0.0161133067527367	-1.25765800476074e-05
1	1	Manual Mode	1921.99113405	-0.500941514968872	-0.500941514968872	-2.44122525632747e-05	2.44122525632747e-05	0	-0.0161200879340043	-4.58955764770508e-06
1	1	Manual Mode	1922.99113403	-0.500928401947021	-0.500928401947021	-2.44814103536932e-05	2.44814103536932e-05	0	-0.0161268883256332	-2.62260437011719e-06
1	1	Manual Mode	1923.99113414	-0.500927031040192	-0.500927031040192	-2.45333882480965e-05	2.45333882480965e-05	0	-0.0161337031564517	-1.13248825073242e-06
1	1	Manual Mode	1924.99113403	-0.500952541828156	-0.500952541828156	-2.45602071076986e-05	2.45602071076986e-05	0	-0.0161405254354534	3.814697265625e-06
1	1	Manual Mode	1925.99113404	-0.500958442687988	-0.500958442687988	-2.45777132940592e-05	2.45777132940592e-05	0	-0.0161473525781033	2.10404396057129e-05
1	1	Manual Mode	1926.99113418	-0.500962018966675	-0.500962018966675	-2.44808476210684e-05	2.44808476210684e-05	0	-0.0161541528145057	2.06828117370605e-05
1	1	Manual Mode	1927.99113404	-0.500960767269135	-0.500960767269135	-2.44365682872797e-05	2.44365682872797e-05	0	-0.0161609407491907	1.65104866027832e-05
1	1	Manual Mode	1928.99113404	-0.500957846641541	-0.500957846641541	-2.44229255677631e-05	2.44229255677631e-05	0	-0.0161677248951818	2.18749046325684e-05
1	1	Manual Mode	1929.99113404	-0.500958383083344	-0.500958383083344	-2.44500423446371e-05	2.44500423446371e-05	0	-0.0161745165736108	2.43782997131348e-05
1	1	Manual Mode	1930.99113404	-0.500964343547821	-0.500964343547821	-2.44625359546762e-05	2.44625359546762e-05	0	-0.0161813117224871	1.82390213012695e-05
1	1	Manual Mode	1931.99113404	-0.500953316688538	-0.500953316688538	-2.44638363872125e-05	2.44638363872125e-05	0	-0.0161881072325947	1.60336494445801e-05
1	1	Manual Mode	1932.99113404	-0.500960171222687	-0.500960171222687	-2.44818769331244e-05	2.44818769331244e-05	0	-0.016194907753965	1.78813934326172e-05
1	1	Manual Mode	1933.99113404	-0.50095409154892	-0.50095409154892	-2.44701241755605e-05	2.44701241755605e-05	0	-0.0162017050106804	7.51018524169922e-06
1	1	Manual Mode	1934.99113408	-0.50095671415329	-0.50095671415329	-2.44789734219344e-05	2.44789734219344e-05	0	-0.0162085047257919	1.82390213012695e-05
1	1	Manual Mode	1935.99113404	-0.500957727432251	-0.500957727432251	-2.44782089252312e-05	2.44782089252312e-05	0	-0.0162153042279991	2.23517417907715e-05
1	1	Manual Mode	1936.99113406	-0.500943303108215	-0.500943303108215	-2.44277663293617e-05	2.44277663293617e-05	0	-0.0162220897187819	8.46385955810547e-06
1	1	Manual Mode	1937.99113408	-0.500930905342102	-0.500930905342102	-2.43784823006607e-05	2.43784823006607e-05	0	-0.0162288615195564	-1.60932540893555e-06
1	1	Manual Mode	1938.99113411	-0.500929534435272	-0.500929534435272	-2.43588638966048e-05	2.43588638966048e-05	0	-0.0162356278708417	-1.15036964416504e-05
1	1	Manual Mode	1939.99113411	-0.500933289527893	-0.500933289527893	-2.43191305597064e-05	2.43191305597064e-05	0	-0.0162423831848861	-6.49690628051758e-06
1	1	Manual Mode	1940.99113404	-0.50091952085495	-0.50091952085495	-2.43042173570089e-05	2.43042173570089e-05	0	-0.0162491343559016	2.44379043579102e-06
1	1	Manual Mode	1941.99113404	-0.500917196273804	-0.500917196273804	-2.43294362905209e-05	2.43294362905209e-05	0	-0.016255892532649	3.33786010742188e-06
1	1	Manual Mode	1942.99113404	-0.500939786434174	-0.500939786434174	-2.44100899045599e-05	2.44100899045599e-05	0	-0.016262673113178	-1.31130218505859e-05
1	1	Manual Mode	1943.99113405	-0.500938713550568	-0.500938713550568	-2.44172052408855e-05	2.44172052408855e-05	0	-0.0162694556702572	-3.33786010742188e-06
1	1	Manual Mode	1944.99113404	-0.500937581062317	-0.500937581062317	-2.44371231384952e-05	2.44371231384952e-05	0	-0.01627624375995	7.09295272827148e-06
1	1	Manual Mode	1945.99113404	-0.500939667224884	-0.500939667224884	-2.44064817953775e-05	2.44064817953775e-05	0	-0.0162830233382265	1.48415565490723e-05
1	1	Manual Mode	1946.99113404	-0.500951051712036	-0.500951051712036	-2.44211790474599e-05	2.44211790474599e-05	0	-0.016289806999073	7.39097595214844e-06
1	1	Manual Mode	1947.99113404	-0.500950753688812	-0.500950753688812	-2.44405405175722e-05	2.44405405175722e-05	0	-0.0162965960381057	7.86781311035156e-06
1	1	Manual Mode	1948.99113404	-0.500953853130341	-0.500953853130341	-2.44717398644691e-05	2.44717398644691e-05	0	-0.0163033937436236	6.55651092529297e-06
1	1	Manual Mode	1949.99113462	-0.500945329666138	-0.500945329666138	-2.44869289164925e-05	2.44869289164925e-05	0	-0.0163101956722677	1.04904174804688e-05
1	1	Manual Mode	1950.99113404	-0.500932395458221	-0.500932395458221	-2.44589956256139e-05	2.44589956256139e-05	0	-0.0163169898337787	1.69873237609863e-05
1	1	Manual Mode	1951.99113404	-0.50094085931778	-0.50094085931778	-2.44292275426478e-05	2.44292275426478e-05	0	-0.0163237757303183	3.11732292175293e-05
1	1	Manual Mode	1952.99113404	-0.500946760177612	-0.500946760177612	-2.44153168552147e-05	2.44153168552147e-05	0	-0.0163305577627781	3.06963920593262e-05
1	1	Manual Mode	1953.99113405	-0.500954151153564	-0.500954151153564	-2.44268111025532e-05	2.44268111025532e-05	0	-0.0163373429881522	1.78813934326172e-05
1	1	Manual Mode	1954.99113448	-0.50094997882843	-0.50094997882843	-2.44666468977726e-05	2.44666468977726e-05	0	-0.0163441392818795	1.60932540893555e-05
1	1	Manual Mode	1955.99113404	-0.500951111316681	-0.500951111316681	-2.45451646498884e-05	2.45451646498884e-05	0	-0.0163509573801712	1.12056732177734e-05
1	1	Manual Mode	1956.99113405	-0.500947713851929	-0.500947713851929	-2.46114236579625e-05	2.46114236579625e-05	0	-0.0163577938868112	1.07884407043457e-05
1	1	Manual Mode	1957.99113411	-0.500946044921875	-0.500946044921875	-2.46568647114836e-05	2.46568647114836e-05	0	-0.0163646430163087	2.32458114624023e-06
1	1	Manual Mode	1958.99113404	-0.500947296619415	-0.500947296619415	-2.47118990164175e-05	2.47118990164175e-05	0	-0.0163715074322216	2.98023223876953e-07
1	1	Manual Mode	1959.99113404	-0.500948190689087	-0.500948190689087	-2.47308254327359e-05	2.47308254327359e-05	0	-0.0163783771059529	1.15633010864258e-05
1	1	Manual Mode	1960.99113448	-0.50095808506012	-0.50095808506012	-2.47826866822814e-05	2.47826866822814e-05	0	-0.0163852611886159	2.78353691101074e-05
1	1	Manual Mode	1961.99113404	-0.500960767269135	-0.500960767269135	-2.48544484903362e-05	2.48544484903362e-05	0	-0.0163921651990477	8.46385955810547e-06
1	1	Manual Mode	1962.99113404	-0.50095123052597	-0.50095123052597	-2.49127378173154e-05	2.49127378173154e-05	0	-0.0163990854039969	6.85453414916992e-06
1	1	Manual Mode	1963.99113404	-0.500940918922424	-0.500940918922424	-2.49661122974485e-05	2.49661122974485e-05	0	-0.0164060204351907	2.00271606445313e-05
1	1	Manual Mode	1964.99113404	-0.500941336154938	-0.500941336154938	-2.50041921146735e-05	2.50041921146735e-05	0	-0.0164129660441114	1.54376029968262e-05
1	1	Manual Mode	1965.99113404	-0.500938296318054	-0.500938296318054	-2.50114508926486e-05	2.50114508926486e-05	0	-0.0164199136693594	2.76565551757813e-05
1	1	Manual Mode	1966.99113404	-0.500939428806305	-0.500939428806305	-2.49673291870461e-05	2.49673291870461e-05	0	-0.016426849038578	3.23653221130371e-05
1	1	Manual Mode	1967.99113407	-0.500925719738007	-0.500925719738007	-2.49279095302383e-05	2.49279095302383e-05	0	-0.0164337734580997	2.05636024475098e-05
1	1	Manual Mode	1968.99113404	-0.500927329063416	-0.500927329063416	-2.49078828691801e-05	2.49078828691801e-05	0	-0.0164406923142447	3.85046005249023e-05
1	1	Manual Mode	1969.99113406	-0.500935554504395	-0.500935554504395	-2.48695886776218e-05	2.48695886776218e-05	0	-0.0164476005334599	4.26769256591797e-05
1	1	Manual Mode	1970.99113404	-0.500951051712036	-0.500951051712036	-2.48437865198208e-05	2.48437865198208e-05	0	-0.016454501585133	5.35845756530762e-05
1	1	Manual Mode	1971.99113418	-0.500945150852203	-0.500945150852203	-2.48608340081596e-05	2.48608340081596e-05	0	-0.0164614073733243	4.98294830322266e-05
1	1	Manual Mode	1972.99113405	-0.500958502292633	-0.500958502292633	-2.49457561934812e-05	2.49457561934812e-05	0	-0.0164683367491439	4.47630882263184e-05
1	1	Manual Mode	1973.99113404	-0.500957727432251	-0.500957727432251	-2.49896383042406e-05	2.49896383042406e-05	0	-0.0164752783152701	1.6629695892334e-05
1	1	Manual Mode	1974.99113411	-0.500948131084442	-0.500948131084442	-2.49871714231264e-05	2.49871714231264e-05	0	-0.0164822191967068	1.78217887878418e-05
1	1	Manual Mode	1975.99113404	-0.500953495502472	-0.500953495502472	-2.49281254808534e-05	2.49281254808534e-05	0	-0.0164891436755223	1.31130218505859e-05
1	1	Manual Mode	1976.99113404	-0.500956356525421	-0.500956356525421	-2.49246324402469e-05	2.49246324402469e-05	0	-0.0164960671845335	1.50799751281738e-05
1	1	Manual Mode	1977.99113405	-0.500949203968048	-0.500949203968048	-2.48900283245279e-05	2.48900283245279e-05	0	-0.0165029810813595	4.82797622680664e-06
1	1	Manual Mode	1978.99113404	-0.500952661037445	-0.500952661037445	-2.48886869086632e-05	2.48886869086632e-05	0	-0.0165098946054316	1.42455101013184e-05
1	1	Manual Mode	1979.99113404	-0.500952839851379	-0.500952839851379	-2.4863904605227e-05	2.4863904605227e-05	0	-0.0165168012455997	2.75373458862305e-05
1	1	Manual Mode	1980.99113404	-0.500957250595093	-0.500957250595093	-2.48116161832969e-05	2.48116161832969e-05	0	-0.0165236933612062	2.87294387817383e-05
1	1	Manual Mode	1981.99113404	-0.500948190689087	-0.500948190689087	-2.47784748571459e-05	2.47784748571459e-05	0	-0.0165305762708888	4.56571578979492e-05
1	1	Manual Mode	1982.99113407	-0.500956237316132	-0.500956237316132	-2.47672060181136e-05	2.47672060181136e-05	0	-0.0165374560505446	3.0517578125e-05
1	1	Manual Mode	1983.99113404	-0.500960946083069	-0.500960946083069	-2.47646918485435e-05	2.47646918485435e-05	0	-0.0165443351314073	2.47955322265625e-05
1	1	Manual Mode	1984.99113419	-0.500957489013672	-0.500957489013672	-2.47859180600988e-05	2.47859180600988e-05	0	-0.0165512201096789	1.97291374206543e-05
1	1	Manual Mode	1985.99113411	-0.500945925712585	-0.500945925712585	-2.48194818297888e-05	2.48194818297888e-05	0	-0.0165581144096357	1.79409980773926e-05
1	1	Manual Mode	1986.99113405	-0.500936985015869	-0.500936985015869	-2.48698992051486e-05	2.48698992051486e-05	0	-0.0165650227145559	1.72257423400879e-05
1	1	Manual Mode	1987.99113404	-0.500950455665588	-0.500950455665588	-2.48647116615404e-05	2.48647116615404e-05	0	-0.0165719295788373	1.25765800476074e-05
1	1	Manual Mode	1988.99113404	-0.500956475734711	-0.500956475734711	-2.48526436476041e-05	2.48526436476041e-05	0	-0.0165788330909616	2.52723693847656e-05
1	1	Manual Mode	1989.99113404	-0.50095522403717	-0.50095522403717	-2.48442105396417e-05	2.48442105396417e-05	0	-0.016585734260556	1.99079513549805e-05
1	1	Manual Mode	1990.99113404	-0.500942647457123	-0.500942647457123	-2.48379069884751e-05	2.48379069884751e-05	0	-0.0165926336791639	-3.1590461730957e-06
1	1	Manual Mode	1991.99113417	-0.500936925411224	-0.500936925411224	-2.48412313669223e-05	2.48412313669223e-05	0	-0.0165995340221073	1.24573707580566e-05
1	1	Manual Mode	1992.99113404	-0.500941872596741	-0.500941872596741	-2.48071253562717e-05	2.48071253562717e-05	0	-0.016606424889366	1.92523002624512e-05
1	1	Manual Mode	1993.99113411	-0.500946044921875	-0.500946044921875	-2.47717472861584e-05	2.47717472861584e-05	0	-0.0166133059307605	5.66244125366211e-06
1	1	Manual Mode	1994.99113404	-0.500944972038269	-0.500944972038269	-2.47709039753621e-05	2.47709039753621e-05	0	-0.0166201867369387	1.67489051818848e-05
1	1	Manual Mode	1995.99113404	-0.500939190387726	-0.500939190387726	-2.47906863127317e-05	2.47906863127317e-05	0	-0.0166270730386922	1.50203704833984e-05
1	1	Manual Mode	1996.99113404	-0.500942230224609	-0.500942230224609	-2.48312235533797e-05	2.48312235533797e-05	0	-0.0166339706007904	7.74860382080078e-06
1	1	Manual Mode	1997.99113404	-0.500949323177338	-0.500949323177338	-2.48667592516793e-05	2.48667592516793e-05	0	-0.0166408780339158	9.35792922973633e-06
1	1	Manual Mode	1998.99113404	-0.500957667827606	-0.500957667827606	-2.48577035123814e-05	2.48577035123814e-05	0	-0.0166477829515582	1.02519989013672e-05
1	1	Manual Mode	1999.99113404	-0.500955283641815	-0.500955283641815	-2.48423063911523e-05	2.48423063911523e-05	0	-0.0166546835922224	1.58548355102539e-05
[truncated: 44,081 more rows]
