# Supplementary material for: Carbon Reduction Powered by Natural Electrochemical Gradients under Submarine Hydrothermal Vent Conditions
Source: J Am Chem Soc. 2025 Jul 29;147(32):28674–83. doi: 10.1021/jacs.5c01948 (PMC12356197; doi:10.1021/jacs.5c01948)
Supplement: Supplementary file 3 [file ja5c01948_si_003.zip › Potentiostat SI/Manual Experiment(2024-06-11 23_14_10).csv]

Step number	Repeats	Step name	Elapsed Time (s)	Working Electrode (V)	Working Electrode vs. NHE (V)	Current (A)	|Current| (A)	Current Density (A/m^2)	Cumulative Charge (mAh)	Counter Electrode (V)
1	1	Manual Mode	1.00794442999995	-0.000598902348428965	-0.000598902348428965	0	0	0	0	-3.60533595085144e-05
1	1	Manual Mode	2.00794442999995	-0.000612590461969376	-0.000612590461969376	0	0	0	0	-2.73976475000381e-05
1	1	Manual Mode	3.24793347999957	-0.50090891122818	-0.50090891122818	-0.0245642068961047	0.0245642068961047	0	-0.00846092988141527	9.65595245361328e-06
1	1	Manual Mode	4.24793337999972	-0.50091415643692	-0.50091415643692	-0.0254679320251948	0.0254679320251948	0	-0.0155353547365279	-1.1444091796875e-05
1	1	Manual Mode	5.2479333299998	-0.50091141462326	-0.50091141462326	-0.0261597861054041	0.0261597861054041	0	-0.0228019616246992	-1.56164169311523e-05
1	1	Manual Mode	6.2479333299998	-0.500901639461517	-0.500901639461517	-0.0302127682312467	0.0302127682312467	0	-0.0311943972444899	-1.58548355102539e-05
1	1	Manual Mode	7.24793339999997	-0.500893115997314	-0.500893115997314	-0.0312020956438534	0.0312020956438534	0	-0.0398616466411581	-3.06963920593262e-05
1	1	Manual Mode	8.24793335999993	-0.500899076461792	-0.500899076461792	-0.031189135651725	0.031189135651725	0	-0.0485252950867577	-3.39150428771973e-05
1	1	Manual Mode	9.24793346999968	-0.500902593135834	-0.500902593135834	-0.0305297444203533	0.0305297444203533	0	-0.0570057805808181	-1.52587890625e-05
1	1	Manual Mode	10.2479333599999	-0.50090616941452	-0.50090616941452	-0.0305075968588411	0.0305075968588411	0	-0.0654801121094329	-1.04904174804688e-05
1	1	Manual Mode	11.2479333399997	-0.500918924808502	-0.500918924808502	-0.0303898780687246	0.0303898780687246	0	-0.0739217447374661	-3.60608100891113e-05
1	1	Manual Mode	12.2479333299998	-0.500913202762604	-0.500913202762604	-0.0290508327312579	0.0290508327312579	0	-0.081991420415453	-2.72989273071289e-05
1	1	Manual Mode	13.2479333299998	-0.500902891159058	-0.500902891159058	-0.0288710168640667	0.0288710168640667	0	-0.0900111473221382	-2.24113464355469e-05
1	1	Manual Mode	14.2479333299998	-0.500920355319977	-0.500920355319977	-0.0286699023059267	0.0286699023059267	0	-0.0979750090737845	-3.04579734802246e-05
1	1	Manual Mode	15.2479333299998	-0.500929057598114	-0.500929057598114	-0.0285349698979439	0.0285349698979439	0	-0.105901389600991	-3.4034252166748e-05
1	1	Manual Mode	16.2479334699997	-0.500932037830353	-0.500932037830353	-0.028706198884702	0.028706198884702	0	-0.113875334851982	-3.10540199279785e-05
1	1	Manual Mode	17.2479333299998	-0.500936627388	-0.500936627388	-0.0284548685875747	0.0284548685875747	0	-0.12177946390862	-3.0517578125e-05
1	1	Manual Mode	18.2479334	-0.500930309295654	-0.500930309295654	-0.0286252946535085	0.0286252946535085	0	-0.12973093520231	-2.43782997131348e-05
1	1	Manual Mode	19.2479333299998	-0.500925600528717	-0.500925600528717	-0.0287570735882902	0.0287570735882902	0	-0.13771901063989	-3.52263450622559e-05
1	1	Manual Mode	20.2479334699997	-0.500939965248108	-0.500939965248108	-0.0287299001879433	0.0287299001879433	0	-0.145699539587147	-3.09944152832031e-05
1	1	Manual Mode	21.2479333299998	-0.500944674015045	-0.500944674015045	-0.0286299007266253	0.0286299007266253	0	-0.153652288675604	-1.75833702087402e-05
1	1	Manual Mode	22.2479333299998	-0.50095123052597	-0.50095123052597	-0.0286907873369515	0.0286907873369515	0	-0.161621951824757	-1.15036964416504e-05
1	1	Manual Mode	23.2479334	-0.50094336271286	-0.50094336271286	-0.0285482394891917	0.0285482394891917	0	-0.169552018904638	-3.58819961547852e-05
1	1	Manual Mode	24.2479333299998	-0.500933170318604	-0.500933170318604	-0.0286562405380511	0.0286562405380511	0	-0.177512085163558	-4.96506690979004e-05
1	1	Manual Mode	25.2479334	-0.500925838947296	-0.500925838947296	-0.0288531535723309	0.0288531535723309	0	-0.185526850605796	-4.45842742919922e-05
1	1	Manual Mode	26.2479333299998	-0.50093412399292	-0.50093412399292	-0.0289441126493465	0.0289441126493465	0	-0.193566881334477	-3.73721122741699e-05
1	1	Manual Mode	27.2479333299998	-0.50094336271286	-0.50094336271286	-0.0290020266419123	0.0290020266419123	0	-0.20162299984612	-3.57627868652344e-05
1	1	Manual Mode	28.2479333299998	-0.500957846641541	-0.500957846641541	-0.029000062253059	0.029000062253059	0	-0.209678572694191	-3.82661819458008e-05
1	1	Manual Mode	29.2479333299998	-0.500953614711761	-0.500953614711761	-0.0289523103402149	0.0289523103402149	0	-0.217720881122029	-3.10540199279785e-05
1	1	Manual Mode	30.2479333299998	-0.500961780548096	-0.500961780548096	-0.0289088702693592	0.0289088702693592	0	-0.225751122863518	-3.33189964294434e-05
1	1	Manual Mode	31.2479333299998	-0.500945746898651	-0.500945746898651	-0.028920031444288	0.028920031444288	0	-0.233784464931375	-7.80820846557617e-06
1	1	Manual Mode	32.2479334699997	-0.50094199180603	-0.50094199180603	-0.0289578541681491	0.0289578541681491	0	-0.241828314437555	-1.01923942565918e-05
1	1	Manual Mode	33.2479333299998	-0.50094872713089	-0.50094872713089	-0.0290269262018066	0.0290269262018066	0	-0.249891348364788	-4.52995300292969e-06
1	1	Manual Mode	34.2479333299998	-0.500952839851379	-0.500952839851379	-0.0288005750627585	0.0288005750627585	0	-0.257891508104443	-6.02006912231445e-06
1	1	Manual Mode	35.2479333299998	-0.500950932502747	-0.500950932502747	-0.028689748457292	0.028689748457292	0	-0.265860882675913	-1.10864639282227e-05
1	1	Manual Mode	36.2479338799999	-0.50095397233963	-0.50095397233963	-0.0286234191970257	0.0286234191970257	0	-0.273811836825888	-1.86562538146973e-05
1	1	Manual Mode	37.2479333299998	-0.500953674316406	-0.500953674316406	-0.0285887927884707	0.0285887927884707	0	-0.281753163788286	-1.23977661132813e-05
1	1	Manual Mode	38.2479333299998	-0.500946521759033	-0.500946521759033	-0.0284360706538776	0.0284360706538776	0	-0.289652072303252	-3.21865081787109e-06
1	1	Manual Mode	39.2479333299998	-0.500952541828156	-0.500952541828156	-0.0284706479889272	0.0284706479889272	0	-0.297560585633509	-2.75373458862305e-05
1	1	Manual Mode	40.2479333299998	-0.50096070766449	-0.50096070766449	-0.0285069292469888	0.0285069292469888	0	-0.305479177091006	-1.49011611938477e-05
1	1	Manual Mode	41.2479333299998	-0.500954449176788	-0.500954449176788	-0.0285274464491225	0.0285274464491225	0	-0.313403467771318	-1.10864639282227e-05
1	1	Manual Mode	42.2479333299998	-0.500956833362579	-0.500956833362579	-0.0285643344562366	0.0285643344562366	0	-0.321338005120272	-1.45435333251953e-05
1	1	Manual Mode	43.2479333299998	-0.500969767570496	-0.500969767570496	-0.0285181485556426	0.0285181485556426	0	-0.329259713052395	-5.78165054321289e-06
1	1	Manual Mode	44.2479333599999	-0.500965178012848	-0.500965178012848	-0.0286155891411834	0.0286155891411834	0	-0.3372084880523	2.02655792236328e-06
1	1	Manual Mode	45.2479333299998	-0.500967621803284	-0.500967621803284	-0.0285374981422712	0.0285374981422712	0	-0.345135570631784	-6.55651092529297e-06
1	1	Manual Mode	46.2479333299998	-0.50095808506012	-0.50095808506012	-0.0285042629755248	0.0285042629755248	0	-0.353053421458318	-2.11596488952637e-05
1	1	Manual Mode	47.2479333299998	-0.500952839851379	-0.500952839851379	-0.0284097827332135	0.0284097827332135	0	-0.3609450277731	-2.8073787689209e-05
1	1	Manual Mode	48.2479334699997	-0.500949323177338	-0.500949323177338	-0.0283374622667996	0.0283374622667996	0	-0.368816546171444	-2.36630439758301e-05
1	1	Manual Mode	49.2479334	-0.500957548618317	-0.500957548618317	-0.0283133012933765	0.0283133012933765	0	-0.376681351535737	-1.84178352355957e-05
1	1	Manual Mode	50.2479333299998	-0.5009486079216	-0.5009486079216	-0.0283522426086594	0.0283522426086594	0	-0.384556973931292	-2.52723693847656e-05
1	1	Manual Mode	51.2479333299998	-0.500962495803833	-0.500962495803833	-0.0282085547807361	0.0282085547807361	0	-0.392392683592608	-3.01599502563477e-05
1	1	Manual Mode	52.2479334	-0.500967800617218	-0.500967800617218	-0.0281523876402886	0.0281523876402886	0	-0.400212791817874	-1.09076499938965e-05
1	1	Manual Mode	53.2479333299998	-0.500950932502747	-0.500950932502747	-0.028135915634375	0.028135915634375	0	-0.408028323391446	-1.54376029968262e-05
1	1	Manual Mode	54.2479333599999	-0.500955581665039	-0.500955581665039	-0.0281645447039463	0.0281645447039463	0	-0.415851808266136	-1.91926956176758e-05
1	1	Manual Mode	55.2479334699997	-0.500960290431976	-0.500960290431976	-0.0277354241916605	0.0277354241916605	0	-0.423556093611289	-1.29938125610352e-05
1	1	Manual Mode	56.2479333299998	-0.500970900058746	-0.500970900058746	-0.0280505034217787	0.0280505034217787	0	-0.431347899026487	-1.27553939819336e-05
1	1	Manual Mode	57.2479333299998	-0.500954210758209	-0.500954210758209	-0.0272731022080718	0.0272731022080718	0	-0.438923760750951	-2.49743461608887e-05
1	1	Manual Mode	58.2479333299998	-0.500963985919952	-0.500963985919952	-0.0273843333474087	0.0273843333474087	0	-0.44653052001412	-3.38554382324219e-05
1	1	Manual Mode	59.2479333299998	-0.500966668128967	-0.500966668128967	-0.0272982530865863	0.0272982530865863	0	-0.454113368093727	-3.09348106384277e-05
1	1	Manual Mode	60.2479334	-0.500952661037445	-0.500952661037445	-0.0272657779364554	0.0272657779364554	0	-0.461687195828468	-2.14576721191406e-05
1	1	Manual Mode	61.2479333699998	-0.500947833061218	-0.500947833061218	-0.0270173435943997	0.0270173435943997	0	-0.469192013268433	-2.41398811340332e-05
1	1	Manual Mode	62.2479333299998	-0.500963151454926	-0.500963151454926	-0.0268038084492945	0.0268038084492945	0	-0.476637515317639	-1.61528587341309e-05
1	1	Manual Mode	63.2479334	-0.500960290431976	-0.500960290431976	-0.0271528705511305	0.0271528705511305	0	-0.484179979887593	-2.11000442504883e-05
1	1	Manual Mode	64.2479333299998	-0.500954151153564	-0.500954151153564	-0.0276797105571338	0.0276797105571338	0	-0.491868787837468	-1.45435333251953e-05
1	1	Manual Mode	65.2479333399997	-0.500943005084991	-0.500943005084991	-0.0272109407533762	0.0272109407533762	0	-0.499427382566769	-2.69412994384766e-05
1	1	Manual Mode	66.2479333299998	-0.500957190990448	-0.500957190990448	-0.0272457694969383	0.0272457694969383	0	-0.506995651795792	-1.37686729431152e-05
1	1	Manual Mode	67.2479333299998	-0.500951886177063	-0.500951886177063	-0.027238969268089	0.027238969268089	0	-0.514562032148039	8.94069671630859e-06
1	1	Manual Mode	68.2479333299998	-0.500960946083069	-0.500960946083069	-0.0272076801444668	0.0272076801444668	0	-0.522119721077058	-1.19805335998535e-05
1	1	Manual Mode	69.2479333399997	-0.500962018966675	-0.500962018966675	-0.027626607952668	0.027626607952668	0	-0.529793778918427	-1.88946723937988e-05
1	1	Manual Mode	70.2479334699997	-0.500966489315033	-0.500966489315033	-0.0276959098209967	0.0276959098209967	0	-0.537487088202168	-8.34465026855469e-06
1	1	Manual Mode	71.2479333299998	-0.5009605884552	-0.5009605884552	-0.0275322319019898	0.0275322319019898	0	-0.545134929326468	-3.69548797607422e-06
1	1	Manual Mode	72.2479334699997	-0.500972747802734	-0.500972747802734	-0.0276837312937183	0.0276837312937183	0	-0.552824855762423	-2.80141830444336e-06
1	1	Manual Mode	73.2479333299998	-0.500962555408478	-0.500962555408478	-0.0276144845751288	0.0276144845751288	0	-0.560495544848285	-7.74860382080078e-07
1	1	Manual Mode	74.2479334	-0.500970125198364	-0.500970125198364	-0.0275925791350342	0.0275925791350342	0	-0.568160150700096	4.17232513427734e-07
1	1	Manual Mode	75.2479333299998	-0.500963985919952	-0.500963985919952	-0.0276673144572195	0.0276673144572195	0	-0.575845515289124	1.53779983520508e-05
1	1	Manual Mode	76.2479333299998	-0.500974714756012	-0.500974714756012	-0.0277831546606527	0.0277831546606527	0	-0.583563058250417	1.01327896118164e-05
1	1	Manual Mode	77.2479333399997	-0.500970900058746	-0.500970900058746	-0.0276730114252451	0.0276730114252451	0	-0.591250005945409	8.94069671630859e-07
1	1	Manual Mode	78.2479333299998	-0.500970542430878	-0.500970542430878	-0.0275301357183327	0.0275301357183327	0	-0.598897265790696	-1.0371208190918e-05
1	1	Manual Mode	79.2479334299996	-0.500966787338257	-0.500966787338257	-0.0276289553733524	0.0276289553733524	0	-0.606571976384098	-7.98702239990234e-06
1	1	Manual Mode	80.2479334299996	-0.500962257385254	-0.500962257385254	-0.0276537353562782	0.0276537353562782	0	-0.614253569538619	-1.46031379699707e-05
1	1	Manual Mode	81.2479333299998	-0.50096732378006	-0.50096732378006	-0.0276814757692484	0.0276814757692484	0	-0.621942867594482	1.96695327758789e-06
1	1	Manual Mode	82.2479333299998	-0.500974118709564	-0.500974118709564	-0.0276753956970304	0.0276753956970304	0	-0.629630477510323	-1.12056732177734e-05
1	1	Manual Mode	83.2479333399997	-0.500972330570221	-0.500972330570221	-0.0277030410820004	0.0277030410820004	0	-0.63732576677672	2.62260437011719e-06
1	1	Manual Mode	84.2479334699997	-0.500965297222137	-0.500965297222137	-0.0276706946987672	0.0276706946987672	0	-0.64501207185893	-4.23192977905273e-06
1	1	Manual Mode	85.2479333299998	-0.500980198383331	-0.500980198383331	-0.0276999765212145	0.0276999765212145	0	-0.65270650870427	-3.33786010742188e-06
1	1	Manual Mode	86.2479333299998	-0.50097793340683	-0.50097793340683	-0.0274766745811157	0.0274766745811157	0	-0.660338918310135	-1.35898590087891e-05
1	1	Manual Mode	87.2479333299998	-0.500973463058472	-0.500973463058472	-0.0274994902231182	0.0274994902231182	0	-0.667977665594335	-1.52587890625e-05
1	1	Manual Mode	88.2479334699997	-0.500965058803558	-0.500965058803558	-0.0274623815187628	0.0274623815187628	0	-0.675606105973083	-1.4185905456543e-05
1	1	Manual Mode	89.2479334699997	-0.50096595287323	-0.50096595287323	-0.0274579838802925	0.0274579838802925	0	-0.683233323717608	-8.2850456237793e-06
1	1	Manual Mode	90.2479333299998	-0.500966131687164	-0.500966131687164	-0.0274926378971469	0.0274926378971469	0	-0.69087016650877	-2.80141830444336e-06
1	1	Manual Mode	91.2479333299998	-0.500971853733063	-0.500971853733063	-0.0274501232851305	0.0274501232851305	0	-0.698495200754639	-9.65595245361328e-06
1	1	Manual Mode	92.2479334699997	-0.500966191291809	-0.500966191291809	-0.0273974313221007	0.0273974313221007	0	-0.706105599409567	-3.51667404174805e-06
1	1	Manual Mode	93.2479333299998	-0.500968992710114	-0.500968992710114	-0.0273104623106822	0.0273104623106822	0	-0.713691837878239	-1.53183937072754e-05
1	1	Manual Mode	94.2479333299998	-0.500972807407379	-0.500972807407379	-0.027170589817079	0.027170589817079	0	-0.721239223938539	-3.80873680114746e-05
1	1	Manual Mode	95.2479333299998	-0.500970423221588	-0.500970423221588	-0.0270856525882913	0.0270856525882913	0	-0.728763016324175	-2.73585319519043e-05
1	1	Manual Mode	96.2479333399997	-0.50097531080246	-0.50097531080246	-0.0270412379932969	0.0270412379932969	0	-0.736274471397427	-3.09348106384277e-05
1	1	Manual Mode	97.2479333299998	-0.500974595546722	-0.500974595546722	-0.0270107548457271	0.0270107548457271	0	-0.743777458779544	-3.92794609069824e-05
1	1	Manual Mode	98.2479333599999	-0.500969648361206	-0.500969648361206	-0.0269220359272419	0.0269220359272419	0	-0.751255802317018	-2.95639038085938e-05
1	1	Manual Mode	99.2479333299998	-0.500972807407379	-0.500972807407379	-0.0269141171319615	0.0269141171319615	0	-0.7587319457405	-3.34382057189941e-05
1	1	Manual Mode	100.24793333	-0.500971674919128	-0.500971674919128	-0.0269009732659043	0.0269009732659043	0	-0.766204438314362	-2.48551368713379e-05
1	1	Manual Mode	101.24793333	-0.500956594944	-0.500956594944	-0.0268470125421989	0.0268470125421989	0	-0.773661941798306	-4.48226928710938e-05
1	1	Manual Mode	102.24793333	-0.500970721244812	-0.500970721244812	-0.0268308224756319	0.0268308224756319	0	-0.781114948041538	-4.35709953308105e-05
1	1	Manual Mode	103.24793336	-0.500975787639618	-0.500975787639618	-0.0267021264659219	0.0267021264659219	0	-0.788532205615701	-2.67624855041504e-05
1	1	Manual Mode	104.24793333	-0.500976264476776	-0.500976264476776	-0.0267509172163701	0.0267509172163701	0	-0.795963015730657	-2.13980674743652e-05
1	1	Manual Mode	105.24793333	-0.500968337059021	-0.500968337059021	-0.0267371848912267	0.0267371848912267	0	-0.803390011533775	-4.33921813964844e-05
1	1	Manual Mode	106.24793333	-0.500987112522125	-0.500987112522125	-0.0266719190827139	0.0266719190827139	0	-0.81079887794564	-3.61800193786621e-05
1	1	Manual Mode	107.24793333	-0.500979959964752	-0.500979959964752	-0.0265299688627088	0.0265299688627088	0	-0.818168313740837	-3.24845314025879e-05
1	1	Manual Mode	108.2479334	-0.500978887081146	-0.500978887081146	-0.0264380260773135	0.0264380260773135	0	-0.825512210387498	-2.39014625549316e-05
1	1	Manual Mode	109.24793333	-0.500969767570496	-0.500969767570496	-0.026446193089921	0.026446193089921	0	-0.832858374620466	-2.48551368713379e-05
1	1	Manual Mode	110.24793333	-0.500971078872681	-0.500971078872681	-0.0263807709393146	0.0263807709393146	0	-0.840186366548053	-3.18288803100586e-05
1	1	Manual Mode	111.24793334	-0.500970244407654	-0.500970244407654	-0.0263642591522123	0.0263642591522123	0	-0.847509771941345	-2.65836715698242e-05
1	1	Manual Mode	112.24793333	-0.500972330570221	-0.500972330570221	-0.0263041295442098	0.0263041295442098	0	-0.854816474519448	-1.91926956176758e-05
1	1	Manual Mode	113.24793333	-0.500971376895905	-0.500971376895905	-0.0262044855091277	0.0262044855091277	0	-0.862095498271984	-2.90274620056152e-05
1	1	Manual Mode	114.24793333	-0.500969409942627	-0.500969409942627	-0.0262533314310422	0.0262533314310422	0	-0.869388090336162	-4.10079956054688e-05
1	1	Manual Mode	115.24793334	-0.500975728034973	-0.500975728034973	-0.0262092692803494	0.0262092692803494	0	-0.87666844298684	-2.05039978027344e-05
1	1	Manual Mode	116.24793333	-0.500974953174591	-0.500974953174591	-0.0265658487238142	0.0265658487238142	0	-0.884047845336328	-1.9371509552002e-05
1	1	Manual Mode	117.24793333	-0.500966966152191	-0.500966966152191	-0.026492118556658	0.026492118556658	0	-0.891406767157622	-1.70469284057617e-05
1	1	Manual Mode	118.2479334	-0.500980377197266	-0.500980377197266	-0.0264767068924394	0.0264767068924394	0	-0.898761408475904	-2.68816947937012e-05
1	1	Manual Mode	119.24793333	-0.500982403755188	-0.500982403755188	-0.026319338902515	0.026319338902515	0	-0.906072335437058	-1.78217887878418e-05
1	1	Manual Mode	120.24793333	-0.50097781419754	-0.50097781419754	-0.0261399643531558	0.0261399643531558	0	-0.913333436646268	-1.91330909729004e-05
1	1	Manual Mode	121.24793333	-0.500986158847809	-0.500986158847809	-0.0262516766103496	0.0262516766103496	0	-0.920625569038032	-1.90138816833496e-05
1	1	Manual Mode	122.24793333	-0.500980794429779	-0.500980794429779	-0.0261109491416015	0.0261109491416015	0	-0.927878610466255	-1.99079513549805e-05
1	1	Manual Mode	123.2479334	-0.500978648662567	-0.500978648662567	-0.0252675037271043	0.0252675037271043	0	-0.934897361992875	-2.79545783996582e-05
1	1	Manual Mode	124.24793337	-0.500969111919403	-0.500969111919403	-0.0251457995213723	0.0251457995213723	0	-0.941882306094818	-1.30534172058105e-05
1	1	Manual Mode	125.24793333	-0.500971257686615	-0.500971257686615	-0.0251763041752709	0.0251763041752709	0	-0.948875723641546	-1.50799751281738e-05
1	1	Manual Mode	126.2479334	-0.500969409942627	-0.500969409942627	-0.0252820022200693	0.0252820022200693	0	-0.955898502527605	-2.41994857788086e-05
1	1	Manual Mode	127.24793333	-0.500970721244812	-0.500970721244812	-0.0252743025196304	0.0252743025196304	0	-0.962919141624945	-2.80141830444336e-05
1	1	Manual Mode	128.24793333	-0.500968813896179	-0.500968813896179	-0.0252427866207612	0.0252427866207612	0	-0.969931026797379	-1.45435333251953e-05
1	1	Manual Mode	129.24793333	-0.500962853431702	-0.500962853431702	-0.0251847945188329	0.0251847945188329	0	-0.97692680305261	-6.31809234619141e-06
1	1	Manual Mode	130.24793333	-0.500960946083069	-0.500960946083069	-0.0251251031036838	0.0251251031036838	0	-0.983905998359189	2.20537185668945e-06
1	1	Manual Mode	131.24793333	-0.500967502593994	-0.500967502593994	-0.0250836702766547	0.0250836702766547	0	-0.990873684547149	-1.46627426147461e-05
1	1	Manual Mode	132.24793333	-0.500978589057922	-0.500978589057922	-0.0250251510615315	0.0250251510615315	0	-0.997825115397574	-1.2814998626709e-05
1	1	Manual Mode	133.24793347	-0.500980496406555	-0.500980496406555	-0.025013516452415	0.025013516452415	0	-1.00477331538488	-2.45571136474609e-05
1	1	Manual Mode	134.24793333	-0.500971496105194	-0.500971496105194	-0.0249706938950593	0.0249706938950593	0	-1.01170961827354	-2.62260437011719e-05
1	1	Manual Mode	135.24793597	-0.500974595546722	-0.500974595546722	-0.0249349428201541	0.0249349428201541	0	-1.01863600956476	-1.53779983520508e-05
1	1	Manual Mode	136.24793333	-0.50097781419754	-0.50097781419754	-0.0248540002359824	0.0248540002359824	0	-1.02553988029293	-8.16583633422852e-06
1	1	Manual Mode	137.24793334	-0.500982701778412	-0.500982701778412	-0.0248175442826381	0.0248175442826381	0	-1.0324336426626	-2.8073787689209e-05
1	1	Manual Mode	138.2479334	-0.50098329782486	-0.50098329782486	-0.0247923551443946	0.0247923551443946	0	-1.0393204083937	-3.0219554901123e-05
1	1	Manual Mode	139.24793347	-0.500985741615295	-0.500985741615295	-0.0247520286799487	0.0247520286799487	0	-1.04619597239719	1.19209289550781e-06
1	1	Manual Mode	140.2479334	-0.500977635383606	-0.500977635383606	-0.024641307834386	0.024641307834386	0	-1.05304077964983	1.91926956176758e-05
1	1	Manual Mode	141.24793333	-0.500982224941254	-0.500982224941254	-0.0245728303634639	0.0245728303634639	0	-1.0598665653841	2.84314155578613e-05
1	1	Manual Mode	142.2479334	-0.500982642173767	-0.500982642173767	-0.02453311218072	0.02453311218072	0	-1.06668131924467	3.47495079040527e-05
1	1	Manual Mode	143.24793333	-0.50097382068634	-0.50097382068634	-0.0244931289085426	0.0244931289085426	0	-1.07348496568745	2.99215316772461e-05
1	1	Manual Mode	144.24793333	-0.500984609127045	-0.500984609127045	-0.0244639634724379	0.0244639634724379	0	-1.08028051109646	1.1444091796875e-05
1	1	Manual Mode	145.24793347	-0.500983417034149	-0.500983417034149	-0.0244359902051894	0.0244359902051894	0	-1.08706828710375	1.07288360595703e-05
1	1	Manual Mode	146.24793333	-0.500981688499451	-0.500981688499451	-0.0244071006381653	0.0244071006381653	0	-1.09384803633185	6.07967376708984e-06
1	1	Manual Mode	147.2479334	-0.500998377799988	-0.500998377799988	-0.0243858433503873	0.0243858433503873	0	-1.10062188218113	1.18613243103027e-05
1	1	Manual Mode	148.24793333	-0.500993311405182	-0.500993311405182	-0.0243515540145062	0.0243515540145062	0	-1.10738620226721	-7.56978988647461e-06
1	1	Manual Mode	149.2479334	-0.500991344451904	-0.500991344451904	-0.0243130830990707	0.0243130830990707	0	-1.11413983693415	-2.92062759399414e-05
1	1	Manual Mode	150.24793347	-0.501005053520203	-0.501005053520203	-0.0242729803418684	0.0242729803418684	0	-1.12088233194553	-1.90138816833496e-05
1	1	Manual Mode	151.24793333	-0.501004219055176	-0.501004219055176	-0.024242800586822	0.024242800586822	0	-1.12761644227687	-2.2590160369873e-05
1	1	Manual Mode	152.24793349	-0.500997006893158	-0.500997006893158	-0.0242258719973796	0.0242258719973796	0	-1.13434585224174	-1.37686729431152e-05
1	1	Manual Mode	153.24793333	-0.500980257987976	-0.500980257987976	-0.0241943101083945	0.0241943101083945	0	-1.14106649286321	-1.19209289550781e-05
1	1	Manual Mode	154.24793333	-0.500987350940704	-0.500987350940704	-0.024167280772813	0.024167280772813	0	-1.14777962641122	-1.84774398803711e-06
1	1	Manual Mode	155.2479334	-0.500980496406555	-0.500980496406555	-0.0241365448229292	0.0241365448229292	0	-1.15448422266469	2.38418579101563e-07
1	1	Manual Mode	156.24793343	-0.500990092754364	-0.500990092754364	-0.0240873663641855	0.0240873663641855	0	-1.16117515796658	7.74860382080078e-06
1	1	Manual Mode	157.24793333	-0.500979602336884	-0.500979602336884	-0.0239636349299442	0.0239636349299442	0	-1.16783172255924	8.94069671630859e-06
1	1	Manual Mode	158.2479334	-0.500981569290161	-0.500981569290161	-0.0239205717852191	0.0239205717852191	0	-1.17447632629803	2.02059745788574e-05
1	1	Manual Mode	159.24793333	-0.500985682010651	-0.500985682010651	-0.0239179362822811	0.0239179362822811	0	-1.18112019702248	2.05039978027344e-05
1	1	Manual Mode	160.24793333	-0.500986874103546	-0.500986874103546	-0.0238973823234146	0.0238973823234146	0	-1.18775835877899	3.0517578125e-05
1	1	Manual Mode	161.24793333	-0.500983953475952	-0.500983953475952	-0.0238802928115542	0.0238802928115542	0	-1.19439177344886	2.81333923339844e-05
1	1	Manual Mode	162.24793343	-0.500977098941803	-0.500977098941803	-0.0240725017283738	0.0240725017283738	0	-1.2010785801532	2.96235084533691e-05
1	1	Manual Mode	163.24793333	-0.500973999500275	-0.500973999500275	-0.0241546961535576	0.0241546961535576	0	-1.20778821730267	3.29017639160156e-05
1	1	Manual Mode	164.24793333	-0.500981211662292	-0.500981211662292	-0.0241310699618921	0.0241310699618921	0	-1.21449129229209	1.99079513549805e-05
1	1	Manual Mode	165.24793345	-0.500979483127594	-0.500979483127594	-0.0241057030999002	0.0241057030999002	0	-1.22118732173447	1.28746032714844e-05
1	1	Manual Mode	166.24793333	-0.500975728034973	-0.500975728034973	-0.0240697481804642	0.0240697481804642	0	-1.22787336209339	1.84178352355957e-05
1	1	Manual Mode	167.24793333	-0.500979244709015	-0.500979244709015	-0.0239983930676556	0.0239983930676556	0	-1.23453958238996	1.18613243103027e-05
1	1	Manual Mode	168.24793347	-0.50096720457077	-0.50096720457077	-0.0239765197943647	0.0239765197943647	0	-1.2411997277097	4.17232513427734e-06
1	1	Manual Mode	169.24793347	-0.500962853431702	-0.500962853431702	-0.023954620503518	0.023954620503518	0	-1.24785378896068	2.09808349609375e-05
1	1	Manual Mode	170.24793333	-0.500964105129242	-0.500964105129242	-0.023923038754431	0.023923038754431	0	-1.25449907657324	2.13980674743652e-05
1	1	Manual Mode	171.24793334	-0.500956416130066	-0.500956416130066	-0.0238608052646486	0.0238608052646486	0	-1.26112707810192	1.28746032714844e-05
1	1	Manual Mode	172.24793333	-0.500944793224335	-0.500944793224335	-0.0238179244414339	0.0238179244414339	0	-1.26774316815838	8.2850456237793e-06
1	1	Manual Mode	173.24793333	-0.500943839550018	-0.500943839550018	-0.023783314855843	0.023783314855843	0	-1.27434964450722	2.25305557250977e-05
1	1	Manual Mode	174.24793333	-0.500943660736084	-0.500943660736084	-0.0237953570482767	0.0237953570482767	0	-1.28095946590952	1.50203704833984e-05
1	1	Manual Mode	175.24793333	-0.50094336271286	-0.50094336271286	-0.023723421237541	0.023723421237541	0	-1.28754930514217	1.07288360595703e-05
1	1	Manual Mode	176.24793333	-0.500952899456024	-0.500952899456024	-0.023631720537849	0.023631720537849	0	-1.29411367195824	2.10404396057129e-05
1	1	Manual Mode	177.24793333	-0.500959932804108	-0.500959932804108	-0.0234655786931088	0.0234655786931088	0	-1.30063188826188	1.50799751281738e-05
1	1	Manual Mode	178.24793333	-0.500953257083893	-0.500953257083893	-0.0229147861405892	0.0229147861405892	0	-1.30699710663427	2.02059745788574e-05
1	1	Manual Mode	179.24793335	-0.500950157642365	-0.500950157642365	-0.0228405319952875	0.0228405319952875	0	-1.31334169898207	2.64644622802734e-05
1	1	Manual Mode	180.24793339	-0.50096994638443	-0.50096994638443	-0.0228143867103391	0.0228143867103391	0	-1.31967902887733	1.83582305908203e-05
1	1	Manual Mode	181.24793333	-0.500964939594269	-0.500964939594269	-0.0227867796561539	0.0227867796561539	0	-1.32600868951315	2.07424163818359e-05
1	1	Manual Mode	182.24793333	-0.500971019268036	-0.500971019268036	-0.0227456119957685	0.0227456119957685	0	-1.33232691506753	4.20808792114258e-05
1	1	Manual Mode	183.24793333	-0.500974237918854	-0.500974237918854	-0.022670105948563	0.022670105948563	0	-1.33862416671991	4.05311584472656e-05
1	1	Manual Mode	184.24793334	-0.500977694988251	-0.500977694988251	-0.0225454965339546	0.0225454965339546	0	-1.34488680470863	4.52399253845215e-05
1	1	Manual Mode	185.24793333	-0.500979602336884	-0.500979602336884	-0.0225531593742475	0.0225531593742475	0	-1.35115157113883	2.60472297668457e-05
1	1	Manual Mode	186.24793334	-0.500980377197266	-0.500980377197266	-0.0225477289936162	0.0225477289936162	0	-1.35741482925524	2.15768814086914e-05
1	1	Manual Mode	187.24793333	-0.500981688499451	-0.500981688499451	-0.022551204158725	0.022551204158725	0	-1.36367905257003	5.84125518798828e-06
1	1	Manual Mode	188.2479334	-0.500975787639618	-0.500975787639618	-0.0225718669678784	0.0225718669678784	0	-1.36994901605556	2.5629997253418e-05
1	1	Manual Mode	189.24793333	-0.500983655452728	-0.500983655452728	-0.0225629858593941	0.0225629858593941	0	-1.37621651168889	1.15036964416504e-05
1	1	Manual Mode	190.24793333	-0.500989079475403	-0.500989079475403	-0.0225346402715168	0.0225346402715168	0	-1.38247613398653	1.85966491699219e-05
1	1	Manual Mode	191.2479334	-0.50099515914917	-0.50099515914917	-0.0225043455837019	0.0225043455837019	0	-1.3887273415307	1.7702579498291e-05
1	1	Manual Mode	192.24793333	-0.500996351242065	-0.500996351242065	-0.0225029742447032	0.0225029742447032	0	-1.39497816727222	3.57627868652344e-05
1	1	Manual Mode	193.24793333	-0.500979959964752	-0.500979959964752	-0.0225074469110117	0.0225074469110117	0	-1.40123023585862	2.63452529907227e-05
1	1	Manual Mode	194.2479334	-0.500981032848358	-0.500981032848358	-0.0225003876726928	0.0225003876726928	0	-1.40748034398298	1.8775463104248e-05
1	1	Manual Mode	195.24793333	-0.500984251499176	-0.500984251499176	-0.0224881340580833	0.0224881340580833	0	-1.41372704745074	3.01003456115723e-05
1	1	Manual Mode	196.24793334	-0.50098717212677	-0.50098717212677	-0.0224828109438956	0.0224828109438956	0	-1.41997227277538	2.89678573608398e-05
1	1	Manual Mode	197.2479334	-0.500985205173492	-0.500985205173492	-0.022454158857446	0.022454158857446	0	-1.42620953949891	2.12788581848145e-05
1	1	Manual Mode	198.24793333	-0.500982701778412	-0.500982701778412	-0.0224203368967699	0.0224203368967699	0	-1.43243741042317	2.97427177429199e-05
1	1	Manual Mode	199.24793333	-0.50098729133606	-0.50098729133606	-0.0224106927464683	0.0224106927464683	0	-1.43866260285275	3.39746475219727e-05
1	1	Manual Mode	200.24793333	-0.500998973846436	-0.500998973846436	-0.0223913921986564	0.0223913921986564	0	-1.44488243401904	3.27825546264648e-05
1	1	Manual Mode	201.24793336	-0.500995516777039	-0.500995516777039	-0.0223790834116482	0.0223790834116482	0	-1.45109884626432	3.36766242980957e-05
1	1	Manual Mode	202.24793334	-0.50099515914917	-0.50099515914917	-0.0223660682296835	0.0223660682296835	0	-1.45731164287053	3.35574150085449e-05
1	1	Manual Mode	203.24793333	-0.500996351242065	-0.500996351242065	-0.0223569220823068	0.0223569220823068	0	-1.46352189894241	3.30805778503418e-05
1	1	Manual Mode	204.24793333	-0.500995099544525	-0.500995099544525	-0.022340188059439	0.022340188059439	0	-1.4697275067367	2.62260437011719e-05
1	1	Manual Mode	205.24793347	-0.500995934009552	-0.500995934009552	-0.0222368374429715	0.0222368374429715	0	-1.47590440689117	2.6404857635498e-05
1	1	Manual Mode	206.24793334	-0.50100314617157	-0.50100314617157	-0.0221887698776202	0.0221887698776202	0	-1.48206795327814	1.44839286804199e-05
1	1	Manual Mode	207.24793333	-0.501000285148621	-0.501000285148621	-0.0221529360433709	0.0221529360433709	0	-1.48822154656199	2.16364860534668e-05
1	1	Manual Mode	208.24793333	-0.50100314617157	-0.50100314617157	-0.022046762983339	0.022046762983339	0	-1.49434564739069	2.55107879638672e-05
1	1	Manual Mode	209.24793333	-0.500984907150269	-0.500984907150269	-0.0217788702479152	0.0217788702479152	0	-1.50039533357067	2.33650207519531e-05
1	1	Manual Mode	210.24793333	-0.500978291034698	-0.500978291034698	-0.0217246674680665	0.0217246674680665	0	-1.50642996342291	3.3259391784668e-05
1	1	Manual Mode	211.24793333	-0.500983595848083	-0.500983595848083	-0.0216126732657447	0.0216126732657447	0	-1.5124334837745	4.73856925964355e-05
1	1	Manual Mode	212.24793333	-0.500994980335236	-0.500994980335236	-0.0215486071927297	0.0215486071927297	0	-1.51841920799471	4.12464141845703e-05
1	1	Manual Mode	213.24793333	-0.500983595848083	-0.500983595848083	-0.0215219179369337	0.0215219179369337	0	-1.52439751853274	3.65376472473145e-05
1	1	Manual Mode	214.24793336	-0.500980079174042	-0.500980079174042	-0.0215160646406153	0.0215160646406153	0	-1.53037420333444	2.96235084533691e-05
1	1	Manual Mode	215.24793333	-0.500970244407654	-0.500970244407654	-0.0215158654179048	0.0215158654179048	0	-1.53635083243789	3.6776065826416e-05
1	1	Manual Mode	216.2479334	-0.50097382068634	-0.50097382068634	-0.0215107736666552	0.0215107736666552	0	-1.54232604776356	4.1663646697998e-05
1	1	Manual Mode	217.24793333	-0.500972151756287	-0.500972151756287	-0.0215114141889208	0.0215114141889208	0	-1.54830144017554	4.70280647277832e-05
1	1	Manual Mode	218.2479334	-0.500959873199463	-0.500959873199463	-0.021512005643649	0.021512005643649	0	-1.55427699771706	3.79085540771484e-05
1	1	Manual Mode	219.24793333	-0.500955641269684	-0.500955641269684	-0.0215201542850703	0.0215201542850703	0	-1.56025481793336	4.17828559875488e-05
1	1	Manual Mode	220.24793333	-0.500959455966949	-0.500959455966949	-0.0215157872591203	0.0215157872591203	0	-1.56623142550533	3.90410423278809e-05
1	1	Manual Mode	221.24793347	-0.500965774059296	-0.500965774059296	-0.0215013501678096	0.0215013501678096	0	-1.57220402361033	4.2259693145752e-05
1	1	Manual Mode	222.2479335	-0.500957846641541	-0.500957846641541	-0.0214880561324055	0.0214880561324055	0	-1.57817292827063	4.56571578979492e-05
1	1	Manual Mode	223.24793347	-0.500970840454102	-0.500970840454102	-0.021481191572933	0.021481191572933	0	-1.58413992575076	4.50611114501953e-05
1	1	Manual Mode	224.24793333	-0.500976800918579	-0.500976800918579	-0.0214056058176018	0.0214056058176018	0	-1.59008592653432	4.80413436889648e-05
1	1	Manual Mode	225.24793339	-0.500983893871307	-0.500983893871307	-0.0213952843833597	0.0213952843833597	0	-1.59602906144184	4.59551811218262e-05
1	1	Manual Mode	226.24793333	-0.500974297523499	-0.500974297523499	-0.0213735382793223	0.0213735382793223	0	-1.6019661550521	3.86238098144531e-05
1	1	Manual Mode	227.24793333	-0.500977337360382	-0.500977337360382	-0.0213545089426832	0.0213545089426832	0	-1.60789796309173	2.8073787689209e-05
1	1	Manual Mode	228.24793333	-0.500982224941254	-0.500982224941254	-0.0213375542683594	0.0213375542683594	0	-1.61382506149961	3.48091125488281e-05
1	1	Manual Mode	229.24793332	-0.500982820987701	-0.500982820987701	-0.0213097694671135	0.0213097694671135	0	-1.61974444184795	4.46438789367676e-05
1	1	Manual Mode	230.24793333	-0.50097668170929	-0.50097668170929	-0.0212450889706085	0.0212450889706085	0	-1.62564585550991	5.14984130859375e-05
1	1	Manual Mode	231.24793333	-0.500992953777313	-0.500992953777313	-0.0211689715603631	0.0211689715603631	0	-1.63152612538779	5.17964363098145e-05
1	1	Manual Mode	232.24793333	-0.500979423522949	-0.500979423522949	-0.0211204871829737	0.0211204871829737	0	-1.63739292738306	4.12464141845703e-05
1	1	Manual Mode	233.24793334	-0.500989079475403	-0.500989079475403	-0.0210866438148129	0.0210866438148129	0	-1.6432503285013	6.25252723693848e-05
1	1	Manual Mode	234.24793333	-0.500993251800537	-0.500993251800537	-0.0210214116445818	0.0210214116445818	0	-1.64908960945529	3.86834144592285e-05
1	1	Manual Mode	235.24793333	-0.50098705291748	-0.50098705291748	-0.0209956923860318	0.0209956923860318	0	-1.65492174622919	4.05311584472656e-05
1	1	Manual Mode	236.24793347	-0.500986695289612	-0.500986695289612	-0.0208908125639352	0.0208908125639352	0	-1.66072475053159	2.52127647399902e-05
1	1	Manual Mode	237.24793334	-0.500976800918579	-0.500976800918579	-0.0209233121598077	0.0209233121598077	0	-1.66653678093153	2.74181365966797e-05
1	1	Manual Mode	238.24793333	-0.500985145568848	-0.500985145568848	-0.020944875907646	0.020944875907646	0	-1.67235480195881	3.97562980651855e-05
1	1	Manual Mode	239.24793333	-0.500969409942627	-0.500969409942627	-0.0209610230996574	0.0209610230996574	0	-1.67817730837538	5.51939010620117e-05
1	1	Manual Mode	240.24793346	-0.500984013080597	-0.500984013080597	-0.0209722700195946	0.0209722700195946	0	-1.68400293969371	4.88758087158203e-05
1	1	Manual Mode	241.24793333	-0.500990808010101	-0.500990808010101	-0.0209841298597457	0.0209841298597457	0	-1.68983186389699	3.55839729309082e-05
1	1	Manual Mode	242.2479334	-0.500986039638519	-0.500986039638519	-0.0209608330810499	0.0209608330810499	0	-1.69565431793819	2.7775764465332e-05
1	1	Manual Mode	243.24793333	-0.50099241733551	-0.50099241733551	-0.020903433945425	0.020903433945425	0	-1.70146082696102	2.43186950683594e-05
1	1	Manual Mode	244.2479334	-0.500979721546173	-0.500979721546173	-0.0209178664413048	0.0209178664413048	0	-1.70727134582367	2.44975090026855e-05
1	1	Manual Mode	245.24793347	-0.500972509384155	-0.500972509384155	-0.0209197067172517	0.0209197067172517	0	-1.71308237587412	3.80277633666992e-05
1	1	Manual Mode	246.2479334	-0.500969767570496	-0.500969767570496	-0.02092523518997	0.02092523518997	0	-1.71889494079779	4.78029251098633e-05
1	1	Manual Mode	247.24793333	-0.500980377197266	-0.500980377197266	-0.0209343353795881	0.0209343353795881	0	-1.72471003355173	4.33921813964844e-05
1	1	Manual Mode	248.24793347	-0.500966668128967	-0.500966668128967	-0.0209654360076477	0.0209654360076477	0	-1.7305337665914	4.11272048950195e-05
1	1	Manual Mode	249.24793333	-0.500979125499725	-0.500979125499725	-0.0210106290039649	0.0210106290039649	0	-1.73637005160876	4.04715538024902e-05
1	1	Manual Mode	250.24793333	-0.500976800918579	-0.500976800918579	-0.0210662752006072	0.0210662752006072	0	-1.74222179472004	4.38094139099121e-05
1	1	Manual Mode	251.2479334	-0.50098729133606	-0.50098729133606	-0.0210451343932602	0.0210451343932602	0	-1.74806766579404	5.05447387695313e-05
1	1	Manual Mode	252.24793333	-0.500975847244263	-0.500975847244263	-0.0210338675430046	0.0210338675430046	0	-1.75391040636922	5.27501106262207e-05
1	1	Manual Mode	253.24793333	-0.500971436500549	-0.500971436500549	-0.0210435300426721	0.0210435300426721	0	-1.75975583138107	4.66108322143555e-05
1	1	Manual Mode	254.24793333	-0.500970721244812	-0.500970721244812	-0.0211016462606773	0.0211016462606773	0	-1.76561739978681	5.13195991516113e-05
1	1	Manual Mode	255.24793333	-0.500972628593445	-0.500972628593445	-0.0211243837041711	0.0211243837041711	0	-1.77148528414908	3.75509262084961e-05
1	1	Manual Mode	256.24793333	-0.500970125198364	-0.500970125198364	-0.0211321401087258	0.0211321401087258	0	-1.77735532306817	3.75509262084961e-05
1	1	Manual Mode	257.24793333	-0.500964403152466	-0.500964403152466	-0.0211361179014705	0.0211361179014705	0	-1.78322646692969	2.58684158325195e-05
1	1	Manual Mode	258.24793333	-0.500965893268585	-0.500965893268585	-0.0210703372026337	0.0210703372026337	0	-1.78907933837487	3.27825546264648e-05
1	1	Manual Mode	259.24793336	-0.500980913639069	-0.500980913639069	-0.0209868572344668	0.0209868572344668	0	-1.79490902111489	3.95774841308594e-05
1	1	Manual Mode	260.24793333	-0.50097382068634	-0.50097382068634	-0.0210740223639457	0.0210740223639457	0	-1.80076291604037	4.22000885009766e-05
1	1	Manual Mode	261.24793333	-0.500967383384705	-0.500967383384705	-0.0210860829012694	0.0210860829012694	0	-1.80662016129072	3.61800193786621e-05
1	1	Manual Mode	262.2479334	-0.500977396965027	-0.500977396965027	-0.0210683820452054	0.0210683820452054	0	-1.81247249004628	3.52263450622559e-05
1	1	Manual Mode	263.24793335	-0.500962972640991	-0.500962972640991	-0.0211149556083095	0.0211149556083095	0	-1.81833775519976	3.62992286682129e-05
1	1	Manual Mode	264.24793334	-0.500972867012024	-0.500972867012024	-0.0211166166294438	0.0211166166294438	0	-1.82420348198262	3.1590461730957e-05
1	1	Manual Mode	265.24793333	-0.500961720943451	-0.500961720943451	-0.021101353613672	0.021101353613672	0	-1.83006496903891	3.2961368560791e-05
1	1	Manual Mode	266.24793333	-0.500962793827057	-0.500962793827057	-0.0210692033331129	0.0210692033331129	0	-1.83591752552033	4.23789024353027e-05
1	1	Manual Mode	267.24793333	-0.500967860221863	-0.500967860221863	-0.0210586643101961	0.0210586643101961	0	-1.84176715449539	3.42726707458496e-05
1	1	Manual Mode	268.24793333	-0.500975847244263	-0.500975847244263	-0.0210652362602426	0.0210652362602426	0	-1.84761860901212	3.16500663757324e-05
1	1	Manual Mode	269.24793333	-0.500955700874329	-0.500955700874329	-0.0210486125833845	0.0210486125833845	0	-1.85346544584084	4.14252281188965e-05
1	1	Manual Mode	270.24793333	-0.500962197780609	-0.500962197780609	-0.0210352250898361	0.0210352250898361	0	-1.85930856392135	5.87701797485352e-05
1	1	Manual Mode	271.24793333	-0.500966370105743	-0.500966370105743	-0.0210458713814345	0.0210458713814345	0	-1.86515463930508	6.55055046081543e-05
1	1	Manual Mode	272.24793333	-0.500976502895355	-0.500976502895355	-0.0210508375264793	0.0210508375264793	0	-1.87100209417355	6.92009925842285e-05
1	1	Manual Mode	273.24793333	-0.500974655151367	-0.500974655151367	-0.0210649911526944	0.0210649911526944	0	-1.87685348060485	7.51018524169922e-05
1	1	Manual Mode	274.24793333	-0.500967383384705	-0.500967383384705	-0.0210814937479092	0.0210814937479092	0	-1.88270945109038	6.02602958679199e-05
1	1	Manual Mode	275.24793333	-0.500973641872406	-0.500973641872406	-0.0211113272653434	0.0211113272653434	0	-1.88857370866409	8.43405723571777e-05
1	1	Manual Mode	276.24793334	-0.500954270362854	-0.500954270362854	-0.0211168572360225	0.0211168572360225	0	-1.89443950239942	6.85453414916992e-05
1	1	Manual Mode	277.24793333	-0.500967681407928	-0.500967681407928	-0.0210413282030839	0.0210413282030839	0	-1.90028431573072	7.06911087036133e-05
1	1	Manual Mode	278.24793333	-0.500951945781708	-0.500951945781708	-0.0209775394619554	0.0209775394619554	0	-1.9061114100257	6.40749931335449e-05
1	1	Manual Mode	279.24793347	-0.50096070766449	-0.50096070766449	-0.0209729487650356	0.0209729487650356	0	-1.91193722994272	6.25848770141602e-05
1	1	Manual Mode	280.24793334	-0.500958979129791	-0.500958979129791	-0.0209682737658647	0.0209682737658647	0	-1.91776174967605	6.17504119873047e-05
1	1	Manual Mode	281.24793333	-0.500962018966675	-0.500962018966675	-0.0210591975767418	0.0210591975767418	0	-1.9236115267222	7.77244567871094e-05
1	1	Manual Mode	282.24793347	-0.500973522663116	-0.500973522663116	-0.0211057435739748	0.0211057435739748	0	-1.92947423409131	6.04987144470215e-05
1	1	Manual Mode	283.24793335	-0.500972330570221	-0.500972330570221	-0.0211154735505048	0.0211154735505048	0	-1.93533964270704	6.41942024230957e-05
1	1	Manual Mode	284.2479334	-0.500966489315033	-0.500966489315033	-0.0211518099611962	0.0211518099611962	0	-1.94121514576782	4.72664833068848e-05
1	1	Manual Mode	285.24793374	-0.50095272064209	-0.50095272064209	-0.0211589182008457	0.0211589182008457	0	-1.94709262504417	5.80549240112305e-05
1	1	Manual Mode	286.24793333	-0.50095146894455	-0.50095146894455	-0.0211443508356314	0.0211443508356314	0	-1.95296605342374	5.26309013366699e-05
1	1	Manual Mode	287.24793343	-0.500951051712036	-0.500951051712036	-0.0211450939611177	0.0211450939611177	0	-1.95883969122252	4.91738319396973e-05
1	1	Manual Mode	288.24793333	-0.50095272064209	-0.50095272064209	-0.0211216562546642	0.0211216562546642	0	-1.96470681737322	4.38690185546875e-05
1	1	Manual Mode	289.24793333	-0.500953137874603	-0.500953137874603	-0.0211328096778519	0.0211328096778519	0	-1.97057704228373	3.14712524414063e-05
1	1	Manual Mode	290.24793333	-0.500955939292908	-0.500955939292908	-0.0211558750621846	0.0211558750621846	0	-1.97645367424545	4.60147857666016e-05
1	1	Manual Mode	291.24793333	-0.500954747200012	-0.500954747200012	-0.0211724175450786	0.0211724175450786	0	-1.98233490134131	5.29289245605469e-05
1	1	Manual Mode	292.24793333	-0.500947535037994	-0.500947535037994	-0.0211748875768854	0.0211748875768854	0	-1.98821681455711	4.86373901367188e-05
1	1	Manual Mode	293.24793333	-0.500957190990448	-0.500957190990448	-0.0211436153537172	0.0211436153537172	0	-1.99409004104425	5.36441802978516e-05
1	1	Manual Mode	294.24793333	-0.500957012176514	-0.500957012176514	-0.0210578552781695	0.0210578552781695	0	-1.99993944528819	4.29749488830566e-05
1	1	Manual Mode	295.24793335	-0.50095522403717	-0.50095522403717	-0.0211125591306248	0.0211125591306248	0	-2.00580404516399	4.46438789367676e-05
1	1	Manual Mode	296.24793333	-0.500952124595642	-0.500952124595642	-0.0211215597229217	0.0211215597229217	0	-2.01167114496968	3.69548797607422e-05
1	1	Manual Mode	297.24793333	-0.500959634780884	-0.500959634780884	-0.0211453069474611	0.0211453069474611	0	-2.01754484134397	3.20076942443848e-05
1	1	Manual Mode	298.24793333	-0.500967085361481	-0.500967085361481	-0.0211569997558568	0.0211569997558568	0	-2.0234217857206	4.03523445129395e-05
1	1	Manual Mode	299.24793333	-0.500979483127594	-0.500979483127594	-0.0211746163780214	0.0211746163780214	0	-2.02930362360338	4.10676002502441e-05
1	1	Manual Mode	300.24793333	-0.500981569290161	-0.500981569290161	-0.0211519570289703	0.0211519570289703	0	-2.03517916722254	2.90274620056152e-05
1	1	Manual Mode	301.24793334	-0.50096732378006	-0.50096732378006	-0.0211490901239296	0.0211490901239296	0	-2.04105391453794	2.83718109130859e-05
1	1	Manual Mode	302.24793333	-0.500966012477875	-0.500966012477875	-0.0211326580059749	0.0211326580059749	0	-2.04692409725867	4.23789024353027e-05
1	1	Manual Mode	303.24793333	-0.500956356525421	-0.500956356525421	-0.0211829458534362	0.0211829458534362	0	-2.05280824888463	4.64916229248047e-05
1	1	Manual Mode	304.24793346	-0.500946879386902	-0.500946879386902	-0.0211932932914331	0.0211932932914331	0	-2.05869527556423	2.85506248474121e-05
1	1	Manual Mode	305.24793333	-0.500951886177063	-0.500951886177063	-0.0211939154015762	0.0211939154015762	0	-2.06458247352155	4.46438789367676e-05
1	1	Manual Mode	306.24793351	-0.500949501991272	-0.500949501991272	-0.0210622192264184	0.0210622192264184	0	-2.07043309102644	4.57763671875e-05
1	1	Manual Mode	307.24793333	-0.500963866710663	-0.500963866710663	-0.0210694913886971	0.0210694913886971	0	-2.07628572646983	5.70416450500488e-05
1	1	Manual Mode	308.24793333	-0.500953137874603	-0.500953137874603	-0.0211237722911497	0.0211237722911497	0	-2.08215344099515	4.22000885009766e-05
1	1	Manual Mode	309.24793333	-0.500966906547546	-0.500966906547546	-0.0211488097180719	0.0211488097180719	0	-2.08802811036128	4.10079956054688e-05
1	1	Manual Mode	310.24793333	-0.500965535640717	-0.500965535640717	-0.0211699490541273	0.0211699490541273	0	-2.09390865176521	4.67300415039063e-05
1	1	Manual Mode	311.24793333	-0.500970065593719	-0.500970065593719	-0.0211934864021021	0.0211934864021021	0	-2.09979573132134	4.78625297546387e-05
1	1	Manual Mode	312.24793333	-0.500960469245911	-0.500960469245911	-0.021196543317451	0.021196543317451	0	-2.10568366002064	4.97698783874512e-05
1	1	Manual Mode	313.24793333	-0.500953555107117	-0.500953555107117	-0.0210626620285036	0.0210626620285036	0	-2.111534399473	5.05447387695313e-05
1	1	Manual Mode	314.24793333	-0.500952064990997	-0.500952064990997	-0.0209673789075166	0.0209673789075166	0	-2.11735867139175	6.66379928588867e-05
1	1	Manual Mode	315.24793336	-0.500959992408752	-0.500959992408752	-0.0209617676648238	0.0209617676648238	0	-2.12318138480666	6.44922256469727e-05
1	1	Manual Mode	316.24793333	-0.500957012176514	-0.500957012176514	-0.0209873536363906	0.0209873536363906	0	-2.12901120508632	5.66840171813965e-05
1	1	Manual Mode	317.24793333	-0.500958204269409	-0.500958204269409	-0.0209972107822673	0.0209972107822673	0	-2.13484376363695	6.01410865783691e-05
1	1	Manual Mode	318.24793333	-0.500963985919952	-0.500963985919952	-0.0210607129945864	0.0210607129945864	0	-2.140693961691	6.73532485961914e-05
1	1	Manual Mode	319.24793333	-0.500963807106018	-0.500963807106018	-0.0211365515289194	0.0211365515289194	0	-2.14656522600459	5.79953193664551e-05
1	1	Manual Mode	320.24793341	-0.500968992710114	-0.500968992710114	-0.0211584661601553	0.0211584661601553	0	-2.15244257818594	5.15580177307129e-05
1	1	Manual Mode	321.24793347	-0.500965774059296	-0.500965774059296	-0.021622706506394	0.021622706506394	0	-2.1584488859092	5.45382499694824e-05
1	1	Manual Mode	322.24793333	-0.50096732378006	-0.50096732378006	-0.0216786315757783	0.0216786315757783	0	-2.16447072717053	4.17828559875488e-05
1	1	Manual Mode	323.24793333	-0.500954031944275	-0.500954031944275	-0.0216863894987154	0.0216863894987154	0	-2.1704947242535	4.29153442382813e-05
1	1	Manual Mode	324.24793333	-0.5009446144104	-0.5009446144104	-0.0216899535821141	0.0216899535821141	0	-2.17651971135964	5.00082969665527e-05
1	1	Manual Mode	325.24793334	-0.500939607620239	-0.500939607620239	-0.0217101735256796	0.0217101735256796	0	-2.18255031517708	6.00218772888184e-05
1	1	Manual Mode	326.24793346	-0.500941872596741	-0.500941872596741	-0.0217677243406415	0.0217677243406415	0	-2.1885969059973	4.44650650024414e-05
1	1	Manual Mode	327.24793333	-0.500962436199188	-0.500962436199188	-0.0218239926692472	0.0218239926692472	0	-2.19465912539511	4.32133674621582e-05
1	1	Manual Mode	328.24793333	-0.50096720457077	-0.50096720457077	-0.0219253620293242	0.0219253620293242	0	-2.20074950373659	3.67164611816406e-05
1	1	Manual Mode	329.24793333	-0.500971674919128	-0.500971674919128	-0.0219802129898372	0.0219802129898372	0	-2.20685511845599	3.44514846801758e-05
1	1	Manual Mode	330.2479334	-0.500977039337158	-0.500977039337158	-0.0219257114192369	0.0219257114192369	0	-2.21294559427656	4.53591346740723e-05
1	1	Manual Mode	331.24793333	-0.500973343849182	-0.500973343849182	-0.0218370400382506	0.0218370400382506	0	-2.21901143830701	3.43918800354004e-05
1	1	Manual Mode	332.24793333	-0.500960946083069	-0.500960946083069	-0.0218648539117208	0.0218648539117208	0	-2.22508500883805	2.24113464355469e-05
1	1	Manual Mode	333.24793333	-0.500954926013947	-0.500954926013947	-0.0218549155328086	0.0218549155328086	0	-2.23115581870827	1.58548355102539e-05
1	1	Manual Mode	334.24793333	-0.50096184015274	-0.50096184015274	-0.0219053060138897	0.0219053060138897	0	-2.23724062593435	1.45435333251953e-05
1	1	Manual Mode	335.24793347	-0.500967085361481	-0.500967085361481	-0.0219686396505207	0.0219686396505207	0	-2.24334302669161	1.19209289550781e-06
1	1	Manual Mode	336.24793333	-0.500945210456848	-0.500945210456848	-0.0220679159081853	0.0220679159081853	0	-2.24947300247458	9.95397567749023e-06
1	1	Manual Mode	337.24793333	-0.50094610452652	-0.50094610452652	-0.0221491955631658	0.0221491955631658	0	-2.25562555679768	5.7220458984375e-06
1	1	Manual Mode	338.24793346	-0.500948369503021	-0.500948369503021	-0.0221834756790915	0.0221834756790915	0	-2.26178763417628	9.59634780883789e-06
1	1	Manual Mode	339.24793333	-0.500952839851379	-0.500952839851379	-0.0222343366119598	0.0222343366119598	0	-2.2679638379878	1.84774398803711e-05
1	1	Manual Mode	340.24793343	-0.500952184200287	-0.500952184200287	-0.0222690472834147	0.0222690472834147	0	-2.274149685074	1.53779983520508e-05
1	1	Manual Mode	341.2479334	-0.50095921754837	-0.50095921754837	-0.0222794989465211	0.0222794989465211	0	-2.28033843459571	1.10864639282227e-05
1	1	Manual Mode	342.24793336	-0.500952541828156	-0.500952541828156	-0.0222761325336943	0.0222761325336943	0	-2.28652624894089	9.65595245361328e-06
1	1	Manual Mode	343.24793334	-0.500954449176788	-0.500954449176788	-0.0223123356405245	0.0223123356405245	0	-2.29272411982818	5.36441802978516e-06
1	1	Manual Mode	344.24793333	-0.500952661037445	-0.500952661037445	-0.0223659025370857	0.0223659025370857	0	-2.2989368704708	7.27176666259766e-06
1	1	Manual Mode	345.24793332	-0.500961184501648	-0.500961184501648	-0.0224096904852532	0.0224096904852532	0	-2.30516178443224	2.1815299987793e-05
1	1	Manual Mode	346.24793333	-0.500962197780609	-0.500962197780609	-0.022437731174254	0.022437731174254	0	-2.31139448759852	3.05771827697754e-05
1	1	Manual Mode	347.24793333	-0.500960469245911	-0.500960469245911	-0.0224598005743707	0.0224598005743707	0	-2.3176333210914	3.6776065826416e-05
1	1	Manual Mode	348.24793333	-0.500954568386078	-0.500954568386078	-0.0224649521093022	0.0224649521093022	0	-2.32387358556621	5.16772270202637e-05
1	1	Manual Mode	349.24793333	-0.500952661037445	-0.500952661037445	-0.0224450907228258	0.0224450907228258	0	-2.33010833298922	3.27229499816895e-05
1	1	Manual Mode	350.24793333	-0.500964939594269	-0.500964939594269	-0.0224466475131623	0.0224466475131623	0	-2.33634351285398	4.09483909606934e-05
1	1	Manual Mode	351.24793336	-0.500954985618591	-0.500954985618591	-0.0224763123887016	0.0224763123887016	0	-2.34258693314926	2.66432762145996e-05
1	1	Manual Mode	352.24793333	-0.50096869468689	-0.50096869468689	-0.0225107211813531	0.0225107211813531	0	-2.3488399110676	1.34706497192383e-05
1	1	Manual Mode	353.24793333	-0.50094872713089	-0.50094872713089	-0.0225144277299149	0.0225144277299149	0	-2.35509391877036	1.13844871520996e-05
1	1	Manual Mode	354.24793333	-0.500947177410126	-0.500947177410126	-0.0225253835393194	0.0225253835393194	0	-2.3613509697535	4.88758087158203e-06
1	1	Manual Mode	355.24793334	-0.500951051712036	-0.500951051712036	-0.022543899584957	0.022543899584957	0	-2.36761316414528	1.89542770385742e-05
1	1	Manual Mode	356.24793333	-0.500958442687988	-0.500958442687988	-0.022536610521012	0.022536610521012	0	-2.37387333367184	1.0371208190918e-05
1	1	Manual Mode	357.24793334	-0.500957846641541	-0.500957846641541	-0.0225066698263736	0.0225066698263736	0	-2.38012518646391	1.31130218505859e-05
1	1	Manual Mode	358.24793347	-0.500946342945099	-0.500946342945099	-0.0225071555334137	0.0225071555334137	0	-2.38637717492484	2.33650207519531e-05
1	1	Manual Mode	359.24793333	-0.500964879989624	-0.500964879989624	-0.0225080320362415	0.0225080320362415	0	-2.39262940517071	1.84774398803711e-05
1	1	Manual Mode	360.24793333	-0.500956594944	-0.500956594944	-0.022538000340578	0.022538000340578	0	-2.39888996082087	2.61068344116211e-05
1	1	Manual Mode	361.24793333	-0.500965297222137	-0.500965297222137	-0.0225854366027799	0.0225854366027799	0	-2.40516369321053	2.44975090026855e-05
1	1	Manual Mode	362.2479334	-0.5009605884552	-0.5009605884552	-0.0226086398477064	0.0226086398477064	0	-2.41144387138562	1.37090682983398e-05
1	1	Manual Mode	363.24793347	-0.500964760780334	-0.500964760780334	-0.0226416098560149	0.0226416098560149	0	-2.41773320789698	1.28746032714844e-05
1	1	Manual Mode	364.24793334	-0.50095272064209	-0.50095272064209	-0.0226685534242083	0.0226685534242083	0	-2.42403002747401	1.27553939819336e-05
1	1	Manual Mode	365.24793334	-0.500945210456848	-0.500945210456848	-0.0226815379416197	0.0226815379416197	0	-2.43033045468002	1.32322311401367e-05
1	1	Manual Mode	366.24793335	-0.500953853130341	-0.500953853130341	-0.0227089044441499	0.0227089044441499	0	-2.43663848375536	2.61068344116211e-05
1	1	Manual Mode	367.24793333	-0.500946760177612	-0.500946760177612	-0.0227418238795003	0.0227418238795003	0	-2.44295565692888	1.39474868774414e-05
1	1	Manual Mode	368.24793333	-0.500952839851379	-0.500952839851379	-0.0227610754160973	0.0227610754160973	0	-2.44927817787779	1.59144401550293e-05
1	1	Manual Mode	369.24793333	-0.500965416431427	-0.500965416431427	-0.0227730900195341	0.0227730900195341	0	-2.45560403621655	1.24573707580566e-05
1	1	Manual Mode	370.24793347	-0.500957548618317	-0.500957548618317	-0.0228001454594862	0.0228001454594862	0	-2.46193741084197	1.64508819580078e-05
1	1	Manual Mode	371.24793338	-0.500945508480072	-0.500945508480072	-0.0228208541754841	0.0228208541754841	0	-2.46827653643131	1.22785568237305e-05
1	1	Manual Mode	372.24793333	-0.500945329666138	-0.500945329666138	-0.0228383374637612	0.0228383374637612	0	-2.47462051874293	9.71555709838867e-06
1	1	Manual Mode	373.24793334	-0.500949025154114	-0.500949025154114	-0.0228527255981278	0.0228527255981278	0	-2.48096849813922	1.88946723937988e-05
1	1	Manual Mode	374.24793333	-0.500935316085815	-0.500935316085815	-0.0228683379240844	0.0228683379240844	0	-2.48732081416572	8.40425491333008e-06
1	1	Manual Mode	375.24793333	-0.500946283340454	-0.500946283340454	-0.0228739567614866	0.0228739567614866	0	-2.49367469104391	-9.11951065063477e-06
1	1	Manual Mode	376.24793333	-0.50093948841095	-0.50093948841095	-0.0228944785165297	0.0228944785165297	0	-2.50003426840962	-2.34842300415039e-05
1	1	Manual Mode	377.24793333	-0.500935614109039	-0.500935614109039	-0.0229184372251623	0.0229184372251623	0	-2.50640050097216	-2.14576721191406e-06
1	1	Manual Mode	378.24793333	-0.500942528247833	-0.500942528247833	-0.0229326291814161	0.0229326291814161	0	-2.51277067574478	-1.96695327758789e-06
1	1	Manual Mode	379.24793334	-0.500939965248108	-0.500939965248108	-0.0229369701465429	0.0229369701465429	0	-2.51914205640475	3.45706939697266e-06
1	1	Manual Mode	380.24793347	-0.500946044921875	-0.500946044921875	-0.0229509813105789	0.0229509813105789	0	-2.52551732981981	2.32458114624023e-05
1	1	Manual Mode	381.24793347	-0.500951707363129	-0.500951707363129	-0.0229634709065898	0.0229634709065898	0	-2.53189607173831	2.41994857788086e-05
1	1	Manual Mode	382.24793333	-0.500944972038269	-0.500944972038269	-0.0229677214289831	0.0229677214289831	0	-2.53827599346428	3.20672988891602e-05
1	1	Manual Mode	383.24793333	-0.500938177108765	-0.500938177108765	-0.023224273753595	0.023224273753595	0	-2.54472718061806	1.75237655639648e-05
1	1	Manual Mode	384.24793333	-0.500954031944275	-0.500954031944275	-0.0233028443899342	0.0233028443899342	0	-2.5512001929486	2.35438346862793e-05
1	1	Manual Mode	385.2479334	-0.500956833362579	-0.500956833362579	-0.0233282863235914	0.0233282863235914	0	-2.55768027293653	1.45435333251953e-05
1	1	Manual Mode	386.24793394	-0.500941574573517	-0.500941574573517	-0.0233857252455336	0.0233857252455336	0	-2.56417631123482	-3.69548797607422e-06
1	1	Manual Mode	387.24793334	-0.500928342342377	-0.500928342342377	-0.0234301842608814	0.0234301842608814	0	-2.5706846918467	-4.64916229248047e-06
1	1	Manual Mode	388.24793333	-0.500927090644836	-0.500927090644836	-0.0234496442215877	0.0234496442215877	0	-2.57719848184311	5.18560409545898e-06
1	1	Manual Mode	389.24793333	-0.500914931297302	-0.500914931297302	-0.0234610305688041	0.0234610305688041	0	-2.58371543477889	8.64267349243164e-06
1	1	Manual Mode	390.24793334	-0.500925421714783	-0.500925421714783	-0.0234789000026076	0.0234789000026076	0	-2.5902373515115	2.08020210266113e-05
1	1	Manual Mode	391.24793333	-0.500933527946472	-0.500933527946472	-0.023492934118061	0.023492934118061	0	-2.59676316647904	-9.5367431640625e-07
1	1	Manual Mode	392.24793333	-0.500938475131989	-0.500938475131989	-0.0234853768937885	0.0234853768937885	0	-2.60328688228287	-1.50203704833984e-05
1	1	Manual Mode	393.24793333	-0.500938713550568	-0.500938713550568	-0.0234897209617937	0.0234897209617937	0	-2.60981180477225	1.20997428894043e-05
1	1	Manual Mode	394.24793333	-0.50093936920166	-0.50093936920166	-0.0234974390367758	0.0234974390367758	0	-2.61633887117136	7.56978988647461e-06
1	1	Manual Mode	395.24793347	-0.50095272064209	-0.50095272064209	-0.0235009893389174	0.0235009893389174	0	-2.62286692467943	5.7220458984375e-06
1	1	Manual Mode	396.24793346	-0.500942587852478	-0.500942587852478	-0.0235103101342995	0.0235103101342995	0	-2.6293975663181	-8.22544097900391e-06
1	1	Manual Mode	397.24793333	-0.500950455665588	-0.500950455665588	-0.0235349874767983	0.0235349874767983	0	-2.63593506198955	-5.84125518798828e-06
1	1	Manual Mode	398.24793333	-0.500954508781433	-0.500954508781433	-0.0235599559265659	0.0235599559265659	0	-2.64247949419138	-4.29153442382813e-06
1	1	Manual Mode	399.2479334	-0.500956118106842	-0.500956118106842	-0.0235879598093187	0.0235879598093187	0	-2.64903170570818	-7.62939453125e-06
1	1	Manual Mode	400.24793333	-0.500950217247009	-0.500950217247009	-0.0236041069733553	0.0236041069733553	0	-2.65558840163069	-9.05990600585938e-06
1	1	Manual Mode	401.24793333	-0.500956892967224	-0.500956892967224	-0.0236256922193166	0.0236256922193166	0	-2.66215109391384	1.62124633789063e-05
1	1	Manual Mode	402.24793333	-0.500949561595917	-0.500949561595917	-0.0236546476438319	0.0236546476438319	0	-2.66872182937046	8.64267349243164e-06
1	1	Manual Mode	403.24793347	-0.500940501689911	-0.500940501689911	-0.0236700593088898	0.0236700593088898	0	-2.67529684676565	8.94069671630859e-07
1	1	Manual Mode	404.24793333	-0.500938713550568	-0.500938713550568	-0.0236854188294551	0.0236854188294551	0	-2.68187612885273	-6.13927841186523e-06
1	1	Manual Mode	405.24793333	-0.500933051109314	-0.500933051109314	-0.0236921838791673	0.0236921838791673	0	-2.68845729104139	7.74860382080078e-06
1	1	Manual Mode	406.24793333	-0.5009406208992	-0.5009406208992	-0.0236983697294727	0.0236983697294727	0	-2.6950401715218	1.7702579498291e-05
1	1	Manual Mode	407.24793339	-0.500948905944824	-0.500948905944824	-0.0236943904069691	0.0236943904069691	0	-2.70162194702975	1.75833702087402e-05
1	1	Manual Mode	408.24793333	-0.500944197177887	-0.500944197177887	-0.0237048650699825	0.0237048650699825	0	-2.70820663137633	1.92523002624512e-05
1	1	Manual Mode	409.24793333	-0.500944674015045	-0.500944674015045	-0.0237097652987892	0.0237097652987892	0	-2.71479267729267	2.61068344116211e-05
1	1	Manual Mode	410.24793334	-0.5009446144104	-0.5009446144104	-0.0237049110559955	0.0237049110559955	0	-2.72137737487407	4.23192977905273e-05
1	1	Manual Mode	411.24793592	-0.500954508781433	-0.500954508781433	-0.0237036852640573	0.0237036852640573	0	-2.7279617488795	4.29749488830566e-05
1	1	Manual Mode	412.2479334	-0.500948548316956	-0.500948548316956	-0.0236915863725432	0.0236915863725432	0	-2.73454272850999	2.83718109130859e-05
1	1	Manual Mode	413.2479335	-0.500948190689087	-0.500948190689087	-0.0237076262209008	0.0237076262209008	0	-2.74112818089656	1.50799751281738e-05
1	1	Manual Mode	414.2479334	-0.500947833061218	-0.500947833061218	-0.0237300710034019	0.0237300710034019	0	-2.74771986662723	8.04662704467773e-06
1	1	Manual Mode	415.24793333	-0.500948548316956	-0.500948548316956	-0.0237351137320602	0.0237351137320602	0	-2.7543129533135	1.99079513549805e-05
1	1	Manual Mode	416.24793333	-0.500952005386353	-0.500952005386353	-0.0237302395290152	0.0237302395290152	0	-2.76090468651601	1.65104866027832e-05
1	1	Manual Mode	417.2479334	-0.500965118408203	-0.500965118408203	-0.0237504457136102	0.0237504457136102	0	-2.76750203300938	2.46167182922363e-05
1	1	Manual Mode	418.24793334	-0.500955760478973	-0.500955760478973	-0.0237895463768862	0.0237895463768862	0	-2.7741102399398	2.74777412414551e-05
1	1	Manual Mode	419.24793333	-0.500955164432526	-0.500955164432526	-0.0238519360923874	0.0238519360923874	0	-2.78073577767699	2.288818359375e-05
1	1	Manual Mode	420.2479334	-0.500946581363678	-0.500946581363678	-0.0238804748196544	0.0238804748196544	0	-2.78736924336901	3.82661819458008e-05
1	1	Manual Mode	421.24793333	-0.500954747200012	-0.500954747200012	-0.0238964074502445	0.0238964074502445	0	-2.79400713386276	2.80141830444336e-05
1	1	Manual Mode	422.24793333	-0.500959455966949	-0.500959455966949	-0.0239038665960444	0.0239038665960444	0	-2.8006470968061	3.58819961547852e-05
1	1	Manual Mode	423.24793333	-0.500946521759033	-0.500946521759033	-0.0239226063396007	0.0239226063396007	0	-2.80729226523377	2.56896018981934e-05
1	1	Manual Mode	424.24793347	-0.500939786434174	-0.500939786434174	-0.0239321049198094	0.0239321049198094	0	-2.81394007308663	2.62856483459473e-05
1	1	Manual Mode	425.24793333	-0.50093287229538	-0.50093287229538	-0.0239319654825525	0.0239319654825525	0	-2.82058784034554	2.7000904083252e-05
1	1	Manual Mode	426.24793348	-0.500934660434723	-0.500934660434723	-0.0239310645060084	0.0239310645060084	0	-2.82723535926101	3.46899032592773e-05
1	1	Manual Mode	427.24793333	-0.50093400478363	-0.50093400478363	-0.0239323593076452	0.0239323593076452	0	-2.83388323584928	4.20212745666504e-05
1	1	Manual Mode	428.24793333	-0.500929355621338	-0.500929355621338	-0.0239323056612753	0.0239323056612753	0	-2.84053109853297	2.7000904083252e-05
1	1	Manual Mode	429.2479334	-0.500921726226807	-0.500921726226807	-0.0239376058405507	0.0239376058405507	0	-2.84718043395413	2.4259090423584e-05
1	1	Manual Mode	430.24793333	-0.500928699970245	-0.500928699970245	-0.0239429335689124	0.0239429335689124	0	-2.85383124836883	2.67624855041504e-05
1	1	Manual Mode	431.24793333	-0.500939786434174	-0.500939786434174	-0.0239512002091471	0.0239512002091471	0	-2.86048435953804	3.09348106384277e-05
1	1	Manual Mode	432.24793333	-0.500948488712311	-0.500948488712311	-0.0239567976428878	0.0239567976428878	0	-2.86713902554995	3.63588333129883e-05
1	1	Manual Mode	433.24793333	-0.500936985015869	-0.500936985015869	-0.0239622740153136	0.0239622740153136	0	-2.87379521277643	3.55839729309082e-05
1	1	Manual Mode	434.24793333	-0.50093936920166	-0.50093936920166	-0.0239679142895741	0.0239679142895741	0	-2.88045296674575	2.37822532653809e-05
1	1	Manual Mode	435.24793333	-0.50095808506012	-0.50095808506012	-0.0239800024424706	0.0239800024424706	0	-2.88711407853533	3.41534614562988e-05
1	1	Manual Mode	436.24793334	-0.500950157642365	-0.500950157642365	-0.0240049371982868	0.0240049371982868	0	-2.89378211671264	2.81333923339844e-05
1	1	Manual Mode	437.24793333	-0.500937163829803	-0.500937163829803	-0.0240227024289875	0.0240227024289875	0	-2.90045508954285	4.1663646697998e-05
1	1	Manual Mode	438.24793333	-0.50094336271286	-0.50094336271286	-0.0240495081261432	0.0240495081261432	0	-2.90713550846678	3.88026237487793e-05
1	1	Manual Mode	439.24793333	-0.500947535037994	-0.500947535037994	-0.0240549415683436	0.0240549415683436	0	-2.91381743668021	3.21865081787109e-05
1	1	Manual Mode	440.24793333	-0.500947594642639	-0.500947594642639	-0.0240606431701254	0.0240606431701254	0	-2.92050094867191	3.3259391784668e-05
1	1	Manual Mode	441.24793333	-0.500951886177063	-0.500951886177063	-0.0240758985221834	0.0240758985221834	0	-2.92718869826141	2.40802764892578e-05
1	1	Manual Mode	442.24793388	-0.500964760780334	-0.500964760780334	-0.024077059973987	0.024077059973987	0	-2.93387677415485	2.76565551757813e-05
1	1	Manual Mode	443.24793333	-0.500958383083344	-0.500958383083344	-0.0240871101500587	0.0240871101500587	0	-2.94056763440544	1.47223472595215e-05
1	1	Manual Mode	444.24793333	-0.500958204269409	-0.500958204269409	-0.024084920522338	0.024084920522338	0	-2.94725789010609	1.24573707580566e-05
1	1	Manual Mode	445.24793333	-0.500944018363953	-0.500944018363953	-0.0240939778235063	0.0240939778235063	0	-2.95395066172373	1.56760215759277e-05
1	1	Manual Mode	446.24793333	-0.500948548316956	-0.500948548316956	-0.0241011718590782	0.0241011718590782	0	-2.96064543168459	1.73449516296387e-05
1	1	Manual Mode	447.24793333	-0.500963628292084	-0.500963628292084	-0.0241067340286386	0.0241067340286386	0	-2.96734174669254	1.86562538146973e-05
1	1	Manual Mode	448.24793333	-0.500958621501923	-0.500958621501923	-0.0241171826485461	0.0241171826485461	0	-2.97404096409492	2.35438346862793e-05
1	1	Manual Mode	449.24793333	-0.500952184200287	-0.500952184200287	-0.0241268252938931	0.0241268252938931	0	-2.98074286000989	2.16960906982422e-05
1	1	Manual Mode	450.24793333	-0.500943958759308	-0.500943958759308	-0.0241400381003647	0.0241400381003647	0	-2.98744842614888	2.59280204772949e-05
1	1	Manual Mode	451.24793333	-0.500952124595642	-0.500952124595642	-0.0241573987805034	0.0241573987805034	0	-2.99415881469902	1.8000602722168e-05
1	1	Manual Mode	452.24793333	-0.500947773456573	-0.500947773456573	-0.0241763224252173	0.0241763224252173	0	-3.00087445981713	1.68085098266602e-05
1	1	Manual Mode	453.24793333	-0.500944793224335	-0.500944793224335	-0.0241851483545888	0.0241851483545888	0	-3.0075925565823	2.52723693847656e-05
1	1	Manual Mode	454.2479334	-0.500960767269135	-0.500960767269135	-0.0241931468541717	0.0241931468541717	0	-3.01431287562332	1.80602073669434e-05
1	1	Manual Mode	455.24793333	-0.500964224338531	-0.500964224338531	-0.0241951188693459	0.0241951188693459	0	-3.02103374150546	1.60932540893555e-06
1	1	Manual Mode	456.24793333	-0.500966727733612	-0.500966727733612	-0.0242478322897487	0.0242478322897487	0	-3.02776925047483	1.37090682983398e-06
1	1	Manual Mode	457.24793339	-0.500970721244812	-0.500970721244812	-0.0242711060851359	0.0242711060851359	0	-3.03451122479189	6.19888305664063e-06
1	1	Manual Mode	458.24793384	-0.500934243202209	-0.500934243202209	-0.0242907881711075	0.0242907881711075	0	-3.04125866898688	8.10623168945313e-06
1	1	Manual Mode	459.24793333	-0.500927209854126	-0.500927209854126	-0.0243116026479417	0.0243116026479417	0	-3.04801188850049	2.11000442504883e-05
1	1	Manual Mode	460.24793333	-0.500932097434998	-0.500932097434998	-0.0243141109483361	0.0243141109483361	0	-3.05476580820837	1.10864639282227e-05
1	1	Manual Mode	461.24793333	-0.500942885875702	-0.500942885875702	-0.0243177393949953	0.0243177393949953	0	-3.06152073581809	1.68085098266602e-05
1	1	Manual Mode	462.2479334	-0.500935435295105	-0.500935435295105	-0.0243187445714717	0.0243187445714717	0	-3.06827594311636	1.37686729431152e-05
1	1	Manual Mode	463.24793336	-0.500938415527344	-0.500938415527344	-0.0243327327447391	0.0243327327447391	0	-3.07503503527509	6.02006912231445e-06
1	1	Manual Mode	464.24793333	-0.500937581062317	-0.500937581062317	-0.024337812243931	0.024337812243931	0	-3.08179553847337	1.63912773132324e-05
1	1	Manual Mode	465.2479334	-0.500935971736908	-0.500935971736908	-0.0243502451424469	0.0243502451424469	0	-3.08855949593086	2.1815299987793e-05
1	1	Manual Mode	466.24793333	-0.500941097736359	-0.500941097736359	-0.0243622873218257	0.0243622873218257	0	-3.09532679749099	1.47223472595215e-05
1	1	Manual Mode	467.24793333	-0.500928819179535	-0.500928819179535	-0.0243987371271344	0.0243987371271344	0	-3.10210422447075	1.32322311401367e-05
1	1	Manual Mode	468.24793333	-0.500931918621063	-0.500931918621063	-0.0244194918318495	0.0244194918318495	0	-3.10888741664626	2.24113464355469e-05
1	1	Manual Mode	469.24793333	-0.500947892665863	-0.500947892665863	-0.0244220921284215	0.0244220921284215	0	-3.11567133112638	3.91602516174316e-05
1	1	Manual Mode	470.2479334	-0.500928580760956	-0.500928580760956	-0.0244247490656999	0.0244247490656999	0	-3.12245598411955	2.10404396057129e-05
1	1	Manual Mode	471.24793333	-0.500925958156586	-0.500925958156586	-0.0244332516554449	0.0244332516554449	0	-3.1292429979932	6.61611557006836e-06
1	1	Manual Mode	472.24793336	-0.500927329063416	-0.500927329063416	-0.0244397255235686	0.0244397255235686	0	-3.1360318108423	1.0073184967041e-05
1	1	Manual Mode	473.24793333	-0.500922024250031	-0.500922024250031	-0.0244441906030005	0.0244441906030005	0	-3.14282186358387	2.28285789489746e-05
1	1	Manual Mode	474.24793333	-0.500925183296204	-0.500925183296204	-0.0244646219974625	0.0244646219974625	0	-3.1496175919165	3.23653221130371e-05
1	1	Manual Mode	475.24793333	-0.500921607017517	-0.500921607017517	-0.0244772495210201	0.0244772495210201	0	-3.15641682789456	4.19020652770996e-05
1	1	Manual Mode	476.24793334	-0.500916481018066	-0.500916481018066	-0.0244902999172769	0.0244902999172769	0	-3.16321968905072	2.45571136474609e-05
1	1	Manual Mode	477.24793349	-0.500922441482544	-0.500922441482544	-0.0245016265185772	0.0245016265185772	0	-3.1700256974379	3.34382057189941e-05
1	1	Manual Mode	478.24793333	-0.500923991203308	-0.500923991203308	-0.0245092403927877	0.0245092403927877	0	-3.17683381867993	2.36034393310547e-05
1	1	Manual Mode	479.24793333	-0.500933289527893	-0.500933289527893	-0.0245066170881028	0.0245066170881028	0	-3.18364121231551	2.20537185668945e-06
1	1	Manual Mode	480.24793346	-0.500933349132538	-0.500933349132538	-0.0245293330824295	0.0245293330824295	0	-3.1904549168353	-5.42402267456055e-06
1	1	Manual Mode	481.24793342	-0.500930309295654	-0.500930309295654	-0.0245361793162214	0.0245361793162214	0	-3.19727052192829	5.96046447753906e-07
1	1	Manual Mode	482.24793333	-0.500949323177338	-0.500949323177338	-0.0245336557080748	0.0245336557080748	0	-3.20408542567831	6.13927841186523e-06
1	1	Manual Mode	483.24793336	-0.500946462154388	-0.500946462154388	-0.0245252526584894	0.0245252526584894	0	-3.2108979960656	4.82797622680664e-06
1	1	Manual Mode	484.24793333	-0.500939309597015	-0.500939309597015	-0.0245300792979258	0.0245300792979258	0	-3.21771190677727	-2.26497650146484e-06
1	1	Manual Mode	485.2479334	-0.50094348192215	-0.50094348192215	-0.0245388883992046	0.0245388883992046	0	-3.22452826514308	7.45058059692383e-06
1	1	Manual Mode	486.24793333	-0.500936567783356	-0.500936567783356	-0.0245117778220087	0.0245117778220087	0	-3.23133709183924	2.02059745788574e-05
1	1	Manual Mode	487.24793347	-0.500929176807404	-0.500929176807404	-0.0245465099559653	0.0245465099559653	0	-3.2381555677816	2.25305557250977e-05
1	1	Manual Mode	488.24793348	-0.500927567481995	-0.500927567481995	-0.0245705238239418	0.0245705238239418	0	-3.2449807133565	2.84314155578613e-05
1	1	Manual Mode	489.24793333	-0.500925362110138	-0.500925362110138	-0.0245787291963346	0.0245787291963346	0	-3.25180813710915	3.19480895996094e-05
1	1	Manual Mode	490.24793333	-0.50093013048172	-0.50093013048172	-0.0245797389332734	0.0245797389332734	0	-3.25863584236839	1.65700912475586e-05
1	1	Manual Mode	491.24793333	-0.500935554504395	-0.500935554504395	-0.0245771616448142	0.0245771616448142	0	-3.26546283171417	2.48551368713379e-05
1	1	Manual Mode	492.24793334	-0.500934958457947	-0.500934958457947	-0.0245841427071908	0.0245841427071908	0	-3.27229176031224	1.1444091796875e-05
1	1	Manual Mode	493.24793333	-0.500933468341827	-0.500933468341827	-0.0245904633351668	0.0245904633351668	0	-3.2791224445037	3.57627868652344e-07
1	1	Manual Mode	494.24793333	-0.500939190387726	-0.500939190387726	-0.024600538046033	0.024600538046033	0	-3.28595592729426	-4.23192977905273e-06
1	1	Manual Mode	495.24793333	-0.500936388969421	-0.500936388969421	-0.0246038477687314	0.0246038477687314	0	-3.29279032945224	1.10864639282227e-05
1	1	Manual Mode	496.24793389	-0.500939011573792	-0.500939011573792	-0.0246085288567247	0.0246085288567247	0	-3.29962603574044	5.90085983276367e-06
1	1	Manual Mode	497.24793333	-0.500943064689636	-0.500943064689636	-0.0246036087186739	0.0246036087186739	0	-3.3064603676684	-2.08616256713867e-06
1	1	Manual Mode	498.24793333	-0.500941753387451	-0.500941753387451	-0.0246074869229561	0.0246074869229561	0	-3.31329578070255	7.74860382080078e-06
1	1	Manual Mode	499.24793347	-0.500935554504395	-0.500935554504395	-0.0246176076538712	0.0246176076538712	0	-3.3201340060082	1.8000602722168e-05
1	1	Manual Mode	500.24793347	-0.500947535037994	-0.500947535037994	-0.0246334912039622	0.0246334912039622	0	-3.32697664245375	-4.05311584472656e-06
1	1	Manual Mode	501.24793333	-0.500942528247833	-0.500942528247833	-0.0246451457312748	0.0246451457312748	0	-3.33382251530957	-1.78813934326172e-07
1	1	Manual Mode	502.24793333	-0.500948369503021	-0.500948369503021	-0.0246504305526301	0.0246504305526301	0	-3.34066985712974	5.12599945068359e-06
1	1	Manual Mode	503.24793333	-0.500956356525421	-0.500956356525421	-0.0246512411151615	0.0246512411151615	0	-3.34751742410618	-4.05311584472656e-06
1	1	Manual Mode	504.24793338	-0.500962436199188	-0.500962436199188	-0.0246595399658404	0.0246595399658404	0	-3.3543672966614	4.58955764770508e-06
1	1	Manual Mode	505.24793333	-0.500953078269958	-0.500953078269958	-0.0246742880980953	0.0246742880980953	0	-3.36122126523484	5.54323196411133e-06
1	1	Manual Mode	506.24793333	-0.500942170619965	-0.500942170619965	-0.0246831063502319	0.0246831063502319	0	-3.36807768366546	-8.04662704467773e-06
1	1	Manual Mode	507.24793347	-0.500946938991547	-0.500946938991547	-0.0246847490059614	0.0246847490059614	0	-3.3749345593493	5.96046447753906e-08
1	1	Manual Mode	508.24793374	-0.500956654548645	-0.500956654548645	-0.0246852914571211	0.0246852914571211	0	-3.38179158660546	8.52346420288086e-06
1	1	Manual Mode	509.24793333	-0.500954449176788	-0.500954449176788	-0.024681479188473	0.024681479188473	0	-3.38864755023575	3.31401824951172e-05
1	1	Manual Mode	510.24793334	-0.500949859619141	-0.500949859619141	-0.0246796327345574	0.0246796327345574	0	-3.39550300384168	2.06828117370605e-05
1	1	Manual Mode	511.2479334	-0.50095272064209	-0.50095272064209	-0.024669446119948	0.024669446119948	0	-3.40235562817505	1.50799751281738e-05
1	1	Manual Mode	512.24793333	-0.500957727432251	-0.500957727432251	-0.0246690615415733	0.0246690615415733	0	-3.40920814479025	2.7000904083252e-05
1	1	Manual Mode	513.24793333	-0.500948965549469	-0.500948965549469	-0.02467399395947	0.02467399395947	0	-3.41606203200122	2.0146369934082e-05
1	1	Manual Mode	514.24793333	-0.500948011875153	-0.500948011875153	-0.0246845620524665	0.0246845620524665	0	-3.42291885479357	8.34465026855469e-07
1	1	Manual Mode	515.24793333	-0.500951707363129	-0.500951707363129	-0.0246886915898226	0.0246886915898226	0	-3.42977682467963	1.43051147460938e-05
1	1	Manual Mode	516.2479334	-0.500951170921326	-0.500951170921326	-0.024696815694025	0.024696815694025	0	-3.43663705174152	0
1	1	Manual Mode	517.2479334	-0.500960826873779	-0.500960826873779	-0.0247137687914992	0.0247137687914992	0	-3.44350198751694	-7.51018524169922e-06
1	1	Manual Mode	518.2479334	-0.500948786735535	-0.500948786735535	-0.0247154497165624	0.0247154497165624	0	-3.45036739021598	1.09672546386719e-05
1	1	Manual Mode	519.24793333	-0.500940084457397	-0.500940084457397	-0.0247276037593077	0.0247276037593077	0	-3.4572361685572	2.24113464355469e-05
1	1	Manual Mode	520.24793391	-0.500942826271057	-0.500942826271057	-0.0247634943004702	0.0247634943004702	0	-3.46411492096367	2.81333923339844e-05
1	1	Manual Mode	521.24793333	-0.500960290431976	-0.500960290431976	-0.0247863972538867	0.0247863972538867	0	-3.47100002731861	2.25305557250977e-05
1	1	Manual Mode	522.24793333	-0.500958859920502	-0.500958859920502	-0.0248036675501321	0.0248036675501321	0	-3.47788993497142	2.50339508056641e-05
1	1	Manual Mode	523.24793333	-0.500946879386902	-0.500946879386902	-0.0248169432012952	0.0248169432012952	0	-3.48478353030511	2.6404857635498e-05
1	1	Manual Mode	524.24793333	-0.500939309597015	-0.500939309597015	-0.0248339407577279	0.0248339407577279	0	-3.49168184718226	3.35574150085449e-05
1	1	Manual Mode	525.24793333	-0.500933587551117	-0.500933587551117	-0.024850567481515	0.024850567481515	0	-3.49858478259379	2.0444393157959e-05
1	1	Manual Mode	526.24793333	-0.500939786434174	-0.500939786434174	-0.0248670869942485	0.0248670869942485	0	-3.50549230675886	2.43186950683594e-05
1	1	Manual Mode	527.24793333	-0.50094348192215	-0.50094348192215	-0.0248813080531259	0.0248813080531259	0	-3.51240378121806	3.06367874145508e-05
1	1	Manual Mode	528.24793336	-0.500950217247009	-0.500950217247009	-0.0248941715427921	0.0248941715427921	0	-3.51931882907629	2.71201133728027e-05
1	1	Manual Mode	529.24793334	-0.500960290431976	-0.500960290431976	-0.0249056160893808	0.0249056160893808	0	-3.52623705562942	-1.19209289550781e-07
1	1	Manual Mode	530.24793333	-0.500958681106567	-0.500958681106567	-0.024915061086256	0.024915061086256	0	-3.53315790586195	1.26957893371582e-05
1	1	Manual Mode	531.24793335	-0.500950157642365	-0.500950157642365	-0.0249256552566741	0.0249256552566741	0	-3.54008169912728	1.74045562744141e-05
1	1	Manual Mode	532.24793333	-0.500941753387451	-0.500941753387451	-0.0249364685279016	0.0249364685279016	0	-3.54700849580205	6.73532485961914e-06
1	1	Manual Mode	533.24793348	-0.500934898853302	-0.500934898853302	-0.0249366247992192	0.0249366247992192	0	-3.55393533706308	1.52587890625e-05
1	1	Manual Mode	534.24793333	-0.50092887878418	-0.50092887878418	-0.0249452637866587	0.0249452637866587	0	-3.56086457596443	1.16229057312012e-05
1	1	Manual Mode	535.24793333	-0.500938296318054	-0.500938296318054	-0.0249552725981647	0.0249552725981647	0	-3.56779659613059	4.05311584472656e-06
1	1	Manual Mode	536.24793333	-0.500937759876251	-0.500937759876251	-0.0249521758708549	0.0249521758708549	0	-3.57472775609472	1.67489051818848e-05
1	1	Manual Mode	537.24793333	-0.500938177108765	-0.500938177108765	-0.0249429055801727	0.0249429055801727	0	-3.5816563409781	1.53183937072754e-05
1	1	Manual Mode	538.24793347	-0.500946044921875	-0.500946044921875	-0.0249595353841786	0.0249595353841786	0	-3.58858954622213	7.33137130737305e-06
1	1	Manual Mode	539.24793333	-0.500942826271057	-0.500942826271057	-0.0249672289582156	0.0249672289582156	0	-3.59552488662846	3.1590461730957e-06
1	1	Manual Mode	540.24793333	-0.50094074010849	-0.50094074010849	-0.0249779472380899	0.0249779472380899	0	-3.60246320530571	-2.98023223876953e-06
1	1	Manual Mode	541.2479334	-0.500945270061493	-0.500945270061493	-0.0249830083594749	0.0249830083594749	0	-3.60940293033579	1.09672546386719e-05
1	1	Manual Mode	542.24793347	-0.500945150852203	-0.500945150852203	-0.0249935749380054	0.0249935749380054	0	-3.61634559052678	-3.39746475219727e-06
1	1	Manual Mode	543.24793333	-0.500935018062592	-0.500935018062592	-0.0249900522467741	0.0249900522467741	0	-3.6232872707346	-8.04662704467773e-06
1	1	Manual Mode	544.24793333	-0.500964939594269	-0.500964939594269	-0.0249778216008331	0.0249778216008331	0	-3.63022555451261	-7.09295272827148e-06
1	1	Manual Mode	545.24793333	-0.500952541828156	-0.500952541828156	-0.0249709447709328	0.0249709447709328	0	-3.63716192806009	1.10268592834473e-05
1	1	Manual Mode	546.24793339	-0.500935435295105	-0.500935435295105	-0.0250759088652542	0.0250759088652542	0	-3.64412745871837	4.17232513427734e-06
1	1	Manual Mode	547.2479334	-0.500930845737457	-0.500930845737457	-0.0256621368630178	0.0256621368630178	0	-3.6512558301405	-6.67572021484375e-06
1	1	Manual Mode	548.24793347	-0.500929296016693	-0.500929296016693	-0.0256895998507592	0.0256895998507592	0	-3.65839183059856	4.94718551635742e-06
1	1	Manual Mode	549.24793333	-0.500935971736908	-0.500935971736908	-0.0257007564202795	0.0257007564202795	0	-3.66553092860472	1.52587890625e-05
1	1	Manual Mode	550.24793334	-0.500933527946472	-0.500933527946472	-0.0257090689990634	0.0257090689990634	0	-3.67267233673143	-1.45435333251953e-05
1	1	Manual Mode	551.24793333	-0.500943064689636	-0.500943064689636	-0.0257196263442107	0.0257196263442107	0	-3.67981667731115	-8.94069671630859e-06
1	1	Manual Mode	552.24793348	-0.50094747543335	-0.50094747543335	-0.0257340941255316	0.0257340941255316	0	-3.68696503786272	-5.90085983276367e-06
1	1	Manual Mode	553.24793333	-0.500934660434723	-0.500934660434723	-0.0257450621713281	0.0257450621713281	0	-3.69411644294871	-2.12788581848145e-05
1	1	Manual Mode	554.24793333	-0.500938713550568	-0.500938713550568	-0.0257518195112613	0.0257518195112613	0	-3.70126972614629	-1.76429748535156e-05
1	1	Manual Mode	555.24793347	-0.50095146894455	-0.50095146894455	-0.0257462236660263	0.0257462236660263	0	-3.70842145594365	-7.74860382080078e-06
1	1	Manual Mode	556.24793333	-0.500947892665863	-0.500947892665863	-0.0257421722844708	0.0257421722844708	0	-3.71557205835492	-2.90870666503906e-05
1	1	Manual Mode	557.24793333	-0.500934243202209	-0.500934243202209	-0.0257562906645958	0.0257562906645958	0	-3.72272658353953	-2.40802764892578e-05
1	1	Manual Mode	558.24793333	-0.500939905643463	-0.500939905643463	-0.0257683067938751	0.0257683067938751	0	-3.72988444653782	-9.47713851928711e-06
1	1	Manual Mode	559.24793333	-0.500949501991272	-0.500949501991272	-0.0257668511404098	0.0257668511404098	0	-3.73704190518794	-1.42455101013184e-05
1	1	Manual Mode	560.24793333	-0.500941038131714	-0.500941038131714	-0.0257881804990823	0.0257881804990823	0	-3.74420528865991	2.24709510803223e-05
1	1	Manual Mode	561.24793333	-0.500949263572693	-0.500949263572693	-0.0258458768872143	0.0258458768872143	0	-3.75138469890635	-5.36441802978516e-06
1	1	Manual Mode	562.24793333	-0.500945508480072	-0.500945508480072	-0.0258760658203473	0.0258760658203473	0	-3.75857249496756	0
1	1	Manual Mode	563.24793334	-0.500954747200012	-0.500954747200012	-0.0258832859274661	0.0258832859274661	0	-3.76576229668598	-6.49690628051758e-06
1	1	Manual Mode	564.24793333	-0.500959813594818	-0.500959813594818	-0.0258954307620054	0.0258954307620054	0	-3.77295547182571	-5.00679016113281e-06
1	1	Manual Mode	565.24793333	-0.500956594944	-0.500956594944	-0.0259065366965568	0.0259065366965568	0	-3.7801517320192	-1.03116035461426e-05
1	1	Manual Mode	566.24793346	-0.500943660736084	-0.500943660736084	-0.0259149059620189	0.0259149059620189	0	-3.78735031794447	-1.62720680236816e-05
1	1	Manual Mode	567.24793333	-0.500931143760681	-0.500931143760681	-0.0259236000896863	0.0259236000896863	0	-3.79455131703325	-2.36630439758301e-05
1	1	Manual Mode	568.24793334	-0.500935733318329	-0.500935733318329	-0.0259329163590149	0.0259329163590149	0	-3.80175490498279	-2.25305557250977e-05
1	1	Manual Mode	569.24793333	-0.50095123052597	-0.50095123052597	-0.0259359748010454	0.0259359748010454	0	-3.80895934235548	-9.5367431640625e-06
1	1	Manual Mode	570.24793333	-0.500937521457672	-0.500937521457672	-0.0259502402900673	0.0259502402900673	0	-3.81616774243606	-5.54323196411133e-06
1	1	Manual Mode	571.2479334	-0.500925123691559	-0.500925123691559	-0.0259625230260434	0.0259625230260434	0	-3.82337955489256	-9.59634780883789e-06
1	1	Manual Mode	572.24793333	-0.500919342041016	-0.500919342041016	-0.0259665038405399	0.0259665038405399	0	-3.83059247212114	-2.49147415161133e-05
1	1	Manual Mode	573.24793333	-0.500931799411774	-0.500931799411774	-0.0259801288923393	0.0259801288923393	0	-3.83780917459124	-1.23977661132813e-05
1	1	Manual Mode	574.2479334	-0.500935554504395	-0.500935554504395	-0.0259958623161645	0.0259958623161645	0	-3.84503024796231	-9.29832458496094e-06
1	1	Manual Mode	575.24793333	-0.50094336271286	-0.50094336271286	-0.0259947070313261	0.0259947070313261	0	-3.85225099941001	6.13927841186523e-06
1	1	Manual Mode	576.24793343	-0.500939130783081	-0.500939130783081	-0.0259871345020057	0.0259871345020057	0	-3.85946964860465	1.54376029968262e-05
1	1	Manual Mode	577.24793333	-0.50094336271286	-0.50094336271286	-0.0259935425007022	0.0259935425007022	0	-3.86669007635502	1.37090682983398e-05
1	1	Manual Mode	578.24793333	-0.500932216644287	-0.500932216644287	-0.0260123128594831	0.0260123128594831	0	-3.87391571881599	-1.84774398803711e-06
1	1	Manual Mode	579.24793333	-0.500943839550018	-0.500943839550018	-0.0260328025281033	0.0260328025281033	0	-3.88114705285158	3.1590461730957e-06
1	1	Manual Mode	580.2479334	-0.500942826271057	-0.500942826271057	-0.0260438931715942	0.0260438931715942	0	-3.88838146812787	5.48362731933594e-06
1	1	Manual Mode	581.24793333	-0.50095134973526	-0.50095134973526	-0.0260451189959832	0.0260451189959832	0	-3.8956162228981	6.73532485961914e-06
1	1	Manual Mode	582.24793333	-0.500960409641266	-0.500960409641266	-0.0260595775849504	0.0260595775849504	0	-3.90285499444948	8.58306884765625e-06
1	1	Manual Mode	583.2479334	-0.500954747200012	-0.500954747200012	-0.0260686241428387	0.0260686241428387	0	-3.91009627944049	7.56978988647461e-06
1	1	Manual Mode	584.24793333	-0.50094735622406	-0.50094735622406	-0.0260622375825856	0.0260622375825856	0	-3.91733578937333	3.33786010742188e-06
1	1	Manual Mode	585.24793333	-0.500946402549744	-0.500946402549744	-0.0260739135146788	0.0260739135146788	0	-3.92457854312741	-1.31130218505859e-05
1	1	Manual Mode	586.24793336	-0.500946700572968	-0.500946700572968	-0.026091038291279	0.026091038291279	0	-3.9318260539813	4.52995300292969e-06
1	1	Manual Mode	587.24793333	-0.500953495502472	-0.500953495502472	-0.0261030268171078	0.0261030268171078	0	-3.9390768945463	7.21216201782227e-06
1	1	Manual Mode	588.24793333	-0.50094735622406	-0.50094735622406	-0.026113627136494	0.026113627136494	0	-3.946330679862	1.19209289550781e-06
1	1	Manual Mode	589.24793334	-0.500930607318878	-0.500930607318878	-0.0261214815850191	0.0261214815850191	0	-3.9535866470415	9.11951065063477e-06
1	1	Manual Mode	590.24793333	-0.500935435295105	-0.500935435295105	-0.0261354160898166	0.0261354160898166	0	-3.96084648477163	6.49690628051758e-06
1	1	Manual Mode	591.24793333	-0.500934958457947	-0.500934958457947	-0.0261430345767091	0.0261430345767091	0	-3.96810843882072	9.71555709838867e-06
1	1	Manual Mode	592.24793339	-0.500922739505768	-0.500922739505768	-0.0261459305570512	0.0261459305570512	0	-3.97537119774455	9.11951065063477e-06
1	1	Manual Mode	593.24793333	-0.500937283039093	-0.500937283039093	-0.0261517746699679	0.0261517746699679	0	-3.98263557916146	1.4960765838623e-05
1	1	Manual Mode	594.24793333	-0.500935792922974	-0.500935792922974	-0.0261629511154424	0.0261629511154424	0	-3.98990306558242	1.85966491699219e-05
1	1	Manual Mode	595.24793333	-0.500941693782806	-0.500941693782806	-0.0261739069070364	0.0261739069070364	0	-3.99717359527882	-4.82797622680664e-06
1	1	Manual Mode	596.2479334	-0.500940978527069	-0.500940978527069	-0.0261788806766304	0.0261788806766304	0	-4.00444550708691	-2.32458114624023e-06
1	1	Manual Mode	597.24793333	-0.500956773757935	-0.500956773757935	-0.0261845715837151	0.0261845715837151	0	-4.01171899868436	1.43051147460938e-05
1	1	Manual Mode	598.24793346	-0.500935852527618	-0.500935852527618	-0.0261955855780384	0.0261955855780384	0	-4.01899555117976	1.00135803222656e-05
1	1	Manual Mode	599.24793333	-0.500939130783081	-0.500939130783081	-0.0261998238783069	0.0261998238783069	0	-4.02627327908874	9.17911529541016e-06
1	1	Manual Mode	600.2479334	-0.500945746898651	-0.500945746898651	-0.0261892695484772	0.0261892695484772	0	-4.03354807669478	2.7000904083252e-05
1	1	Manual Mode	601.24793333	-0.50093275308609	-0.50093275308609	-0.0261772871271367	0.0261772871271367	0	-4.0408195448322	2.15768814086914e-05
1	1	Manual Mode	602.24793333	-0.500940561294556	-0.500940561294556	-0.0261854878592459	0.0261854878592459	0	-4.04809329145977	4.23192977905273e-06
1	1	Manual Mode	603.2479334	-0.50093948841095	-0.50093948841095	-0.0261859536495819	0.0261859536495819	0	-4.05536716798272	-6.61611557006836e-06
1	1	Manual Mode	604.24793333	-0.500944793224335	-0.500944793224335	-0.0261898915887767	0.0261898915887767	0	-4.06264213735924	-2.68220901489258e-06
1	1	Manual Mode	605.24793347	-0.500944674015045	-0.500944674015045	-0.0261984355682646	0.0261984355682646	0	-4.06991948159147	-9.47713851928711e-06
1	1	Manual Mode	606.24793333	-0.500941634178162	-0.500941634178162	-0.0261973292259165	0.0261973292259165	0	-4.07719651646878	-1.94907188415527e-05
1	1	Manual Mode	607.24793333	-0.500944018363953	-0.500944018363953	-0.0262215300800251	0.0262215300800251	0	-4.08448027482434	6.67572021484375e-06
1	1	Manual Mode	608.24793333	-0.500945091247559	-0.500945091247559	-0.0262299943765646	0.0262299943765646	0	-4.09176638437338	1.19209289550781e-07
1	1	Manual Mode	609.24793334	-0.50095134973526	-0.50095134973526	-0.0262319189128937	0.0262319189128937	0	-4.09905302858872	-4.76837158203125e-06
1	1	Manual Mode	610.24793333	-0.500949740409851	-0.500949740409851	-0.0262407142258285	0.0262407142258285	0	-4.10634211580078	2.58088111877441e-05
1	1	Manual Mode	611.2479334	-0.500937402248383	-0.500937402248383	-0.0262488781943978	0.0262488781943978	0	-4.11363347136518	2.1815299987793e-05
1	1	Manual Mode	612.24793333	-0.50094348192215	-0.50094348192215	-0.0262568981345688	0.0262568981345688	0	-4.12092705366978	6.07967376708984e-06
1	1	Manual Mode	613.24793334	-0.500954329967499	-0.500954329967499	-0.0262666434459863	0.0262666434459863	0	-4.12822334358885	1.15633010864258e-05
1	1	Manual Mode	614.24793333	-0.500963449478149	-0.500963449478149	-0.0262663247662257	0.0262663247662257	0	-4.13551954483984	1.6629695892334e-05
1	1	Manual Mode	615.24793333	-0.500968098640442	-0.500968098640442	-0.0262515137602788	0.0262515137602788	0	-4.14281163199548	1.31130218505859e-05
1	1	Manual Mode	616.24793333	-0.500971555709839	-0.500971555709839	-0.0262607441730731	0.0262607441730731	0	-4.15010628315466	4.94718551635742e-06
1	1	Manual Mode	617.24793333	-0.500953018665314	-0.500953018665314	-0.0262736214029667	0.0262736214029667	0	-4.15740451132215	-4.17232513427734e-06
1	1	Manual Mode	618.24793333	-0.500956416130066	-0.500956416130066	-0.0262741423699909	0.0262741423699909	0	-4.16470288420271	8.94069671630859e-07
1	1	Manual Mode	619.24793333	-0.500947773456573	-0.500947773456573	-0.0262819508416414	0.0262819508416414	0	-4.17200342610316	-5.96046447753906e-07
1	1	Manual Mode	620.2479334	-0.500935971736908	-0.500935971736908	-0.0262933908273947	0.0262933908273947	0	-4.1793071462887	-1.9371509552002e-05
1	1	Manual Mode	621.24793333	-0.500953674316406	-0.500953674316406	-0.0262981623545781	0.0262981623545781	0	-4.18661219087584	-1.33514404296875e-05
1	1	Manual Mode	622.24793333	-0.500952064990997	-0.500952064990997	-0.026303574301453	0.026303574301453	0	-4.19391873929291	-2.44379043579102e-05
1	1	Manual Mode	623.24793333	-0.500963151454926	-0.500963151454926	-0.0263029583637769	0.0263029583637769	0	-4.20122511661618	-4.82797622680664e-06
1	1	Manual Mode	624.24793333	-0.500957846641541	-0.500957846641541	-0.0263060719657107	0.0263060719657107	0	-4.20853235882888	4.64916229248047e-06
1	1	Manual Mode	625.24793347	-0.50095123052597	-0.50095123052597	-0.0263106871640418	0.0263106871640418	0	-4.21584088406431	2.5629997253418e-06
1	1	Manual Mode	626.24793333	-0.500943601131439	-0.500943601131439	-0.0263160807772167	0.0263160807772167	0	-4.22315090547902	5.36441802978516e-06
1	1	Manual Mode	627.24793333	-0.500960409641266	-0.500960409641266	-0.0263218145900022	0.0263218145900022	0	-4.23046252064291	3.03983688354492e-06
1	1	Manual Mode	628.24793333	-0.500941574573517	-0.500941574573517	-0.0263285228921445	0.0263285228921445	0	-4.23777599922406	7.03334808349609e-06
1	1	Manual Mode	629.24793334	-0.500948846340179	-0.500948846340179	-0.026351602105571	0.026351602105571	0	-4.24509588877103	2.37822532653809e-05
1	1	Manual Mode	630.24793333	-0.500944197177887	-0.500944197177887	-0.0263752114371593	0.0263752114371593	0	-4.2524223363192	1.85370445251465e-05
1	1	Manual Mode	631.24793333	-0.500945925712585	-0.500945925712585	-0.0263941902001874	0.0263941902001874	0	-4.25975405581925	5.18560409545898e-06
1	1	Manual Mode	632.24793333	-0.500950217247009	-0.500950217247009	-0.0264003989222755	0.0264003989222755	0	-4.26708749996433	-1.62124633789063e-05
1	1	Manual Mode	633.24793393	-0.500960111618042	-0.500960111618042	-0.0263939480686988	0.0263939480686988	0	-4.27441915660462	-6.85453414916992e-06
1	1	Manual Mode	634.24793347	-0.500952959060669	-0.500952959060669	-0.0263922288355103	0.0263922288355103	0	-4.28175032790881	-1.2516975402832e-05
1	1	Manual Mode	635.24793333	-0.500936031341553	-0.500936031341553	-0.0264098286084146	0.0264098286084146	0	-4.2890863903841	-5.00679016113281e-06
1	1	Manual Mode	636.24793333	-0.500939130783081	-0.500939130783081	-0.026451779335024	0.026451779335024	0	-4.29643410686605	-1.43051147460938e-06
1	1	Manual Mode	637.24793333	-0.500940144062042	-0.500940144062042	-0.0264757502634502	0.0264757502634502	0	-4.30378848193923	-1.40666961669922e-05
1	1	Manual Mode	638.24793333	-0.50093013048172	-0.50093013048172	-0.0264762558786154	0.0264762558786154	0	-4.31114299746107	-1.99079513549805e-05
1	1	Manual Mode	639.24793374	-0.500931262969971	-0.500931262969971	-0.0264721585727778	0.0264721585727778	0	-4.31849637785728	-2.51531600952148e-05
1	1	Manual Mode	640.24793333	-0.500921964645386	-0.500921964645386	-0.0264567071303545	0.0264567071303545	0	-4.32584546015814	-1.46627426147461e-05
1	1	Manual Mode	641.24793333	-0.500934958457947	-0.500934958457947	-0.0264725447467452	0.0264725447467452	0	-4.33319894481002	-9.59634780883789e-06
1	1	Manual Mode	642.24793333	-0.500931859016418	-0.500931859016418	-0.0264768565760518	0.0264768565760518	0	-4.34055362719225	-1.91926956176758e-05
1	1	Manual Mode	643.24793333	-0.500925004482269	-0.500925004482269	-0.026482247119172	0.026482247119172	0	-4.34790980694758	-9.41753387451172e-06
1	1	Manual Mode	644.24793347	-0.500924706459045	-0.500924706459045	-0.0265083142567122	0.0265083142567122	0	-4.35527322860532	-6.31809234619141e-06
1	1	Manual Mode	645.24793334	-0.500931620597839	-0.500931620597839	-0.0265204376433898	0.0265204376433898	0	-4.36264001588192	-2.38418579101563e-07
1	1	Manual Mode	646.24793347	-0.500926077365875	-0.500926077365875	-0.0265202169885768	0.0265202169885768	0	-4.37000674378086	6.61611557006836e-06
1	1	Manual Mode	647.24793333	-0.500926911830902	-0.500926911830902	-0.0263079045706704	0.0263079045706704	0	-4.37731449402741	3.93390655517578e-06
1	1	Manual Mode	648.24793333	-0.500944018363953	-0.500944018363953	-0.0262837926153626	0.0262837926153626	0	-4.38461554753168	1.78813934326172e-07
1	1	Manual Mode	649.24793333	-0.500936925411224	-0.500936925411224	-0.0262775501483159	0.0262775501483159	0	-4.39191486701732	7.98702239990234e-06
1	1	Manual Mode	650.24793335	-0.50094199180603	-0.50094199180603	-0.0262993238173851	0.0262993238173851	0	-4.39922023489048	-8.82148742675781e-06
1	1	Manual Mode	651.24793333	-0.500952959060669	-0.500952959060669	-0.0263184772594706	0.0263184772594706	0	-4.40653092287189	-1.35898590087891e-05
1	1	Manual Mode	652.24793333	-0.500934362411499	-0.500934362411499	-0.0263295556371962	0.0263295556371962	0	-4.41384468832667	-2.09808349609375e-05
1	1	Manual Mode	653.24793333	-0.500939667224884	-0.500939667224884	-0.0263442501821079	0.0263442501821079	0	-4.42116253559948	-1.8775463104248e-05
1	1	Manual Mode	654.24793334	-0.50095123052597	-0.50095123052597	-0.026370200835021	0.026370200835021	0	-4.42848759146024	-3.41534614562988e-05
1	1	Manual Mode	655.24793333	-0.500958144664764	-0.500958144664764	-0.0263965744145313	0.0263965744145313	0	-4.43581997316873	-2.49743461608887e-05
1	1	Manual Mode	656.24793333	-0.500946581363678	-0.500946581363678	-0.0264039844870123	0.0264039844870123	0	-4.44315441330401	-2.17556953430176e-05
1	1	Manual Mode	657.24793333	-0.50093275308609	-0.50093275308609	-0.0264024399480807	0.0264024399480807	0	-4.4504884244007	-1.51395797729492e-05
1	1	Manual Mode	658.24793333	-0.500938057899475	-0.500938057899475	-0.0264095068640076	0.0264095068640076	0	-4.45782439852959	-1.33514404296875e-05
1	1	Manual Mode	659.24793333	-0.500944018363953	-0.500944018363953	-0.0264097857228555	0.0264097857228555	0	-4.46516045011927	3.45706939697266e-06
1	1	Manual Mode	660.2479334	-0.500939905643463	-0.500939905643463	-0.0264219550598317	0.0264219550598317	0	-4.4724998825941	1.9073486328125e-06
1	1	Manual Mode	661.24793385	-0.500937759876251	-0.500937759876251	-0.0264338792257571	0.0264338792257571	0	-4.47984263012771	-1.06692314147949e-05
1	1	Manual Mode	662.24793333	-0.500923156738281	-0.500923156738281	-0.0264416294771473	0.0264416294771473	0	-4.48718752338535	-1.8000602722168e-05
1	1	Manual Mode	663.24793333	-0.500929892063141	-0.500929892063141	-0.0264554353132385	0.0264554353132385	0	-4.4945362554168	-1.37686729431152e-05
1	1	Manual Mode	664.24793333	-0.500923991203308	-0.500923991203308	-0.0264699674480287	0.0264699674480287	0	-4.50188902415236	-1.41263008117676e-05
1	1	Manual Mode	665.24793333	-0.500926077365875	-0.500926077365875	-0.0264761976843717	0.0264761976843717	0	-4.50924352350913	-1.72257423400879e-05
1	1	Manual Mode	666.24793333	-0.500920951366425	-0.500920951366425	-0.0264776686633065	0.0264776686633065	0	-4.51659843147116	-1.82986259460449e-05
1	1	Manual Mode	667.2479334	-0.500936210155487	-0.500936210155487	-0.0264578133872863	0.0264578133872863	0	-4.5239478245932	-2.17556953430176e-05
1	1	Manual Mode	668.24793334	-0.50092613697052	-0.50092613697052	-0.0264707304706367	0.0264707304706367	0	-4.53130080483831	-2.65240669250488e-05
1	1	Manual Mode	669.24793385	-0.500933170318604	-0.500933170318604	-0.0264830255018448	0.0264830255018448	0	-4.53865720456281	-1.66893005371094e-05
1	1	Manual Mode	670.24793338	-0.50093549489975	-0.50093549489975	-0.0264817384186591	0.0264817384186591	0	-4.5460132395551	-1.92523002624512e-05
1	1	Manual Mode	671.24793333	-0.500942349433899	-0.500942349433899	-0.026492403072958	0.026492403072958	0	-4.55337224004074	-9.77516174316406e-06
1	1	Manual Mode	672.24793333	-0.500946760177612	-0.500946760177612	-0.0264929791323732	0.0264929791323732	0	-4.56073140091085	-2.40802764892578e-05
1	1	Manual Mode	673.2479334	-0.500950217247009	-0.500950217247009	-0.0265056633220941	0.0265056633220941	0	-4.56809408568237	-2.45571136474609e-05
1	1	Manual Mode	674.24793333	-0.500926852226257	-0.500926852226257	-0.0265215040469583	0.0265215040469583	0	-4.57546116962417	-1.56164169311523e-05
1	1	Manual Mode	675.2479334	-0.500942349433899	-0.500942349433899	-0.026512472804282	0.026512472804282	0	-4.58282574591865	-3.71932983398438e-05
1	1	Manual Mode	676.2479334	-0.500948488712311	-0.500948488712311	-0.0265117618310525	0.0265117618310525	0	-4.59019012420506	-3.33786010742188e-05
1	1	Manual Mode	677.24793333	-0.500945448875427	-0.500945448875427	-0.0265058288464705	0.0265058288464705	0	-4.5975528539248	-3.68952751159668e-05
1	1	Manual Mode	678.24793333	-0.500940322875977	-0.500940322875977	-0.0264917165733515	0.0264917165733515	0	-4.60491166408406	-1.9371509552002e-05
1	1	Manual Mode	679.24793347	-0.500959992408752	-0.500959992408752	-0.0264813338801262	0.0264813338801262	0	-4.61226759119171	-1.13248825073242e-05
1	1	Manual Mode	680.24793333	-0.500954627990723	-0.500954627990723	-0.0264845455411368	0.0264845455411368	0	-4.61962440836762	1.84774398803711e-06
1	1	Manual Mode	681.247933369999	-0.500942230224609	-0.500942230224609	-0.0264897092788906	0.0264897092788906	0	-4.62698266123942	-1.34706497192383e-05
1	1	Manual Mode	682.24793333	-0.500928223133087	-0.500928223133087	-0.0264907481664763	0.0264907481664763	0	-4.63434120210243	-4.94718551635742e-06
1	1	Manual Mode	683.24793333	-0.50093674659729	-0.50093674659729	-0.0264953051942489	0.0264953051942489	0	-4.64170100910084	3.45706939697266e-06
1	1	Manual Mode	684.24793333	-0.500935435295105	-0.500935435295105	-0.0264996446056519	0.0264996446056519	0	-4.64906202149129	1.78813934326172e-06
1	1	Manual Mode	685.24793333	-0.500931680202484	-0.500931680202484	-0.026502237169226	0.026502237169226	0	-4.6564237540383	-8.40425491333008e-06
1	1	Manual Mode	686.24793333	-0.500930964946747	-0.500930964946747	-0.0265109343943633	0.0265109343943633	0	-4.66378790248118	-1.83582305908203e-05
1	1	Manual Mode	687.24793332	-0.500926971435547	-0.500926971435547	-0.0265195151326354	0.0265195151326354	0	-4.6711544343888	-1.86562538146973e-05
1	1	Manual Mode	688.24793334	-0.500935316085815	-0.500935316085815	-0.0265284176787239	0.0265284176787239	0	-4.67852343944694	-8.58306884765625e-06
1	1	Manual Mode	689.247933629999	-0.500944018363953	-0.500944018363953	-0.0265361495686259	0.0265361495686259	0	-4.68589459424252	-9.05990600585938e-06
1	1	Manual Mode	690.2479367	-0.500948488712311	-0.500948488712311	-0.0265406698032987	0.0265406698032987	0	-4.69326702515451	-4.17232513427734e-06
1	1	Manual Mode	691.24793347	-0.500946998596191	-0.500946998596191	-0.0265443687287099	0.0265443687287099	0	-4.70064043709629	-5.60283660888672e-06
1	1	Manual Mode	692.24793394	-0.50094085931778	-0.50094085931778	-0.0265473137460971	0.0265473137460971	0	-4.70801469438055	-1.28746032714844e-05
1	1	Manual Mode	693.24793333	-0.500943839550018	-0.500943839550018	-0.0265458918175419	0.0265458918175419	0	-4.7153885487207	-2.98023223876953e-06
1	1	Manual Mode	694.24793333	-0.500944554805756	-0.500944554805756	-0.0265514202932441	0.0265514202932441	0	-4.7227639432466	2.20537185668945e-06
1	1	Manual Mode	695.24793351	-0.500938832759857	-0.500938832759857	-0.0265524745037815	0.0265524745037815	0	-4.73013963193639	-2.44379043579102e-06
1	1	Manual Mode	696.2479334	-0.500957906246185	-0.500957906246185	-0.0265500197937142	0.0265500197937142	0	-4.73751463662339	-4.4703483581543e-06
1	1	Manual Mode	697.24793347	-0.500949740409851	-0.500949740409851	-0.0265807143578648	0.0265807143578648	0	-4.74489816890631	-1.24573707580566e-05
1	1	Manual Mode	698.24793347	-0.500961363315582	-0.500961363315582	-0.0266003183142389	0.0266003183142389	0	-4.75228714621583	-1.09672546386719e-05
1	1	Manual Mode	699.24793333	-0.500968456268311	-0.500968456268311	-0.0266145347904606	0.0266145347904606	0	-4.7596800715115	-1.99675559997559e-05
1	1	Manual Mode	700.24793333	-0.500970363616943	-0.500970363616943	-0.0266231891077523	0.0266231891077523	0	-4.76707540181921	-2.68220901489258e-06
1	1	Manual Mode	701.24793333	-0.500975430011749	-0.500975430011749	-0.0266270290103434	0.0266270290103434	0	-4.77447179876652	5.96046447753906e-08
1	1	Manual Mode	702.24793334	-0.50097382068634	-0.50097382068634	-0.0266219786077138	0.0266219786077138	0	-4.78186679289817	-1.16825103759766e-05
1	1	Manual Mode	703.24793347	-0.500953197479248	-0.500953197479248	-0.02662530973081	0.02662530973081	0	-4.78926271322931	-1.22785568237305e-05
1	1	Manual Mode	704.247933459999	-0.500952661037445	-0.500952661037445	-0.0266194533879357	0.0266194533879357	0	-4.79665700576312	-1.92523002624512e-05
1	1	Manual Mode	705.24793333	-0.500953316688538	-0.500953316688538	-0.0266181295006467	0.0266181295006467	0	-4.80405092966321	-1.71065330505371e-05
1	1	Manual Mode	706.24793348	-0.500955760478973	-0.500955760478973	-0.0266257234433266	0.0266257234433266	0	-4.81144696506243	-2.08616256713867e-05
1	1	Manual Mode	707.247933359999	-0.500955820083618	-0.500955820083618	-0.0266280218772273	0.0266280218772273	0	-4.8188436369185	-4.52995300292969e-06
1	1	Manual Mode	708.24793333	-0.500942170619965	-0.500942170619965	-0.0266347884080222	0.0266347884080222	0	-4.82624218903211	-8.40425491333008e-06
1	1	Manual Mode	709.24793334	-0.500941872596741	-0.500941872596741	-0.0266428052855984	0.0266428052855984	0	-4.83364296835211	-1.42455101013184e-05
1	1	Manual Mode	710.24793333	-0.500949740409851	-0.500949740409851	-0.0266527405651757	0.0266527405651757	0	-4.84104650732396	-2.84910202026367e-05
1	1	Manual Mode	711.24793333	-0.500955700874329	-0.500955700874329	-0.0266584406263818	0.0266584406263818	0	-4.84845162972018	-2.21133232116699e-05
1	1	Manual Mode	712.24793333	-0.500956237316132	-0.500956237316132	-0.0266643368520863	0.0266643368520863	0	-4.85585838995687	-1.81794166564941e-05
1	1	Manual Mode	713.2479334	-0.500944018363953	-0.500944018363953	-0.0266684096493325	0.0266684096493325	0	-4.86326628204468	-2.05636024475098e-05
1	1	Manual Mode	714.24793333	-0.50094336271286	-0.50094336271286	-0.0266734539104538	0.0266734539104538	0	-4.87067557427893	-4.52995300292969e-06
1	1	Manual Mode	715.24793333	-0.500943064689636	-0.500943064689636	-0.0266782683039869	0.0266782683039869	0	-4.87808620436337	-1.31130218505859e-06
1	1	Manual Mode	716.24793333	-0.500943064689636	-0.500943064689636	-0.0266868092151918	0.0266868092151918	0	-4.88549920692315	-1.1146068572998e-05
1	1	Manual Mode	717.24793333	-0.500943720340729	-0.500943720340729	-0.0266918289477664	0.0266918289477664	0	-4.89291360385308	-1.90138816833496e-05
1	1	Manual Mode	718.24793347	-0.500943839550018	-0.500943839550018	-0.0266938423709604	0.0266938423709604	0	-4.90032856110534	-1.10864639282227e-05
1	1	Manual Mode	719.24793333	-0.500945270061493	-0.500945270061493	-0.0267046020416034	0.0267046020416034	0	-4.90774650507838	-9.95397567749023e-06
1	1	Manual Mode	720.24793333	-0.500949680805206	-0.500949680805206	-0.0267159439738749	0.0267159439738749	0	-4.91516760062668	-3.57627868652344e-07
1	1	Manual Mode	721.2479334	-0.500949144363403	-0.500949144363403	-0.0267205500079203	0.0267205500079203	0	-4.92258997614844	2.74181365966797e-06
1	1	Manual Mode	722.24793333	-0.500938594341278	-0.500938594341278	-0.0267331790644071	0.0267331790644071	0	-4.93001585870208	1.42455101013184e-05
1	1	Manual Mode	723.24793333	-0.500934362411499	-0.500934362411499	-0.0267428354946479	0.0267428354946479	0	-4.93744442411726	1.19805335998535e-05
1	1	Manual Mode	724.24793333	-0.500938832759857	-0.500938832759857	-0.0267474997452236	0.0267474997452236	0	-4.9448742851576	8.76188278198242e-06
1	1	Manual Mode	725.24793335	-0.500939130783081	-0.500939130783081	-0.0267548945113512	0.0267548945113512	0	-4.95230620044827	9.59634780883789e-06
1	1	Manual Mode	726.24793333	-0.5009406208992	-0.5009406208992	-0.0267626754216066	0.0267626754216066	0	-4.9597402768056	8.76188278198242e-06
1	1	Manual Mode	727.24793347	-0.500928580760956	-0.500928580760956	-0.026765795155071	0.026765795155071	0	-4.96717522094512	1.56164169311523e-05
1	1	Manual Mode	728.24793347	-0.500922739505768	-0.500922739505768	-0.0267709098837545	0.0267709098837545	0	-4.97461158480172	3.39746475219727e-06
1	1	Manual Mode	729.24793333	-0.500938355922699	-0.500938355922699	-0.026775053139611	0.026775053139611	0	-4.98204909852147	9.5367431640625e-07
1	1	Manual Mode	730.24793334	-0.500938832759857	-0.500938832759857	-0.0267812435379767	0.0267812435379767	0	-4.98948833291197	-1.34706497192383e-05
1	1	Manual Mode	731.24793333	-0.50095409154892	-0.50095409154892	-0.0267927264697146	0.0267927264697146	0	-4.99693075685691	1.72853469848633e-05
1	1	Manual Mode	732.24793347	-0.500958025455475	-0.500958025455475	-0.0268056068229081	0.0268056068229081	0	-5.0043767597946	1.05500221252441e-05
1	1	Manual Mode	733.24793333	-0.500956177711487	-0.500956177711487	-0.0268137432148827	0.0268137432148827	0	-5.01182502075598	5.96046447753906e-06
1	1	Manual Mode	734.24793334	-0.500947713851929	-0.500947713851929	-0.0268242484910691	0.0268242484910691	0	-5.0192762009669	4.52995300292969e-06
1	1	Manual Mode	735.24793333	-0.500954866409302	-0.500954866409302	-0.0268348304194071	0.0268348304194071	0	-5.0267303204533	1.42455101013184e-05
1	1	Manual Mode	736.24793333	-0.500953376293182	-0.500953376293182	-0.0268544588631118	0.0268544588631118	0	-5.03418989235972	1.04308128356934e-05
1	1	Manual Mode	737.24793333	-0.500952959060669	-0.500952959060669	-0.0268621907352033	0.0268621907352033	0	-5.04165161200839	6.67572021484375e-06
1	1	Manual Mode	738.2479334	-0.500961363315582	-0.500961363315582	-0.0268734713468539	0.0268734713468539	0	-5.04911646568283	6.3776969909668e-06
1	1	Manual Mode	739.247933459999	-0.500958383083344	-0.500958383083344	-0.0268791499729735	0.0268791499729735	0	-5.05658289667886	8.2850456237793e-06
1	1	Manual Mode	740.24793333	-0.50095808506012	-0.50095808506012	-0.0268860544285176	0.0268860544285176	0	-5.06405124416035	-7.15255737304688e-07
1	1	Manual Mode	741.24793333	-0.500945806503296	-0.500945806503296	-0.0268933603879745	0.0268933603879745	0	-5.0715216220459	1.41263008117676e-05
1	1	Manual Mode	742.24793333	-0.500944793224335	-0.500944793224335	-0.026900571259472	0.026900571259472	0	-5.0789940029513	1.25765800476074e-05
1	1	Manual Mode	743.24793333	-0.500946879386902	-0.500946879386902	-0.0269112022036874	0.0269112022036874	0	-5.08646933689677	1.59740447998047e-05
1	1	Manual Mode	744.24793347	-0.5009446144104	-0.5009446144104	-0.0269166877496305	0.0269166877496305	0	-5.09394619565177	2.03251838684082e-05
1	1	Manual Mode	745.24793366	-0.500941157341003	-0.500941157341003	-0.02690651649807	0.02690651649807	0	-5.10142022943241	1.05500221252441e-05
1	1	Manual Mode	746.2479336	-0.500942945480347	-0.500942945480347	-0.0269160319308959	0.0269160319308959	0	-5.10889690452016	1.43051147460938e-06
1	1	Manual Mode	747.247933459999	-0.500928580760956	-0.500928580760956	-0.0269224491225989	0.0269224491225989	0	-5.11637536156279	1.68681144714355e-05
1	1	Manual Mode	748.24793333	-0.500935256481171	-0.500935256481171	-0.0269281584090756	0.0269281584090756	0	-5.12385540459291	1.97887420654297e-05
1	1	Manual Mode	749.24793333	-0.500946879386902	-0.500946879386902	-0.0269377627047082	0.0269377627047082	0	-5.13133811645533	2.55703926086426e-05
1	1	Manual Mode	750.24793333	-0.50094336271286	-0.50094336271286	-0.0269584607180827	0.0269584607180827	0	-5.1388265777659	2.23517417907715e-05
1	1	Manual Mode	751.24793349	-0.50095123052597	-0.50095123052597	-0.0269718068520076	0.0269718068520076	0	-5.14631874753465	1.8000602722168e-05
1	1	Manual Mode	752.24793333	-0.50093412399292	-0.50093412399292	-0.0269782240899621	0.0269782240899621	0	-5.15381269747172	3.3259391784668e-05
1	1	Manual Mode	753.24793333	-0.500941872596741	-0.500941872596741	-0.0269883861548572	0.0269883861548572	0	-5.16130947140363	4.97102737426758e-05
1	1	Manual Mode	754.24793374	-0.500943839550018	-0.500943839550018	-0.0269962252971221	0.0269962252971221	0	-5.16880842594962	4.2259693145752e-05
1	1	Manual Mode	755.24793333	-0.500934243202209	-0.500934243202209	-0.0270041440559421	0.0270041440559421	0	-5.1763095740008	1.69277191162109e-05
1	1	Manual Mode	756.24793333	-0.500939249992371	-0.500939249992371	-0.0270151182224522	0.0270151182224522	0	-5.18381377350704	2.78949737548828e-05
1	1	Manual Mode	757.24793333	-0.500930726528168	-0.500930726528168	-0.0270258410839565	0.0270258410839565	0	-5.19132095158591	1.39474868774414e-05
1	1	Manual Mode	758.24793347	-0.500948905944824	-0.500948905944824	-0.0270322521384406	0.0270322521384406	0	-5.19882991156451	1.88350677490234e-05
1	1	Manual Mode	759.24793333	-0.500948071479797	-0.500948071479797	-0.0270446574473069	0.0270446574473069	0	-5.20634231535925	1.87158584594727e-05
1	1	Manual Mode	760.24793333	-0.500948548316956	-0.500948548316956	-0.0270534251885893	0.0270534251885893	0	-5.21385715568941	2.4259090423584e-05
1	1	Manual Mode	761.24793334	-0.500952541828156	-0.500952541828156	-0.0270603510729721	0.0270603510729721	0	-5.22137391995151	1.49011611938477e-05
1	1	Manual Mode	762.24793333	-0.500945746898651	-0.500945746898651	-0.0270829674739873	0.0270829674739873	0	-5.22889696639684	1.47223472595215e-05
1	1	Manual Mode	763.24793333	-0.500928819179535	-0.500928819179535	-0.0271076065001548	0.0271076065001548	0	-5.23642685709132	2.37822532653809e-05
1	1	Manual Mode	764.24793333	-0.500927090644836	-0.500927090644836	-0.0271258528599956	0.0271258528599956	0	-5.2439618162191	1.72257423400879e-05
1	1	Manual Mode	765.24793334	-0.500938475131989	-0.500938475131989	-0.0271356502404672	0.0271356502404672	0	-5.25149949691683	5.24520874023438e-06
1	1	Manual Mode	766.24793333	-0.500941812992096	-0.500941812992096	-0.0271459287660245	0.0271459287660245	0	-5.25904003260976	5.42402267456055e-06
1	1	Manual Mode	767.24793333	-0.500933885574341	-0.500933885574341	-0.0271539272492887	0.0271539272492887	0	-5.26658279017901	1.37090682983398e-05
1	1	Manual Mode	768.24793333	-0.500938475131989	-0.500938475131989	-0.0271608316758323	0.0271608316758323	0	-5.27412746564452	-3.03983688354492e-06
1	1	Manual Mode	769.24793333	-0.50094336271286	-0.50094336271286	-0.0271707730842359	0.0271707730842359	0	-5.28167490261236	-1.31130218505859e-06
1	1	Manual Mode	770.24793333	-0.500949442386627	-0.500949442386627	-0.0271874596141779	0.0271874596141779	0	-5.28922697472741	-2.38418579101563e-06
1	1	Manual Mode	771.24793333	-0.500936388969421	-0.500936388969421	-0.0271987892503781	0.0271987892503781	0	-5.29678219396363	-1.01327896118164e-06
1	1	Manual Mode	772.24793334	-0.500948965549469	-0.500948965549469	-0.0272049551529275	0.0272049551529275	0	-5.30433912602612	2.98023223876953e-07
1	1	Manual Mode	773.24793333	-0.500949323177338	-0.500949323177338	-0.0272185740278773	0.0272185740278773	0	-5.31189984095826	2.44379043579102e-06
1	1	Manual Mode	774.2479334	-0.500959038734436	-0.500959038734436	-0.0272310253336667	0.0272310253336667	0	-5.31946401519155	2.92062759399414e-06
1	1	Manual Mode	775.24793333	-0.500958561897278	-0.500958561897278	-0.0272433908257232	0.0272433908257232	0	-5.32703162322452	5.0663948059082e-06
1	1	Manual Mode	776.24793333	-0.500971674919128	-0.500971674919128	-0.0272482420065748	0.0272482420065748	0	-5.33460057933745	-8.22544097900391e-06
1	1	Manual Mode	777.24793333	-0.50096994638443	-0.50096994638443	-0.027254034002414	0.027254034002414	0	-5.34217114433812	-1.39474868774414e-05
1	1	Manual Mode	778.24793384	-0.500968992710114	-0.500968992710114	-0.0272623787728058	0.0272623787728058	0	-5.34974403119274	-1.68085098266602e-05
1	1	Manual Mode	779.24793333	-0.500969767570496	-0.500969767570496	-0.0272650786435733	0.0272650786435733	0	-5.35731766028673	-1.95503234863281e-05
1	1	Manual Mode	780.24793333	-0.500959634780884	-0.500959634780884	-0.0272766626538085	0.0272766626538085	0	-5.3648945110239	-8.22544097900391e-06
1	1	Manual Mode	781.24793333	-0.500966012477875	-0.500966012477875	-0.0272848389064199	0.0272848389064199	0	-5.37247363294235	-6.79492950439453e-06
1	1	Manual Mode	782.24793333	-0.50096720457077	-0.50096720457077	-0.0272934687107374	0.0272934687107374	0	-5.38005515202867	2.14576721191406e-06
1	1	Manual Mode	783.2479334	-0.500967800617218	-0.500967800617218	-0.0273010167578559	0.0273010167578559	0	-5.3876387683256	2.38418579101563e-06
1	1	Manual Mode	784.24793347	-0.500973165035248	-0.500973165035248	-0.0273110439688958	0.0273110439688958	0	-5.39522516995912	-1.31130218505859e-05
1	1	Manual Mode	785.24793333	-0.500967979431152	-0.500967979431152	-0.0273210405427977	0.0273210405427977	0	-5.40281434682518	-3.33786010742188e-06
1	1	Manual Mode	786.24793333	-0.500958144664764	-0.500958144664764	-0.0273258181662635	0.0273258181662635	0	-5.41040485187137	6.49690628051758e-06
1	1	Manual Mode	787.24793333	-0.500959455966949	-0.500959455966949	-0.0273346165424459	0.0273346165424459	0	-5.41799780091094	1.51991844177246e-05
1	1	Manual Mode	788.24793335	-0.500963687896729	-0.500963687896729	-0.0273450206890345	0.0273450206890345	0	-5.42559364014314	1.93119049072266e-05
1	1	Manual Mode	789.24793333	-0.500962972640991	-0.500962972640991	-0.0273478921783161	0.0273478921783161	0	-5.43319027670741	1.37686729431152e-05
1	1	Manual Mode	790.24793333	-0.500953614711761	-0.500953614711761	-0.0273554217462659	0.0273554217462659	0	-5.44078900497026	1.2516975402832e-06
1	1	Manual Mode	791.2479334	-0.500955104827881	-0.500955104827881	-0.0273634386459421	0.0273634386459421	0	-5.44838996068175	6.02006912231445e-06
1	1	Manual Mode	792.24793333	-0.50096184015274	-0.50096184015274	-0.0273707139141765	0.0273707139141765	0	-5.45599293623682	1.23977661132813e-05
1	1	Manual Mode	793.247933359999	-0.500957787036896	-0.500957787036896	-0.0273821293628974	0.0273821293628974	0	-5.46359908351025	0
1	1	Manual Mode	794.24793333	-0.500961363315582	-0.500961363315582	-0.0273951200467146	0.0273951200467146	0	-5.47120883885049	3.87430191040039e-06
1	1	Manual Mode	795.24793333	-0.500953018665314	-0.500953018665314	-0.0274025055974561	0.0274025055974561	0	-5.47882064596089	-3.57627868652344e-06
1	1	Manual Mode	796.24793334	-0.500953376293182	-0.500953376293182	-0.0274114173178078	0.0274114173178078	0	-5.48643492862532	4.29153442382813e-06
1	1	Manual Mode	797.24793333	-0.500962018966675	-0.500962018966675	-0.0274275001404044	0.0274275001404044	0	-5.49405367858813	2.98023223876953e-06
1	1	Manual Mode	798.24793333	-0.500956237316132	-0.500956237316132	-0.0274666314240336	0.0274666314240336	0	-5.50168329842814	-1.23977661132813e-05
1	1	Manual Mode	799.24793333	-0.500941038131714	-0.500941038131714	-0.0274811481953086	0.0274811481953086	0	-5.50931695070461	-1.59740447998047e-05
1	1	Manual Mode	800.24793374	-0.500954270362854	-0.500954270362854	-0.0274893122027627	0.0274893122027627	0	-5.51695287389167	-1.15633010864258e-05
1	1	Manual Mode	801.24793333	-0.500957846641541	-0.500957846641541	-0.0274924042970623	0.0274924042970623	0	-5.52458964973199	-2.12192535400391e-05
1	1	Manual Mode	802.24793333	-0.500949263572693	-0.500949263572693	-0.0274965353735021	0.0274965353735021	0	-5.53222757622463	7.15255737304688e-07
1	1	Manual Mode	803.24793333	-0.500948905944824	-0.500948905944824	-0.0275040159634336	0.0275040159634336	0	-5.53986758065892	4.88758087158203e-06
1	1	Manual Mode	804.24793333	-0.50094336271286	-0.50094336271286	-0.0275246833363131	0.0275246833363131	0	-5.54751332603012	1.44243240356445e-05
1	1	Manual Mode	805.24793333	-0.500937819480896	-0.500937819480896	-0.0275359179742596	0.0275359179742596	0	-5.55516219213408	9.00030136108398e-06
1	1	Manual Mode	806.24793333	-0.500937402248383	-0.500937402248383	-0.027547639885745	0.027547639885745	0	-5.56281431432456	1.71065330505371e-05
1	1	Manual Mode	807.24793333	-0.500944316387177	-0.500944316387177	-0.0275591565013634	0.0275591565013634	0	-5.57046963557494	1.19209289550781e-05
1	1	Manual Mode	808.247933619999	-0.500936448574066	-0.500936448574066	-0.0275703543878923	0.0275703543878923	0	-5.5781280695703	-3.51667404174805e-06
1	1	Manual Mode	809.24793333	-0.500934243202209	-0.500934243202209	-0.0275719816358134	0.0275719816358134	0	-5.58578695113695	-3.51667404174805e-06
1	1	Manual Mode	810.24793333	-0.500936925411224	-0.500936925411224	-0.0275848006806018	0.0275848006806018	0	-5.59344939577045	-5.12599945068359e-06
1	1	Manual Mode	811.24793333	-0.500936925411224	-0.500936925411224	-0.0275884965090093	0.0275884965090093	0	-5.60111286702295	-1.07288360595703e-06
1	1	Manual Mode	812.2479334	-0.500944316387177	-0.500944316387177	-0.0275934549512689	0.0275934549512689	0	-5.60877771615707	-1.26361846923828e-05
1	1	Manual Mode	813.24793334	-0.500935137271881	-0.500935137271881	-0.0276042023731178	0.0276042023731178	0	-5.61644554968953	-4.11272048950195e-06
1	1	Manual Mode	814.24793347	-0.500953674316406	-0.500953674316406	-0.0276169632116333	0.0276169632116333	0	-5.62411692935671	1.40666961669922e-05
1	1	Manual Mode	815.24793333	-0.500950515270233	-0.500950515270233	-0.0276250383152512	0.0276250383152512	0	-5.63179055003663	-4.76837158203125e-07
1	1	Manual Mode	816.24793333	-0.500951290130615	-0.500951290130615	-0.0276391352496593	0.0276391352496593	0	-5.63946808760598	6.25848770141602e-06
1	1	Manual Mode	817.24793333	-0.500944674015045	-0.500944674015045	-0.0276531770485021	0.0276531770485021	0	-5.64714952567501	4.52995300292969e-06
1	1	Manual Mode	818.24793332	-0.500941812992096	-0.500941812992096	-0.0276597873090052	0.0276597873090052	0	-5.65483279985068	1.37090682983398e-05
1	1	Manual Mode	819.24793333	-0.500937163829803	-0.500937163829803	-0.0276703048807035	0.0276703048807035	0	-5.66251899572774	1.22189521789551e-05
1	1	Manual Mode	820.24793347	-0.500937163829803	-0.500937163829803	-0.0276758394476527	0.0276758394476527	0	-5.67020672998393	2.26497650146484e-06
1	1	Manual Mode	821.24793347	-0.500932335853577	-0.500932335853577	-0.0276829522904727	0.0276829522904727	0	-5.6778964389535	1.51991844177246e-05
1	1	Manual Mode	822.24793334	-0.500928640365601	-0.500928640365601	-0.0276922838697914	0.0276922838697914	0	-5.68558873902844	1.65700912475586e-05
1	1	Manual Mode	823.2479334	-0.500941634178162	-0.500941634178162	-0.027695464889188	0.027695464889188	0	-5.69328192418148	2.43782997131348e-05
1	1	Manual Mode	824.24793334	-0.500952541828156	-0.500952541828156	-0.0277104168446197	0.0277104168446197	0	-5.70097926173203	1.6629695892334e-05
1	1	Manual Mode	825.24793347	-0.500955700874329	-0.500955700874329	-0.027725313695911	0.027725313695911	0	-5.70868073875987	2.11596488952637e-05
1	1	Manual Mode	826.24793333	-0.500937640666962	-0.500937640666962	-0.0277386751691995	0.0277386751691995	0	-5.71638592522814	3.39150428771973e-05
1	1	Manual Mode	827.24793341	-0.500932335853577	-0.500932335853577	-0.0277556619445864	0.0277556619445864	0	-5.72409583194065	1.58548355102539e-05
1	1	Manual Mode	828.24793333	-0.500946998596191	-0.500946998596191	-0.0277682327105964	0.0277682327105964	0	-5.73180922929874	-1.01327896118164e-05
1	1	Manual Mode	829.24793333	-0.500944852828979	-0.500944852828979	-0.0277796328516585	0.0277796328516585	0	-5.73952579397976	-9.5367431640625e-06
1	1	Manual Mode	830.24793334	-0.500954270362854	-0.500954270362854	-0.0277837393470523	0.0277837393470523	0	-5.74724349943112	-8.10623168945313e-06
1	1	Manual Mode	831.247933359999	-0.500950932502747	-0.500950932502747	-0.027788357627374	0.027788357627374	0	-5.75496248781532	-6.02006912231445e-06
1	1	Manual Mode	832.24793333	-0.500934779644012	-0.500934779644012	-0.0278026292648978	0.0278026292648978	0	-5.76268544015722	-8.8810920715332e-06
1	1	Manual Mode	833.24793333	-0.50093549489975	-0.50093549489975	-0.0278091475497381	0.0278091475497381	0	-5.77041020336548	-3.01003456115723e-05
1	1	Manual Mode	834.2479334	-0.500934958457947	-0.500934958457947	-0.0278160397383978	0.0278160397383978	0	-5.77813688161146	-3.24845314025879e-05
1	1	Manual Mode	835.24793334	-0.500932097434998	-0.500932097434998	-0.0278239554684724	0.0278239554684724	0	-5.78586575766674	-2.67624855041504e-05
1	1	Manual Mode	836.24793334	-0.500939965248108	-0.500939965248108	-0.0278340500883962	0.0278340500883962	0	-5.79359743824685	-4.22000885009766e-05
1	1	Manual Mode	837.247933369999	-0.50094747543335	-0.50094747543335	-0.0278435962242873	0.0278435962242873	0	-5.8013317707634	-3.26633453369141e-05
1	1	Manual Mode	838.24793333	-0.500954985618591	-0.500954985618591	-0.0278505773066192	0.0278505773066192	0	-5.80906804192802	-2.22325325012207e-05
1	1	Manual Mode	839.24793333	-0.50095272064209	-0.50095272064209	-0.0278613032528182	0.0278613032528182	0	-5.81680729283158	-2.47359275817871e-05
1	1	Manual Mode	840.24793333	-0.500938534736633	-0.500938534736633	-0.0278718637425263	0.0278718637425263	0	-5.8245494772045	-4.82797622680664e-06
1	1	Manual Mode	841.24793333	-0.500953912734985	-0.500953912734985	-0.0278806957851516	0.0278806957851516	0	-5.8322941149226	-1.16825103759766e-05
1	1	Manual Mode	842.24793333	-0.500943660736084	-0.500943660736084	-0.0278899537830263	0.0278899537830263	0	-5.84004132430677	-8.10623168945313e-06
1	1	Manual Mode	843.24793334	-0.500942647457123	-0.500942647457123	-0.0278961839820697	0.0278961839820697	0	-5.84779026437928	-3.2961368560791e-05
1	1	Manual Mode	844.24793333	-0.500938355922699	-0.500938355922699	-0.0279097998603518	0.0279097998603518	0	-5.85554298648519	-1.42455101013184e-05
1	1	Manual Mode	845.2479334	-0.500941455364227	-0.500941455364227	-0.0279416069083587	0.0279416069083587	0	-5.86330454450304	-1.9073486328125e-06
1	1	Manual Mode	846.24793333	-0.50093674659729	-0.50093674659729	-0.027951067183053	0.027951067183053	0	-5.87106872928817	6.55651092529297e-07
1	1	Manual Mode	847.24793333	-0.500934660434723	-0.500934660434723	-0.0279597552113607	0.0279597552113607	0	-5.878835327958	1.51991844177246e-05
1	1	Manual Mode	848.24793333	-0.500938653945923	-0.500938653945923	-0.0279667117248622	0.0279667117248622	0	-5.88660385899268	4.76837158203125e-06
1	1	Manual Mode	849.24793333	-0.500927209854126	-0.500927209854126	-0.0279778268904657	0.0279778268904657	0	-5.89437547757336	6.49690628051758e-06
1	1	Manual Mode	850.24793333	-0.50093001127243	-0.50093001127243	-0.0280015833292723	0.0280015833292723	0	-5.90215369516483	1.41263008117676e-05
1	1	Manual Mode	851.24793333	-0.500937521457672	-0.500937521457672	-0.0280692149903609	0.0280692149903609	0	-5.90995069932882	1.32322311401367e-05
1	1	Manual Mode	852.24793333	-0.500932931900024	-0.500932931900024	-0.0280970503253071	0.0280970503253071	0	-5.91775543553029	3.1590461730957e-06
1	1	Manual Mode	853.2479334	-0.500941395759583	-0.500941395759583	-0.0281035257346592	0.0281035257346592	0	-5.92556197100305	4.41074371337891e-06
1	1	Manual Mode	854.247933879999	-0.500940382480621	-0.500940382480621	-0.0281123823572115	0.0281123823572115	0	-5.93337096985058	1.77621841430664e-05
1	1	Manual Mode	855.24793384	-0.500937938690186	-0.500937938690186	-0.0281142762151865	0.0281142762151865	0	-5.94118049070909	1.72853469848633e-06
1	1	Manual Mode	856.24793334	-0.50093275308609	-0.50093275308609	-0.028121805836568	0.028121805836568	0	-5.94899209953566	-3.33786010742188e-06
1	1	Manual Mode	857.24793333	-0.500929772853851	-0.500929772853851	-0.0281288849219339	0.0281288849219339	0	-5.95680567860251	-1.40666961669922e-05
1	1	Manual Mode	858.247933369999	-0.50093001127243	-0.50093001127243	-0.0281347382305612	0.0281347382305612	0	-5.96462088397916	-1.43647193908691e-05
1	1	Manual Mode	859.24793348	-0.500921785831451	-0.500921785831451	-0.0281442597948244	0.0281442597948244	0	-5.97243873478214	-7.80820846557617e-06
1	1	Manual Mode	860.24793333	-0.500920236110687	-0.500920236110687	-0.0281568459490606	0.0281568459490606	0	-5.98026007970589	-1.9073486328125e-06
1	1	Manual Mode	861.24793333	-0.500930607318878	-0.500930607318878	-0.0281721840461955	0.0281721840461955	0	-5.98808568638539	-1.04308128356934e-05
1	1	Manual Mode	862.24793333	-0.500930964946747	-0.500930964946747	-0.0281844116549055	0.0281844116549055	0	-5.99591468962287	6.73532485961914e-06
1	1	Manual Mode	863.24793333	-0.500938653945923	-0.500938653945923	-0.0281935685448161	0.0281935685448161	0	-6.00374623644087	2.26497650146484e-06
1	1	Manual Mode	864.24793333	-0.50094348192215	-0.50094348192215	-0.0282035773689108	0.0282035773689108	0	-6.01158056348779	7.68899917602539e-06
1	1	Manual Mode	865.24793333	-0.500937759876251	-0.500937759876251	-0.0282172085206294	0.0282172085206294	0	-6.01941867696574	1.10864639282227e-05
1	1	Manual Mode	866.24793333	-0.500951528549194	-0.500951528549194	-0.0282233836154391	0.0282233836154391	0	-6.02725850574781	1.70469284057617e-05
1	1	Manual Mode	867.24793333	-0.500947713851929	-0.500947713851929	-0.0282356111598072	0.0282356111598072	0	-6.03510173106998	-7.74860382080078e-06
1	1	Manual Mode	868.24793333	-0.500960171222687	-0.500960171222687	-0.0282494261990689	0.0282494261990689	0	-6.04294879390305	1.1742115020752e-05
1	1	Manual Mode	869.24793333	-0.500960052013397	-0.500960052013397	-0.0282599222780527	0.0282599222780527	0	-6.05079877231362	9.23871994018555e-06
1	1	Manual Mode	870.24793333	-0.500951886177063	-0.500951886177063	-0.0282750612140216	0.0282750612140216	0	-6.05865295598419	1.19209289550781e-05
1	1	Manual Mode	871.24793333	-0.500940918922424	-0.500940918922424	-0.0282841905099	0.0282841905099	0	-6.06650967557027	9.23871994018555e-06
1	1	Manual Mode	872.24793333	-0.500944316387177	-0.500944316387177	-0.0282912359110124	0.0282912359110124	0	-6.07436835221222	8.22544097900391e-06
1	1	Manual Mode	873.24793333	-0.500946581363678	-0.500946581363678	-0.0283011160403842	0.0283011160403842	0	-6.08222977333455	1.54376029968262e-05
1	1	Manual Mode	874.24793333	-0.500946760177612	-0.500946760177612	-0.0283151087911787	0.0283151087911787	0	-6.0900950813321	-5.96046447753906e-06
1	1	Manual Mode	875.24793333	-0.500953137874603	-0.500953137874603	-0.0283305357313515	0.0283305357313515	0	-6.0979646745908	-8.10623168945313e-06
1	1	Manual Mode	876.24793333	-0.500961422920227	-0.500961422920227	-0.0283462201921715	0.0283462201921715	0	-6.10583862464419	3.05771827697754e-05
1	1	Manual Mode	877.24793333	-0.50094997882843	-0.50094997882843	-0.0283692993645684	0.0283692993645684	0	-6.11371898557879	2.30669975280762e-05
1	1	Manual Mode	878.24793333	-0.500951170921326	-0.500951170921326	-0.0283797648119159	0.0283797648119159	0	-6.1216022535821	1.35898590087891e-05
1	1	Manual Mode	879.24793333	-0.500949442386627	-0.500949442386627	-0.0283919739998311	0.0283919739998311	0	-6.1294889130265	9.77516174316406e-06
1	1	Manual Mode	880.24793333	-0.50094074010849	-0.50094074010849	-0.028402865403547	0.028402865403547	0	-6.13737859786081	-6.31809234619141e-06
1	1	Manual Mode	881.24793333	-0.500929951667786	-0.500929951667786	-0.0284168336599239	0.0284168336599239	0	-6.14527216276635	8.94069671630859e-06
1	1	Manual Mode	882.24793333	-0.500943720340729	-0.500943720340729	-0.0284311696697532	0.0284311696697532	0	-6.15316970989684	5.36441802978516e-07
1	1	Manual Mode	883.247933459999	-0.500930964946747	-0.500930964946747	-0.0284536113960004	0.0284536113960004	0	-6.16107349186766	1.85370445251465e-05
1	1	Manual Mode	884.24793347	-0.50093001127243	-0.50093001127243	-0.0284728414394167	0.0284728414394167	0	-6.16898261456881	1.13248825073242e-05
1	1	Manual Mode	885.24793333	-0.500921726226807	-0.500921726226807	-0.0284875083709003	0.0284875083709003	0	-6.17689581023066	1.66893005371094e-06
1	1	Manual Mode	886.24793334	-0.50093549489975	-0.50093549489975	-0.0285031038751983	0.0285031038751983	0	-6.18481333916406	-1.00135803222656e-05
1	1	Manual Mode	887.24793392	-0.500937163829803	-0.500937163829803	-0.0285202898995919	0.0285202898995919	0	-6.19273564650888	-1.35302543640137e-05
1	1	Manual Mode	888.247933359999	-0.500935733318329	-0.500935733318329	-0.0285315184391112	0.0285315184391112	0	-6.20066106385928	-9.83476638793945e-06
1	1	Manual Mode	889.24793333	-0.500933468341827	-0.500933468341827	-0.0285472181880078	0.0285472181880078	0	-6.20859084645139	-9.5367431640625e-07
1	1	Manual Mode	890.24793333	-0.500925838947296	-0.500925838947296	-0.0285597062635849	0.0285597062635849	0	-6.21652409819128	5.96046447753906e-07
1	1	Manual Mode	891.24793333	-0.500910401344299	-0.500910401344299	-0.0285684065073967	0.0285684065073967	0	-6.22445976666555	-1.18613243103027e-05
1	1	Manual Mode	892.24793347	-0.500917315483093	-0.500917315483093	-0.0285799568640572	0.0285799568640572	0	-6.23239864468368	1.22189521789551e-05
1	1	Manual Mode	893.24793333	-0.500916659832001	-0.500916659832001	-0.0285887950139684	0.0285887950139684	0	-6.24033997552022	1.28746032714844e-05
1	1	Manual Mode	894.24793333	-0.500924944877625	-0.500924944877625	-0.0286003239021593	0.0286003239021593	0	-6.24828450993748	2.28285789489746e-05
1	1	Manual Mode	895.24793333	-0.500909030437469	-0.500909030437469	-0.028610605475951	0.028610605475951	0	-6.25623190034747	1.77621841430664e-05
1	1	Manual Mode	896.24793333	-0.500929117202759	-0.500929117202759	-0.0286239424308569	0.0286239424308569	0	-6.26418299546715	2.09808349609375e-05
1	1	Manual Mode	897.24793333	-0.500938713550568	-0.500938713550568	-0.0286364060100581	0.0286364060100581	0	-6.27213755269217	3.34978103637695e-05
1	1	Manual Mode	898.24793333	-0.500931441783905	-0.500931441783905	-0.0286469633842991	0.0286469633842991	0	-6.28009504252114	3.22461128234863e-05
1	1	Manual Mode	899.2479334	-0.50092089176178	-0.50092089176178	-0.0286553878288739	0.0286553878288739	0	-6.2880548730308	3.19480895996094e-05
1	1	Manual Mode	900.24793333	-0.500919699668884	-0.500919699668884	-0.0286703704240546	0.0286703704240546	0	-6.29601886425777	1.96099281311035e-05
1	1	Manual Mode	901.24793333	-0.500934481620789	-0.500934481620789	-0.028678022652269	0.028678022652269	0	-6.30398498166118	2.35438346862793e-05
1	1	Manual Mode	902.24793333	-0.500943720340729	-0.500943720340729	-0.0286818196159625	0.0286818196159625	0	-6.31195215377673	1.09076499938965e-05
1	1	Manual Mode	903.24793334	-0.500939667224884	-0.500939667224884	-0.0286923739362808	0.0286923739362808	0	-6.31992225772762	8.46385955810547e-06
1	1	Manual Mode	904.24793333	-0.500938892364502	-0.500938892364502	-0.0286987451913927	0.0286987451913927	0	-6.32789413131217	2.92658805847168e-05
1	1	Manual Mode	905.24793333	-0.500949561595917	-0.500949561595917	-0.0287110401621755	0.0287110401621755	0	-6.33586942024611	2.08616256713867e-05
1	1	Manual Mode	906.247933359999	-0.500945806503296	-0.500945806503296	-0.0287246712984147	0.0287246712984147	0	-6.34384849584615	7.68899917602539e-06
1	1	Manual Mode	907.2479334	-0.500945925712585	-0.500945925712585	-0.0287348854782424	0.0287348854782424	0	-6.35183040879828	2.05039978027344e-05
1	1	Manual Mode	908.24793333	-0.500953495502472	-0.500953495502472	-0.0287411525372453	0.0287411525372453	0	-6.35981406172199	3.4332275390625e-05
1	1	Manual Mode	909.24793334	-0.500955104827881	-0.500955104827881	-0.0287521849470482	0.0287521849470482	0	-6.3678007798427	4.01139259338379e-05
1	1	Manual Mode	910.24793374	-0.500961363315582	-0.500961363315582	-0.028761482780942	0.028761482780942	0	-6.37579008381091	2.47359275817871e-05
1	1	Manual Mode	911.24793333	-0.500953912734985	-0.500953912734985	-0.0287731587230128	0.0287731587230128	0	-6.38378262462369	7.33137130737305e-06
1	1	Manual Mode	912.24793347	-0.500936448574066	-0.500936448574066	-0.028782049037465	0.028782049037465	0	-6.39177763936451	2.00271606445313e-05
1	1	Manual Mode	913.24793347	-0.500930547714233	-0.500930547714233	-0.0287901180181312	0.0287901180181312	0	-6.39977489436955	3.26633453369141e-05
1	1	Manual Mode	914.24793333	-0.500940084457397	-0.500940084457397	-0.0287986466568568	0.0287986466568568	0	-6.40777451732095	2.22921371459961e-05
1	1	Manual Mode	915.2479334	-0.500944495201111	-0.500944495201111	-0.0288158112231314	0.0288158112231314	0	-6.41577890988768	1.1742115020752e-05
1	1	Manual Mode	916.2479334	-0.500936448574066	-0.500936448574066	-0.0288282134381644	0.0288282134381644	0	-6.42378674695384	1.84774398803711e-06
1	1	Manual Mode	917.24793333	-0.500930964946747	-0.500930964946747	-0.0288404042410926	0.0288404042410926	0	-6.43179796979335	7.80820846557617e-06
1	1	Manual Mode	918.24793333	-0.500929772853851	-0.500929772853851	-0.0288482617997695	0.0288482617997695	0	-6.43981137584885	2.26497650146484e-05
1	1	Manual Mode	919.24793334	-0.500914990901947	-0.500914990901947	-0.0288565115688304	0.0288565115688304	0	-6.44782707358701	1.61528587341309e-05
1	1	Manual Mode	920.24793333	-0.500906765460968	-0.500906765460968	-0.0288689843139958	0.0288689843139958	0	-6.45584623581626	8.46385955810547e-06
1	1	Manual Mode	921.24793334	-0.500926792621613	-0.500926792621613	-0.0288772402531923	0.0288772402531923	0	-6.46386769152236	-1.19209289550781e-06
1	1	Manual Mode	922.24793347	-0.500934660434723	-0.500934660434723	-0.0288884718129714	0.0288884718129714	0	-6.47189226806916	1.66893005371094e-06
1	1	Manual Mode	923.24793334	-0.500922620296478	-0.500922620296478	-0.0288981159533886	0.0288981159533886	0	-6.47991952145711	5.0663948059082e-06
1	1	Manual Mode	924.2479334	-0.500930964946747	-0.500930964946747	-0.02890509702509	0.02890509702509	0	-6.48794871555695	-4.17232513427734e-07
1	1	Manual Mode	925.24793333	-0.50093275308609	-0.50093275308609	-0.028917689284374	0.028917689284374	0	-6.49598140646254	7.74860382080078e-06
1	1	Manual Mode	926.247933359999	-0.500937223434448	-0.500937223434448	-0.0289297452520968	0.0289297452520968	0	-6.50401744705142	9.71555709838867e-06
1	1	Manual Mode	927.24793333	-0.500948488712311	-0.500948488712311	-0.0289422149778417	0.0289422149778417	0	-6.51205695097075	1.50203704833984e-05
1	1	Manual Mode	928.24793333	-0.500949680805206	-0.500949680805206	-0.028956125033261	0.028956125033261	0	-6.52010031903555	3.18288803100586e-05
1	1	Manual Mode	929.24793333	-0.500966370105743	-0.500966370105743	-0.0289712485842675	0.0289712485842675	0	-6.52814788808673	1.99079513549805e-05
1	1	Manual Mode	930.24793333	-0.500962615013123	-0.500962615013123	-0.028987680720499	0.028987680720499	0	-6.5362000216202	1.43647193908691e-05
1	1	Manual Mode	931.24793333	-0.500970721244812	-0.500970721244812	-0.0290026480242462	0.0290026480242462	0	-6.54425631273805	7.86781311035156e-06
1	1	Manual Mode	932.247933359999	-0.500957489013672	-0.500957489013672	-0.0290113421606789	0.0290113421606789	0	-6.55231501913555	2.86698341369629e-05
1	1	Manual Mode	933.24793333	-0.500947594642639	-0.500947594642639	-0.0290234072764621	0.0290234072764621	0	-6.56037707647049	7.86781311035156e-06
1	1	Manual Mode	934.24793333	-0.500958919525146	-0.500958919525146	-0.0290354325814966	0.0290354325814966	0	-6.56844247440979	-8.34465026855469e-07
1	1	Manual Mode	935.2479334	-0.500960052013397	-0.500960052013397	-0.0290462565911552	0.0290462565911552	0	-6.57651087958324	-9.17911529541016e-06
1	1	Manual Mode	936.24793333	-0.500954151153564	-0.500954151153564	-0.0290587845136615	0.0290587845136615	0	-6.58458276360533	-2.32458114624023e-06
1	1	Manual Mode	937.24793347	-0.500956237316132	-0.500956237316132	-0.0290663998819164	0.0290663998819164	0	-6.59265676470289	-1.43051147460938e-05
1	1	Manual Mode	938.2479334	-0.500941336154938	-0.500941336154938	-0.0290720417357308	0.0290720417357308	0	-6.60073233128642	-2.16960906982422e-05
1	1	Manual Mode	939.24793333	-0.500951409339905	-0.500951409339905	-0.0290806715096491	0.0290806715096491	0	-6.60881029502919	-2.35438346862793e-05
1	1	Manual Mode	940.24793334	-0.500951886177063	-0.500951886177063	-0.029085770910532	0.029085770910532	0	-6.61688967591847	-3.63588333129883e-05
1	1	Manual Mode	941.24793333	-0.500952661037445	-0.500952661037445	-0.0290923873050834	0.0290923873050834	0	-6.62497089453351	-3.38554382324219e-05
1	1	Manual Mode	942.24793333	-0.500957548618317	-0.500957548618317	-0.02910227048959	0.02910227048959	0	-6.6330548585584	-2.83122062683105e-05
1	1	Manual Mode	943.24793333	-0.500958204269409	-0.500958204269409	-0.0291170569650319	0.0291170569650319	0	-6.64114292993757	-4.00543212890625e-05
1	1	Manual Mode	944.24793333	-0.500964105129242	-0.500964105129242	-0.0291269830783653	0.0291269830783653	0	-6.64923375857045	-2.98023223876953e-05
1	1	Manual Mode	945.24793333	-0.50096333026886	-0.50096333026886	-0.0291338078328706	0.0291338078328706	0	-6.65732648296847	-2.48551368713379e-05
1	1	Manual Mode	946.247933359999	-0.500962555408478	-0.500962555408478	-0.0291366425339013	0.0291366425339013	0	-6.66541999502625	-1.62720680236816e-05
1	1	Manual Mode	947.24793333	-0.50094610452652	-0.50094610452652	-0.029133056989959	0.029133056989959	0	-6.67351251061402	-1.21593475341797e-05
1	1	Manual Mode	948.24793333	-0.500934481620789	-0.500934481620789	-0.0291213381097367	0.0291213381097367	0	-6.68160177120006	-3.05771827697754e-05
1	1	Manual Mode	949.24793333	-0.500937223434448	-0.500937223434448	-0.0291334338988385	0.0291334338988385	0	-6.68969439172751	-3.83853912353516e-05
1	1	Manual Mode	950.24793333	-0.500947833061218	-0.500947833061218	-0.029142740970405	0.029142740970405	0	-6.69778959755262	-2.96235084533691e-05
1	1	Manual Mode	951.2479334	-0.500955581665039	-0.500955581665039	-0.0291521399642026	0.0291521399642026	0	-6.7058874147762	-3.33786010742188e-05
1	1	Manual Mode	952.24793333	-0.500947117805481	-0.500947117805481	-0.0291687712938644	0.0291687712938644	0	-6.71398985067954	-3.91602516174316e-05
1	1	Manual Mode	953.24793333	-0.500942647457123	-0.500942647457123	-0.0291807782553145	0.0291807782553145	0	-6.72209562241713	-1.54972076416016e-05
1	1	Manual Mode	954.24793348	-0.500957846641541	-0.500957846641541	-0.0291853965592282	0.0291853965592282	0	-6.73020267823298	-1.4960765838623e-05
1	1	Manual Mode	955.247933459999	-0.500952243804932	-0.500952243804932	-0.0291970418727399	0.0291970418727399	0	-6.73831296747986	-5.12599945068359e-06
1	1	Manual Mode	956.24793333	-0.500942885875702	-0.500942885875702	-0.02921697375093	0.02921697375093	0	-6.74642879246673	-1.56760215759277e-05
1	1	Manual Mode	957.24793333	-0.50095796585083	-0.50095796585083	-0.0292311780154709	0.0292311780154709	0	-6.75454856413769	-5.96046447753906e-08
1	1	Manual Mode	958.24793333	-0.500945389270782	-0.500945389270782	-0.0292440338224936	0.0292440338224936	0	-6.76267190686617	1.31130218505859e-05
1	1	Manual Mode	959.247933359999	-0.500943183898926	-0.500943183898926	-0.0292563318528872	0.0292563318528872	0	-6.77079866595799	6.73532485961914e-06
1	1	Manual Mode	960.24793333	-0.500952541828156	-0.500952541828156	-0.0292739408078877	0.0292739408078877	0	-6.77893031593846	-1.13248825073242e-05
1	1	Manual Mode	961.24793377	-0.500951588153839	-0.500951588153839	-0.0292865391869529	0.0292865391869529	0	-6.78706546929208	-1.28746032714844e-05
1	1	Manual Mode	962.24793333	-0.500945270061493	-0.500945270061493	-0.0293012858236714	0.0293012858236714	0	-6.79520471177294	-7.68899917602539e-06
1	1	Manual Mode	963.24793333	-0.500947296619415	-0.500947296619415	-0.0293191614234144	0.0293191614234144	0	-6.80334892327944	1.50203704833984e-05
1	1	Manual Mode	964.24793333	-0.500954568386078	-0.500954568386078	-0.0293322041585683	0.0293322041585683	0	-6.81149675776793	2.13980674743652e-05
1	1	Manual Mode	965.24793395	-0.500947892665863	-0.500947892665863	-0.0293409932505467	0.0293409932505467	0	-6.81964703872403	1.78813934326172e-07
1	1	Manual Mode	966.247933359999	-0.500950753688812	-0.500950753688812	-0.0293545386067159	0.0293545386067159	0	-6.82780107241501	-1.28746032714844e-05
1	1	Manual Mode	967.24793333	-0.500954270362854	-0.500954270362854	-0.029367247310903	0.029367247310903	0	-6.83595864086776	-1.00135803222656e-05
1	1	Manual Mode	968.24793333	-0.500968873500824	-0.500968873500824	-0.0293767964976395	0.0293767964976395	0	-6.84411886211711	-1.19209289550781e-05
1	1	Manual Mode	969.247933369999	-0.500966906547546	-0.500966906547546	-0.0293894837445468	0.0293894837445468	0	-6.85228260792825	4.64916229248047e-06
1	1	Manual Mode	970.24793333	-0.500956356525421	-0.500956356525421	-0.0293997928865408	0.0293997928865408	0	-6.86044921673674	-2.41994857788086e-05
1	1	Manual Mode	971.24793338	-0.500950694084167	-0.500950694084167	-0.0294129796352663	0.0294129796352663	0	-6.86861948926616	-2.62856483459473e-05
1	1	Manual Mode	972.24793447	-0.500968992710114	-0.500968992710114	-0.029421097669669	0.029421097669669	0	-6.87679202530468	-2.6404857635498e-05
1	1	Manual Mode	973.24793334	-0.500969111919403	-0.500969111919403	-0.0294332547560795	0.0294332547560795	0	-6.88496792016482	-2.78353691101074e-05
1	1	Manual Mode	974.24793333	-0.500972509384155	-0.500972509384155	-0.0294547802182656	0.0294547802182656	0	-6.89314980347696	-2.5629997253418e-05
1	1	Manual Mode	975.2479334	-0.500993609428406	-0.500993609428406	-0.0294646787236725	0.0294646787236725	0	-6.90133443702868	-3.22461128234863e-05
1	1	Manual Mode	976.24793384	-0.500975072383881	-0.500975072383881	-0.0294756835058734	0.0294756835058734	0	-6.90952213049401	-2.86102294921875e-05
1	1	Manual Mode	977.24793333	-0.500970363616943	-0.500970363616943	-0.0294869948067883	0.0294869948067883	0	-6.91771295820746	-9.47713851928711e-06
1	1	Manual Mode	978.24793333	-0.500977694988251	-0.500977694988251	-0.0295033411556763	0.0295033411556763	0	-6.9259083307507	1.66893005371094e-06
1	1	Manual Mode	979.24793333	-0.500979781150818	-0.500979781150818	-0.0295154216314311	0.0295154216314311	0	-6.93410705898166	-1.44243240356445e-05
1	1	Manual Mode	980.24793335	-0.500975370407104	-0.500975370407104	-0.0295258839931513	0.0295258839931513	0	-6.94230869358823	-2.80141830444336e-05
1	1	Manual Mode	981.24793333	-0.500971555709839	-0.500971555709839	-0.0295387888411354	0.0295387888411354	0	-6.95051391254666	-3.01599502563477e-05
1	1	Manual Mode	982.24793348	-0.500972926616669	-0.500972926616669	-0.0295521870859832	0.0295521870859832	0	-6.95872285463522	-3.12328338623047e-05
1	1	Manual Mode	983.247933369999	-0.500974953174591	-0.500974953174591	-0.0295712241050792	0.0295712241050792	0	-6.96693708264973	-2.48551368713379e-05
1	1	Manual Mode	984.24793333	-0.500967979431152	-0.500967979431152	-0.0295800377290546	0.0295800377290546	0	-6.97515375946803	-4.41074371337891e-05
1	1	Manual Mode	985.24793333	-0.500969767570496	-0.500969767570496	-0.029593956952676	0.029593956952676	0	-6.98337430306599	-3.85046005249023e-05
1	1	Manual Mode	986.24793334	-0.500953316688538	-0.500953316688538	-0.029606346966099	0.029606346966099	0	-6.99159828841659	-2.7000904083252e-05
1	1	Manual Mode	987.24793333	-0.500950574874878	-0.500950574874878	-0.0296159114097669	0.0296159114097669	0	-6.99982493039259	-4.20212745666504e-05
1	1	Manual Mode	988.247933879999	-0.500954329967499	-0.500954329967499	-0.0296311728900917	0.0296311728900917	0	-7.00805581627793	-3.55839729309082e-05
1	1	Manual Mode	989.24793333	-0.500952839851379	-0.500952839851379	-0.0296398180112998	0.0296398180112998	0	-7.01628909453055	-3.37362289428711e-05
1	1	Manual Mode	990.24793338	-0.500941514968872	-0.500941514968872	-0.0296459747008875	0.0296459747008875	0	-7.02452408791477	-2.45571136474609e-05
1	1	Manual Mode	991.24793333	-0.500954449176788	-0.500954449176788	-0.0296556832207904	0.0296556832207904	0	-7.03276177728644	-2.27093696594238e-05
1	1	Manual Mode	992.24793333	-0.500948488712311	-0.500948488712311	-0.0296650638102983	0.0296650638102983	0	-7.0410020727893	-1.4185905456543e-05
1	1	Manual Mode	993.24793333	-0.500931441783905	-0.500931441783905	-0.0296730561528936	0.0296730561528936	0	-7.04924458838732	-1.89542770385742e-05
1	1	Manual Mode	994.24793333	-0.500932097434998	-0.500932097434998	-0.0296814928802983	0.0296814928802983	0	-7.05748944752074	-1.19209289550781e-05
1	1	Manual Mode	995.247933449999	-0.500935614109039	-0.500935614109039	-0.029688976492541	0.029688976492541	0	-7.06573638642496	-1.5556812286377e-05
1	1	Manual Mode	996.24793333	-0.500936567783356	-0.500936567783356	-0.0297029080091565	0.0297029080091565	0	-7.07398719321519	-6.73532485961914e-06
1	1	Manual Mode	997.24793333	-0.500938236713409	-0.500938236713409	-0.0297165054353122	0.0297165054353122	0	-7.08224177805833	-1.30534172058105e-05
1	1	Manual Mode	998.24793333	-0.500950872898102	-0.500950872898102	-0.0297296003176629	0.0297296003176629	0	-7.09050000036879	-1.01327896118164e-05
1	1	Manual Mode	999.2479334	-0.500962972640991	-0.500962972640991	-0.0297417390437041	0.0297417390437041	0	-7.09876159512591	1.31130218505859e-06
1	1	Manual Mode	1000.24793334	-0.500966191291809	-0.500966191291809	-0.029751959293145	0.029751959293145	0	-7.10702602776703	-1.49011611938477e-05
1	1	Manual Mode	1001.24793347	-0.50096869468689	-0.50096869468689	-0.0297664975370859	0.0297664975370859	0	-7.11529450038001	-1.88350677490234e-05
1	1	Manual Mode	1002.24793333	-0.500964760780334	-0.500964760780334	-0.0297797732068988	0.0297797732068988	0	-7.12356665844605	-1.32322311401367e-05
1	1	Manual Mode	1003.24793333	-0.500959277153015	-0.500959277153015	-0.0297922183383564	0.0297922183383564	0	-7.13184227465115	-1.15036964416504e-05
1	1	Manual Mode	1004.24793333	-0.500944018363953	-0.500944018363953	-0.0298031404220116	0.0298031404220116	0	-7.14012092476837	-1.33514404296875e-05
1	1	Manual Mode	1005.24793346	-0.50094348192215	-0.50094348192215	-0.0298128949219596	0.0298128949219596	0	-7.14840228554549	-6.85453414916992e-06
1	1	Manual Mode	1006.24793333	-0.500945568084717	-0.500945568084717	-0.0298154906217953	0.0298154906217953	0	-7.1566843651971	8.94069671630859e-06
1	1	Manual Mode	1007.24793333	-0.500939249992371	-0.500939249992371	-0.0298285425501421	0.0298285425501421	0	-7.16497007146103	4.88758087158203e-06
1	1	Manual Mode	1008.24793346	-0.500936567783356	-0.500936567783356	-0.029845823555445	0.029845823555445	0	-7.17326057908197	-1.72853469848633e-06
1	1	Manual Mode	1009.24793333	-0.50094085931778	-0.50094085931778	-0.0298546372302411	0.0298546372302411	0	-7.18155353279007	-3.57627868652344e-06
1	1	Manual Mode	1010.24793333	-0.500949740409851	-0.500949740409851	-0.0298620994564464	0.0298620994564464	0	-7.18984856041686	8.82148742675781e-06
1	1	Manual Mode	1011.24793333	-0.500943183898926	-0.500943183898926	-0.0298753352444549	0.0298753352444549	0	-7.19814726465143	-3.57627868652344e-07
1	1	Manual Mode	1012.24793333	-0.500934898853302	-0.500934898853302	-0.029886888637414	0.029886888637414	0	-7.20644917816182	1.84774398803711e-06
1	1	Manual Mode	1013.24793334	-0.500942707061768	-0.500942707061768	-0.0298961650339833	0.0298961650339833	0	-7.21475366853208	-8.34465026855469e-07
1	1	Manual Mode	1014.2479334	-0.500950276851654	-0.500950276851654	-0.0299051840301968	0.0299051840301968	0	-7.22306066459445	2.62260437011719e-06
1	1	Manual Mode	1015.24793336	-0.500950634479523	-0.500950634479523	-0.0299173748516816	0.0299173748516816	0	-7.23137104616527	7.62939453125e-06
1	1	Manual Mode	1016.24793333	-0.500934243202209	-0.500934243202209	-0.0299285573760942	0.0299285573760942	0	-7.2396845340759	4.41074371337891e-06
1	1	Manual Mode	1017.24793336	-0.50093287229538	-0.50093287229538	-0.0299339356421658	0.0299339356421658	0	-7.24799951644817	-1.34706497192383e-05
1	1	Manual Mode	1018.2479336	-0.500936150550842	-0.500936150550842	-0.029941002504288	0.029941002504288	0	-7.25631646358432	-2.62856483459473e-05
1	1	Manual Mode	1019.24793333	-0.500933051109314	-0.500933051109314	-0.0299449128941168	0.0299449128941168	0	-7.26463449269793	-1.47819519042969e-05
1	1	Manual Mode	1020.24793333	-0.500925242900848	-0.500925242900848	-0.029951854117397	0.029951854117397	0	-7.27295445217498	-1.20401382446289e-05
1	1	Manual Mode	1021.2479334	-0.500928103923798	-0.500928103923798	-0.029967186071625	0.029967186071625	0	-7.28127867111091	-2.59876251220703e-05
1	1	Manual Mode	1022.24793333	-0.50093001127243	-0.50093001127243	-0.0299790550624474	0.0299790550624474	0	-7.28960618582311	-3.29017639160156e-05
1	1	Manual Mode	1023.24793336	-0.500942587852478	-0.500942587852478	-0.0299844364672051	0.0299844364672051	0	-7.29793519620275	-2.03847885131836e-05
1	1	Manual Mode	1024.24793333	-0.50093412399292	-0.50093412399292	-0.0299841820913985	0.0299841820913985	0	-7.30626413542272	-2.51531600952148e-05
1	1	Manual Mode	1025.24793333	-0.500939846038818	-0.500939846038818	-0.0299942552713868	0.0299942552713868	0	-7.3145958729981	-2.92658805847168e-05
1	1	Manual Mode	1026.24793333	-0.500936388969421	-0.500936388969421	-0.0300013589163515	0.0300013589163515	0	-7.3229295838082	-2.40802764892578e-05
1	1	Manual Mode	1027.24793338	-0.500935971736908	-0.500935971736908	-0.0300082235279502	0.0300082235279502	0	-7.33126520187164	-2.27093696594238e-05
1	1	Manual Mode	1028.24793333	-0.500945806503296	-0.500945806503296	-0.0300225993915161	0.0300225993915161	0	-7.33960481239674	-8.8810920715332e-06
1	1	Manual Mode	1029.24793342	-0.500945329666138	-0.500945329666138	-0.0300321853359178	0.0300321853359178	0	-7.34794708685197	-1.20997428894043e-05
1	1	Manual Mode	1030.24793333	-0.500930964946747	-0.500930964946747	-0.0300302086568679	0.0300302086568679	0	-7.35628881072812	-1.94311141967773e-05
1	1	Manual Mode	1031.24793333	-0.500935554504395	-0.500935554504395	-0.0300314038659391	0.0300314038659391	0	-7.36463086735755	-6.43730163574219e-06
1	1	Manual Mode	1032.24793333	-0.500946044921875	-0.500946044921875	-0.0300442443457206	0.0300442443457206	0	-7.37297649078691	-1.79409980773926e-05
1	1	Manual Mode	1033.2479334	-0.500942349433899	-0.500942349433899	-0.0300453966109521	0.0300453966109521	0	-7.38132243487417	-2.37226486206055e-05
1	1	Manual Mode	1034.24793333	-0.500949740409851	-0.500949740409851	-0.0300274873437404	0.0300274873437404	0	-7.3896634029969	-2.77161598205566e-05
1	1	Manual Mode	1035.24793333	-0.500941336154938	-0.500941336154938	-0.0300203500079949	0.0300203500079949	0	-7.39800238911023	-2.50935554504395e-05
1	1	Manual Mode	1036.24793333	-0.500935077667236	-0.500935077667236	-0.0300286304538246	0.0300286304538246	0	-7.4063436753474	-6.73532485961914e-06
1	1	Manual Mode	1037.24793333	-0.500939130783081	-0.500939130783081	-0.030044213690399	0.030044213690399	0	-7.4146892902614	-1.78813934326172e-05
1	1	Manual Mode	1038.24793333	-0.500944197177887	-0.500944197177887	-0.0300399723843244	0.0300399723843244	0	-7.42303372703483	-7.56978988647461e-06
1	1	Manual Mode	1039.24793333	-0.500934660434723	-0.500934660434723	-0.030039463665255	0.030039463665255	0	-7.4313780224974	-3.87430191040039e-06
1	1	Manual Mode	1040.24793339	-0.500928521156311	-0.500928521156311	-0.0300584914586142	0.0300584914586142	0	-7.4397276039591	-2.1517276763916e-05
1	1	Manual Mode	1041.2479334	-0.500925660133362	-0.500925660133362	-0.0300582432010967	0.0300582432010967	0	-7.4480771160429	-3.89814376831055e-05
1	1	Manual Mode	1042.24793374	-0.500933229923248	-0.500933229923248	-0.0300541703795125	0.0300541703795125	0	-7.45642549954233	-4.86969947814941e-05
1	1	Manual Mode	1043.24793347	-0.500922203063965	-0.500922203063965	-0.0300588070316732	0.0300588070316732	0	-7.46477516590783	-5.5849552154541e-05
1	1	Manual Mode	1044.24793333	-0.500922381877899	-0.500922381877899	-0.0300661926448915	0.0300661926448915	0	-7.47312688491772	-4.50611114501953e-05
1	1	Manual Mode	1045.24793333	-0.500918209552765	-0.500918209552765	-0.0300739643667097	0.0300739643667097	0	-7.48148076390847	-2.20537185668945e-05
1	1	Manual Mode	1046.24793347	-0.500913679599762	-0.500913679599762	-0.0300866608155753	0.0300866608155753	0	-7.48983817086062	-3.07559967041016e-05
1	1	Manual Mode	1047.24793333	-0.500918984413147	-0.500918984413147	-0.030111195642743	0.030111195642743	0	-7.4982023907015	-4.51803207397461e-05
1	1	Manual Mode	1048.24793333	-0.500924706459045	-0.500924706459045	-0.0301384456709034	0.0301384456709034	0	-7.50657418116564	-4.33921813964844e-05
1	1	Manual Mode	1049.24793334	-0.500930428504944	-0.500930428504944	-0.0301586288660354	0.0301586288660354	0	-7.51495157815664	-2.31266021728516e-05
1	1	Manual Mode	1050.24793333	-0.500926554203033	-0.500926554203033	-0.0301681381757231	0.0301681381757231	0	-7.52333161645499	-1.82390213012695e-05
1	1	Manual Mode	1051.24793333	-0.500933825969696	-0.500933825969696	-0.0301692168637068	0.0301692168637068	0	-7.53171195447268	-3.51071357727051e-05
1	1	Manual Mode	1052.24793333	-0.500930547714233	-0.500930547714233	-0.030169670406834	0.030169670406834	0	-7.54009241847458	-3.48687171936035e-05
1	1	Manual Mode	1053.24793333	-0.50092077255249	-0.50092077255249	-0.0301859676876251	0.0301859676876251	0	-7.54847740949892	-5.25116920471191e-05
1	1	Manual Mode	1054.24793347	-0.500928938388824	-0.500928938388824	-0.0302066626825116	0.0302066626825116	0	-7.55686815030766	-4.0590763092041e-05
1	1	Manual Mode	1055.24793333	-0.500923871994019	-0.500923871994019	-0.0302145386170372	0.0302145386170372	0	-7.56526107652627	-3.05771827697754e-05
1	1	Manual Mode	1056.24793333	-0.500922858715057	-0.500922858715057	-0.0302258621304722	0.0302258621304722	0	-7.57365714934029	-3.31401824951172e-05
1	1	Manual Mode	1057.24793333	-0.500919997692108	-0.500919997692108	-0.0302387424630577	0.0302387424630577	0	-7.58205680002447	-4.0888786315918e-05
1	1	Manual Mode	1058.2479334	-0.500918030738831	-0.500918030738831	-0.0302394748781809	0.0302394748781809	0	-7.59045665474529	-2.78949737548828e-05
1	1	Manual Mode	1059.24793333	-0.500921130180359	-0.500921130180359	-0.0302482793385233	0.0302482793385233	0	-7.59885895397338	-3.1888484954834e-05
1	1	Manual Mode	1060.24793334	-0.500937402248383	-0.500937402248383	-0.0302586436785596	0.0302586436785596	0	-7.60726413285703	-1.99675559997559e-05
1	1	Manual Mode	1061.24793336	-0.500931322574615	-0.500931322574615	-0.0302839752878408	0.0302839752878408	0	-7.61567634838301	-3.30209732055664e-05
1	1	Manual Mode	1062.24793334	-0.500946581363678	-0.500946581363678	-0.0302987801994635	0.0302987801994635	0	-7.62409267604787	-1.10268592834473e-05
1	1	Manual Mode	1063.24793374	-0.500951707363129	-0.500951707363129	-0.0303028100920346	0.0303028100920346	0	-7.63251012666264	-9.29832458496094e-06
1	1	Manual Mode	1064.24793333	-0.500946760177612	-0.500946760177612	-0.0303096563214437	0.0303096563214437	0	-7.64092947218888	-2.90870666503906e-05
1	1	Manual Mode	1065.24793333	-0.500938534736633	-0.500938534736633	-0.0303117310196598	0.0303117310196598	0	-7.64934939747212	-3.23057174682617e-05
1	1	Manual Mode	1066.24793333	-0.500942051410675	-0.500942051410675	-0.0303198367783196	0.0303198367783196	0	-7.65777157435499	-3.40938568115234e-05
1	1	Manual Mode	1067.24793333	-0.500954985618591	-0.500954985618591	-0.0303315096621783	0.0303315096621783	0	-7.66619699370559	-3.49879264831543e-05
1	1	Manual Mode	1068.24793333	-0.500946044921875	-0.500946044921875	-0.0303429833162395	0.0303429833162395	0	-7.67462560018233	-4.15444374084473e-05
1	1	Manual Mode	1069.24793333	-0.500952541828156	-0.500952541828156	-0.0303563815492447	0.0303563815492447	0	-7.68305792839045	-4.6849250793457e-05
1	1	Manual Mode	1070.24793337	-0.500953316688538	-0.500953316688538	-0.0303642911808922	0.0303642911808922	0	-7.69149245405585	-3.87430191040039e-05
1	1	Manual Mode	1071.24793333	-0.50094735622406	-0.50094735622406	-0.0303753174555277	0.0303753174555277	0	-7.69993004190045	-3.12328338623047e-05
1	1	Manual Mode	1072.24793333	-0.500960290431976	-0.500960290431976	-0.0303872048641609	0.0303872048641609	0	-7.70837093214049	-4.56571578979492e-05
1	1	Manual Mode	1073.24793333	-0.500952899456024	-0.500952899456024	-0.0304010689111873	0.0304010689111873	0	-7.71681567350471	-4.35709953308105e-05
1	1	Manual Mode	1074.24793363	-0.500944137573242	-0.500944137573242	-0.0304087211217776	0.0304087211217776	0	-7.72526254301704	-5.0663948059082e-05
1	1	Manual Mode	1075.24793335	-0.50094610452652	-0.50094610452652	-0.0304148134187314	0.0304148134187314	0	-7.73371109993442	-5.37633895874023e-05
1	1	Manual Mode	1076.24793346	-0.500939786434174	-0.500939786434174	-0.0304216626995455	0.0304216626995455	0	-7.74216156272496	-4.32133674621582e-05
1	1	Manual Mode	1077.24793333	-0.500935196876526	-0.500935196876526	-0.0304376841766237	0.0304376841766237	0	-7.75061647389711	-4.13656234741211e-05
1	1	Manual Mode	1078.24793333	-0.500958681106567	-0.500958681106567	-0.030449173195319	0.030449173195319	0	-7.75907457756247	-5.88297843933105e-05
1	1	Manual Mode	1079.24793333	-0.500965058803558	-0.500965058803558	-0.0304568805360662	0.0304568805360662	0	-7.76753482215582	-6.92605972290039e-05
1	1	Manual Mode	1080.24793333	-0.500955939292908	-0.500955939292908	-0.0304650629154525	0.0304650629154525	0	-7.77599733963234	-5.56111335754395e-05
1	1	Manual Mode	1081.24793347	-0.500955402851105	-0.500955402851105	-0.0304800271336656	0.0304800271336656	0	-7.78446401502147	-5.21540641784668e-05
1	1	Manual Mode	1082.24793333	-0.500947654247284	-0.500947654247284	-0.0304898000312825	0.0304898000312825	0	-7.79293340273333	-4.76837158203125e-05
1	1	Manual Mode	1083.2479334	-0.500939667224884	-0.500939667224884	-0.0305026619813055	0.0305026619813055	0	-7.80140636498792	-3.09944152832031e-05
1	1	Manual Mode	1084.24793333	-0.500952363014221	-0.500952363014221	-0.030511858713856	0.030511858713856	0	-7.80988188070403	-4.58955764770508e-05
1	1	Manual Mode	1085.24793333	-0.500951826572418	-0.500951826572418	-0.0305223456030971	0.0305223456030971	0	-7.81836031003823	-4.5478343963623e-05
1	1	Manual Mode	1086.24793347	-0.50094997882843	-0.50094997882843	-0.0305320326833444	0.0305320326833444	0	-7.8268414314154	-3.4034252166748e-05
1	1	Manual Mode	1087.24793333	-0.500952124595642	-0.500952124595642	-0.030537429366201	0.030537429366201	0	-7.83532404949622	-4.70280647277832e-05
1	1	Manual Mode	1088.24793333	-0.500949263572693	-0.500949263572693	-0.0305511524179573	0.0305511524179573	0	-7.84381048072343	-5.23924827575684e-05
1	1	Manual Mode	1089.24793333	-0.500948667526245	-0.500948667526245	-0.0305638396931191	0.0305638396931191	0	-7.85230043619374	-4.0888786315918e-05
1	1	Manual Mode	1090.24793333	-0.500942170619965	-0.500942170619965	-0.0306848773660234	0.0306848773660234	0	-7.86082401323986	-5.63859939575195e-05
1	1	Manual Mode	1091.24793333	-0.500938355922699	-0.500938355922699	-0.0307854131982576	0.0307854131982576	0	-7.86937551690604	-3.90410423278809e-05
1	1	Manual Mode	1092.24793333	-0.500951886177063	-0.500951886177063	-0.0307905187200406	0.0307905187200406	0	-7.87792843877272	-5.13195991516113e-05
1	1	Manual Mode	1093.24793347	-0.500948786735535	-0.500948786735535	-0.030809880583438	0.030809880583438	0	-7.88648674013295	-4.75645065307617e-05
1	1	Manual Mode	1094.24793333	-0.500937044620514	-0.500937044620514	-0.0308232022471901	0.0308232022471901	0	-7.89504873955849	-3.86238098144531e-05
1	1	Manual Mode	1095.2479334	-0.500947892665863	-0.500947892665863	-0.0308345717781563	0.0308345717781563	0	-7.90361389898532	-3.49283218383789e-05
1	1	Manual Mode	1096.24793333	-0.500941872596741	-0.500941872596741	-0.0308458799824405	0.0308458799824405	0	-7.91218219838066	-3.45110893249512e-05
1	1	Manual Mode	1097.24793333	-0.50094735622406	-0.50094735622406	-0.0308573321929296	0.0308573321929296	0	-7.92075367954536	-3.65972518920898e-05
1	1	Manual Mode	1098.24793347	-0.500933051109314	-0.500933051109314	-0.0308741719165813	0.0308741719165813	0	-7.92932983961174	-3.42130661010742e-05
1	1	Manual Mode	1099.24793333	-0.500947237014771	-0.500947237014771	-0.0308912813506475	0.0308912813506475	0	-7.9379107498967	-4.05311584472656e-05
1	1	Manual Mode	1100.24793334	-0.500947117805481	-0.500947117805481	-0.0309185712180907	0.0309185712180907	0	-7.94649924198761	-2.78353691101074e-05
1	1	Manual Mode	1101.24793333	-0.500928699970245	-0.500928699970245	-0.0309402651730663	0.0309402651730663	0	-7.9550937600053	-4.0888786315918e-05
1	1	Manual Mode	1102.24793336	-0.500931799411774	-0.500931799411774	-0.0309719128905178	0.0309719128905178	0	-7.96369706939965	-3.65972518920898e-05
1	1	Manual Mode	1103.24793333	-0.500937104225159	-0.500937104225159	-0.0309928989408267	0.0309928989408267	0	-7.97230620773605	-4.88162040710449e-05
1	1	Manual Mode	1104.24793333	-0.500951886177063	-0.500951886177063	-0.0310107837118491	0.0310107837118491	0	-7.98092031432268	-3.96966934204102e-05
1	1	Manual Mode	1105.24793333	-0.500941634178162	-0.500941634178162	-0.0310316656247958	0.0310316656247958	0	-7.98954022144067	-1.29342079162598e-05
1	1	Manual Mode	1106.24793333	-0.500950396060944	-0.500950396060944	-0.0310420789593554	0.0310420789593554	0	-7.99816302115161	-2.34246253967285e-05
1	1	Manual Mode	1107.24793333	-0.50095009803772	-0.50095009803772	-0.031062151773043	0.031062151773043	0	-8.00679139664412	-2.83718109130859e-05
1	1	Manual Mode	1108.24793333	-0.500942051410675	-0.500942051410675	-0.0310816270064398	0.0310816270064398	0	-8.01542518192369	-3.58223915100098e-05
1	1	Manual Mode	1109.24793349	-0.500947058200836	-0.500947058200836	-0.0310939251042525	0.0310939251042525	0	-8.02406238472349	-2.64644622802734e-05
1	1	Manual Mode	1110.24793333	-0.500939011573792	-0.500939011573792	-0.0311102530568703	0.0311102530568703	0	-8.03270412030105	-2.34246253967285e-05
1	1	Manual Mode	1111.24793333	-0.500945925712585	-0.500945925712585	-0.0311325905975457	0.0311325905975457	0	-8.0413520621337	-1.86562538146973e-05
1	1	Manual Mode	1112.24793334	-0.500945270061493	-0.500945270061493	-0.0311423450739016	0.0311423450739016	0	-8.05000271362962	-1.35302543640137e-05
1	1	Manual Mode	1113.24793333	-0.500937879085541	-0.500937879085541	-0.0311462799631835	0.0311462799631835	0	-8.05865445797732	-2.02655792236328e-05
1	1	Manual Mode	1114.24793333	-0.500945329666138	-0.500945329666138	-0.0311660065267634	0.0311660065267634	0	-8.06731168201254	-2.92062759399414e-06
1	1	Manual Mode	1115.24793347	-0.500950455665588	-0.500950455665588	-0.0311839984899098	0.0311839984899098	0	-8.075973905028	-2.59280204772949e-05
1	1	Manual Mode	1116.24793333	-0.500945389270782	-0.500945389270782	-0.0311950186226641	0.0311950186226641	0	-8.0846391867656	-2.65240669250488e-05
1	1	Manual Mode	1117.24793333	-0.500946998596191	-0.500946998596191	-0.0312113098031632	0.0312113098031632	0	-8.09330899504426	-3.88026237487793e-05
1	1	Manual Mode	1118.24793333	-0.50093013048172	-0.50093013048172	-0.0312215760755437	0.0312215760755437	0	-8.10198165506524	-3.48687171936035e-05
1	1	Manual Mode	1119.24793334	-0.500943660736084	-0.500943660736084	-0.0312358477112025	0.0312358477112025	0	-8.11065827951623	-1.56164169311523e-05
1	1	Manual Mode	1120.24793351	-0.500958979129791	-0.500958979129791	-0.0312443089812346	0.0312443089812346	0	-8.11933725570866	-1.75833702087402e-05
1	1	Manual Mode	1121.2479336	-0.50094336271286	-0.50094336271286	-0.0312536926292344	0.0312536926292344	0	-8.1280188377759	-2.18749046325684e-05
1	1	Manual Mode	1122.24793333	-0.500944852828979	-0.500944852828979	-0.0312822358898284	0.0312822358898284	0	-8.13670834539913	-1.21593475341797e-05
1	1	Manual Mode	1123.24793333	-0.500949859619141	-0.500949859619141	-0.0312957291859887	0.0312957291859887	0	-8.14540160350635	2.62260437011719e-06
1	1	Manual Mode	1124.24793333	-0.5009486079216	-0.5009486079216	-0.0313134116509112	0.0313134116509112	0	-8.15409977340938	-6.49690628051758e-06
1	1	Manual Mode	1125.24793336	-0.500945866107941	-0.500945866107941	-0.0313238832318407	0.0313238832318407	0	-8.16280085234592	-5.66244125366211e-06
1	1	Manual Mode	1126.24793333	-0.500934243202209	-0.500934243202209	-0.0313387309856616	0.0313387309856616	0	-8.17150605513634	-1.26957893371582e-05
1	1	Manual Mode	1127.24793333	-0.500947296619415	-0.500947296619415	-0.0313502108361549	0.0313502108361549	0	-8.18021444703528	-1.32322311401367e-05
1	1	Manual Mode	1128.24793333	-0.500940382480621	-0.500940382480621	-0.0313610409815402	0.0313610409815402	0	-8.18892584730793	-1.69277191162109e-05
1	1	Manual Mode	1129.24793364	-0.50093275308609	-0.50093275308609	-0.0313736638716213	0.0313736638716213	0	-8.19764075664056	-2.52723693847656e-05
1	1	Manual Mode	1130.24793333	-0.500940918922424	-0.500940918922424	-0.0313850272644363	0.0313850272644363	0	-8.20635881706696	-1.74045562744141e-05
1	1	Manual Mode	1131.24793333	-0.500956237316132	-0.500956237316132	-0.0314174380255701	0.0314174380255701	0	-8.21508588318518	-1.07288360595703e-05
1	1	Manual Mode	1132.24793334	-0.500943303108215	-0.500943303108215	-0.0314314828300325	0.0314314828300325	0	-8.22381685072527	-2.14576721191406e-05
1	1	Manual Mode	1133.2479334	-0.5009406208992	-0.5009406208992	-0.031437326957869	0.031437326957869	0	-8.23254944207086	-1.94907188415527e-05
1	1	Manual Mode	1134.24793333	-0.500949740409851	-0.500949740409851	-0.0314459567723507	0.0314459567723507	0	-8.24128442945173	-2.13384628295898e-05
1	1	Manual Mode	1135.24793333	-0.500947833061218	-0.500947833061218	-0.031455895085802	0.031455895085802	0	-8.25002217808667	-3.63588333129883e-05
1	1	Manual Mode	1136.24793334	-0.500936210155487	-0.500936210155487	-0.0314598514575409	0.0314598514575409	0	-8.25876102580116	-1.4960765838623e-05
1	1	Manual Mode	1137.24793333	-0.500938177108765	-0.500938177108765	-0.0314615369637678	0.0314615369637678	0	-8.26750034153703	7.15255737304688e-07
1	1	Manual Mode	1138.24793333	-0.500933706760406	-0.500933706760406	-0.0314734550097255	0.0314734550097255	0	-8.27624296792862	-1.29938125610352e-05
1	1	Manual Mode	1139.24793333	-0.500933289527893	-0.500933289527893	-0.0314893569918944	0.0314893569918944	0	-8.28499001153748	-3.87430191040039e-06
1	1	Manual Mode	1140.2479334	-0.500933706760406	-0.500933706760406	-0.0315045786248237	0.0315045786248237	0	-8.2937412839903	-3.21865081787109e-06
1	1	Manual Mode	1141.2479334	-0.500931560993195	-0.500931560993195	-0.0315236125986692	0.0315236125986692	0	-8.30249784304549	3.03983688354492e-06
1	1	Manual Mode	1142.24793358	-0.500942528247833	-0.500942528247833	-0.031535619507993	0.031535619507993	0	-8.31125773893005	5.7220458984375e-06
1	1	Manual Mode	1143.24793333	-0.500942587852478	-0.500942587852478	-0.031546014521348	0.031546014521348	0	-8.32002051855084	2.38418579101563e-05
1	1	Manual Mode	1144.24793334	-0.500947892665863	-0.500947892665863	-0.0315601359700358	0.0315601359700358	0	-8.32878722307462	1.5556812286377e-05
1	1	Manual Mode	1145.24793346	-0.50094997882843	-0.50094997882843	-0.031573062241357	0.031573062241357	0	-8.3375575191941	6.55651092529297e-06
1	1	Manual Mode	1146.24793333	-0.500962436199188	-0.500962436199188	-0.03157086192901	0.03157086192901	0	-8.34632720192321	8.8810920715332e-06
1	1	Manual Mode	1147.24793335	-0.500949740409851	-0.500949740409851	-0.0315743738713663	0.0315743738713663	0	-8.35509786150734	-6.91413879394531e-06
1	1	Manual Mode	1148.24793347	-0.500950396060944	-0.500950396060944	-0.0315971925202939	0.0315971925202939	0	-8.36387486048289	-1.46031379699707e-05
1	1	Manual Mode	1149.24793333	-0.500944018363953	-0.500944018363953	-0.0316152979103216	0.0316152979103216	0	-8.37265688645071	-2.33054161071777e-05
1	1	Manual Mode	1150.24793333	-0.500946521759033	-0.500946521759033	-0.0316242984973965	0.0316242984973965	0	-8.3814414138111	-2.68816947937012e-05
1	1	Manual Mode	1151.24793336	-0.50095272064209	-0.50095272064209	-0.0316285367902984	0.0316285367902984	0	-8.39022711873864	-2.39014625549316e-05
1	1	Manual Mode	1152.24793391	-0.500957548618317	-0.500957548618317	-0.0316644656419174	0.0316644656419174	0	-8.3990228084768	-2.36630439758301e-05
1	1	Manual Mode	1153.24793333	-0.500957846641541	-0.500957846641541	-0.031690051641086	0.031690051641086	0	-8.40782559549371	-2.52723693847656e-05
1	1	Manual Mode	1154.2479334	-0.500941932201385	-0.500941932201385	-0.0317106331711387	0.0317106331711387	0	-8.41663410532451	-2.52127647399902e-05
1	1	Manual Mode	1155.2479334	-0.50094872713089	-0.50094872713089	-0.0317338533379665	0.0317338533379665	0	-8.42544906458505	-2.50935554504395e-05
1	1	Manual Mode	1156.24793334	-0.500955641269684	-0.500955641269684	-0.0317619675546066	0.0317619675546066	0	-8.43427183282085	-1.20997428894043e-05
1	1	Manual Mode	1157.24793333	-0.500947833061218	-0.500947833061218	-0.0317767816101867	0.0317767816101867	0	-8.44309871651319	-1.54376029968262e-05
1	1	Manual Mode	1158.24793336	-0.500962793827057	-0.500962793827057	-0.0317919143929912	0.0317919143929912	0	-8.45192980410951	-2.09808349609375e-05
1	1	Manual Mode	1159.24793348	-0.500956237316132	-0.500956237316132	-0.0318054750296837	0.0318054750296837	0	-8.46076465934461	-2.1815299987793e-05
1	1	Manual Mode	1160.24793333	-0.50095409154892	-0.50095409154892	-0.0318211195810976	0.0318211195810976	0	-8.46960385790237	-2.27689743041992e-05
1	1	Manual Mode	1161.24793333	-0.500954627990723	-0.500954627990723	-0.0318435674693678	0.0318435674693678	0	-8.47844929331053	-4.4703483581543e-06
1	1	Manual Mode	1162.24793334	-0.500942409038544	-0.500942409038544	-0.0318578942529009	0.0318578942529009	0	-8.48729870846927	-1.68681144714355e-05
1	1	Manual Mode	1163.24793333	-0.500930309295654	-0.500930309295654	-0.0318777739856659	0.0318777739856659	0	-8.49615364559896	-1.44243240356445e-05
1	1	Manual Mode	1164.24793333	-0.500931560993195	-0.500931560993195	-0.0318895756485447	0.0318895756485447	0	-8.50501186105689	-4.76837158203125e-06
1	1	Manual Mode	1165.24793333	-0.500953853130341	-0.500953853130341	-0.0319004854579489	0.0319004854579489	0	-8.51387310701743	-1.07288360595703e-05
1	1	Manual Mode	1166.24793333	-0.500959455966949	-0.500959455966949	-0.0319064674724889	0.0319064674724889	0	-8.52273601464868	-1.31130218505859e-05
1	1	Manual Mode	1167.24793334	-0.500936388969421	-0.500936388969421	-0.031919099568911	0.031919099568911	0	-8.53160243128426	9.47713851928711e-06
1	1	Manual Mode	1168.24793333	-0.500953793525696	-0.500953793525696	-0.0323815287546014	0.0323815287546014	0	-8.54059730029281	-9.05990600585938e-06
1	1	Manual Mode	1169.24793333	-0.500935256481171	-0.500935256481171	-0.0324905319027955	0.0324905319027955	0	-8.54962244804359	-1.23977661132813e-05
1	1	Manual Mode	1170.24793333	-0.500938594341278	-0.500938594341278	-0.0325100684498195	0.0325100684498195	0	-8.55865302261298	-1.80602073669434e-05
1	1	Manual Mode	1171.24793336	-0.50094747543335	-0.50094747543335	-0.0325261206433906	0.0325261206433906	0	-8.56768805639609	-1.12652778625488e-05
1	1	Manual Mode	1172.24793333	-0.500944197177887	-0.500944197177887	-0.0325419367827328	0.0325419367827328	0	-8.576727483009	-1.72853469848633e-05
1	1	Manual Mode	1173.24793333	-0.500944793224335	-0.500944793224335	-0.0325650772675447	0.0325650772675447	0	-8.58577333780554	-1.23381614685059e-05
1	1	Manual Mode	1174.24793388	-0.500948846340179	-0.500948846340179	-0.0325796707149363	0.0325796707149363	0	-8.59482325131491	-1.60932540893555e-06
1	1	Manual Mode	1175.24793333	-0.500950753688812	-0.500950753688812	-0.0325944663697703	0.0325944663697703	0	-8.60387726477125	-4.52995300292969e-06
1	1	Manual Mode	1176.24793333	-0.5009605884552	-0.5009605884552	-0.0326105215600091	0.0326105215600091	0	-8.61293574298237	-4.70876693725586e-06
1	1	Manual Mode	1177.24793347	-0.500959634780884	-0.500959634780884	-0.0326253632128852	0.0326253632128852	0	-8.6219983451436	-7.45058059692383e-06
1	1	Manual Mode	1178.24793333	-0.5009765625	-0.5009765625	-0.0326386603327045	0.0326386603327045	0	-8.63106463841118	-6.61611557006836e-06
1	1	Manual Mode	1179.24793333	-0.500980377197266	-0.500980377197266	-0.0326465331664031	0.0326465331664031	0	-8.64013311984629	-1.6331672668457e-05
1	1	Manual Mode	1180.24793338	-0.500966668128967	-0.500966668128967	-0.0326557360166833	0.0326557360166833	0	-8.64920415808226	-2.35438346862793e-05
1	1	Manual Mode	1181.24793334	-0.500962972640991	-0.500962972640991	-0.0326636395052373	0.0326636395052373	0	-8.65827739091522	-3.80873680114746e-05
1	1	Manual Mode	1182.24793333	-0.500965118408203	-0.500965118408203	-0.0326734675482107	0.0326734675482107	0	-8.6673533540323	-5.0663948059082e-06
1	1	Manual Mode	1183.24793333	-0.500974595546722	-0.500974595546722	-0.0326829553677018	0.0326829553677018	0	-8.67643195274555	-2.05039978027344e-05
1	1	Manual Mode	1184.24793333	-0.500955402851105	-0.500955402851105	-0.0326961207182675	0.0326961207182675	0	-8.68551420850063	-7.98702239990234e-06
1	1	Manual Mode	1185.24793334	-0.500948786735535	-0.500948786735535	-0.0327117775722801	0.0327117775722801	0	-8.69460081347268	7.62939453125e-06
1	1	Manual Mode	1186.24793333	-0.500949263572693	-0.500949263572693	-0.0327165123115855	0.0327165123115855	0	-8.70368873346835	-1.72853469848633e-06
1	1	Manual Mode	1187.2479334	-0.500941514968872	-0.500941514968872	-0.0327109317256131	0.0327109317256131	0	-8.71277510402818	-1.22189521789551e-05
1	1	Manual Mode	1188.24793333	-0.500943601131439	-0.500943601131439	-0.032722221562814	0.032722221562814	0	-8.72186460938159	-6.49690628051758e-06
1	1	Manual Mode	1189.24793333	-0.500954151153564	-0.500954151153564	-0.0327344705650213	0.0327344705650213	0	-8.73095751787187	-2.39014625549316e-05
1	1	Manual Mode	1190.2479334	-0.500945746898651	-0.500945746898651	-0.0327665932500561	0.0327665932500561	0	-8.74005934996735	-1.58548355102539e-05
1	1	Manual Mode	1191.24793333	-0.500940203666687	-0.500940203666687	-0.032785412689709	0.032785412689709	0	-8.74916640841032	-1.66893005371094e-05
1	1	Manual Mode	1192.24793334	-0.500941395759583	-0.500941395759583	-0.0328038704974624	0.0328038704974624	0	-8.75827859475074	-2.62260437011719e-05
1	1	Manual Mode	1193.2479334	-0.500942885875702	-0.500942885875702	-0.0328227634980445	0.0328227634980445	0	-8.7673960296028	-3.4630298614502e-05
1	1	Manual Mode	1194.24793333	-0.500950574874878	-0.500950574874878	-0.0328317610163702	0.0328317610163702	0	-8.77651596258007	-2.90274620056152e-05
1	1	Manual Mode	1195.24793333	-0.500949561595917	-0.500949561595917	-0.0328378901553796	0.0328378901553796	0	-8.78563759873434	-2.48551368713379e-05
1	1	Manual Mode	1196.24793336	-0.500958681106567	-0.500958681106567	-0.0328516193337243	0.0328516193337243	0	-8.79476304882302	-1.46627426147461e-05
1	1	Manual Mode	1197.24793348	-0.50096070766449	-0.50096070766449	-0.0328630777088474	0.0328630777088474	0	-8.80389168261537	-1.49011611938477e-06
1	1	Manual Mode	1198.24793333	-0.500969648361206	-0.500969648361206	-0.0328803801931572	0.0328803801931572	0	-8.81302512018789	-6.07967376708984e-06
1	1	Manual Mode	1199.2479334	-0.500962138175964	-0.500962138175964	-0.0328971801213531	0.0328971801213531	0	-8.82216322641682	2.98023223876953e-07
1	1	Manual Mode	1200.24793333	-0.500957310199738	-0.500957310199738	-0.0329088928388997	0.0329088928388997	0	-8.83130458489885	1.37090682983398e-06
1	1	Manual Mode	1201.24793347	-0.500966668128967	-0.500966668128967	-0.0329144948138003	0.0329144948138003	0	-8.84044750140491	-2.39014625549316e-05
1	1	Manual Mode	1202.24793334	-0.500948131084442	-0.500948131084442	-0.0329332774645495	0.0329332774645495	0	-8.84959563284469	-1.66893005371094e-05
1	1	Manual Mode	1203.24793334	-0.50094348192215	-0.50094348192215	-0.0329460689562419	0.0329460689562419	0	-8.85874731866587	-1.35302543640137e-05
1	1	Manual Mode	1204.24793333	-0.500937521457672	-0.500937521457672	-0.0329579961945532	0.0329579961945532	0	-8.86790231751725	-3.39150428771973e-05
1	1	Manual Mode	1205.24793334	-0.500945746898651	-0.500945746898651	-0.0329710389227134	0.0329710389227134	0	-8.87706093953181	-4.18424606323242e-05
1	1	Manual Mode	1206.24793333	-0.500951051712036	-0.500951051712036	-0.0329846333240402	0.0329846333240402	0	-8.88622333758576	-2.0146369934082e-05
1	1	Manual Mode	1207.24793339	-0.500948011875153	-0.500948011875153	-0.0329930516832428	0.0329930516832428	0	-8.89538807471432	-1.20401382446289e-05
1	1	Manual Mode	1208.24793333	-0.500951588153839	-0.500951588153839	-0.03300986686837	0.03300986686837	0	-8.90455748162759	-5.12599945068359e-06
1	1	Manual Mode	1209.24793333	-0.50095397233963	-0.50095397233963	-0.033027889514906	0.033027889514906	0	-8.91373189538173	3.57627868652344e-07
1	1	Manual Mode	1210.24793347	-0.500945091247559	-0.500945091247559	-0.0330410548601565	0.0330410548601565	0	-8.92290996746115	9.00030136108398e-06
1	1	Manual Mode	1211.24793333	-0.500955939292908	-0.500955939292908	-0.0330593104342645	0.0330593104342645	0	-8.9320931079628	-7.39097595214844e-06
1	1	Manual Mode	1212.24793333	-0.500947594642639	-0.500947594642639	-0.0330646243650505	0.0330646243650505	0	-8.94127772584199	-1.01923942565918e-05
1	1	Manual Mode	1213.24793333	-0.500953316688538	-0.500953316688538	-0.0330746148069556	0.0330746148069556	0	-8.95046511884392	0
1	1	Manual Mode	1214.24793333	-0.500961184501648	-0.500961184501648	-0.0330860976684769	0.0330860976684769	0	-8.95965570152961	-2.07424163818359e-05
1	1	Manual Mode	1215.2479335	-0.500944793224335	-0.500944793224335	-0.0331004397805566	0.0331004397805566	0	-8.96885026969839	-1.78813934326172e-05
1	1	Manual Mode	1216.24793335	-0.500937700271606	-0.500937700271606	-0.0331105466834968	0.0331105466834968	0	-8.97804764239753	-4.35113906860352e-06
1	1	Manual Mode	1217.2479334	-0.500936627388	-0.500936627388	-0.0331069734132461	0.0331069734132461	0	-8.98724402436104	-1.43051147460938e-05
1	1	Manual Mode	1218.24793333	-0.500940799713135	-0.500940799713135	-0.0331275182008333	0.0331275182008333	0	-8.99644611210601	-1.15036964416504e-05
1	1	Manual Mode	1219.24793333	-0.500942826271057	-0.500942826271057	-0.0331423230704007	0.0331423230704007	0	-9.0056523129589	-2.44379043579102e-06
1	1	Manual Mode	1220.24793334	-0.500950396060944	-0.500950396060944	-0.0331486391150682	0.0331486391150682	0	-9.01486026836072	-2.11000442504883e-05
1	1	Manual Mode	1221.24793333	-0.500945627689362	-0.500945627689362	-0.0331514799366261	0.0331514799366261	0	-9.02406901269547	-1.54972076416016e-05
1	1	Manual Mode	1222.2479334	-0.500946879386902	-0.500946879386902	-0.0331600484363616	0.0331600484363616	0	-9.03328013790591	-1.53183937072754e-05
1	1	Manual Mode	1223.24793333	-0.500958561897278	-0.500958561897278	-0.0331769556023735	0.0331769556023735	0	-9.04249595826146	-1.0371208190918e-05
1	1	Manual Mode	1224.24793347	-0.500957012176514	-0.500957012176514	-0.0331926706128639	0.0331926706128639	0	-9.05171614583364	-2.34246253967285e-05
1	1	Manual Mode	1225.24793341	-0.500952243804932	-0.500952243804932	-0.0332020880303469	0.0332020880303469	0	-9.06093894751092	-1.53183937072754e-05
1	1	Manual Mode	1226.24793333	-0.500960528850555	-0.500960528850555	-0.0332186581104436	0.0332186581104436	0	-9.0701663518034	-1.1444091796875e-05
1	1	Manual Mode	1227.24793334	-0.500960111618042	-0.500960111618042	-0.0332282746557095	0.0332282746557095	0	-9.07939642818896	-4.94718551635742e-06
1	1	Manual Mode	1228.24793333	-0.500951170921326	-0.500951170921326	-0.0332379862292553	0.0332379862292553	0	-9.0886292020492	-7.39097595214844e-06
1	1	Manual Mode	1229.24793333	-0.50094074010849	-0.50094074010849	-0.0332324883977781	0.0332324883977781	0	-9.09786044882636	-5.48362731933594e-06
1	1	Manual Mode	1230.24793346	-0.500945389270782	-0.500945389270782	-0.0332382344603833	0.0332382344603833	0	-9.10709329293229	-4.52995300292969e-06
1	1	Manual Mode	1231.2479334	-0.500956237316132	-0.500956237316132	-0.0332489512100325	0.0332489512100325	0	-9.11632911215871	-1.97887420654297e-05
1	1	Manual Mode	1232.24793333	-0.500955522060394	-0.500955522060394	-0.0332640931723223	0.0332640931723223	0	-9.12556913739311	-1.34706497192383e-05
1	1	Manual Mode	1233.24793346	-0.500959753990173	-0.500959753990173	-0.0332732378174486	0.0332732378174486	0	-9.13481170465504	-8.16583633422852e-06
1	1	Manual Mode	1234.24793333	-0.500953376293182	-0.500953376293182	-0.033291039814953	0.033291039814953	0	-9.14405921451258	-6.25848770141602e-06
1	1	Manual Mode	1235.24793333	-0.500964939594269	-0.500964939594269	-0.0333090900505791	0.0333090900505791	0	-9.15331173952663	-8.40425491333008e-06
1	1	Manual Mode	1236.2479334	-0.500957846641541	-0.500957846641541	-0.0333134263794319	0.0333134263794319	0	-9.16256546972423	-1.09076499938965e-05
1	1	Manual Mode	1237.24793348	-0.500956058502197	-0.500956058502197	-0.0333237386493884	0.0333237386493884	0	-9.17182206453404	-1.43051147460938e-06
1	1	Manual Mode	1238.24793336	-0.500968873500824	-0.500968873500824	-0.0333427266116706	0.0333427266116706	0	-9.18108393192585	-7.98702239990234e-06
1	1	Manual Mode	1239.24793344	-0.500962674617767	-0.500962674617767	-0.0333504646437335	0.0333504646437335	0	-9.19034795062356	-9.83476638793945e-06
1	1	Manual Mode	1240.24793334	-0.500949323177338	-0.500949323177338	-0.0333723639385899	0.0333723639385899	0	-9.19961805079061	-1.22785568237305e-05
1	1	Manual Mode	1241.24793333	-0.500953793525696	-0.500953793525696	-0.0333758023535867	0.0333758023535867	0	-9.20888910690723	-1.29938125610352e-05
1	1	Manual Mode	1242.24793333	-0.500955164432526	-0.500955164432526	-0.0333928198581484	0.0333928198581484	0	-9.21816489020116	-6.73532485961914e-06
1	1	Manual Mode	1243.24793333	-0.500945925712585	-0.500945925712585	-0.0334128099547338	0.0334128099547338	0	-9.22744622629969	-1.13248825073242e-05
1	1	Manual Mode	1244.24793347	-0.500955402851105	-0.500955402851105	-0.0334240783010853	0.0334240783010853	0	-9.23673069379427	-2.56896018981934e-05
1	1	Manual Mode	1245.24793333	-0.500966429710388	-0.500966429710388	-0.0334383254261012	0.0334383254261012	0	-9.24601911622336	-1.97887420654297e-05
1	1	Manual Mode	1246.24793333	-0.500953793525696	-0.500953793525696	-0.0334438140301631	0.0334438140301631	0	-9.25530906456507	-1.93119049072266e-05
1	1	Manual Mode	1247.24793338	-0.500946700572968	-0.500946700572968	-0.0334519228390155	0.0334519228390155	0	-9.2646012658183	-1.59740447998047e-05
1	1	Manual Mode	1248.24793333	-0.50094211101532	-0.50094211101532	-0.0334642423818923	0.0334642423818923	0	-9.27389688823737	-9.29832458496094e-06
1	1	Manual Mode	1249.24793347	-0.500941693782806	-0.500941693782806	-0.0334792556139314	0.0334792556139314	0	-9.28319668276544	-1.4960765838623e-05
1	1	Manual Mode	1250.24793333	-0.500943064689636	-0.500943064689636	-0.0334929296692061	0.0334929296692061	0	-9.29250027303771	-1.1742115020752e-05
1	1	Manual Mode	1251.24793333	-0.50095146894455	-0.50095146894455	-0.0335120371634175	0.0335120371634175	0	-9.30180917224977	-9.59634780883789e-06
1	1	Manual Mode	1252.24793333	-0.50095123052597	-0.50095123052597	-0.0335302620670043	0.0335302620670043	0	-9.31112313393505	-1.82390213012695e-05
1	1	Manual Mode	1253.24793333	-0.500941812992096	-0.500941812992096	-0.0335423884903535	0.0335423884903535	0	-9.32044046407126	-2.55107879638672e-05
1	1	Manual Mode	1254.24793334	-0.500940561294556	-0.500940561294556	-0.0335627065363566	0.0335627065363566	0	-9.32976343820237	-3.69548797607422e-06
1	1	Manual Mode	1255.24793369	-0.500951588153839	-0.500951588153839	-0.0336808512660565	0.0336808512660565	0	-9.33911923349524	-2.66432762145996e-05
1	1	Manual Mode	1256.24793333	-0.500941276550293	-0.500941276550293	-0.033984576304572	0.033984576304572	0	-9.34855939018139	-2.59280204772949e-05
1	1	Manual Mode	1257.24793665	-0.500935554504395	-0.500935554504395	-0.0340201894551943	0.0340201894551943	0	-9.35800947418201	-3.73125076293945e-05
1	1	Manual Mode	1258.24793333	-0.500935435295105	-0.500935435295105	-0.0340480033895562	0.0340480033895562	0	-9.36746722150151	-2.79545783996582e-05
1	1	Manual Mode	1259.24793374	-0.500932395458221	-0.500932395458221	-0.0340659341038835	0.0340659341038835	0	-9.37692998485454	-1.9371509552002e-05
1	1	Manual Mode	1260.24793334	-0.500927567481995	-0.500927567481995	-0.0340854645509883	0.0340854645509883	0	-9.38639816566476	-1.85966491699219e-05
1	1	Manual Mode	1261.24793333	-0.500943005084991	-0.500943005084991	-0.0341047436321956	0.0341047436321956	0	-9.39587170546786	-3.2961368560791e-05
1	1	Manual Mode	1262.24793335	-0.500942587852478	-0.500942587852478	-0.0341150620305121	0.0341150620305121	0	-9.40534811177697	-2.00271606445313e-05
1	1	Manual Mode	1263.24793336	-0.500944018363953	-0.500944018363953	-0.0341245345512962	0.0341245345512962	0	-9.41482714924712	-2.72989273071289e-05
1	1	Manual Mode	1264.24793333	-0.500948965549469	-0.500948965549469	-0.0341403415265393	0.0341403415265393	0	-9.42431057716444	-3.65972518920898e-05
1	1	Manual Mode	1265.24793333	-0.500950932502747	-0.500950932502747	-0.0341360388485567	0.0341360388485567	0	-9.43379281017793	-4.57167625427246e-05
1	1	Manual Mode	1266.24793334	-0.500941395759583	-0.500941395759583	-0.0341657067926588	0.0341657067926588	0	-9.4432832843819	-5.28097152709961e-05
1	1	Manual Mode	1267.24793333	-0.500941157341003	-0.500941157341003	-0.0341844036638975	0.0341844036638975	0	-9.45277895197136	-3.20672988891602e-05
1	1	Manual Mode	1268.24793347	-0.500939011573792	-0.500939011573792	-0.0341936157565128	0.0341936157565128	0	-9.46227717990015	-1.72257423400879e-05
1	1	Manual Mode	1269.24793333	-0.500929594039917	-0.500929594039917	-0.0342121318135268	0.0342121318135268	0	-9.47178054851787	-2.08020210266113e-05
1	1	Manual Mode	1270.24793334	-0.50093400478363	-0.50093400478363	-0.0342179176762503	0.0342179176762503	0	-9.48128552574521	-1.9371509552002e-05
1	1	Manual Mode	1271.24793334	-0.500937879085541	-0.500937879085541	-0.0342350853078239	0.0342350853078239	0	-9.49079527166405	-2.10404396057129e-05
1	1	Manual Mode	1272.24793333	-0.500932455062866	-0.500932455062866	-0.0342499575884199	0.0342499575884199	0	-9.50030914867681	-1.82390213012695e-05
1	1	Manual Mode	1273.24793333	-0.500940561294556	-0.500940561294556	-0.0342694114078044	0.0342694114078044	0	-9.50982842962342	-2.3186206817627e-05
1	1	Manual Mode	1274.24793333	-0.500936210155487	-0.500936210155487	-0.0342790770059676	0.0342790770059676	0	-9.51935039545841	-3.45110893249512e-05
1	1	Manual Mode	1275.24793339	-0.500943660736084	-0.500943660736084	-0.0342912065239893	0.0342912065239893	0	-9.52887573117549	-2.17556953430176e-05
1	1	Manual Mode	1276.24793333	-0.500937521457672	-0.500937521457672	-0.0343180826451598	0.0343180826451598	0	-9.53840853133829	-2.62260437011719e-05
1	1	Manual Mode	1277.24793333	-0.500937640666962	-0.500937640666962	-0.0343198447915092	0.0343198447915092	0	-9.54794182155815	-2.66432762145996e-05
1	1	Manual Mode	1278.24793333	-0.500945508480072	-0.500945508480072	-0.0343262772743659	0.0343262772743659	0	-9.55747689857881	-3.47495079040527e-05
1	1	Manual Mode	1279.24793333	-0.500950574874878	-0.500950574874878	-0.0343375425950492	0.0343375425950492	0	-9.56701510485521	-2.11596488952637e-05
1	1	Manual Mode	1280.24793333	-0.500962376594543	-0.500962376594543	-0.0343531810502739	0.0343531810502739	0	-9.57655765514695	-3.33786010742188e-06
1	1	Manual Mode	1281.24793333	-0.500952124595642	-0.500952124595642	-0.0343687306033408	0.0343687306033408	0	-9.58610452475899	-7.68899917602539e-06
1	1	Manual Mode	1282.24793333	-0.500937521457672	-0.500937521457672	-0.0343843720891759	0.0343843720891759	0	-9.59565573922821	-2.2590160369873e-05
1	1	Manual Mode	1283.24793333	-0.500928401947021	-0.500928401947021	-0.0343983311231729	0.0343983311231729	0	-9.60521083120687	-2.45571136474609e-05
1	1	Manual Mode	1284.24793333	-0.50093013048172	-0.50093013048172	-0.0344123790266905	0.0344123790266905	0	-9.61476982538095	-1.76429748535156e-05
1	1	Manual Mode	1285.24793346	-0.500932455062866	-0.500932455062866	-0.0344269785587084	0.0344269785587084	0	-9.62433287622378	-2.31266021728516e-05
1	1	Manual Mode	1286.24793333	-0.500933229923248	-0.500933229923248	-0.0344629748718038	0.0344629748718038	0	-9.63390592355479	-2.21133232116699e-05
1	1	Manual Mode	1287.2479334	-0.500944912433624	-0.500944912433624	-0.0345054005907076	0.0345054005907076	0	-9.64349075772315	-2.12192535400391e-05
1	1	Manual Mode	1288.24793347	-0.500928282737732	-0.500928282737732	-0.0345166750689626	0.0345166750689626	0	-9.65307872369124	-2.5331974029541e-05
1	1	Manual Mode	1289.24793333	-0.500928401947021	-0.500928401947021	-0.0345293163352653	0.0345293163352653	0	-9.66267019910823	-3.75509262084961e-05
1	1	Manual Mode	1290.24793333	-0.500932216644287	-0.500932216644287	-0.0345473880385218	0.0345473880385218	0	-9.6722666957856	-3.24249267578125e-05
1	1	Manual Mode	1291.24793342	-0.500927686691284	-0.500927686691284	-0.0345602867407083	0.0345602867407083	0	-9.6818667762998	-3.21865081787109e-05
1	1	Manual Mode	1292.2479334	-0.50092351436615	-0.50092351436615	-0.0345626801695058	0.0345626801695058	0	-9.69146752059932	-1.59740447998047e-05
1	1	Manual Mode	1293.24793333	-0.500923156738281	-0.500923156738281	-0.0345729954847127	0.0345729954847127	0	-9.70107112978393	-1.19209289550781e-05
1	1	Manual Mode	1294.24793333	-0.500938951969147	-0.500938951969147	-0.0345911744269975	0.0345911744269975	0	-9.71067978934698	-9.59634780883789e-06
1	1	Manual Mode	1295.24793333	-0.500942826271057	-0.500942826271057	-0.0346143914965419	0.0346143914965419	0	-9.72029489809603	-1.61528587341309e-05
1	1	Manual Mode	1296.2479334	-0.50093549489975	-0.50093549489975	-0.0346282891997538	0.0346282891997538	0	-9.72991386799151	-3.16500663757324e-05
1	1	Manual Mode	1297.24793333	-0.500932455062866	-0.500932455062866	-0.0346427907110203	0.0346427907110203	0	-9.73953686473762	-1.0371208190918e-05
1	1	Manual Mode	1298.2479334	-0.50094074010849	-0.50094074010849	-0.0346567926819566	0.0346567926819566	0	-9.74916375226761	-2.26497650146484e-06
1	1	Manual Mode	1299.24793333	-0.500924050807953	-0.500924050807953	-0.0346675431210813	0.0346675431210813	0	-9.7587936246827	-4.11272048950195e-06
1	1	Manual Mode	1300.24793333	-0.500926434993744	-0.500926434993744	-0.0346778246812586	0.0346778246812586	0	-9.76842635376083	-2.08616256713867e-05
1	1	Manual Mode	1301.24793333	-0.50093412399292	-0.50093412399292	-0.0346885169017084	0.0346885169017084	0	-9.77806205290019	-3.71932983398438e-05
1	1	Manual Mode	1302.24793333	-0.500929474830627	-0.500929474830627	-0.0346975022041569	0.0346975022041569	0	-9.78770024795691	-1.74045562744141e-05
1	1	Manual Mode	1303.24793333	-0.500924706459045	-0.500924706459045	-0.0347047682543942	0.0347047682543942	0	-9.7973404613609	-1.57952308654785e-05
1	1	Manual Mode	1304.24793343	-0.500949919223785	-0.500949919223785	-0.0347209613794531	0.0347209613794531	0	-9.80698517381967	-1.91330909729004e-05
1	1	Manual Mode	1305.24793346	-0.500949501991272	-0.500949501991272	-0.034734108344006	0.034734108344006	0	-9.816633537538	-2.02655792236328e-05
1	1	Manual Mode	1306.24793333	-0.500945508480072	-0.500945508480072	-0.034746115267597	0.034746115267597	0	-9.82628523496873	-2.30073928833008e-05
1	1	Manual Mode	1307.24793334	-0.500935733318329	-0.500935733318329	-0.0347548737759623	0.0347548737759623	0	-9.83593936666971	-2.95042991638184e-05
1	1	Manual Mode	1308.24793334	-0.500936627388	-0.500936627388	-0.0347691392628394	0.0347691392628394	0	-9.84559746090938	-2.55703926086426e-05
1	1	Manual Mode	1309.24793333	-0.500944912433624	-0.500944912433624	-0.0347797181112383	0.0347797181112383	0	-9.85525849362145	-2.0146369934082e-05
1	1	Manual Mode	1310.24793334	-0.500940203666687	-0.500940203666687	-0.0347892335828558	0.0347892335828558	0	-9.86492216971332	-1.57952308654785e-05
1	1	Manual Mode	1311.24793333	-0.500928521156311	-0.500928521156311	-0.034801838121706	0.034801838121706	0	-9.87458934687268	-3.99351119995117e-06
1	1	Manual Mode	1312.24793333	-0.500936031341553	-0.500936031341553	-0.0348168176459928	0.0348168176459928	0	-9.88426068510768	-1.02519989013672e-05
1	1	Manual Mode	1313.24793333	-0.500936031341553	-0.500936031341553	-0.0348314294458275	0.0348314294458275	0	-9.89393608217597	-1.70469284057617e-05
1	1	Manual Mode	1314.24793333	-0.500939846038818	-0.500939846038818	-0.0348463752705679	0.0348463752705679	0	-9.90361563086224	-2.18749046325684e-05
1	1	Manual Mode	1315.2479334	-0.500934243202209	-0.500934243202209	-0.0348612751802578	0.0348612751802578	0	-9.91329931909017	-2.38418579101563e-06
1	1	Manual Mode	1316.24793333	-0.500944793224335	-0.500944793224335	-0.0348722217553466	0.0348722217553466	0	-9.92298604667747	-7.92741775512695e-06
1	1	Manual Mode	1317.24793333	-0.500936388969421	-0.500936388969421	-0.034884780290653	0.034884780290653	0	-9.93267626342487	5.96046447753906e-06
1	1	Manual Mode	1318.2479334	-0.500937044620514	-0.500937044620514	-0.0348975227207759	0.0348975227207759	0	-9.94237002041476	6.31809234619141e-06
1	1	Manual Mode	1319.24793333	-0.500931322574615	-0.500931322574615	-0.0349078165477443	0.0349078165477443	0	-9.9520666354437	-1.37090682983398e-06
1	1	Manual Mode	1320.2479336	-0.500934183597565	-0.500934183597565	-0.0349241138933436	0.0349241138933436	0	-9.96176778081116	1.26957893371582e-05
1	1	Manual Mode	1321.24793333	-0.500932514667511	-0.500932514667511	-0.0349346651703697	0.0349346651703697	0	-9.9714718518495	2.08616256713867e-06
1	1	Manual Mode	1322.24793333	-0.500943720340729	-0.500943720340729	-0.0349488295215879	0.0349488295215879	0	-9.98117986004994	-2.16960906982422e-05
1	1	Manual Mode	1323.24793347	-0.500934958457947	-0.500934958457947	-0.0349666590841241	0.0349666590841241	0	-9.99089282226646	-1.57952308654785e-05
1	1	Manual Mode	1324.24793333	-0.500948905944824	-0.500948905944824	-0.0349842527240058	0.0349842527240058	0	-10.0006106688848	-1.9073486328125e-05
1	1	Manual Mode	1325.24793333	-0.50094348192215	-0.50094348192215	-0.0349946722172315	0.0349946722172315	0	-10.0103314111674	-1.07884407043457e-05
1	1	Manual Mode	1326.24793333	-0.500938355922699	-0.500938355922699	-0.0350100471194954	0.0350100471194954	0	-10.0200564242562	-2.26497650146484e-06
1	1	Manual Mode	1327.24793333	-0.500943839550018	-0.500943839550018	-0.0350208588300054	0.0350208588300054	0	-10.0297844405978	-1.9371509552002e-05
1	1	Manual Mode	1328.24793347	-0.500953018665314	-0.500953018665314	-0.0350365984214486	0.0350365984214486	0	-10.0395168304108	-2.44379043579102e-06
1	1	Manual Mode	1329.2479334	-0.50095272064209	-0.50095272064209	-0.0350543207192197	0.0350543207192197	0	-10.0492541410401	-1.04308128356934e-05
1	1	Manual Mode	1330.24793333	-0.500950455665588	-0.500950455665588	-0.0350731922834099	0.0350731922834099	0	-10.0589966937701	-9.05990600585938e-06
1	1	Manual Mode	1331.24793333	-0.50094336271286	-0.50094336271286	-0.0350908900902137	0.0350908900902137	0	-10.0687441632396	5.96046447753906e-08
1	1	Manual Mode	1332.24793333	-0.500945329666138	-0.500945329666138	-0.0351115268088905	0.0351115268088905	0	-10.078497365131	2.62260437011719e-06
1	1	Manual Mode	1333.24793347	-0.500950455665588	-0.500950455665588	-0.0351456261512482	0.0351456261512482	0	-10.0882600404287	-6.49690628051758e-06
1	1	Manual Mode	1334.24793333	-0.500951886177063	-0.500951886177063	-0.0351817419538445	0.0351817419538445	0	-10.0980327451588	2.20537185668945e-06
1	1	Manual Mode	1335.24793333	-0.500954151153564	-0.500954151153564	-0.0351999974733085	0.0351999974733085	0	-10.1078105222347	-6.91413879394531e-06
1	1	Manual Mode	1336.24793333	-0.500972211360931	-0.500972211360931	-0.0352176860793662	0.0352176860793662	0	-10.1175932128123	-1.86562538146973e-05
1	1	Manual Mode	1337.24793333	-0.500965714454651	-0.500965714454651	-0.0352314122599242	0.0352314122599242	0	-10.1273797162178	-3.57627868652344e-07
1	1	Manual Mode	1338.24793347	-0.50096869468689	-0.50096869468689	-0.0352413751530228	0.0352413751530228	0	-10.1371689884642	7.68899917602539e-06
1	1	Manual Mode	1339.24793334	-0.500957012176514	-0.500957012176514	-0.0352551993365217	0.0352551993365217	0	-10.1469620981179	5.24520874023438e-06
1	1	Manual Mode	1340.2479334	-0.500956356525421	-0.500956356525421	-0.0352751986322678	0.0352751986322678	0	-10.1567607649925	9.11951065063477e-06
1	1	Manual Mode	1341.24793333	-0.500963687896729	-0.500963687896729	-0.0352932151676015	0.0352932151676015	0	-10.1665644351862	2.74181365966797e-06
1	1	Manual Mode	1342.24793333	-0.500952243804932	-0.500952243804932	-0.0352975698668013	0.0352975698668013	0	-10.1763693157047	-2.02655792236328e-06
1	1	Manual Mode	1343.24793349	-0.500946044921875	-0.500946044921875	-0.0353180472727334	0.0353180472727334	0	-10.1861798859613	1.53183937072754e-05
1	1	Manual Mode	1344.24793335	-0.500939428806305	-0.500939428806305	-0.0353485426380452	0.0353485426380452	0	-10.1959989242083	6.25848770141602e-06
1	1	Manual Mode	1345.24793333	-0.500949561595917	-0.500949561595917	-0.035361370866142	0.035361370866142	0	-10.2058215270302	8.94069671630859e-06
1	1	Manual Mode	1346.24793347	-0.500929772853851	-0.500929772853851	-0.0353727955035799	0.0353727955035799	0	-10.2156473049346	5.36441802978516e-06
1	1	Manual Mode	1347.24793333	-0.500932037830353	-0.500932037830353	-0.0353804997918964	0.0353804997918964	0	-10.2254752201676	1.31130218505859e-06
1	1	Manual Mode	1348.24793334	-0.500932216644287	-0.500932216644287	-0.0353867882820693	0.0353867882820693	0	-10.2353048836775	4.94718551635742e-06
1	1	Manual Mode	1349.24793333	-0.500941574573517	-0.500941574573517	-0.0353904688389986	0.0353904688389986	0	-10.2451355693678	9.17911529541016e-06
1	1	Manual Mode	1350.24793333	-0.500953078269958	-0.500953078269958	-0.0354020773460758	0.0354020773460758	0	-10.2549694797418	5.36441802978516e-07
1	1	Manual Mode	1351.24793333	-0.500946581363678	-0.500946581363678	-0.0354099532593406	0.0354099532593406	0	-10.2648055778693	-7.74860382080078e-07
1	1	Manual Mode	1352.24793333	-0.500943243503571	-0.500943243503571	-0.0354176698344968	0.0354176698344968	0	-10.27464381949	6.19888305664063e-06
1	1	Manual Mode	1353.24793346	-0.500959157943726	-0.500959157943726	-0.0354360633064982	0.0354360633064982	0	-10.2844871716881	1.31130218505859e-06
1	1	Manual Mode	1354.24793333	-0.500947833061218	-0.500947833061218	-0.0354456706454231	0.0354456706454231	0	-10.2943331900319	-5.96046447753906e-06
1	1	Manual Mode	1355.24793333	-0.500947058200836	-0.500947058200836	-0.0354585846943398	0.0354585846943398	0	-10.3041827968914	5.54323196411133e-06
1	1	Manual Mode	1356.24793336	-0.500941395759583	-0.500941395759583	-0.0354755653789459	0.0354755653789459	0	-10.3140371209034	9.47713851928711e-06
1	1	Manual Mode	1357.24793333	-0.50093674659729	-0.50093674659729	-0.0354866345436165	0.0354866345436165	0	-10.3238945190921	1.1742115020752e-05
1	1	Manual Mode	1358.24793333	-0.500920951366425	-0.500920951366425	-0.0355022943873031	0.0355022943873031	0	-10.333756267533	4.17232513427734e-07
1	1	Manual Mode	1359.24793334	-0.500928163528442	-0.500928163528442	-0.0355226124691139	0.0355226124691139	0	-10.3436236599842	2.19345092773438e-05
1	1	Manual Mode	1360.24793333	-0.500936210155487	-0.500936210155487	-0.0355363906845968	0.0355363906845968	0	-10.3534948795201	1.93119049072266e-05
1	1	Manual Mode	1361.24793364	-0.500944972038269	-0.500944972038269	-0.0355479961292657	0.0355479961292657	0	-10.3633693259504	5.36441802978516e-07
1	1	Manual Mode	1362.24793333	-0.500939190387726	-0.500939190387726	-0.0355573215405934	0.0355573215405934	0	-10.3732463566498	-4.76837158203125e-06
1	1	Manual Mode	1363.24793333	-0.500940442085266	-0.500940442085266	-0.0355597946515933	0.0355597946515933	0	-10.3831240773863	-9.41753387451172e-06
1	1	Manual Mode	1364.24793334	-0.50094610452652	-0.50094610452652	-0.0355652495902381	0.0355652495902381	0	-10.3930033134824	5.54323196411133e-06
1	1	Manual Mode	1365.24793333	-0.500934779644012	-0.500934779644012	-0.0355693989812619	0.0355693989812619	0	-10.4028837019895	-7.15255737304688e-07
1	1	Manual Mode	1366.24793345	-0.500941276550293	-0.500941276550293	-0.035576217617105	0.035576217617105	0	-10.4127659858468	-5.18560409545898e-06
1	1	Manual Mode	1367.24793333	-0.500931322574615	-0.500931322574615	-0.0355824876686726	0.0355824876686726	0	-10.4226500090131	-8.64267349243164e-06
1	1	Manual Mode	1368.24793333	-0.500935018062592	-0.500935018062592	-0.0355961065691727	0.0355961065691727	0	-10.4325378163935	-6.07967376708984e-06
1	1	Manual Mode	1369.24793333	-0.500931918621063	-0.500931918621063	-0.0356125509662274	0.0356125509662274	0	-10.4424301916619	-2.39014625549316e-05
1	1	Manual Mode	1370.24793333	-0.500942409038544	-0.500942409038544	-0.035618290875575	0.035618290875575	0	-10.4523241613495	-1.70469284057617e-05
1	1	Manual Mode	1371.24793339	-0.500952839851379	-0.500952839851379	-0.0356218273779031	0.0356218273779031	0	-10.4622191139926	-2.07424163818359e-05
1	1	Manual Mode	1372.24793334	-0.500940322875977	-0.500940322875977	-0.0356276837516429	0.0356276837516429	0	-10.4721156923177	-1.97887420654297e-05
1	1	Manual Mode	1373.24793333	-0.500934541225433	-0.500934541225433	-0.0356370060944079	0.0356370060944079	0	-10.4820148605783	-2.6404857635498e-05
1	1	Manual Mode	1374.2479334	-0.500939846038818	-0.500939846038818	-0.0356479710563487	0.0356479710563487	0	-10.4919170754538	-2.78949737548828e-05
1	1	Manual Mode	1375.24793346	-0.500935971736908	-0.500935971736908	-0.0356600883345283	0.0356600883345283	0	-10.501822656141	-1.69277191162109e-05
1	1	Manual Mode	1376.24793333	-0.500940918922424	-0.500940918922424	-0.0356682676081455	0.0356682676081455	0	-10.5117305069664	-3.30805778503418e-05
1	1	Manual Mode	1377.24793333	-0.500940144062042	-0.500940144062042	-0.0356899677997434	0.0356899677997434	0	-10.5216443869107	-2.02655792236328e-05
1	1	Manual Mode	1378.24793333	-0.500943601131439	-0.500943601131439	-0.0357078249873639	0.0357078249873639	0	-10.531563227185	-1.40070915222168e-05
1	1	Manual Mode	1379.24793333	-0.500940322875977	-0.500940322875977	-0.0357265156667398	0.0357265156667398	0	-10.5414872593147	-2.16364860534668e-05
1	1	Manual Mode	1380.24793333	-0.500937759876251	-0.500937759876251	-0.0357449612236476	0.0357449612236476	0	-10.5514164152101	-3.06963920593262e-05
1	1	Manual Mode	1381.24793343	-0.500924468040466	-0.500924468040466	-0.0357652792191098	0.0357652792191098	0	-10.5613512159867	-2.98023223876953e-05
1	1	Manual Mode	1382.24793333	-0.500936627388	-0.500936627388	-0.0357784445667847	0.0357784445667847	0	-10.5712896718169	-2.6702880859375e-05
1	1	Manual Mode	1383.24793336	-0.500940442085266	-0.500940442085266	-0.035790816194941	0.035790816194941	0	-10.5812315655027	-1.85370445251465e-05
1	1	Manual Mode	1384.2479334	-0.500938832759857	-0.500938832759857	-0.0358040887770751	0.0358040887770751	0	-10.5911771461164	-2.59876251220703e-05
1	1	Manual Mode	1385.24793333	-0.500944912433624	-0.500944912433624	-0.0358192123434676	0.0358192123434676	0	-10.6011269266264	-2.86102294921875e-05
1	1	Manual Mode	1386.24793333	-0.500944972038269	-0.500944972038269	-0.0358347557662162	0.0358347557662162	0	-10.6110810254503	-2.00271606445313e-05
1	1	Manual Mode	1387.24793333	-0.500948786735535	-0.500948786735535	-0.0358565263932987	0.0358565263932987	0	-10.6210411716707	-1.43051147460938e-05
1	1	Manual Mode	1388.24793333	-0.500945091247559	-0.500945091247559	-0.0358659774578287	0.0358659774578287	0	-10.6310039431868	-1.54376029968262e-05
1	1	Manual Mode	1389.24793333	-0.500935971736908	-0.500935971736908	-0.0358793143897021	0.0358793143897021	0	-10.6409704194061	-2.50935554504395e-05
1	1	Manual Mode	1390.24793333	-0.500931620597839	-0.500931620597839	-0.035899368855609	0.035899368855609	0	-10.6509424663105	-2.02655792236328e-05
1	1	Manual Mode	1391.24793333	-0.500926375389099	-0.500926375389099	-0.0359106770325712	0.0359106770325712	0	-10.6609176543751	-3.20672988891602e-05
1	1	Manual Mode	1392.24793333	-0.500924170017242	-0.500924170017242	-0.0359270264509545	0.0359270264509545	0	-10.6708973839448	-2.03251838684082e-05
1	1	Manual Mode	1393.24793339	-0.500932633876801	-0.500932633876801	-0.0359428395785226	0.0359428395785226	0	-10.680881506649	-2.22325325012207e-05
1	1	Manual Mode	1394.24793333	-0.500930905342102	-0.500930905342102	-0.0359535594148249	0.0359535594148249	0	-10.6908686058872	-9.11951065063477e-06
1	1	Manual Mode	1395.24793347	-0.500925779342651	-0.500925779342651	-0.0359682937777587	0.0359682937777587	0	-10.700859800002	-4.17232513427734e-07
1	1	Manual Mode	1396.24793333	-0.500925183296204	-0.500925183296204	-0.0359795253603838	0.0359795253603838	0	-10.7108541112029	-9.71555709838867e-06
1	1	Manual Mode	1397.24793336	-0.500920712947845	-0.500920712947845	-0.0359901777735351	0.0359901777735351	0	-10.7208513831066	-9.5367431640625e-07
1	1	Manual Mode	1398.24793337	-0.500921607017517	-0.500921607017517	-0.0360024359782602	0.0360024359782602	0	-10.7308520598672	-2.92062759399414e-06
1	1	Manual Mode	1399.24793333	-0.500903844833374	-0.500903844833374	-0.0360177372783788	0.0360177372783788	0	-10.7408569864888	3.63588333129883e-06
1	1	Manual Mode	1400.24793333	-0.50090616941452	-0.50090616941452	-0.0360522840433365	0.0360522840433365	0	-10.7508715098342	2.14576721191406e-06
1	1	Manual Mode	1401.24793338	-0.500926733016968	-0.500926733016968	-0.0360747748270502	0.0360747748270502	0	-10.7608922811205	-8.82148742675781e-06
1	1	Manual Mode	1402.24793369	-0.500928640365601	-0.500928640365601	-0.0360939436137213	0.0360939436137213	0	-10.7709183796768	-8.8810920715332e-06
1	1	Manual Mode	1403.2479334	-0.500923275947571	-0.500923275947571	-0.0361089507160014	0.0361089507160014	0	-10.7809486408558	-1.16825103759766e-05
1	1	Manual Mode	1404.24793333	-0.500918745994568	-0.500918745994568	-0.0361240804560732	0.0361240804560732	0	-10.7909831069468	-1.24573707580566e-05
1	1	Manual Mode	1405.24793347	-0.500929057598114	-0.500929057598114	-0.0361365317608369	0.0361365317608369	0	-10.8010210338412	-1.2516975402832e-05
1	1	Manual Mode	1406.24793333	-0.500920414924622	-0.500920414924622	-0.0361512569555685	0.0361512569555685	0	-10.8110630482563	-7.80820846557617e-06
1	1	Manual Mode	1407.2479334	-0.500927686691284	-0.500927686691284	-0.0361613730669013	0.0361613730669013	0	-10.8211078748114	-4.70876693725586e-06
1	1	Manual Mode	1408.24793333	-0.500930488109589	-0.500930488109589	-0.0361749766345652	0.0361749766345652	0	-10.8311564787287	-2.92062759399414e-06
1	1	Manual Mode	1409.24793333	-0.50093001127243	-0.50093001127243	-0.0361843174118325	0.0361843174118325	0	-10.8412076780097	-2.03251838684082e-05
1	1	Manual Mode	1410.24793333	-0.500943720340729	-0.500943720340729	-0.0361915896227873	0.0361915896227873	0	-10.8512608973494	-3.09944152832031e-06
1	1	Manual Mode	1411.24793333	-0.500948131084442	-0.500948131084442	-0.0362003542514	0.0362003542514	0	-10.8613165513081	3.33786010742188e-06
1	1	Manual Mode	1412.24793333	-0.500941872596741	-0.500941872596741	-0.0362048897257531	0.0362048897257531	0	-10.8713734651208	-2.33650207519531e-05
1	1	Manual Mode	1413.24793333	-0.50094735622406	-0.50094735622406	-0.0362083526751713	0.0362083526751713	0	-10.8814313408639	-3.63588333129883e-05
1	1	Manual Mode	1414.24793333	-0.500925481319427	-0.500925481319427	-0.0362261056389878	0.0362261056389878	0	-10.8914941479859	-2.76565551757813e-05
1	1	Manual Mode	1415.24793361	-0.500932991504669	-0.500932991504669	-0.0362311989774377	0.0362311989774377	0	-10.901558372742	-1.84774398803711e-06
1	1	Manual Mode	1416.24793347	-0.500944674015045	-0.500944674015045	-0.0362443060541249	0.0362443060541249	0	-10.9116262341254	-2.38418579101563e-05
1	1	Manual Mode	1417.24793334	-0.500938296318054	-0.500938296318054	-0.0362551116418698	0.0362551116418698	0	-10.9216970971611	-3.36766242980957e-05
1	1	Manual Mode	1418.24793333	-0.500936388969421	-0.500936388969421	-0.0362616268598259	0.0362616268598259	0	-10.9317697711881	-3.36170196533203e-05
1	1	Manual Mode	1419.24793333	-0.50092613697052	-0.50092613697052	-0.0362719206737394	0.0362719206737394	0	-10.9418453047086	-4.1663646697998e-05
1	1	Manual Mode	1420.24793333	-0.500929236412048	-0.500929236412048	-0.0362853067059739	0.0362853067059739	0	-10.9519245565714	-3.14116477966309e-05
1	1	Manual Mode	1421.24793335	-0.500925779342651	-0.500925779342651	-0.036296038761417	0.036296038761417	0	-10.9620067897623	-2.9146671295166e-05
1	1	Manual Mode	1422.24793333	-0.500925421714783	-0.500925421714783	-0.0362965658636085	0.0362965658636085	0	-10.9720891689672	-1.31726264953613e-05
1	1	Manual Mode	1423.24793333	-0.500926554203033	-0.500926554203033	-0.0363101602127157	0.0363101602127157	0	-10.9821753245818	-2.06828117370605e-05
1	1	Manual Mode	1424.24793339	-0.500922560691833	-0.500922560691833	-0.0363220782848764	0.0363220782848764	0	-10.9922647913775	-2.32458114624023e-05
1	1	Manual Mode	1425.2479334	-0.500924527645111	-0.500924527645111	-0.0363349279751019	0.0363349279751019	0	-11.002357827027	-2.57492065429688e-05
1	1	Manual Mode	1426.24793339	-0.500927865505219	-0.500927865505219	-0.0363567047220589	0.0363567047220589	0	-11.0124569115711	-1.42455101013184e-05
1	1	Manual Mode	1427.24793333	-0.500931739807129	-0.500931739807129	-0.0363714820083176	0.0363714820083176	0	-11.0225601004116	-1.61528587341309e-05
1	1	Manual Mode	1428.24793347	-0.500940203666687	-0.500940203666687	-0.0363775498319281	0.0363775498319281	0	-11.0326649767796	-1.34110450744629e-05
1	1	Manual Mode	1429.2479334	-0.500946223735809	-0.500946223735809	-0.0363915211349542	0.0363915211349542	0	-11.0427737319428	-1.13844871520996e-05
1	1	Manual Mode	1430.24793336	-0.500934362411499	-0.500934362411499	-0.0363928909800017	0.0363928909800017	0	-11.0528828679218	-8.52346420288086e-06
1	1	Manual Mode	1431.24793346	-0.50093686580658	-0.50093686580658	-0.0364009201278192	0.0364009201278192	0	-11.0629942356351	-1.83582305908203e-05
1	1	Manual Mode	1432.24793374	-0.500937163829803	-0.500937163829803	-0.0364127339813046	0.0364127339813046	0	-11.0731088867953	-2.13980674743652e-05
1	1	Manual Mode	1433.24793346	-0.500934898853302	-0.500934898853302	-0.0364274837123226	0.0364274837123226	0	-11.0832276294377	-1.90138816833496e-05
1	1	Manual Mode	1434.24793334	-0.500926733016968	-0.500926733016968	-0.0364372964241384	0.0364372964241384	0	-11.0933490994521	-1.90138816833496e-05
1	1	Manual Mode	1435.24793347	-0.500936269760132	-0.500936269760132	-0.0364480376762246	0.0364480376762246	0	-11.1034735556783	-1.92523002624512e-05
1	1	Manual Mode	1436.24793333	-0.500922441482544	-0.500922441482544	-0.0364630233628141	0.0364630233628141	0	-11.1136021718611	-2.75373458862305e-05
1	1	Manual Mode	1437.24793333	-0.500928699970245	-0.500928699970245	-0.0364717695719376	0.0364717695719376	0	-11.1237332189644	-2.43186950683594e-05
1	1	Manual Mode	1438.24793333	-0.500941932201385	-0.500941932201385	-0.0364834639405845	0.0364834639405845	0	-11.1338675145035	-1.46031379699707e-05
1	1	Manual Mode	1439.24793333	-0.500941872596741	-0.500941872596741	-0.036492219395307	0.036492219395307	0	-11.1440042421133	-1.44243240356445e-05
1	1	Manual Mode	1440.24793334	-0.500941634178162	-0.500941634178162	-0.0365041527830527	0.0365041527830527	0	-11.1541442846544	-9.47713851928711e-06
1	1	Manual Mode	1441.24793333	-0.500929474830627	-0.500929474830627	-0.036517603075787	0.036517603075787	0	-11.1642880631851	-9.83476638793945e-06
1	1	Manual Mode	1442.24793333	-0.500928163528442	-0.500928163528442	-0.0365329687699382	0.0365329687699382	0	-11.1744361100657	-4.82797622680664e-06
1	1	Manual Mode	1443.24793333	-0.500929296016693	-0.500929296016693	-0.0365516932188906	0.0365516932188906	0	-11.184589358182	4.88758087158203e-06
1	1	Manual Mode	1444.24793333	-0.500930726528168	-0.500930726528168	-0.0365699395899213	0.0365699395899213	0	-11.1947476747348	5.0663948059082e-06
1	1	Manual Mode	1445.24793347	-0.500945925712585	-0.500945925712585	-0.0365824675201673	0.0365824675201673	0	-11.2049094726908	1.20997428894043e-05
1	1	Manual Mode	1446.24793333	-0.500935196876526	-0.500935196876526	-0.0365942077861474	0.0365942077861474	0	-11.2150745289861	-7.45058059692383e-06
1	1	Manual Mode	1447.24793336	-0.500937283039093	-0.500937283039093	-0.0366081208794505	0.0366081208794505	0	-11.2252434517577	6.55651092529297e-06
1	1	Manual Mode	1448.24793333	-0.500940322875977	-0.500940322875977	-0.0366202963994308	0.0366202963994308	0	-11.2354157560079	8.58306884765625e-06
1	1	Manual Mode	1449.24793333	-0.500931859016418	-0.500931859016418	-0.0366371943199371	0.0366371943199371	0	-11.2455927544301	2.92062759399414e-06
1	1	Manual Mode	1450.24793333	-0.500933825969696	-0.500933825969696	-0.0366500899481524	0.0366500899481524	0	-11.2557733349713	3.69548797607422e-06
1	1	Manual Mode	1451.24793333	-0.500927448272705	-0.500927448272705	-0.0367127233391681	0.0367127233391681	0	-11.2659713136766	7.15255737304688e-07
1	1	Manual Mode	1452.24793333	-0.500935137271881	-0.500935137271881	-0.0368848441221458	0.0368848441221458	0	-11.2762171037105	-9.59634780883789e-06
1	1	Manual Mode	1453.24793333	-0.50094336271286	-0.50094336271286	-0.0369326573266104	0.0369326573266104	0	-11.2864761751901	2.20537185668945e-06
1	1	Manual Mode	1454.24793347	-0.500950396060944	-0.500950396060944	-0.0369901575638583	0.0369901575638583	0	-11.2967512203964	-1.62124633789063e-05
1	1	Manual Mode	1455.24793333	-0.500936210155487	-0.500936210155487	-0.0370421753500222	0.0370421753500222	0	-11.3070407121086	-6.91413879394531e-06
1	1	Manual Mode	1456.24793337	-0.500938951969147	-0.500938951969147	-0.0370836725047837	0.0370836725047837	0	-11.3173417326609	7.62939453125e-06
1	1	Manual Mode	1457.24793333	-0.50093287229538	-0.50093287229538	-0.0371226260468539	0.0371226260468539	0	-11.327653572817	-5.90085983276367e-06
1	1	Manual Mode	1458.24793339	-0.500944674015045	-0.500944674015045	-0.0371588092667265	0.0371588092667265	0	-11.3379754648993	-9.35792922973633e-06
1	1	Manual Mode	1459.24793333	-0.500936150550842	-0.500936150550842	-0.0371987680255567	0.0371987680255567	0	-11.3483084553975	-9.17911529541016e-06
1	1	Manual Mode	1460.24793333	-0.500941276550293	-0.500941276550293	-0.0372365233408137	0.0372365233408137	0	-11.3586519341033	-1.04904174804688e-05
1	1	Manual Mode	1461.24793347	-0.500933468341827	-0.500933468341827	-0.0372683946888581	0.0372683946888581	0	-11.3690042674106	-1.05500221252441e-05
1	1	Manual Mode	1462.24793333	-0.500946581363678	-0.500946581363678	-0.0372971463546318	0.0372971463546318	0	-11.379364584392	-2.32458114624023e-06
1	1	Manual Mode	1463.24793346	-0.500938475131989	-0.500938475131989	-0.037321436029212	0.037321436029212	0	-11.3897316513034	1.23977661132813e-05
1	1	Manual Mode	1464.24793333	-0.50095123052597	-0.50095123052597	-0.0373419348272426	0.0373419348272426	0	-11.4001044096292	-3.27825546264648e-06
1	1	Manual Mode	1465.24793333	-0.500947296619415	-0.500947296619415	-0.0373648485057556	0.0373648485057556	0	-11.4104835342141	-5.36441802978516e-06
1	1	Manual Mode	1466.24793343	-0.500968813896179	-0.500968813896179	-0.03738968060436	0.03738968060436	0	-11.4208695576428	-1.96695327758789e-05
1	1	Manual Mode	1467.24793333	-0.500958800315857	-0.500958800315857	-0.0374138415626768	0.0374138415626768	0	-11.431262290371	-1.75833702087402e-05
1	1	Manual Mode	1468.24793333	-0.500957846641541	-0.500957846641541	-0.0374403223780449	0.0374403223780449	0	-11.4416623799204	-1.99675559997559e-05
1	1	Manual Mode	1469.24793333	-0.500964939594269	-0.500964939594269	-0.0374620715467286	0.0374620715467286	0	-11.4520685109056	-9.05990600585938e-06
1	1	Manual Mode	1470.24793334	-0.50096720457077	-0.50096720457077	-0.0374751633637803	0.0374751633637803	0	-11.4624782786108	6.19888305664063e-06
1	1	Manual Mode	1471.24793333	-0.50095397233963	-0.50095397233963	-0.0374975315162299	0.0374975315162299	0	-11.4728942594833	-9.47713851928711e-06
1	1	Manual Mode	1472.24793333	-0.50094211101532	-0.50094211101532	-0.0375179199950134	0.0375179199950134	0	-11.4833159039264	-1.74641609191895e-05
1	1	Manual Mode	1473.24793333	-0.500941932201385	-0.500941932201385	-0.037536540238625	0.037536540238625	0	-11.4937427206593	-1.9371509552002e-05
1	1	Manual Mode	1474.24793333	-0.500940382480621	-0.500940382480621	-0.037550940588962	0.037550940588962	0	-11.5041735374896	-2.24709510803223e-05
1	1	Manual Mode	1475.24793333	-0.500935912132263	-0.500935912132263	-0.0375601894473552	0.0375601894473552	0	-11.5146069234472	-2.14576721191406e-06
1	1	Manual Mode	1476.24793333	-0.500934481620789	-0.500934481620789	-0.0375719297469982	0.0375719297469982	0	-11.5250435705992	-1.96695327758789e-06
1	1	Manual Mode	1477.24793333	-0.500935852527618	-0.500935852527618	-0.0375849785826308	0.0375849785826308	0	-11.5354838424277	-1.64508819580078e-05
1	1	Manual Mode	1478.24793388	-0.500928997993469	-0.500928997993469	-0.0375927258179575	0.0375927258179575	0	-11.5459262720093	-1.37090682983398e-06
1	1	Manual Mode	1479.24793333	-0.500919163227081	-0.500919163227081	-0.0376016467361647	0.0376016467361647	0	-11.5563711681358	-7.15255737304688e-06
1	1	Manual Mode	1480.24793333	-0.500934362411499	-0.500934362411499	-0.0376138099605399	0.0376138099605399	0	-11.5668194486804	-6.55651092529297e-06
1	1	Manual Mode	1481.24793333	-0.50093948841095	-0.50093948841095	-0.0376267607951898	0.0376267607951898	0	-11.577271326679	9.5367431640625e-07
1	1	Manual Mode	1482.24793333	-0.500930964946747	-0.500930964946747	-0.0376375756094175	0.0376375756094175	0	-11.5877262087928	-4.4703483581543e-06
1	1	Manual Mode	1483.2479334	-0.500940084457397	-0.500940084457397	-0.0376470052416586	0.0376470052416586	0	-11.5981837109808	-3.33786010742188e-06
1	1	Manual Mode	1484.24793333	-0.500945329666138	-0.500945329666138	-0.0376568424467729	0.0376568424467729	0	-11.6086439442616	-1.31130218505859e-06
1	1	Manual Mode	1485.2479334	-0.500934183597565	-0.500934183597565	-0.0376665019182545	0.0376665019182545	0	-11.6191068621935	-3.27825546264648e-06
1	1	Manual Mode	1486.24793333	-0.500925481319427	-0.500925481319427	-0.0376814201490558	0.0376814201490558	0	-11.6295739226133	-8.40425491333008e-06
1	1	Manual Mode	1487.24793335	-0.500942051410675	-0.500942051410675	-0.0376929122624237	0.0376929122624237	0	-11.640044176229	-6.73532485961914e-06
1	1	Manual Mode	1488.24793333	-0.500930607318878	-0.500930607318878	-0.0377077447017786	0.0377077447017786	0	-11.6505185495477	-4.4703483581543e-06
1	1	Manual Mode	1489.24793351	-0.500929355621338	-0.500929355621338	-0.0377454234012512	0.0377454234012512	0	-11.6610033912687	-5.0663948059082e-06
1	1	Manual Mode	1490.24793333	-0.500928163528442	-0.500928163528442	-0.037761153734973	0.037761153734973	0	-11.6714925987515	-1.85966491699219e-05
1	1	Manual Mode	1491.24793336	-0.500921607017517	-0.500921607017517	-0.0377708745075864	0.0377708745075864	0	-11.6819845086517	-1.51991844177246e-05
1	1	Manual Mode	1492.24793333	-0.500919342041016	-0.500919342041016	-0.0377761271325781	0.0377761271325781	0	-11.6924778769848	-1.44243240356445e-05
1	1	Manual Mode	1493.24793333	-0.500937521457672	-0.500937521457672	-0.0377885600485316	0.0377885600485316	0	-11.7029746992205	-1.68681144714355e-05
1	1	Manual Mode	1494.24793333	-0.500932216644287	-0.500932216644287	-0.0377987006784334	0.0377987006784334	0	-11.7134743382978	-2.29477882385254e-05
1	1	Manual Mode	1495.24793335	-0.500940918922424	-0.500940918922424	-0.0378063804840818	0.0378063804840818	0	-11.7239761108646	-1.44839286804199e-05
1	1	Manual Mode	1496.2479334	-0.500942409038544	-0.500942409038544	-0.0378196867797496	0.0378196867797496	0	-11.7344815799398	-2.80141830444336e-05
1	1	Manual Mode	1497.24793335	-0.500935316085815	-0.500935316085815	-0.0378334435797283	0.0378334435797283	0	-11.7449908692976	-1.67489051818848e-05
1	1	Manual Mode	1498.24793333	-0.500925242900848	-0.500925242900848	-0.0378511199092038	0.0378511199092038	0	-11.7555050690621	-2.30669975280762e-05
1	1	Manual Mode	1499.24793333	-0.500921428203583	-0.500921428203583	-0.0378636539697681	0.0378636539697681	0	-11.7660227507203	-1.38282775878906e-05
1	1	Manual Mode	1500.24793333	-0.500935077667236	-0.500935077667236	-0.0378722377898444	0.0378722377898444	0	-11.7765428167731	-1.7702579498291e-05
1	1	Manual Mode	1501.24793333	-0.500937104225159	-0.500937104225159	-0.037879488497734	0.037879488497734	0	-11.7870648969113	-1.56760215759277e-05
1	1	Manual Mode	1502.24793333	-0.500939190387726	-0.500939190387726	-0.0378885963631884	0.0378885963631884	0	-11.7975895070122	-1.78813934326172e-05
1	1	Manual Mode	1503.24793358	-0.50092625617981	-0.50092625617981	-0.0378940114562094	0.0378940114562094	0	-11.8081156239371	-4.4703483581543e-06
1	1	Manual Mode	1504.24793333	-0.500931918621063	-0.500931918621063	-0.0378969840038464	0.0378969840038464	0	-11.8186425613065	-2.03847885131836e-05
1	1	Manual Mode	1505.24793333	-0.500936567783356	-0.500936567783356	-0.037906214490121	0.037906214490121	0	-11.8291720653315	-7.80820846557617e-06
1	1	Manual Mode	1506.24793333	-0.500919282436371	-0.500919282436371	-0.0379198793160222	0.0379198793160222	0	-11.8397053651415	-1.06096267700195e-05
1	1	Manual Mode	1507.24793333	-0.500935792922974	-0.500935792922974	-0.0379325880400713	0.0379325880400713	0	-11.8502421951526	-1.12652778625488e-05
1	1	Manual Mode	1508.24793333	-0.500929355621338	-0.500929355621338	-0.0379487934333201	0.0379487934333201	0	-11.8607835266619	-3.87430191040039e-06
1	1	Manual Mode	1509.24793338	-0.500924050807953	-0.500924050807953	-0.0379592926242275	0.0379592926242275	0	-11.8713277751403	1.19209289550781e-07
1	1	Manual Mode	1510.24793334	-0.500917553901672	-0.500917553901672	-0.0379623540986401	0.0379623540986401	0	-11.8818728730792	-8.04662704467773e-06
1	1	Manual Mode	1511.24793333	-0.500930488109589	-0.500930488109589	-0.0379641622036805	0.0379641622036805	0	-11.8924184735859	5.54323196411133e-06
1	1	Manual Mode	1512.24793336	-0.500929951667786	-0.500929951667786	-0.0379690624475002	0.0379690624475002	0	-11.9029654356933	8.10623168945313e-06
1	1	Manual Mode	1513.24793333	-0.500925242900848	-0.500925242900848	-0.0379719860354891	0.0379719860354891	0	-11.9135132092756	6.02006912231445e-06
1	1	Manual Mode	1514.24793333	-0.500925183296204	-0.500925183296204	-0.0379772846123647	0.0379772846123647	0	-11.9240624550012	-8.34465026855469e-07
1	1	Manual Mode	1515.24793333	-0.500936567783356	-0.500936567783356	-0.0379907226933248	0.0379907226933248	0	-11.9346154335272	1.23381614685059e-05
1	1	Manual Mode	1516.24793334	-0.500936567783356	-0.500936567783356	-0.0380001799195982	0.0380001799195982	0	-11.9451710391659	1.71661376953125e-05
1	1	Manual Mode	1517.24793333	-0.500938475131989	-0.500938475131989	-0.0379999408768142	0.0379999408768142	0	-11.9557265781928	-1.78813934326172e-06
1	1	Manual Mode	1518.24793333	-0.500932216644287	-0.500932216644287	-0.0380023802786631	0.0380023802786631	0	-11.9662827949369	4.64916229248047e-06
1	1	Manual Mode	1519.2479334	-0.500928401947021	-0.500928401947021	-0.0380189625777141	0.0380189625777141	0	-11.9768436186144	7.45058059692383e-06
1	1	Manual Mode	1520.24793347	-0.500921130180359	-0.500921130180359	-0.0380372855566031	0.0380372855566031	0	-11.9874095320086	1.04904174804688e-05
1	1	Manual Mode	1521.24793333	-0.500931620597839	-0.500931620597839	-0.0380511159250642	0.0380511159250642	0	-11.9979792849525	2.55703926086426e-05
1	1	Manual Mode	1522.24793333	-0.500919699668884	-0.500919699668884	-0.0380641739590183	0.0380641739590183	0	-12.0085526666078	2.98023223876953e-05
1	1	Manual Mode	1523.24793346	-0.500925481319427	-0.500925481319427	-0.0380769807826144	0.0380769807826144	0	-12.0191296070891	2.32458114624023e-05
1	1	Manual Mode	1524.24793333	-0.500930845737457	-0.500930845737457	-0.0380901951826271	0.0380901951826271	0	-12.0297102154865	4.9591064453125e-05
1	1	Manual Mode	1525.2479334	-0.500936686992645	-0.500936686992645	-0.0381005502896531	0.0381005502896531	0	-12.040293702419	2.40802764892578e-05
1	1	Manual Mode	1526.24793333	-0.500925004482269	-0.500925004482269	-0.0381076355345243	0.0381076355345243	0	-12.0508791559931	1.44839286804199e-05
1	1	Manual Mode	1527.24793333	-0.500916481018066	-0.500916481018066	-0.0381162591832531	0.0381162591832531	0	-12.0614670057662	1.46031379699707e-05
1	1	Manual Mode	1528.24793333	-0.500924706459045	-0.500924706459045	-0.0381226426528434	0.0381226426528434	0	-12.0720566287254	1.72257423400879e-05
1	1	Manual Mode	1529.24793347	-0.500925302505493	-0.500925302505493	-0.038111119878186	0.038111119878186	0	-12.0826430523959	-2.98023223876953e-06
1	1	Manual Mode	1530.24793334	-0.500927090644836	-0.500927090644836	-0.0381226517857973	0.0381226517857973	0	-12.0932326765153	-9.65595245361328e-06
1	1	Manual Mode	1531.24793333	-0.500929176807404	-0.500929176807404	-0.0381362982862044	0.0381362982862044	0	-12.1038260925999	-1.47223472595215e-05
1	1	Manual Mode	1532.24793333	-0.50093400478363	-0.50093400478363	-0.0381522615317392	0.0381522615317392	0	-12.1144239430254	-2.57492065429688e-05
1	1	Manual Mode	1533.24793333	-0.500935018062592	-0.500935018062592	-0.0381660397840555	0.0381660397840555	0	-12.1250256207432	-1.99079513549805e-05
1	1	Manual Mode	1534.24793333	-0.500945329666138	-0.500945329666138	-0.0381783072258939	0.0381783072258939	0	-12.1356307060837	-1.78217887878418e-05
1	1	Manual Mode	1535.24793347	-0.500944674015045	-0.500944674015045	-0.0381961092612574	0.0381961092612574	0	-12.1462407379195	-1.52587890625e-05
1	1	Manual Mode	1536.24793333	-0.500940918922424	-0.500940918922424	-0.0382187440765398	0.0382187440765398	0	-12.1568570542322	-1.23381614685059e-05
1	1	Manual Mode	1537.24793333	-0.500945329666138	-0.500945329666138	-0.0382300921354929	0.0382300921354929	0	-12.1674765242699	-2.02655792236328e-06
1	1	Manual Mode	1538.2479335	-0.500939548015594	-0.500939548015594	-0.0382457795821638	0.0382457795821638	0	-12.1781003537376	-3.39746475219727e-06
1	1	Manual Mode	1539.24793346	-0.500935792922974	-0.500935792922974	-0.0382588438123633	0.0382588438123633	0	-12.1887278099271	-8.34465026855469e-07
1	1	Manual Mode	1540.24793334	-0.500931859016418	-0.500931859016418	-0.0382735812475898	0.0382735812475898	0	-12.1993593589979	-5.7220458984375e-06
1	1	Manual Mode	1541.24793333	-0.500925302505493	-0.500925302505493	-0.0382810556589	0.0382810556589	0	-12.2099929854634	-8.34465026855469e-06
1	1	Manual Mode	1542.2479334	-0.500926852226257	-0.500926852226257	-0.0382936662818169	0.0382936662818169	0	-12.2206301157308	-1.25765800476074e-05
1	1	Manual Mode	1543.24793333	-0.500933229923248	-0.500933229923248	-0.0383074230608146	0.0383074230608146	0	-12.2312710658361	-1.65104866027832e-05
1	1	Manual Mode	1544.24793647	-0.500951588153839	-0.500951588153839	-0.0383117655616681	0.0383117655616681	0	-12.241913256353	-7.51018524169922e-06
1	1	Manual Mode	1545.24793333	-0.500939011573792	-0.500939011573792	-0.0383246611961311	0.0383246611961311	0	-12.2525589621465	-2.66432762145996e-05
1	1	Manual Mode	1546.24793347	-0.500938832759857	-0.500938832759857	-0.038339588674303	0.038339588674303	0	-12.2632088493803	-1.59144401550293e-05
1	1	Manual Mode	1547.24793333	-0.500946462154388	-0.500946462154388	-0.0383510930285388	0.0383510930285388	0	-12.2738619292857	-8.2850456237793e-06
1	1	Manual Mode	1548.24793333	-0.500935733318329	-0.500935733318329	-0.0383622142918234	0.0383622142918234	0	-12.2845180999223	-8.82148742675781e-06
1	1	Manual Mode	1549.24793333	-0.500949561595917	-0.500949561595917	-0.0383688858017051	0.0383688858017051	0	-12.2951761237561	-1.06692314147949e-05
1	1	Manual Mode	1550.24793333	-0.500949442386627	-0.500949442386627	-0.0383698511739603	0.0383698511739603	0	-12.3058344157489	-5.42402267456055e-06
1	1	Manual Mode	1551.2479334	-0.500944674015045	-0.500944674015045	-0.0383691432639783	0.0383691432639783	0	-12.3164925118461	2.62260437011719e-06
1	1	Manual Mode	1552.24793334	-0.500949025154114	-0.500949025154114	-0.0383669674362577	0.0383669674362577	0	-12.3271500021611	3.75509262084961e-06
1	1	Manual Mode	1553.24793336	-0.500958144664764	-0.500958144664764	-0.0383744878533496	0.0383744878533496	0	-12.3378095823336	2.86102294921875e-06
1	1	Manual Mode	1554.24793333	-0.500948488712311	-0.500948488712311	-0.0383794800266739	0.0383794800266739	0	-12.3484705486879	1.32918357849121e-05
1	1	Manual Mode	1555.24793333	-0.500943601131439	-0.500943601131439	-0.0383951888688935	0.0383951888688935	0	-12.3591358789292	-6.13927841186523e-06
1	1	Manual Mode	1556.24793333	-0.500936388969421	-0.500936388969421	-0.0384086085544228	0.0384086085544228	0	-12.369804936861	-1.43647193908691e-05
1	1	Manual Mode	1557.24793333	-0.50093686580658	-0.50093686580658	-0.0384229598648241	0.0384229598648241	0	-12.3804779812679	-1.04904174804688e-05
1	1	Manual Mode	1558.24793335	-0.500936448574066	-0.500936448574066	-0.0384366952104138	0.0384366952104138	0	-12.3911548412621	-1.76429748535156e-05
1	1	Manual Mode	1559.24793333	-0.500940561294556	-0.500940561294556	-0.0384447887157102	0.0384447887157102	0	-12.4018339490251	-1.72257423400879e-05
1	1	Manual Mode	1560.24793337	-0.500944793224335	-0.500944793224335	-0.0384607520037667	0.0384607520037667	0	-12.4125174916757	1.49011611938477e-06
1	1	Manual Mode	1561.24793334	-0.500942528247833	-0.500942528247833	-0.0384712113151076	0.0384712113151076	0	-12.4232039389426	-7.56978988647461e-06
1	1	Manual Mode	1562.24793339	-0.500935554504395	-0.500935554504395	-0.0384817932185481	0.0384817932185481	0	-12.4338933264823	-8.58306884765625e-06
1	1	Manual Mode	1563.24793333	-0.500936388969421	-0.500936388969421	-0.0384887191047959	0.0384887191047959	0	-12.4445846367032	-1.13844871520996e-05
1	1	Manual Mode	1564.24793333	-0.500936388969421	-0.500936388969421	-0.0384954151991738	0.0384954151991738	0	-12.4552778075919	-5.42402267456055e-06
1	1	Manual Mode	1565.24793333	-0.500935733318329	-0.500935733318329	-0.0385057825908015	0.0385057825908015	0	-12.4659738583116	-1.07884407043457e-05
1	1	Manual Mode	1566.24793333	-0.500921964645386	-0.500921964645386	-0.038519668143504	0.038519668143504	0	-12.4766737661292	3.39746475219727e-06
1	1	Manual Mode	1567.24793347	-0.500908732414246	-0.500908732414246	-0.0385355455372602	0.0385355455372602	0	-12.4873780858326	-1.07884407043457e-05
1	1	Manual Mode	1568.24793334	-0.500915348529816	-0.500915348529816	-0.0385454532659795	0.0385454532659795	0	-12.4980851547923	4.17232513427734e-07
1	1	Manual Mode	1569.24793333	-0.500911355018616	-0.500911355018616	-0.0385532495017976	0.0385532495017976	0	-12.508794390658	2.26497650146484e-06
1	1	Manual Mode	1570.24793333	-0.500916004180908	-0.500916004180908	-0.038559017007602	0.038559017007602	0	-12.5195052287156	2.11000442504883e-05
1	1	Manual Mode	1571.2479334	-0.500916957855225	-0.500916957855225	-0.0385783604796713	0.0385783604796713	0	-12.5302214407101	1.12652778625488e-05
1	1	Manual Mode	1572.24793333	-0.500926315784454	-0.500926315784454	-0.0385948938088168	0.0385948938088168	0	-12.5409422437955	3.00407409667969e-05
1	1	Manual Mode	1573.24793333	-0.50093013048172	-0.50093013048172	-0.0386099070604381	0.0386099070604381	0	-12.5516672179789	3.49879264831543e-05
1	1	Manual Mode	1574.24793333	-0.500919044017792	-0.500919044017792	-0.0386536811389484	0.0386536811389484	0	-12.5624043516286	3.01003456115723e-05
1	1	Manual Mode	1575.2479334	-0.500912427902222	-0.500912427902222	-0.0386985646107454	0.0386985646107454	0	-12.5731539536619	3.11136245727539e-05
1	1	Manual Mode	1576.24793333	-0.500921487808228	-0.500921487808228	-0.0387052361523318	0.0387052361523318	0	-12.583905407396	1.87158584594727e-05
1	1	Manual Mode	1577.24793336	-0.500941574573517	-0.500941574573517	-0.0387233630244435	0.0387233630244435	0	-12.5946618974477	1.96695327758789e-05
1	1	Manual Mode	1578.24793333	-0.500921726226807	-0.500921726226807	-0.0387417718022388	0.0387417718022388	0	-12.6054235004033	1.01923942565918e-05
1	1	Manual Mode	1579.24793333	-0.500916302204132	-0.500916302204132	-0.0387858952718741	0.0387858952718741	0	-12.616197360201	5.12599945068359e-06
1	1	Manual Mode	1580.24793336	-0.500923275947571	-0.500923275947571	-0.0388007062413606	0.0388007062413606	0	-12.6269753344803	-1.0073184967041e-05
1	1	Manual Mode	1581.24793333	-0.500927448272705	-0.500927448272705	-0.0388197248482407	0.0388197248482407	0	-12.6377585910591	-7.98702239990234e-06
1	1	Manual Mode	1582.24793333	-0.500922381877899	-0.500922381877899	-0.038836901695387	0.038836901695387	0	-12.6485466193078	-1.71661376953125e-05
1	1	Manual Mode	1583.24793333	-0.500924468040466	-0.500924468040466	-0.038848740088982	0.038848740088982	0	-12.6593379359992	-1.48415565490723e-05
1	1	Manual Mode	1584.2479334	-0.500929296016693	-0.500929296016693	-0.038863076104313	0.038863076104313	0	-12.6701332356727	9.59634780883789e-06
1	1	Manual Mode	1585.24793347	-0.500933051109314	-0.500933051109314	-0.0388649975840153	0.0388649975840153	0	-12.6809290690906	2.90274620056152e-05
1	1	Manual Mode	1586.24793333	-0.500938355922699	-0.500938355922699	-0.0388759012900501	0.0388759012900501	0	-12.6917279290483	2.12788581848145e-05
1	1	Manual Mode	1587.2479334	-0.500935316085815	-0.500935316085815	-0.0388892106167013	0.0388892106167013	0	-12.7025304883091	1.03116035461426e-05
1	1	Manual Mode	1588.24793333	-0.500936985015869	-0.500936985015869	-0.0388870439415169	0.0388870439415169	0	-12.7133324442034	6.19888305664063e-06
1	1	Manual Mode	1589.24793334	-0.500928819179535	-0.500928819179535	-0.0389021061942823	0.0389021061942823	0	-12.7241385849209	-3.1590461730957e-06
1	1	Manual Mode	1590.24793333	-0.500949025154114	-0.500949025154114	-0.038915317503166	0.038915317503166	0	-12.7349483952304	-1.67489051818848e-05
1	1	Manual Mode	1591.24793333	-0.500932216644287	-0.500932216644287	-0.0389335730775538	0.0389335730775538	0	-12.7457632766408	-5.90085983276367e-06
1	1	Manual Mode	1592.24793333	-0.500932276248932	-0.500932276248932	-0.0389462144081984	0.0389462144081984	0	-12.756581669532	4.35113906860352e-06
1	1	Manual Mode	1593.24793333	-0.500929653644562	-0.500929653644562	-0.0389539156479075	0.0389539156479075	0	-12.7674022016564	4.35113906860352e-06
1	1	Manual Mode	1594.24793347	-0.500919163227081	-0.500919163227081	-0.0389674456465295	0.0389674456465295	0	-12.7782264936292	9.77516174316406e-06
1	1	Manual Mode	1595.24793333	-0.500929296016693	-0.500929296016693	-0.0389834886069039	0.0389834886069039	0	-12.7890552389484	5.96046447753906e-06
1	1	Manual Mode	1596.24793333	-0.500952184200287	-0.500952184200287	-0.0389928600022865	0.0389928600022865	0	-12.799886588949	4.76837158203125e-06
1	1	Manual Mode	1597.2479334	-0.500944674015045	-0.500944674015045	-0.0390055626085127	0.0390055626085127	0	-12.8107214682099	4.94718551635742e-06
1	1	Manual Mode	1598.24793333	-0.500950276851654	-0.500950276851654	-0.0390072971514115	0.0390072971514115	0	-12.8215568277712	5.60283660888672e-06
1	1	Manual Mode	1599.24793333	-0.500945806503296	-0.500945806503296	-0.0390118480220101	0.0390118480220101	0	-12.8323934522218	1.42455101013184e-05
1	1	Manual Mode	1600.24793333	-0.500946998596191	-0.500946998596191	-0.03902542400133	0.03902542400133	0	-12.8432338477777	1.73449516296387e-05
1	1	Manual Mode	1601.2479334	-0.500958800315857	-0.500958800315857	-0.0390393738717873	0.0390393738717873	0	-12.8540781190567	1.96695327758789e-05
1	1	Manual Mode	1602.24793333	-0.500961184501648	-0.500961184501648	-0.03905204885955	0.03905204885955	0	-12.8649259096473	-2.80141830444336e-06
1	1	Manual Mode	1603.24793333	-0.500950694084167	-0.500950694084167	-0.0390714291026192	0.0390714291026192	0	-12.875779084398	3.75509262084961e-06
1	1	Manual Mode	1604.24793333	-0.500963568687439	-0.500963568687439	-0.03908368119838	0.03908368119838	0	-12.8866356625087	-2.92062759399414e-06
1	1	Manual Mode	1605.24793333	-0.500969409942627	-0.500969409942627	-0.0390951212312241	0.0390951212312241	0	-12.8974954184062	1.94907188415527e-05
1	1	Manual Mode	1606.24793347	-0.500959634780884	-0.500959634780884	-0.0391124083591058	0.0391124083591058	0	-12.9083599778048	1.72853469848633e-06
1	1	Manual Mode	1607.24793333	-0.500945866107941	-0.500945866107941	-0.0391249209440203	0.0391249209440203	0	-12.9192280098788	5.24520874023438e-06
1	1	Manual Mode	1608.2479334	-0.500925540924072	-0.500925540924072	-0.0391285800330394	0.0391285800330394	0	-12.9300970606488	2.5331974029541e-05
1	1	Manual Mode	1609.24793333	-0.50092488527298	-0.50092488527298	-0.0391442245703726	0.0391442245703726	0	-12.9409704556017	1.91926956176758e-05
1	1	Manual Mode	1610.24793333	-0.500935912132263	-0.500935912132263	-0.0391507367648052	0.0391507367648052	0	-12.9518456602586	2.47359275817871e-05
1	1	Manual Mode	1611.24793347	-0.500934839248657	-0.500934839248657	-0.0391578618494255	0.0391578618494255	0	-12.9627228456284	1.52587890625e-05
1	1	Manual Mode	1612.24793334	-0.500947058200836	-0.500947058200836	-0.0391599825505328	0.0391599825505328	0	-12.973600617145	3.86238098144531e-05
1	1	Manual Mode	1613.24793346	-0.500938832759857	-0.500938832759857	-0.0391721886501164	0.0391721886501164	0	-12.9844817819647	3.14116477966309e-05
1	1	Manual Mode	1614.24793333	-0.500933408737183	-0.500933408737183	-0.0391827736556893	0.0391827736556893	0	-12.995365884343	2.90870666503906e-05
1	1	Manual Mode	1615.24793333	-0.50093138217926	-0.50093138217926	-0.0391829023697147	0.0391829023697147	0	-13.0062500238902	4.0888786315918e-05
1	1	Manual Mode	1616.24793348	-0.500931739807129	-0.500931739807129	-0.0391947131427947	0.0391947131427947	0	-13.0171374458407	4.6849250793457e-05
1	1	Manual Mode	1617.24793333	-0.50093400478363	-0.50093400478363	-0.0392198271309505	0.0392198271309505	0	-13.0280318406318	3.0815601348877e-05
1	1	Manual Mode	1618.2479339	-0.500937223434448	-0.500937223434448	-0.0392288430437746	0.0392288430437746	0	-13.0389287476885	2.52127647399902e-05
1	1	Manual Mode	1619.24793333	-0.500944972038269	-0.500944972038269	-0.0392571687253918	0.0392571687253918	0	-13.0498335105632	3.34978103637695e-05
1	1	Manual Mode	1620.24793346	-0.50093412399292	-0.50093412399292	-0.0392726845687482	0.0392726845687482	0	-13.0607425910283	2.61068344116211e-05
1	1	Manual Mode	1621.24793333	-0.500936627388	-0.500936627388	-0.0392755989130031	0.0392755989130031	0	-13.0716524781969	1.68085098266602e-05
1	1	Manual Mode	1622.24793347	-0.500943183898926	-0.500943183898926	-0.0392901770695207	0.0392901770695207	0	-13.0825664177997	2.76565551757813e-05
1	1	Manual Mode	1623.24793336	-0.500952363014221	-0.500952363014221	-0.0393020644858002	0.0393020644858002	0	-13.0934836567338	1.83582305908203e-05
1	1	Manual Mode	1624.24793333	-0.500931560993195	-0.500931560993195	-0.0393101426351348	0.0393101426351348	0	-13.1044031404715	3.39150428771973e-05
1	1	Manual Mode	1625.24793347	-0.500928103923798	-0.500928103923798	-0.0393216347391777	0.0393216347391777	0	-13.1153258183171	2.37822532653809e-05
1	1	Manual Mode	1626.24793333	-0.500932216644287	-0.500932216644287	-0.0393368931541103	0.0393368931541103	0	-13.1262527315524	2.9444694519043e-05
1	1	Manual Mode	1627.24793343	-0.500935733318329	-0.500935733318329	-0.039347006173941	0.039347006173941	0	-13.1371824565826	3.03387641906738e-05
1	1	Manual Mode	1628.24793333	-0.500916481018066	-0.500916481018066	-0.0393591693770554	0.0393591693770554	0	-13.148115558094	2.21133232116699e-05
1	1	Manual Mode	1629.24793333	-0.500925779342651	-0.500925779342651	-0.0393718505166769	0.0393718505166769	0	-13.1590521832375	3.55243682861328e-05
1	1	Manual Mode	1630.24793333	-0.500923216342926	-0.500923216342926	-0.0393790215856318	0.0393790215856318	0	-13.1699908003446	4.10676002502441e-05
1	1	Manual Mode	1631.24793333	-0.500925838947296	-0.500925838947296	-0.03941612416946	0.03941612416946	0	-13.1809397237251	3.72529029846191e-05
1	1	Manual Mode	1632.24793333	-0.50091677904129	-0.50091677904129	-0.0396445193451549	0.0396445193451549	0	-13.1919520902098	3.57627868652344e-05
1	1	Manual Mode	1633.24793333	-0.500934839248657	-0.500934839248657	-0.0396887837683779	0.0396887837683779	0	-13.2029767523677	3.39746475219727e-05
1	1	Manual Mode	1634.24793333	-0.500942230224609	-0.500942230224609	-0.0396955319355398	0.0396955319355398	0	-13.2140032890165	2.82526016235352e-05
1	1	Manual Mode	1635.24793336	-0.500942409038544	-0.500942409038544	-0.0396985811855896	0.0396985811855896	0	-13.2250306730099	2.92062759399414e-05
1	1	Manual Mode	1636.24793369	-0.500932097434998	-0.500932097434998	-0.0397079740413292	0.0397079740413292	0	-13.2360606694391	3.59416007995605e-05
1	1	Manual Mode	1637.24793333	-0.50092887878418	-0.50092887878418	-0.0397368513285073	0.0397368513285073	0	-13.2470986797233	2.86698341369629e-05
1	1	Manual Mode	1638.24793347	-0.500934302806854	-0.500934302806854	-0.0397396002517059	0.0397396002517059	0	-13.2581374591165	2.50339508056641e-05
1	1	Manual Mode	1639.24793333	-0.500931680202484	-0.500931680202484	-0.0397527655861395	0.0397527655861395	0	-13.2691798924556	7.56978988647461e-06
1	1	Manual Mode	1640.24793333	-0.500938534736633	-0.500938534736633	-0.0397699945291956	0.0397699945291956	0	-13.2802271131581	2.06232070922852e-05
1	1	Manual Mode	1641.24793333	-0.500943839550018	-0.500943839550018	-0.0397760439129885	0.0397760439129885	0	-13.2912760142451	1.10864639282227e-05
1	1	Manual Mode	1642.24793333	-0.500942766666412	-0.500942766666412	-0.0398049396370935	0.0398049396370935	0	-13.302332941922	1.19209289550781e-05
1	1	Manual Mode	1643.2479334	-0.500933706760406	-0.500933706760406	-0.0398213595403833	0.0398213595403833	0	-13.3133944314575	1.74045562744141e-05
1	1	Manual Mode	1644.24793333	-0.500935256481171	-0.500935256481171	-0.039822334044287	0.039822334044287	0	-13.32445619014	1.74045562744141e-05
1	1	Manual Mode	1645.24793336	-0.500943839550018	-0.500943839550018	-0.039840372037833	0.039840372037833	0	-13.3355229604825	1.15036964416504e-05
1	1	Manual Mode	1646.24793333	-0.500923991203308	-0.500923991203308	-0.0398651305911739	0.0398651305911739	0	-13.3465966075367	3.51667404174805e-06
1	1	Manual Mode	1647.24793333	-0.500919759273529	-0.500919759273529	-0.039883281934018	0.039883281934018	0	-13.3576752969628	6.85453414916992e-06
1	1	Manual Mode	1648.24793333	-0.500920712947845	-0.500920712947845	-0.0399087606323341	0.0399087606323341	0	-13.3687610638051	1.78813934326172e-06
1	1	Manual Mode	1649.24793333	-0.500916421413422	-0.500916421413422	-0.0399467641713524	0.0399467641713524	0	-13.3798573871861	-6.13927841186523e-06
1	1	Manual Mode	1650.24793347	-0.500919461250305	-0.500919461250305	-0.0399487193881803	0.0399487193881803	0	-13.3909542552364	-2.44379043579102e-06
1	1	Manual Mode	1651.24793333	-0.500922381877899	-0.500922381877899	-0.0399481708680602	0.0399481708680602	0	-13.4020509678128	2.09212303161621e-05
1	1	Manual Mode	1652.24793333	-0.500932991504669	-0.500932991504669	-0.0399436476372792	0.0399436476372792	0	-13.4131464254898	3.89814376831055e-05
1	1	Manual Mode	1653.24793333	-0.500924468040466	-0.500924468040466	-0.0399510025340978	0.0399510025340978	0	-13.4242439261938	2.65836715698242e-05
1	1	Manual Mode	1654.24793334	-0.500925540924072	-0.500925540924072	-0.0399537054338904	0.0399537054338904	0	-13.4353421778142	2.15768814086914e-05
1	1	Manual Mode	1655.2479334	-0.500924646854401	-0.500924646854401	-0.039977811210297	0.039977811210297	0	-13.4464471260389	1.78813934326172e-05
1	1	Manual Mode	1656.2479334	-0.500932633876801	-0.500932633876801	-0.0399967685520395	0.0399967685520395	0	-13.4575573395256	1.44839286804199e-05
1	1	Manual Mode	1657.24793333	-0.500925242900848	-0.500925242900848	-0.0400130260391466	0.0400130260391466	0	-13.4686720682028	3.62992286682129e-05
1	1	Manual Mode	1658.24793333	-0.500921130180359	-0.500921130180359	-0.0400235374399632	0.0400235374399632	0	-13.4797897174917	1.87158584594727e-05
1	1	Manual Mode	1659.2479334	-0.500916600227356	-0.500916600227356	-0.0400359887160995	0.0400359887160995	0	-13.4909108262469	6.85453414916992e-06
1	1	Manual Mode	1660.24793336	-0.500932216644287	-0.500932216644287	-0.040047814850643	0.040047814850643	0	-13.502035218816	2.07424163818359e-05
1	1	Manual Mode	1661.24793333	-0.50094348192215	-0.50094348192215	-0.0400694046749704	0.0400694046749704	0	-13.5131656086696	2.74181365966797e-05
1	1	Manual Mode	1662.24793333	-0.500938713550568	-0.500938713550568	-0.040073382467995	0.040073382467995	0	-13.5242971037996	2.43782997131348e-05
1	1	Manual Mode	1663.24793333	-0.500925183296204	-0.500925183296204	-0.0400853832926925	0.0400853832926925	0	-13.535431932492	3.74913215637207e-05
1	1	Manual Mode	1664.24793333	-0.50093686580658	-0.50093686580658	-0.0400930079037488	0.0400930079037488	0	-13.5465688791319	1.72853469848633e-05
1	1	Manual Mode	1665.24793333	-0.500951409339905	-0.500951409339905	-0.0400930201807973	0.0400930201807973	0	-13.5577058291821	1.29342079162598e-05
1	1	Manual Mode	1666.24793333	-0.500938057899475	-0.500938057899475	-0.0401098537210719	0.0401098537210719	0	-13.5688474552158	2.44379043579102e-06
1	1	Manual Mode	1667.24793333	-0.500931203365326	-0.500931203365326	-0.0401260222936191	0.0401260222936191	0	-13.5799935725195	-9.5367431640625e-07
1	1	Manual Mode	1668.24793333	-0.500913083553314	-0.500913083553314	-0.0401398066584431	0.0401398066584431	0	-13.5911435188136	-3.69548797607422e-06
1	1	Manual Mode	1669.24793333	-0.500920534133911	-0.500920534133911	-0.0401498277681652	0.0401498277681652	0	-13.6022962487492	7.33137130737305e-06
1	1	Manual Mode	1670.24793334	-0.500926792621613	-0.500926792621613	-0.0401423073159183	0.0401423073159183	0	-13.6134468897817	3.87430191040039e-06
1	1	Manual Mode	1671.24793333	-0.500925421714783	-0.500925421714783	-0.0401531742264288	0.0401531742264288	0	-13.6246005491776	3.09944152832031e-06
1	1	Manual Mode	1672.24793334	-0.500921487808228	-0.500921487808228	-0.040166125037207	0.040166125037207	0	-13.6357578062439	1.84774398803711e-05
1	1	Manual Mode	1673.24793333	-0.500925123691559	-0.500925123691559	-0.0401748406480773	0.0401748406480773	0	-13.6469174840901	8.76188278198242e-06
1	1	Manual Mode	1674.24793333	-0.500923693180084	-0.500923693180084	-0.0401903228063409	0.0401903228063409	0	-13.6580814626474	2.09212303161621e-05
1	1	Manual Mode	1675.24793334	-0.500924050807953	-0.500924050807953	-0.0402130710288291	0.0402130710288291	0	-13.6692517602671	2.9444694519043e-05
1	1	Manual Mode	1676.2479334	-0.50092339515686	-0.50092339515686	-0.0402272905780896	0.0402272905780896	0	-13.6804260083204	2.03847885131836e-05
1	1	Manual Mode	1677.24793333	-0.500921905040741	-0.500921905040741	-0.0402471427212051	0.0402471427212051	0	-13.6916057694048	7.92741775512695e-06
1	1	Manual Mode	1678.24793333	-0.500918090343475	-0.500918090343475	-0.0402533331429763	0.0402533331429763	0	-13.7027872508334	1.57356262207031e-05
1	1	Manual Mode	1679.24793347	-0.500901579856873	-0.500901579856873	-0.0402712301482458	0.0402712301482458	0	-13.7139737052185	1.09076499938965e-05
1	1	Manual Mode	1680.24793333	-0.500910818576813	-0.500910818576813	-0.0402893508496623	0.0402893508496623	0	-13.7251651899988	2.92062759399414e-06
1	1	Manual Mode	1681.24793346	-0.500916063785553	-0.500916063785553	-0.040279964113704	0.040279964113704	0	-13.7363540703738	4.11272048950195e-06
1	1	Manual Mode	1682.24793347	-0.500912725925446	-0.500912725925446	-0.0402890750403544	0.0402890750403544	0	-13.7475454802192	7.39097595214844e-06
1	1	Manual Mode	1683.24793346	-0.500908732414246	-0.500908732414246	-0.0403055470310684	0.0403055470310684	0	-13.7587414653936	7.86781311035156e-06
1	1	Manual Mode	1684.24793347	-0.500918507575989	-0.500918507575989	-0.0403054336474546	0.0403054336474546	0	-13.7699374192965	6.07967376708984e-06
1	1	Manual Mode	1685.2479334	-0.500919461250305	-0.500919461250305	-0.0403217830440176	0.0403217830440176	0	-13.7811379138025	1.62124633789063e-05
1	1	Manual Mode	1686.24793347	-0.500920295715332	-0.500920295715332	-0.0403444178579013	0.0403444178579013	0	-13.7923446973253	1.0371208190918e-05
1	1	Manual Mode	1687.24793333	-0.500914514064789	-0.500914514064789	-0.0403697678684882	0.0403697678684882	0	-13.8035585201633	1.96099281311035e-05
1	1	Manual Mode	1688.2479334	-0.500922083854675	-0.500922083854675	-0.0403846278720357	0.0403846278720357	0	-13.8147764731352	1.96695327758789e-06
1	1	Manual Mode	1689.24793333	-0.500919997692108	-0.500919997692108	-0.0403969320351721	0.0403969320351721	0	-13.8259978423595	-7.33137130737305e-06
1	1	Manual Mode	1690.24793335	-0.500930309295654	-0.500930309295654	-0.0404042195955613	0.0404042195955613	0	-13.837221236916	-2.20537185668945e-06
1	1	Manual Mode	1691.24793333	-0.500917196273804	-0.500917196273804	-0.0404060950720927	0.0404060950720927	0	-13.8484451519894	-8.52346420288086e-06
1	1	Manual Mode	1692.24793333	-0.500937342643738	-0.500937342643738	-0.0404221809303351	0.0404221809303351	0	-13.8596735355811	8.76188278198242e-06
1	1	Manual Mode	1693.24793333	-0.500935256481171	-0.500935256481171	-0.0404462376896521	0.0404462376896521	0	-13.870908601606	1.2516975402832e-06
1	1	Manual Mode	1694.24793346	-0.500930845737457	-0.500930845737457	-0.0404588820274083	0.0404588820274083	0	-13.882147181408	2.98023223876953e-06
1	1	Manual Mode	1695.24793333	-0.500938296318054	-0.500938296318054	-0.0404638435684434	0.0404638435684434	0	-13.8933871364936	9.83476638793945e-06
1	1	Manual Mode	1696.24793334	-0.500919163227081	-0.500919163227081	-0.0404838030024337	0.0404838030024337	0	-13.9046326374401	3.21865081787109e-06
1	1	Manual Mode	1697.24793346	-0.500919699668884	-0.500919699668884	-0.040497755947888	0.040497755947888	0	-13.9158820154422	-5.96046447753906e-08
1	1	Manual Mode	1698.24793333	-0.500930309295654	-0.500930309295654	-0.0405132411398392	0.0405132411398392	0	-13.9271356920736	-1.66893005371094e-06
1	1	Manual Mode	1699.24793334	-0.500936269760132	-0.500936269760132	-0.040520565423951	0.040520565423951	0	-13.9383914048039	-1.49011611938477e-05
1	1	Manual Mode	1700.24793334	-0.50094085931778	-0.50094085931778	-0.0405293361871715	0.0405293361871715	0	-13.9496495537448	-4.35113906860352e-06
1	1	Manual Mode	1701.24793334	-0.500931680202484	-0.500931680202484	-0.0405393879676013	0.0405393879676013	0	-13.9609104948469	1.0371208190918e-05
1	1	Manual Mode	1702.24793333	-0.500922620296478	-0.500922620296478	-0.0405523663408003	0.0405523663408003	0	-13.97217504094	8.10623168945313e-06
1	1	Manual Mode	1703.24793333	-0.500918745994568	-0.500918745994568	-0.0405644468325939	0.0405644468325939	0	-13.983442942838	7.62939453125e-06
1	1	Manual Mode	1704.24793333	-0.500927269458771	-0.500927269458771	-0.0405684920049423	0.0405684920049423	0	-13.9947119683949	-1.50799751281738e-05
1	1	Manual Mode	1705.24793333	-0.500913381576538	-0.500913381576538	-0.0405800882648107	0.0405800882648107	0	-14.0059842151351	-6.85453414916992e-06
1	1	Manual Mode	1706.24793333	-0.500908732414246	-0.500908732414246	-0.0405897538874984	0.0405897538874984	0	-14.0172591467705	1.68085098266602e-05
1	1	Manual Mode	1707.24793333	-0.50091278553009	-0.50091278553009	-0.0406031337540731	0.0406031337540731	0	-14.0285377950356	1.33514404296875e-05
1	1	Manual Mode	1708.24793347	-0.500925302505493	-0.500925302505493	-0.0406160018166971	0.0406160018166971	0	-14.0398200193419	2.26497650146484e-06
1	1	Manual Mode	1709.24793333	-0.500918686389923	-0.500918686389923	-0.0406300895661183	0.0406300895661183	0	-14.0511061537525	-6.9737434387207e-06
1	1	Manual Mode	1710.24793333	-0.50092625617981	-0.50092625617981	-0.0406451764293963	0.0406451764293963	0	-14.0623964805384	9.95397567749023e-06
1	1	Manual Mode	1711.24793333	-0.500942826271057	-0.500942826271057	-0.0406617188925215	0.0406617188925215	0	-14.073691402453	1.2516975402832e-05
1	1	Manual Mode	1712.24793333	-0.500924646854401	-0.500924646854401	-0.0406718686766381	0.0406718686766381	0	-14.0849891437521	3.39746475219727e-06
1	1	Manual Mode	1713.24793333	-0.500923156738281	-0.500923156738281	-0.0406876388741674	0.0406876388741674	0	-14.0962912656616	1.12056732177734e-05
1	1	Manual Mode	1714.24793333	-0.50092625617981	-0.50092625617981	-0.0407095657777894	0.0407095657777894	0	-14.1075994783776	1.54972076416016e-06
1	1	Manual Mode	1715.24793333	-0.500935912132263	-0.500935912132263	-0.0407269111905528	0.0407269111905528	0	-14.1189125092639	-5.00679016113281e-06
1	1	Manual Mode	1716.2479334	-0.50093138217926	-0.50093138217926	-0.0407416241155093	0.0407416241155093	0	-14.1302296278659	-7.92741775512695e-06
1	1	Manual Mode	1717.2479334	-0.500926911830902	-0.500926911830902	-0.0407578846496387	0.0407578846496387	0	-14.1415512624908	-1.24573707580566e-05
1	1	Manual Mode	1718.24793347	-0.500920653343201	-0.500920653343201	-0.0407687301324293	0.0407687301324293	0	-14.1528759105426	-2.38418579101563e-06
1	1	Manual Mode	1719.24793339	-0.500919044017792	-0.500919044017792	-0.0407775805767333	0.0407775805767333	0	-14.1642030153522	1.59144401550293e-05
1	1	Manual Mode	1720.24793348	-0.500923931598663	-0.500923931598663	-0.0407860785717934	0.0407860785717934	0	-14.1755324826418	1.31130218505859e-05
1	1	Manual Mode	1721.24793333	-0.500923812389374	-0.500923812389374	-0.0407982111800117	0.0407982111800117	0	-14.1868653173807	1.56760215759277e-05
1	1	Manual Mode	1722.24793333	-0.500924170017242	-0.500924170017242	-0.0408197243523741	0.0408197243523741	0	-14.1982041297008	6.79492950439453e-06
1	1	Manual Mode	1723.2479334	-0.500916659832001	-0.500916659832001	-0.040836456832708	0.040836456832708	0	-14.2095475907262	6.55651092529297e-06
1	1	Manual Mode	1724.24793336	-0.500924527645111	-0.500924527645111	-0.040848368750865	0.040848368750865	0	-14.2208943593698	1.20401382446289e-05
1	1	Manual Mode	1725.24793334	-0.500935077667236	-0.500935077667236	-0.0408575747109241	0.0408575747109241	0	-14.2322436854514	3.11732292175293e-05
1	1	Manual Mode	1726.24793333	-0.500944912433624	-0.500944912433624	-0.0408693517892134	0.0408693517892134	0	-14.2435962830571	1.43647193908691e-05
1	1	Manual Mode	1727.24793333	-0.500932276248932	-0.500932276248932	-0.0408801144678071	0.0408801144678071	0	-14.2549518704092	1.05500221252441e-05
1	1	Manual Mode	1728.24793333	-0.500922560691833	-0.500922560691833	-0.040893751701541	0.040893751701541	0	-14.2663112458819	1.77621841430664e-05
1	1	Manual Mode	1729.24793333	-0.500916481018066	-0.500916481018066	-0.0409138337476794	0.0409138337476794	0	-14.2776761997007	2.14576721191406e-05
1	1	Manual Mode	1730.24793333	-0.500923812389374	-0.500923812389374	-0.0409370079286806	0.0409370079286806	0	-14.289047590792	2.46167182922363e-05
1	1	Manual Mode	1731.2479334	-0.500931084156036	-0.500931084156036	-0.0409580277020347	0.0409580277020347	0	-14.3004248215056	1.09672546386719e-05
1	1	Manual Mode	1732.24793334	-0.500949025154114	-0.500949025154114	-0.0409793447906524	0.0409793447906524	0	-14.3118079721534	2.40802764892578e-05
1	1	Manual Mode	1733.24793333	-0.500936448574066	-0.500936448574066	-0.0410008977667698	0.0410008977667698	0	-14.323197110308	8.52346420288086e-06
1	1	Manual Mode	1734.24793333	-0.500934541225433	-0.500934541225433	-0.041018086867932	0.041018086867932	0	-14.3345910233269	1.30534172058105e-05
1	1	Manual Mode	1735.24793361	-0.500938594341278	-0.500938594341278	-0.0410255613406933	0.0410255613406933	0	-14.3459870157791	2.10404396057129e-05
1	1	Manual Mode	1736.24793347	-0.500937402248383	-0.500937402248383	-0.0410988563219211	0.0410988563219211	0	-14.3574033631591	1.92523002624512e-05
1	1	Manual Mode	1737.24793333	-0.50092625617981	-0.50092625617981	-0.041773708215858	0.041773708215858	0	-14.3690071693723	1.08480453491211e-05
1	1	Manual Mode	1738.24793333	-0.500921785831451	-0.500921785831451	-0.0418642811935987	0.0418642811935987	0	-14.3806361363705	2.80141830444336e-05
1	1	Manual Mode	1739.24793347	-0.500928580760956	-0.500928580760956	-0.0419058886657424	0.0419058886657424	0	-14.3922766626296	2.37822532653809e-05
1	1	Manual Mode	1740.24793333	-0.500926673412323	-0.500926673412323	-0.0419272394342309	0.0419272394342309	0	-14.4039231163975	2.88486480712891e-05
1	1	Manual Mode	1741.24793333	-0.500928521156311	-0.500928521156311	-0.0419504994010837	0.0419504994010837	0	-14.4155760328978	3.02791595458984e-05
1	1	Manual Mode	1742.24793334	-0.500930607318878	-0.500930607318878	-0.0419673820454494	0.0419673820454494	0	-14.4272336391381	1.79409980773926e-05
1	1	Manual Mode	1743.24793333	-0.500936448574066	-0.500936448574066	-0.0419788679829001	0.0419788679829001	0	-14.4388944356834	1.79409980773926e-05
1	1	Manual Mode	1744.24793333	-0.500941336154938	-0.500941336154938	-0.0419812430199034	0.0419812430199034	0	-14.4505558920778	2.22325325012207e-05
1	1	Manual Mode	1745.2479334	-0.500926673412323	-0.500926673412323	-0.0419921650669117	0.0419921650669117	0	-14.4622203831907	1.08480453491211e-05
1	1	Manual Mode	1746.2479334	-0.500917315483093	-0.500917315483093	-0.0420003320803584	0.0420003320803584	0	-14.4738871421019	1.07288360595703e-05
1	1	Manual Mode	1747.24793336	-0.500927865505219	-0.500927865505219	-0.0420125014557533	0.0420125014557533	0	-14.4855572809284	1.85966491699219e-05
1	1	Manual Mode	1748.24793333	-0.500923633575439	-0.500923633575439	-0.0420289519676469	0.0420289519676469	0	-14.497231989458	1.57356262207031e-05
1	1	Manual Mode	1749.24793333	-0.50093024969101	-0.50093024969101	-0.0420389976130959	0.0420389976130959	0	-14.508909488795	1.6331672668457e-05
1	1	Manual Mode	1750.24793333	-0.500934362411499	-0.500934362411499	-0.0420446455658969	0.0420446455658969	0	-14.5205885570077	1.72853469848633e-05
1	1	Manual Mode	1751.24793333	-0.500932037830353	-0.500932037830353	-0.0420502291841581	0.0420502291841581	0	-14.5322691762256	1.25765800476074e-05
1	1	Manual Mode	1752.24793347	-0.500945925712585	-0.500945925712585	-0.042057795580083	0.042057795580083	0	-14.5439518988556	2.13384628295898e-05
1	1	Manual Mode	1753.24793333	-0.500929296016693	-0.500929296016693	-0.0420709149113457	0.0420709149113457	0	-14.5556382624727	1.30534172058105e-05
1	1	Manual Mode	1754.24793333	-0.500929772853851	-0.500929772853851	-0.0420862622438222	0.0420862622438222	0	-14.5673288908737	1.10268592834473e-05
1	1	Manual Mode	1755.24793333	-0.500926613807678	-0.500926613807678	-0.0420921400437898	0.0420921400437898	0	-14.579021151997	1.23977661132813e-05
1	1	Manual Mode	1756.24793333	-0.500916481018066	-0.500916481018066	-0.0420979228922214	0.0420979228922214	0	-14.5907150194671	2.96235084533691e-05
1	1	Manual Mode	1757.24793333	-0.500915288925171	-0.500915288925171	-0.0421147135953332	0.0421147135953332	0	-14.6024135510213	4.05311584472656e-05
1	1	Manual Mode	1758.24793333	-0.500901639461517	-0.500901639461517	-0.042154577330546	0.042154577330546	0	-14.6141231558354	3.30209732055664e-05
1	1	Manual Mode	1759.24793339	-0.500914931297302	-0.500914931297302	-0.0421636790513217	0.0421636790513217	0	-14.6258352896079	2.27093696594238e-05
1	1	Manual Mode	1760.24793333	-0.500912070274353	-0.500912070274353	-0.042173954520998	0.042173954520998	0	-14.6375502762719	2.21729278564453e-05
1	1	Manual Mode	1761.24793333	-0.500903189182281	-0.500903189182281	-0.0421872639132033	0.0421872639132033	0	-14.6492689606923	3.7074089050293e-05
1	1	Manual Mode	1762.24793334	-0.500917434692383	-0.500917434692383	-0.0422001656988724	0.0422001656988724	0	-14.6609912290592	3.89218330383301e-05
1	1	Manual Mode	1763.24793333	-0.500927686691284	-0.500927686691284	-0.0422071130263612	0.0422071130263612	0	-14.6727154270048	4.26769256591797e-05
1	1	Manual Mode	1764.24793334	-0.500919342041016	-0.500919342041016	-0.0422188073614385	0.0422188073614385	0	-14.6844428736114	2.61664390563965e-05
1	1	Manual Mode	1765.2479334	-0.50092476606369	-0.50092476606369	-0.0422330667317049	0.0422330667317049	0	-14.6961742817407	3.49879264831543e-05
1	1	Manual Mode	1766.24793336	-0.500935435295105	-0.500935435295105	-0.0422457723860723	0.0422457723860723	0	-14.7079092180453	3.12924385070801e-05
1	1	Manual Mode	1767.24793347	-0.500930488109589	-0.500930488109589	-0.0422494437240719	0.0422494437240719	0	-14.7196451759262	3.20076942443848e-05
1	1	Manual Mode	1768.24793333	-0.500924527645111	-0.500924527645111	-0.0422520301852092	0.0422520301852092	0	-14.7313818493345	2.56896018981934e-05
1	1	Manual Mode	1769.24793333	-0.500924348831177	-0.500924348831177	-0.0422430019957096	0.0422430019957096	0	-14.7431160165556	1.65700912475586e-05
1	1	Manual Mode	1770.24793339	-0.500923633575439	-0.500923633575439	-0.0422453985048192	0.0422453985048192	0	-14.7548508501777	3.61204147338867e-05
1	1	Manual Mode	1771.2479334	-0.500925123691559	-0.500925123691559	-0.0422550089268537	0.0422550089268537	0	-14.7665883527747	3.49879264831543e-05
1	1	Manual Mode	1772.24793333	-0.500926971435547	-0.500926971435547	-0.0422653977609345	0.0422653977609345	0	-14.7783287402198	2.6702880859375e-05
1	1	Manual Mode	1773.24793333	-0.500938832759857	-0.500938832759857	-0.0422746496456487	0.0422746496456487	0	-14.7900716984547	1.87158584594727e-05
1	1	Manual Mode	1774.24793333	-0.500933825969696	-0.500933825969696	-0.042282706338636	0.042282706338636	0	-14.8018168946599	2.74181365966797e-05
1	1	Manual Mode	1775.24793333	-0.500928044319153	-0.500928044319153	-0.0423043696896703	0.0423043696896703	0	-14.8135681084626	2.55703926086426e-05
1	1	Manual Mode	1776.24793333	-0.500930547714233	-0.500930547714233	-0.0423082862195153	0.0423082862195153	0	-14.8253204101902	2.82526016235352e-05
1	1	Manual Mode	1777.24793333	-0.500925183296204	-0.500925183296204	-0.042314274404937	0.042314274404937	0	-14.8370743753027	3.16500663757324e-05
1	1	Manual Mode	1778.24793333	-0.500931680202484	-0.500931680202484	-0.0423221165932917	0.0423221165932917	0	-14.8488305188009	3.17692756652832e-05
1	1	Manual Mode	1779.24793333	-0.500934481620789	-0.500934481620789	-0.0423295757083193	0.0423295757083193	0	-14.8605887342754	1.96099281311035e-05
1	1	Manual Mode	1780.2479335	-0.50093674659729	-0.50093674659729	-0.0423370225480702	0.0423370225480702	0	-14.8723490203158	2.12192535400391e-05
1	1	Manual Mode	1781.24793333	-0.500934958457947	-0.500934958457947	-0.0423423456794158	0.0423423456794158	0	-14.884110781005	2.6702880859375e-05
1	1	Manual Mode	1782.24793333	-0.500945746898651	-0.500945746898651	-0.0423916053746453	0.0423916053746453	0	-14.8958862269424	2.62260437011719e-05
1	1	Manual Mode	1783.24793333	-0.500941693782806	-0.500941693782806	-0.0424190208825157	0.0424190208825157	0	-14.9076692882987	2.11596488952637e-05
1	1	Manual Mode	1784.24793333	-0.500933706760406	-0.500933706760406	-0.0424349596192726	0.0424349596192726	0	-14.9194567770818	1.0371208190918e-05
1	1	Manual Mode	1785.24793333	-0.500926375389099	-0.500926375389099	-0.0424404574249199	0.0424404574249199	0	-14.9312457930331	1.61528587341309e-05
1	1	Manual Mode	1786.24793334	-0.50092351436615	-0.50092351436615	-0.0424493661084136	0.0424493661084136	0	-14.9430372837367	2.69412994384766e-05
1	1	Manual Mode	1787.24793333	-0.500926852226257	-0.500926852226257	-0.0424605180191869	0.0424605180191869	0	-14.9548318719575	1.03116035461426e-05
1	1	Manual Mode	1788.24793333	-0.500919580459595	-0.500919580459595	-0.0424640330303858	0.0424640330303858	0	-14.9666274366881	1.26361846923828e-05
1	1	Manual Mode	1789.24793333	-0.500926911830902	-0.500926911830902	-0.0424710692710357	0.0424710692710357	0	-14.9784249559301	1.68085098266602e-05
1	1	Manual Mode	1790.24793333	-0.500924468040466	-0.500924468040466	-0.0424843602706075	0.0424843602706075	0	-14.9902261671163	2.14576721191406e-05
1	1	Manual Mode	1791.24793333	-0.500909805297852	-0.500909805297852	-0.0424943660205445	0.0424943660205445	0	-15.0020301576776	2.02655792236328e-05
1	1	Manual Mode	1792.24793333	-0.500913858413696	-0.500913858413696	-0.0425039366183092	0.0425039366183092	0	-15.0138368067383	2.50935554504395e-05
1	1	Manual Mode	1793.24793335	-0.50092226266861	-0.50092226266861	-0.042518906985304	0.042518906985304	0	-15.0256476144704	3.74913215637207e-05
1	1	Manual Mode	1794.24793333	-0.500921547412872	-0.500921547412872	-0.0425306718278541	0.0425306718278541	0	-15.0374616897418	4.37498092651367e-05
1	1	Manual Mode	1795.24793333	-0.500918924808502	-0.500918924808502	-0.042539709199077	0.042539709199077	0	-15.0492782756305	2.87890434265137e-05
1	1	Manual Mode	1796.24793347	-0.500902593135834	-0.500902593135834	-0.0425555621519406	0.0425555621519406	0	-15.0610992667721	2.62856483459473e-05
1	1	Manual Mode	1797.24793333	-0.500909507274628	-0.500909507274628	-0.0425699624724378	0.0425699624724378	0	-15.0729242546922	2.97427177429199e-05
1	1	Manual Mode	1798.24793333	-0.500914692878723	-0.500914692878723	-0.0425898698254382	0.0425898698254382	0	-15.0847547740882	2.55703926086426e-05
1	1	Manual Mode	1799.2479334	-0.500933289527893	-0.500933289527893	-0.0426023272909195	0.0426023272909195	0	-15.0965887547196	2.99811363220215e-05
1	1	Manual Mode	1800.24793333	-0.50093001127243	-0.50093001127243	-0.0426122840040912	0.0426122840040912	0	-15.1084254994477	2.7000904083252e-05
1	1	Manual Mode	1801.2479334	-0.500912427902222	-0.500912427902222	-0.0426160472713155	0.0426160472713155	0	-15.1202632911851	2.68816947937012e-05
1	1	Manual Mode	1802.24793333	-0.500909447669983	-0.500909447669983	-0.0426181648999435	0.0426181648999435	0	-15.1321016694953	3.65376472473145e-05
1	1	Manual Mode	1803.24793336	-0.500904262065887	-0.500904262065887	-0.0426276159882521	0.0426276159882521	0	-15.1439426742917	5.42998313903809e-05
1	1	Manual Mode	1804.24793333	-0.500911891460419	-0.500911891460419	-0.0426425955251275	0.0426425955251275	0	-15.15578783936	4.43458557128906e-05
1	1	Manual Mode	1805.24793333	-0.500914216041565	-0.500914216041565	-0.04266042817814	0.04266042817814	0	-15.1676379582983	3.99351119995117e-05
1	1	Manual Mode	1806.24793333	-0.500923633575439	-0.500923633575439	-0.042680304875912	0.042680304875912	0	-15.1794935985416	2.6404857635498e-05
1	1	Manual Mode	1807.24793333	-0.500921964645386	-0.500921964645386	-0.042695612353533	0.042695612353533	0	-15.1913534908621	4.39882278442383e-05
1	1	Manual Mode	1808.24793333	-0.500912249088287	-0.500912249088287	-0.0427150170735822	0.0427150170735822	0	-15.2032187733825	2.96235084533691e-05
1	1	Manual Mode	1809.2479334	-0.500906348228455	-0.500906348228455	-0.0427371064003806	0.0427371064003806	0	-15.2150901926581	2.13384628295898e-05
1	1	Manual Mode	1810.24793338	-0.500918388366699	-0.500918388366699	-0.0427543323141318	0.0427543323141318	0	-15.2269663958411	4.0590763092041e-05
1	1	Manual Mode	1811.24793347	-0.500921666622162	-0.500921666622162	-0.0427703231534192	0.0427703231534192	0	-15.2388470422308	3.9219856262207e-05
1	1	Manual Mode	1812.24793333	-0.500930607318878	-0.500930607318878	-0.0427790694292158	0.0427790694292158	0	-15.2507301154086	3.73125076293945e-05
1	1	Manual Mode	1813.2479335	-0.500920116901398	-0.500920116901398	-0.0427935616974944	0.0427935616974944	0	-15.2626172179009	4.41074371337891e-05
1	1	Manual Mode	1814.24793334	-0.500923275947571	-0.500923275947571	-0.0428080938443137	0.0428080938443137	0	-15.2745083531773	3.80873680114746e-05
1	1	Manual Mode	1815.24793385	-0.500909507274628	-0.500909507274628	-0.042822203039545	0.042822203039545	0	-15.2864034156437	4.28557395935059e-05
1	1	Manual Mode	1816.24793333	-0.500904977321625	-0.500904977321625	-0.0428350711112141	0.0428350711112141	0	-15.2983020403206	4.84585762023926e-05
1	1	Manual Mode	1817.24793347	-0.500905990600586	-0.500905990600586	-0.0428395974106511	0.0428395974106511	0	-15.3102019301562	2.79545783996582e-05
1	1	Manual Mode	1818.24793333	-0.500916302204132	-0.500916302204132	-0.0428554442547369	0.0428554442547369	0	-15.3221062185604	3.46899032592773e-05
1	1	Manual Mode	1819.24793346	-0.500921249389648	-0.500921249389648	-0.0428577487921935	0.0428577487921935	0	-15.3340111503281	2.57492065429688e-05
1	1	Manual Mode	1820.24793333	-0.500923633575439	-0.500923633575439	-0.0427946097923535	0.0427946097923535	0	-15.3458985403917	3.39150428771973e-05
1	1	Manual Mode	1821.24793333	-0.500922560691833	-0.500922560691833	-0.04273246673197	0.04273246673197	0	-15.3577686700395	4.35113906860352e-05
1	1	Manual Mode	1822.24793333	-0.500935316085815	-0.500935316085815	-0.0427106409599972	0.0427106409599972	0	-15.3696327369728	4.36902046203613e-05
1	1	Manual Mode	1823.24793333	-0.500926673412323	-0.500926673412323	-0.0426928849183864	0.0426928849183864	0	-15.3814918716724	2.77161598205566e-05
1	1	Manual Mode	1824.24793333	-0.500929832458496	-0.500929832458496	-0.0427020295603423	0.0427020295603423	0	-15.3933535465502	2.57492065429688e-05
1	1	Manual Mode	1825.24793333	-0.500918388366699	-0.500918388366699	-0.0427070462692069	0.0427070462692069	0	-15.4052166149583	4.24981117248535e-05
1	1	Manual Mode	1826.24793333	-0.50092488527298	-0.50092488527298	-0.0427104846994966	0.0427104846994966	0	-15.417080638486	4.15444374084473e-05
1	1	Manual Mode	1827.2479334	-0.500933825969696	-0.500933825969696	-0.0427211094692868	0.0427211094692868	0	-15.4289476141693	3.03983688354492e-05
1	1	Manual Mode	1828.24793333	-0.500914335250854	-0.500914335250854	-0.0427272753619518	0.0427272753619518	0	-15.440816300939	3.55243682861328e-05
1	1	Manual Mode	1829.24793347	-0.500915229320526	-0.500915229320526	-0.0427350654750047	0.0427350654750047	0	-15.4526871541217	3.4332275390625e-05
1	1	Manual Mode	1830.24793334	-0.500913619995117	-0.500913619995117	-0.0427445533471815	0.0427445533471815	0	-15.4645606396191	3.49283218383789e-05
1	1	Manual Mode	1831.24793348	-0.500910341739655	-0.500910341739655	-0.0427547429865266	0.0427547429865266	0	-15.476436958778	3.98755073547363e-05
1	1	Manual Mode	1832.24793348	-0.500909149646759	-0.500909149646759	-0.0427579730071605	0.0427579730071605	0	-15.4883141735022	3.11136245727539e-05
1	1	Manual Mode	1833.24793333	-0.500906109809875	-0.500906109809875	-0.0427639182306521	0.0427639182306521	0	-15.5001930378956	3.12328338623047e-05
1	1	Manual Mode	1834.24793417	-0.500902712345123	-0.500902712345123	-0.0427634309689557	0.0427634309689557	0	-15.5120717786984	3.20672988891602e-05
1	1	Manual Mode	1835.24793667	-0.500902235507965	-0.500902235507965	-0.042763749661305	0.042763749661305	0	-15.5239506277458	3.80873680114746e-05
1	1	Manual Mode	1836.24793333	-0.500907003879547	-0.500907003879547	-0.0427745460983785	0.0427745460983785	0	-15.5358324064212	2.84314155578613e-05
1	1	Manual Mode	1837.24793386	-0.500909864902496	-0.500909864902496	-0.0427738167454772	0.0427738167454772	0	-15.5477140284811	2.73585319519043e-05
1	1	Manual Mode	1838.2479334	-0.500912129878998	-0.500912129878998	-0.0427829154039378	0.0427829154039378	0	-15.5595981661822	3.82661819458008e-05
1	1	Manual Mode	1839.24793333	-0.500911891460419	-0.500911891460419	-0.0427955842657648	0.0427955842657648	0	-15.5714858276461	3.12924385070801e-05
1	1	Manual Mode	1840.24793335	-0.500911593437195	-0.500911593437195	-0.0428104963480642	0.0428104963480642	0	-15.583377632425	2.06232070922852e-05
1	1	Manual Mode	1841.24793333	-0.500903248786926	-0.500903248786926	-0.0428316111378555	0.0428316111378555	0	-15.5952753019476	1.84774398803711e-05
1	1	Manual Mode	1842.24793333	-0.500894963741302	-0.500894963741302	-0.0428466611892906	0.0428466611892906	0	-15.607177152278	2.22921371459961e-05
1	1	Manual Mode	1843.2479334	-0.500899314880371	-0.500899314880371	-0.0428530814481576	0.0428530814481576	0	-15.6190807868468	2.19345092773438e-05
1	1	Manual Mode	1844.2479334	-0.500900030136108	-0.500900030136108	-0.0428632557586762	0.0428632557586762	0	-15.6309872467798	2.87294387817383e-05
1	1	Manual Mode	1845.24793333	-0.500900149345398	-0.500900149345398	-0.0428777695044696	0.0428777695044696	0	-15.6428977374751	1.86562538146973e-05
1	1	Manual Mode	1846.24793339	-0.500889539718628	-0.500889539718628	-0.0429156841649221	0.0429156841649221	0	-15.6548187615695	2.41398811340332e-05
1	1	Manual Mode	1847.24793333	-0.50089293718338	-0.50089293718338	-0.0429281232042002	0.0429281232042002	0	-15.6667432395218	2.49147415161133e-05
1	1	Manual Mode	1848.24793333	-0.500898778438568	-0.500898778438568	-0.0429358673444815	0.0429358673444815	0	-15.6786698693397	1.85966491699219e-05
1	1	Manual Mode	1849.24793333	-0.500901818275452	-0.500901818275452	-0.0429517325459526	0.0429517325459526	0	-15.6906009061581	2.36034393310547e-05
1	1	Manual Mode	1850.24793347	-0.500900328159332	-0.500900328159332	-0.0429552874548083	0.0429552874548083	0	-15.7025329321216	2.9444694519043e-05
1	1	Manual Mode	1851.24793333	-0.500906586647034	-0.500906586647034	-0.0429649775334017	0.0429649775334017	0	-15.7144676464322	6.9737434387207e-06
1	1	Manual Mode	1852.24793333	-0.500895500183105	-0.500895500183105	-0.04296985323907	0.04296985323907	0	-15.7264037167764	1.97887420654297e-05
1	1	Manual Mode	1853.24793333	-0.500909447669983	-0.500909447669983	-0.0430030423858607	0.0430030423858607	0	-15.738349006328	2.60472297668457e-05
1	1	Manual Mode	1854.24793333	-0.500900566577911	-0.500900566577911	-0.0430259836780815	0.0430259836780815	0	-15.7503006684608	3.46899032592773e-05
1	1	Manual Mode	1855.24793348	-0.500894665718079	-0.500894665718079	-0.0430342089282003	0.0430342089282003	0	-15.7622546171784	1.47819519042969e-05
1	1	Manual Mode	1856.24793333	-0.500886499881744	-0.500886499881744	-0.0430448153276436	0.0430448153276436	0	-15.7742115085314	1.6331672668457e-05
1	1	Manual Mode	1857.24793333	-0.500886499881744	-0.500886499881744	-0.0430557466002022	0.0430557466002022	0	-15.7861714381426	7.80820846557617e-06
1	1	Manual Mode	1858.24793339	-0.500902712345123	-0.500902712345123	-0.0430725342297158	0.0430725342297158	0	-15.7981360317021	1.84774398803711e-05
1	1	Manual Mode	1859.24793333	-0.500904202461243	-0.500904202461243	-0.0430868058429948	0.0430868058429948	0	-15.8101045881626	7.33137130737305e-06
1	1	Manual Mode	1860.24793343	-0.500892460346222	-0.500892460346222	-0.0431076754715264	0.0431076754715264	0	-15.8220789436576	5.00679016113281e-06
1	1	Manual Mode	1861.24793347	-0.500902891159058	-0.500902891159058	-0.0431258207432653	0.0431258207432653	0	-15.8340583387877	9.71555709838867e-06
1	1	Manual Mode	1862.24793334	-0.50090229511261	-0.50090229511261	-0.0431481889227572	0.0431481889227572	0	-15.8460439452637	1.68681144714355e-05
1	1	Manual Mode	1863.24793347	-0.500897884368896	-0.500897884368896	-0.0431671463038508	0.0431671463038508	0	-15.8580348207958	3.73721122741699e-05
1	1	Manual Mode	1864.24793348	-0.500908553600311	-0.500908553600311	-0.0431799346998449	0.0431799346998449	0	-15.8700292472213	3.31401824951172e-05
1	1	Manual Mode	1865.24793333	-0.500913560390472	-0.500913560390472	-0.0431929406525294	0.0431929406525294	0	-15.8820272844917	1.98483467102051e-05
1	1	Manual Mode	1866.24793333	-0.500925779342651	-0.500925779342651	-0.0432083860368092	0.0432083860368092	0	-15.8940296139464	2.03251838684082e-05
1	1	Manual Mode	1867.24793347	-0.500910580158234	-0.500910580158234	-0.0432253207495761	0.0432253207495761	0	-15.9060366491689	1.06692314147949e-05
1	1	Manual Mode	1868.24793333	-0.500913619995117	-0.500913619995117	-0.0432446764815362	0.0432446764815362	0	-15.9180490576209	2.02655792236328e-06
1	1	Manual Mode	1869.24793335	-0.500904202461243	-0.500904202461243	-0.043261142372331	0.043261142372331	0	-15.9300660418536	2.20537185668945e-05
1	1	Manual Mode	1870.24793333	-0.500909984111786	-0.500909984111786	-0.0432719112354209	0.0432719112354209	0	-15.9420860169563	2.88486480712891e-05
1	1	Manual Mode	1871.24793333	-0.50091028213501	-0.50091028213501	-0.0432835228094756	0.0432835228094756	0	-15.9541092177368	8.52346420288086e-06
1	1	Manual Mode	1872.24793337	-0.500907242298126	-0.500907242298126	-0.0432801456432979	0.0432801456432979	0	-15.9661314808963	1.43051147460938e-06
1	1	Manual Mode	1873.24793333	-0.500901997089386	-0.500901997089386	-0.043300003966247	0.043300003966247	0	-15.9781592592947	1.48415565490723e-05
1	1	Manual Mode	1874.24793346	-0.500903844833374	-0.500903844833374	-0.0433246582911214	0.0433246582911214	0	-15.9901938881623	5.60283660888672e-06
1	1	Manual Mode	1875.24793333	-0.500902473926544	-0.500902473926544	-0.0433487671597761	0.0433487671597761	0	-16.002235210808	7.09295272827148e-06
1	1	Manual Mode	1876.24793333	-0.500902414321899	-0.500902414321899	-0.0433675620749852	0.0433675620749852	0	-16.0142817558288	2.38418579101563e-06
1	1	Manual Mode	1877.24793333	-0.500900328159332	-0.500900328159332	-0.0433830901245207	0.0433830901245207	0	-16.0263326141968	-7.45058059692383e-06
1	1	Manual Mode	1878.2479334	-0.500896632671356	-0.500896632671356	-0.0434019861926399	0.0434019861926399	0	-16.0383887223164	5.54323196411133e-06
1	1	Manual Mode	1879.24793334	-0.500910639762878	-0.500910639762878	-0.0434210906264012	0.0434210906264012	0	-16.0504501356556	-3.51667404174805e-06
1	1	Manual Mode	1880.24793333	-0.500907123088837	-0.500907123088837	-0.0434371734156146	0.0434371734156146	0	-16.0625160170393	-1.04308128356934e-05
1	1	Manual Mode	1881.24793333	-0.50090229511261	-0.50090229511261	-0.0434533971667149	0.0434533971667149	0	-16.0745864051412	-1.67489051818848e-05
1	1	Manual Mode	1882.24793333	-0.500909149646759	-0.500909149646759	-0.0434705831963305	0.0434705831963305	0	-16.0866615671401	-1.61528587341309e-05
1	1	Manual Mode	1883.24793339	-0.50090616941452	-0.50090616941452	-0.0434882810381027	0.0434882810381027	0	-16.0987416459311	-1.19209289550781e-07
1	1	Manual Mode	1884.24793333	-0.500916957855225	-0.500916957855225	-0.0435019673435702	0.0435019673435702	0	-16.1108255250237	-1.08480453491211e-05
1	1	Manual Mode	1885.24793346	-0.500913262367249	-0.500913262367249	-0.0435199532120193	0.0435199532120193	0	-16.1229144024875	-1.62720680236816e-05
1	1	Manual Mode	1886.24793339	-0.500917613506317	-0.500917613506317	-0.0435347519287953	0.0435347519287953	0	-16.1350073882879	-4.13060188293457e-05
1	1	Manual Mode	1887.24793334	-0.500927984714508	-0.500927984714508	-0.0435479877455245	0.0435479877455245	0	-16.1471040509457	-4.01139259338379e-05
1	1	Manual Mode	1888.24793333	-0.500920414924622	-0.500920414924622	-0.0435609201700101	0.0435609201700101	0	-16.1592043064275	-3.76701354980469e-05
1	1	Manual Mode	1889.24793333	-0.500909149646759	-0.500909149646759	-0.0435747872685348	0.0435747872685348	0	-16.1713084140021	-2.89678573608398e-05
1	1	Manual Mode	1890.2479334	-0.500912547111511	-0.500912547111511	-0.0435732764340918	0.0435732764340918	0	-16.1834121027477	-2.66432762145996e-05
1	1	Manual Mode	1891.24793333	-0.500915169715881	-0.500915169715881	-0.0435862149918797	0.0435862149918797	0	-16.1955193838424	-2.99811363220215e-05
1	1	Manual Mode	1892.24793348	-0.500909864902496	-0.500909864902496	-0.0436777287416203	0.0436777287416203	0	-16.2076520880905	-2.6702880859375e-05
1	1	Manual Mode	1893.24793334	-0.500901341438293	-0.500901341438293	-0.0438777798938853	0.0438777798938853	0	-16.2198403585769	-1.56760215759277e-05
1	1	Manual Mode	1894.24793333	-0.500915288925171	-0.500915288925171	-0.0439795721561283	0.0439795721561283	0	-16.2320569062759	-3.74913215637207e-05
1	1	Manual Mode	1895.24793338	-0.500917255878448	-0.500917255878448	-0.0440329414044974	0.0440329414044974	0	-16.2442882794998	-1.50799751281738e-05
1	1	Manual Mode	1896.24793333	-0.500924825668335	-0.500924825668335	-0.0440615643693938	0.0440615643693938	0	-16.2565276023238	-1.88946723937988e-05
1	1	Manual Mode	1897.24793333	-0.500921785831451	-0.500921785831451	-0.0440788637791729	0.0440788637791729	0	-16.2687717311513	-1.56164169311523e-05
1	1	Manual Mode	1898.24793333	-0.500912427902222	-0.500912427902222	-0.0440962612805727	0.0440962612805727	0	-16.2810206926181	-3.93390655517578e-06
1	1	Manual Mode	1899.24793333	-0.500899970531464	-0.500899970531464	-0.0441181237849401	0.0441181237849401	0	-16.2932757270028	-1.60932540893555e-05
1	1	Manual Mode	1900.24793333	-0.500897765159607	-0.500897765159607	-0.0441429037953744	0.0441429037953744	0	-16.3055376447238	-1.12652778625488e-05
1	1	Manual Mode	1901.24793347	-0.500897288322449	-0.500897288322449	-0.0441668318519491	0.0441668318519491	0	-16.3178062108447	7.86781311035156e-06
1	1	Manual Mode	1902.24793333	-0.500901699066162	-0.500901699066162	-0.044191869251456	0.044191869251456	0	-16.3300817283626	-8.70227813720703e-06
1	1	Manual Mode	1903.24793333	-0.500896990299225	-0.500896990299225	-0.0442069836594376	0.0442069836594376	0	-16.3423614460458	-2.98023223876953e-07
1	1	Manual Mode	1904.24793347	-0.500900506973267	-0.500900506973267	-0.0442133150361021	0.0442133150361021	0	-16.3546429241641	9.5367431640625e-07
1	1	Manual Mode	1905.24793336	-0.500909984111786	-0.500909984111786	-0.0442240348233554	0.0442240348233554	0	-16.3669273769304	-1.60932540893555e-05
1	1	Manual Mode	1906.24793333	-0.500901937484741	-0.500901937484741	-0.0442441934631781	0.0442441934631781	0	-16.3792174303015	-1.6629695892334e-05
1	1	Manual Mode	1907.24793333	-0.500892400741577	-0.500892400741577	-0.0442613365738513	0.0442613365738513	0	-16.3915122460165	-5.96046447753906e-06
1	1	Manual Mode	1908.24793346	-0.500886201858521	-0.500886201858521	-0.0442637851685201	0.0442637851685201	0	-16.403807743495	-1.48415565490723e-05
1	1	Manual Mode	1909.24793333	-0.500884830951691	-0.500884830951691	-0.0442584405949079	0.0442584405949079	0	-16.4161017531732	-5.96046447753906e-07
1	1	Manual Mode	1910.24793333	-0.500900030136108	-0.500900030136108	-0.0442641192052684	0.0442641192052684	0	-16.4283973418413	-9.5367431640625e-06
1	1	Manual Mode	1911.24793347	-0.500887274742126	-0.500887274742126	-0.0442741678599738	0.0442741678599738	0	-16.4406957235242	-2.17556953430176e-05
1	1	Manual Mode	1912.24793333	-0.500879049301147	-0.500879049301147	-0.0442857426554754	0.0442857426554754	0	-16.452997316984	-3.36766242980957e-05
1	1	Manual Mode	1913.24793333	-0.500887155532837	-0.500887155532837	-0.0442949639563901	0.0442949639563901	0	-16.4653014736386	-1.23977661132813e-05
1	1	Manual Mode	1914.24793333	-0.500900983810425	-0.500900983810425	-0.0443125392082075	0.0443125392082075	0	-16.4776105123075	-1.93119049072266e-05
1	1	Manual Mode	1915.24793333	-0.500912427902222	-0.500912427902222	-0.0443208870652524	0.0443208870652524	0	-16.4899218698257	-2.63452529907227e-05
1	1	Manual Mode	1916.2479334	-0.500908017158508	-0.500908017158508	-0.0443225603239907	0.0443225603239907	0	-16.5022336929997	-1.68681144714355e-05
1	1	Manual Mode	1917.24793333	-0.500903010368347	-0.500903010368347	-0.0443318643298852	0.0443318643298852	0	-16.514548098896	-1.32322311401367e-05
1	1	Manual Mode	1918.24793333	-0.500884890556335	-0.500884890556335	-0.0443548730210123	0.0443548730210123	0	-16.5268688969574	9.5367431640625e-06
1	1	Manual Mode	1919.24793333	-0.500892877578735	-0.500892877578735	-0.0443627764795401	0.0443627764795401	0	-16.5391918904239	-8.82148742675781e-06
1	1	Manual Mode	1920.24793333	-0.50089305639267	-0.50089305639267	-0.0443795488021408	0.0443795488021408	0	-16.551519542869	-9.77516174316406e-06
1	1	Manual Mode	1921.24793333	-0.500896751880646	-0.500896751880646	-0.0443880222863715	0.0443880222863715	0	-16.5638495490596	-1.07288360595703e-05
1	1	Manual Mode	1922.24793346	-0.500900030136108	-0.500900030136108	-0.0443961862625872	0.0443961862625872	0	-16.5761818246247	-2.02655792236328e-06
1	1	Manual Mode	1923.24793333	-0.500897884368896	-0.500897884368896	-0.0443756200047586	0.0443756200047586	0	-16.5885083841346	-1.29342079162598e-05
1	1	Manual Mode	1924.24793389	-0.500901758670807	-0.500901758670807	-0.0443880559896478	0.0443880559896478	0	-16.6008384065921	-1.20997428894043e-05
1	1	Manual Mode	1925.24793333	-0.500896811485291	-0.500896811485291	-0.0444021222877572	0.0444021222877572	0	-16.6131723225428	-1.90138816833496e-05
1	1	Manual Mode	1926.24793333	-0.500892102718353	-0.500892102718353	-0.0444430616710182	0.0444430616710182	0	-16.6255176174515	-8.70227813720703e-06
1	1	Manual Mode	1927.24793333	-0.500892221927643	-0.500892221927643	-0.0444932437722833	0.0444932437722833	0	-16.6378768518327	-1.3887882232666e-05
1	1	Manual Mode	1928.24793333	-0.500894844532013	-0.500894844532013	-0.0445286669868236	0.0445286669868236	0	-16.6502459259957	-1.20401382446289e-05
1	1	Manual Mode	1929.24793333	-0.500889956951141	-0.500889956951141	-0.0445430611948131	0.0445430611948131	0	-16.6626189985498	-2.08020210266113e-05
1	1	Manual Mode	1930.24793333	-0.500888109207153	-0.500888109207153	-0.044564283252913	0.044564283252913	0	-16.67499796612	-1.57952308654785e-05
1	1	Manual Mode	1931.24793333	-0.500887393951416	-0.500887393951416	-0.0445750367933308	0.0445750367933308	0	-16.6873799207848	-1.2516975402832e-05
1	1	Manual Mode	1932.24793388	-0.500903367996216	-0.500903367996216	-0.0445790728205097	0.0445790728205097	0	-16.699763003379	-7.92741775512695e-06
1	1	Manual Mode	1933.24793334	-0.500894606113434	-0.500894606113434	-0.0445902002147654	0.0445902002147654	0	-16.7121491634168	-8.34465026855469e-07
1	1	Manual Mode	1934.24793333	-0.500896096229553	-0.500896096229553	-0.044606206404886	0.044606206404886	0	-16.7245397761831	-3.63588333129883e-06
1	1	Manual Mode	1935.24793334	-0.500910222530365	-0.500910222530365	-0.0446150905197358	0.0446150905197358	0	-16.736932857007	-1.19209289550781e-05
1	1	Manual Mode	1936.24793347	-0.500904381275177	-0.500904381275177	-0.0446205576943062	0.0446205576943062	0	-16.7493274579778	-1.99675559997559e-05
1	1	Manual Mode	1937.24793333	-0.50090104341507	-0.50090104341507	-0.0446305205557001	0.0446305205557001	0	-16.7617248230632	-1.3887882232666e-05
1	1	Manual Mode	1938.24793333	-0.500902891159058	-0.500902891159058	-0.0446423038006749	0.0446423038006749	0	-16.7741254630079	-4.29153442382813e-06
1	1	Manual Mode	1939.24793333	-0.500897109508514	-0.500897109508514	-0.0446513656829137	0.0446513656829137	0	-16.786528620142	1.07288360595703e-06
1	1	Manual Mode	1940.24793333	-0.500901699066162	-0.500901699066162	-0.0446578656158704	0.0446578656158704	0	-16.7989335828131	3.69548797607422e-06
1	1	Manual Mode	1941.24793336	-0.500891327857971	-0.500891327857971	-0.0446613683607444	0.0446613683607444	0	-16.811339518841	-1.53183937072754e-05
1	1	Manual Mode	1942.24793333	-0.500898718833923	-0.500898718833923	-0.0446649784570119	0.0446649784570119	0	-16.8237464569291	-5.48362731933594e-06
1	1	Manual Mode	1943.24793334	-0.500892698764801	-0.500892698764801	-0.0446646719941541	0.0446646719941541	0	-16.8361533103849	-3.1590461730957e-06
1	1	Manual Mode	1944.24793333	-0.500900864601135	-0.500900864601135	-0.0446672921864491	0.0446672921864491	0	-16.8485608914237	-1.49011611938477e-06
1	1	Manual Mode	1945.2479334	-0.500895977020264	-0.500895977020264	-0.0446792622945604	0.0446792622945604	0	-16.8609717984854	-2.43186950683594e-05
1	1	Manual Mode	1946.24793339	-0.500901103019714	-0.500901103019714	-0.0446772305283415	0.0446772305283415	0	-16.8733821401747	-5.66244125366211e-06
1	1	Manual Mode	1947.24793333	-0.500909268856049	-0.500909268856049	-0.0446801786221243	0.0446801786221243	0	-16.8857933001584	-1.96695327758789e-06
1	1	Manual Mode	1948.2479334	-0.500909864902496	-0.500909864902496	-0.0446878308209652	0.0446878308209652	0	-16.8982065873665	-9.5367431640625e-06
1	1	Manual Mode	1949.24793333	-0.500916600227356	-0.500916600227356	-0.0447027950643555	0.0447027950643555	0	-16.9106240295707	-8.16583633422852e-06
1	1	Manual Mode	1950.24793346	-0.50091290473938	-0.50091290473938	-0.0447174344331385	0.0447174344331385	0	-16.9230455407503	-8.76188278198242e-06
1	1	Manual Mode	1951.24793367	-0.500910937786102	-0.500910937786102	-0.044728552616857	0.044728552616857	0	-16.9354701413086	-1.54972076416016e-06
1	1	Manual Mode	1952.2479334	-0.500922381877899	-0.500922381877899	-0.0447513039118244	0.0447513039118244	0	-16.9479010557055	8.82148742675781e-06
1	1	Manual Mode	1953.24793333	-0.500913500785828	-0.500913500785828	-0.0447521160273336	0.0447521160273336	0	-16.9603321981762	2.06828117370605e-05
1	1	Manual Mode	1954.24793333	-0.50089430809021	-0.50089430809021	-0.0447644876595928	0.0447644876595928	0	-16.9727667780817	2.58088111877441e-05
1	1	Manual Mode	1955.24793333	-0.50089430809021	-0.50089430809021	-0.0447783700877831	0.0447783700877831	0	-16.9852052142172	3.1888484954834e-05
1	1	Manual Mode	1956.24793333	-0.500904142856598	-0.500904142856598	-0.0447881092309299	0.0447881092309299	0	-16.9976463556702	1.66893005371094e-05
1	1	Manual Mode	1957.24793347	-0.500919342041016	-0.500919342041016	-0.0448014645679321	0.0448014645679321	0	-17.0100912086814	6.3776969909668e-06
1	1	Manual Mode	1958.24793333	-0.500913500785828	-0.500913500785828	-0.0448162112080077	0.0448162112080077	0	-17.0225401544963	-7.15255737304688e-07
1	1	Manual Mode	1959.24793333	-0.500917077064514	-0.500917077064514	-0.0448181541307225	0.0448181541307225	0	-17.0349896417548	6.55651092529297e-07
1	1	Manual Mode	1960.24793339	-0.50091826915741	-0.50091826915741	-0.0448277370002206	0.0448277370002206	0	-17.0474417916687	-6.49690628051758e-06
1	1	Manual Mode	1961.24793333	-0.500919163227081	-0.500919163227081	-0.0448427502975339	0.0448427502975339	0	-17.0598981104484	1.15036964416504e-05
1	1	Manual Mode	1962.24793333	-0.500916600227356	-0.500916600227356	-0.0448585634091565	0.0448585634091565	0	-17.0723588225065	-3.57627868652344e-07
1	1	Manual Mode	1963.24793333	-0.500918388366699	-0.500918388366699	-0.0448720597435735	0.0448720597435735	0	-17.0848232835464	1.5556812286377e-05
1	1	Manual Mode	1964.24793348	-0.500911951065063	-0.500911951065063	-0.0448879279791053	0.0448879279791053	0	-17.0972921542998	1.36494636535645e-05
1	1	Manual Mode	1965.24793333	-0.500916600227356	-0.500916600227356	-0.0449046236773427	0.0449046236773427	0	-17.1097656590058	1.82986259460449e-05
1	1	Manual Mode	1966.24793333	-0.500928699970245	-0.500928699970245	-0.0449222510059539	0.0449222510059539	0	-17.122244062063	6.73532485961914e-06
1	1	Manual Mode	1967.2479334	-0.500911176204681	-0.500911176204681	-0.0449367064953064	0.0449367064953064	0	-17.1347264814077	1.02519989013672e-05
1	1	Manual Mode	1968.24793333	-0.500896632671356	-0.500896632671356	-0.0449490137235553	0.0449490137235553	0	-17.1472123176791	8.2850456237793e-06
1	1	Manual Mode	1969.24793334	-0.500912964344025	-0.500912964344025	-0.0449543000757884	0.0449543000757884	0	-17.1596996233806	-1.19209289550781e-06
1	1	Manual Mode	1970.24793336	-0.500910043716431	-0.500910043716431	-0.0449608674226644	0.0449608674226644	0	-17.17218875347	4.35113906860352e-06
1	1	Manual Mode	1971.24793346	-0.500901639461517	-0.500901639461517	-0.0449725403334721	0.0449725403334721	0	-17.1846811270341	6.13927841186523e-06
1	1	Manual Mode	1972.24793339	-0.500914573669434	-0.500914573669434	-0.0449860764915062	0.0449860764915062	0	-17.1971772585181	1.49011611938477e-05
1	1	Manual Mode	1973.24793333	-0.500913977622986	-0.500913977622986	-0.0449997781247744	0.0449997781247744	0	-17.2096771961361	1.58548355102539e-05
1	1	Manual Mode	1974.24793333	-0.500914454460144	-0.500914454460144	-0.0450070656565362	0.0450070656565362	0	-17.2221791588185	5.96046447753906e-08
1	1	Manual Mode	1975.24793333	-0.500914931297302	-0.500914931297302	-0.0450195353189649	0.0450195353189649	0	-17.234684585296	-6.61611557006836e-06
1	1	Manual Mode	1976.24793333	-0.500917851924896	-0.500917851924896	-0.0450330377406193	0.0450330377406193	0	-17.2471937624462	4.94718551635742e-06
1	1	Manual Mode	1977.2479334	-0.500916242599487	-0.500916242599487	-0.0450416215663837	0.0450416215663837	0	-17.2597053248682	5.24520874023438e-06
1	1	Manual Mode	1978.24793334	-0.500914573669434	-0.500914573669434	-0.0450499020011168	0.0450499020011168	0	-17.2722191857843	1.47223472595215e-05
1	1	Manual Mode	1979.24793333	-0.500896751880646	-0.500896751880646	-0.0450544007256376	0.0450544007256376	0	-17.2847342969719	2.86102294921875e-06
1	1	Manual Mode	1980.24793333	-0.500892460346222	-0.500892460346222	-0.045067906233945	0.045067906233945	0	-17.2972531598146	1.56164169311523e-05
1	1	Manual Mode	1981.24793333	-0.500901997089386	-0.500901997089386	-0.0450816232013548	0.0450816232013548	0	-17.3097758329261	3.09944152832031e-05
1	1	Manual Mode	1982.24793334	-0.500915765762329	-0.500915765762329	-0.0450970930881649	0.0450970930881649	0	-17.3223028033536	1.06096267700195e-05
1	1	Manual Mode	1983.24793358	-0.50091952085495	-0.50091952085495	-0.0451080059823572	0.0451080059823572	0	-17.3348328080226	1.18613243103027e-05
1	1	Manual Mode	1984.24793333	-0.500906884670258	-0.500906884670258	-0.0451144446357226	0.0451144446357226	0	-17.3473645950662	1.72257423400879e-05
1	1	Manual Mode	1985.24793333	-0.500910878181458	-0.500910878181458	-0.0451189433596839	0.0451189433596839	0	-17.3598976348884	1.01327896118164e-06
1	1	Manual Mode	1986.24793333	-0.50090479850769	-0.50090479850769	-0.0451268560663283	0.0451268560663283	0	-17.3724328726846	4.05311584472656e-06
1	1	Manual Mode	1987.24793336	-0.500898420810699	-0.500898420810699	-0.0451378670479451	0.0451378670479451	0	-17.3849711694629	2.4259090423584e-05
1	1	Manual Mode	1988.24793334	-0.500905692577362	-0.500905692577362	-0.0451501589615415	0.0451501589615415	0	-17.3975128800348	1.81794166564941e-05
1	1	Manual Mode	1989.24793333	-0.500892579555511	-0.500892579555511	-0.0451619482988822	0.0451619482988822	0	-17.4100578655479	2.62260437011719e-05
1	1	Manual Mode	1990.24793347	-0.500896632671356	-0.500896632671356	-0.0451760973313449	0.0451760973313449	0	-17.4226067832301	1.91330909729004e-05
1	1	Manual Mode	1991.24793333	-0.500892996788025	-0.500892996788025	-0.045185303256249	0.045185303256249	0	-17.4351582545996	1.60336494445801e-05
1	1	Manual Mode	1992.24793333	-0.500905334949493	-0.500905334949493	-0.0451976717844176	0.0451976717844176	0	-17.4477131634286	1.37686729431152e-05
1	1	Manual Mode	1993.24793333	-0.500918209552765	-0.500918209552765	-0.045208986148207	0.045208986148207	0	-17.4602712151365	1.08480453491211e-05
1	1	Manual Mode	1994.2479334	-0.500908315181732	-0.500908315181732	-0.0451861214829605	0.0451861214829605	0	-17.472822916427	1.73449516296387e-05
1	1	Manual Mode	1995.24793333	-0.500907778739929	-0.500907778739929	-0.0451885394470187	0.0451885394470187	0	-17.485375287617	3.36170196533203e-05
1	1	Manual Mode	1996.24793333	-0.500902473926544	-0.500902473926544	-0.0451998936002027	0.0451998936002027	0	-17.497930813617	2.98619270324707e-05
1	1	Manual Mode	1997.24793346	-0.500900149345398	-0.500900149345398	-0.0452144532956419	0.0452144532956419	0	-17.5104903856097	2.22921371459961e-05
1	1	Manual Mode	1998.24793333	-0.500910341739655	-0.500910341739655	-0.0452312256005253	0.0452312256005253	0	-17.5230546133098	8.46385955810547e-06
1	1	Manual Mode	1999.24793333	-0.500909388065338	-0.500909388065338	-0.0452452765844484	0.0452452765844484	0	-17.5356227456944	1.60932540893555e-05
[truncated: 43,676 more rows]
